# Supplementary material for: Characterization of the transcriptional divergence between the subspecies of cultivated rice (Oryza sativa)
Source: BMC Genomics. 2020 Jun 8;21:394. doi: 10.1186/s12864-020-06786-6 (PMC7278148; doi:10.1186/s12864-020-06786-6)
Supplement: Supplementary file 3 — Additional file 3 Results of differential expression and presence-absence variation analyses. [file 12864_2020_6786_MOESM3_ESM.xls]

## Sheet: DE
Gene	Fold Change	p-value	FDR	Chromosome	GeneStart	GeneEnd	Rice Annototation	Arabidopsis Gene ID	Arabidopsis Gene Name	Arabidopsis Description
LOC_Os08g07760	0.758551	8.32e-24	1.59e-21	8	4344171	4350502	BRASSINOSTEROID INSENSITIVE 1-associated receptor kinase 1 precursor, putative, expressed	AT1G34210.1	ATSERK2,SERK2	somatic embryogenesis receptor-like kinase 2
LOC_Os02g12380	-2.42146	5.45e-16	1.31e-14	2	6447078	6453173	histone deacetylase, putative, expressed	AT4G38130.1	ATHD1,ATHDA19,HD1,HDA1,HDA19,RPD3A	histone deacetylase 1
LOC_Os07g45570	-3.50323	1.42e-09	1.16e-08	7	27197499	27201415	expressed protein	AT5G18980.1	0	ARM repeat superfamily protein
LOC_Os06g39640	0.207775	4.04e-06	1.8e-05	6	23540782	23547199	PINHEAD, putative, expressed	AT5G43810.1	AGO10,PNH,ZLL	Stabilizer of iron transporter SufD / Polynucleotidyl transferase
LOC_Os06g38470	-0.496994	1.17e-18	4.83e-17	6	22794323	22800196	histone deacetylase 19, putative, expressed	AT4G38130.1	ATHD1,ATHDA19,HD1,HDA1,HDA19,RPD3A	histone deacetylase 1
LOC_Os05g04510	0.393848	2.51e-15	5.38e-14	5	2089032	2092342	S-adenosylmethionine synthetase, putative, expressed	AT1G02500.1	AtSAM1,MAT1,SAM-1,SAM1	S-adenosylmethionine synthetase 1
LOC_Os09g39400	0.173544	8.37e-11	8.27e-10	9	22653849	22657046	histidine-containing phosphotransfer protein, putative, expressed	AT1G03430.1	AHP5	histidine-containing phosphotransfer factor 5
LOC_Os05g02070	-0.886959	6.73e-08	4.12e-07	5	605760	606780	expressed protein	0	0	0
LOC_Os10g34180	-0.229059	3.77e-07	2.01e-06	10	18240457	18243440	transcription factor BTF3, putative, expressed	AT1G17880.1	ATBTF3,BTF3	basic transcription factor 3
LOC_Os01g22010	0.289426	2.08e-06	9.76e-06	1	12363709	12365742	S-adenosylmethionine synthetase, putative, expressed	AT1G02500.1	AtSAM1,MAT1,SAM-1,SAM1	S-adenosylmethionine synthetase 1
LOC_Os03g17690	-0.306344	3.74e-06	1.67e-05	3	9843327	9846747	OsAPx1 - Cytosolic Ascorbate Peroxidase encoding gene 1-8, expressed	AT1G07890.1	APX1,ATAPX01,ATAPX1,CS1,MEE6	ascorbate peroxidase 1
LOC_Os08g44350	-0.268709	3.24e-05	0.000121214	8	27904573	27909555	histidine-containing phosphotransfer protein, putative, expressed	AT1G03430.1	AHP5	histidine-containing phosphotransfer factor 5
LOC_Os08g44510	0.07382	0.000205237	0.00065279	8	27991556	27999425	UDP-N-acetylglucosamine--peptide N-acetylglucosaminyltransferase SPINDLY, putative, expressed	AT3G11540.1	SPY	Tetratricopeptide repeat (TPR)-like superfamily protein
LOC_Os03g25400	-0.302703	4.31e-07	2.28e-06	3	14526166	14530851	kinase, putative, expressed	AT3G06483.1	ATPDHK,PDK	pyruvate dehydrogenase kinase
LOC_Os02g44500	-0.890167	9.55e-17	2.69e-15	2	26929715	26932403	glutathione peroxidase, putative, expressed	AT4G11600.1	ATGPX6,GPX6,LSC803,PHGPX	glutathione peroxidase 6
LOC_Os04g56430	-1.57335	1.83e-08	1.23e-07	4	33641292	33642362	cysteine-rich receptor-like protein kinase, putative, expressed	AT4G23180.1	CRK10,RLK4	cysteine-rich RLK (RECEPTOR-like protein kinase) 10
LOC_Os02g40860	0.304516	3.1e-06	1.41e-05	2	24766807	24772750	CK1_CaseinKinase_1.5 - CK1 includes the casein kinase 1 kinases, expressed	AT4G28540.1	CKL6,PAPK1	casein kinase I-like 6
LOC_Os06g06090	-0.389368	2.98e-18	1.11e-16	6	2806543	2813004	CGMC_MAPKCMGC_2_ERK.12 - CGMC includes CDA, MAPK, GSK3, and CLKC kinases, expressed	AT2G43790.1	ATMAPK6,ATMPK6,MAPK6,MPK6	MAP kinase 6
LOC_Os01g68120	0.396337	5.99e-16	1.43e-14	1	39595681	39605717	DCL3, putative, expressed	0	0	0
LOC_Os05g08640	0.472825	3.48e-10	3.11e-09	5	4735050	4737049	transferase family protein, putative, expressed	AT3G62160.1	0	HXXXD-type acyl-transferase family protein
LOC_Os06g39470	0.409628	6.05e-07	3.11e-06	6	23438875	23440545	transferase family protein, putative, expressed	AT3G62160.1	0	HXXXD-type acyl-transferase family protein
LOC_Os06g12450	-1.0121	5.31e-07	2.76e-06	6	6748358	6753338	soluble starch synthase 2-3, chloroplast precursor, putative, expressed	AT3G01180.1	AtSS2,SS2	starch synthase 2
LOC_Os08g09230	0.327142	1.08e-06	5.32e-06	8	5352105	5363367	starch synthase III, putative, expressed	AT1G11720.2	ATSS3,SS3	starch synthase 3
LOC_Os10g39420	0.199642	1.91e-06	9.02e-06	10	21027454	21032225	CAMK_CAMK_like.8 - CAMK includes calcium/calmodulin depedent protein kinases, expressed	AT4G35310.1	ATCPK5,CPK5	calmodulin-domain protein kinase 5
LOC_Os02g32350	0.174525	0.000192666	0.000615745	2	19098854	19105533	TUDOR protein with multiple SNc domains, putative, expressed	AT5G07350.1	AtTudor1,TSN1,Tudor1	TUDOR-SN protein 1
LOC_Os03g56270	0.634657	2.75e-19	1.29e-17	3	32078642	32082614	receptor protein kinase CLAVATA1 precursor, putative, expressed	AT5G65700.1	BAM1	Leucine-rich receptor-like protein kinase family protein
LOC_Os02g41550	-0.51788	2.55e-09	2e-08	2	24915862	24922079	FAD binding domain of DNA photolyase domain containing protein, expressed	AT1G04400.1	AT-PHH1,ATCRY2,CRY2,FHA,PHH1	cryptochrome 2
LOC_Os09g34070	-0.244388	8.01e-09	5.76e-08	9	20107034	20114569	RNA recognition motif containing protein, expressed	AT2G43410.1	FPA	RNA binding
LOC_Os04g12540	-0.587214	1.5e-08	1.03e-07	4	6939046	6942716	receptor-like protein kinase, putative, expressed	AT5G60900.1	RLK1	receptor-like protein kinase 1
LOC_Os02g50330	-1.24265	9.73e-12	1.12e-10	2	30729063	30736459	RNA-dependent RNA polymerase, putative, expressed	AT1G14790.1	ATRDRP1,RDR1	RNA-dependent RNA polymerase 1
LOC_Os07g36460	-0.843452	1.13e-08	7.91e-08	7	21814234	21816049	helix-loop-helix DNA-binding domain containing protein, expressed	AT2G16910.1	AMS	basic helix-loop-helix (bHLH) DNA-binding superfamily protein
LOC_Os03g59550	1.87675	9.36e-21	6.28e-19	3	33894809	33899648	RNA recognition motif containing protein, putative, expressed	AT1G51510.1	Y14	RNA-binding (RRM/RBD/RNP motifs) family protein
LOC_Os05g38820	0.245211	9.91e-12	1.14e-10	5	22772439	22774083	histone-like transcription factor and archaeal histone, putative, expressed	AT4G14540.1	NF-YB3	nuclear factor Y, subunit B3
LOC_Os12g17600	-0.374676	6e-06	2.59e-05	12	10080398	10081661	ribulose bisphosphate carboxylase small chain, chloroplast precursor, putative, expressed	AT1G67090.1	RBCS1A	ribulose bisphosphate carboxylase small chain 1A
LOC_Os01g71930	-5.51947	7.23e-19	3.09e-17	1	41677883	41681805	glycosyl hydrolases family 17 protein, expressed	AT4G16260.1	0	Glycosyl hydrolase superfamily protein
LOC_Os12g28750	-0.989848	1.76e-07	9.94e-07	12	16988415	16990867	TPD1, putative, expressed	AT1G32583.1	0	0
LOC_Os05g02130	0.527531	1.32e-11	1.49e-10	5	639550	643320	ankyrin repeat domain-containing protein 28, putative, expressed	AT2G28840.1	XBAT31	XB3 ortholog 1 in Arabidopsis thaliana
LOC_Os07g48820	0.19405	1.04e-07	6.16e-07	7	29213423	29217411	transcription factor, putative, expressed	AT3G12250.1	BZIP45,TGA6	TGACG motif-binding factor 6
LOC_Os02g33180	0.21072	1.17e-07	6.83e-07	2	19727118	19729888	rar1, putative, expressed	AT5G51700.1	ATRAR1,PBS2,RAR1,RPR2	protein binding;zinc ion binding
LOC_Os09g34250	1.88396	7.01e-18	2.41e-16	9	20222174	20224114	UDP-glucoronosyl and UDP-glucosyl transferase domain containing protein, expressed	AT2G43840.1	UGT74F1	UDP-glycosyltransferase 74 F1
LOC_Os10g38060	0.226245	1.34e-11	1.52e-10	10	20377031	20386085	phospholipase D, putative, expressed	AT2G42010.1	PLDBETA,PLDBETA1	phospholipase D beta 1
LOC_Os01g39860	-1.0992	6.65e-08	4.07e-07	1	22489496	22491483	1-aminocyclopropane-1-carboxylate oxidase protein, putative, expressed	AT2G19590.1	ACO1,ATACO1	ACC oxidase 1
LOC_Os03g04110	-0.468284	9.34e-05	0.000318448	3	1878906	1881754	lysM domain-containing GPI-anchored protein precursor, putative, expressed	AT2G17120.1	LYM2	lysm domain GPI-anchored protein 2 precursor
LOC_Os05g06270	-0.159379	0.000139149	0.00045814	5	3189795	3192308	zinc finger, C3HC4 type domain containing protein, expressed	AT3G05545.1	0	RING/U-box superfamily protein
LOC_Os01g63420	0.282555	3.05e-06	1.39e-05	1	36746807	36750976	OsFBL4 - F-box domain and LRR containing protein, expressed	AT2G39940.1	COI1	RNI-like superfamily protein
LOC_Os08g39840	-1.04113	0.000248793	0.00077855	8	25216363	25224080	lipoxygenase, chloroplast precursor, putative, expressed	AT3G45140.1	ATLOX2,LOX2	lipoxygenase 2
LOC_Os01g50820	1.18529	6.51e-11	6.56e-10	1	29188850	29190965	transporter, major facilitator family, putative, expressed	AT1G12940.1	ATNRT2.5,NRT2.5	nitrate transporter2.5
LOC_Os01g08300	0.489879	2.48e-09	1.95e-08	1	4066623	4067218	expressed protein	AT1G52827.1	ATCDT1,CDT1	cadmium tolerance 1
LOC_Os05g35170	-0.266062	2.17e-06	1.02e-05	5	20880322	20884443	no apical meristem protein, putative, expressed	AT5G64060.1	anac103,NAC103	NAC domain containing protein 103
LOC_Os08g35210	0.282264	7.34e-08	4.44e-07	8	22210681	22220352	ferric reductase, putative, expressed	AT1G19230.2	0	Riboflavin synthase-like superfamily protein
LOC_Os04g09920	1.4868	3.12e-06	1.42e-05	4	5332329	5334479	cytochrome P450, putative, expressed	AT3G26300.1	CYP71B34	cytochrome P450, family 71, subfamily B, polypeptide 34
LOC_Os06g46900	-0.835705	3.75e-12	4.64e-11	6	28463764	28466237	phosphosulfolactate synthase-related protein, putative, expressed	AT4G21320.1	HSA32	Aldolase-type TIM barrel family protein
LOC_Os04g39020	-0.718252	1.76e-13	2.74e-12	4	23171426	23176369	aldehyde dehydrogenase, putative, expressed	AT3G48170.1	ALDH10A9	aldehyde dehydrogenase 10A9
LOC_Os08g23440	0.233817	5.66e-09	4.18e-08	8	14186144	14195420	amino acid permease family protein, putative, expressed	AT1G30450.1	ATCCC1,CCC1,HAP5	cation-chloride co-transporter 1
LOC_Os06g05520	-1.29738	1.53e-07	8.7e-07	6	2498847	2502901	OsMKK1 - putative MAPKK based on amino acid sequence homology, expressed	AT4G29810.1	ATMKK2,MK1,MKK2	MAP kinase kinase 2
LOC_Os02g52340	-0.812553	1.45e-18	5.86e-17	2	32038902	32045130	OsMADS22 - MADS-box family gene with MIKCc type-box, expressed	AT2G22540.1	AGL22,SVP	K-box region and MADS-box transcription factor family protein
LOC_Os01g03510	0.263101	2.18e-06	1.02e-05	1	1413839	1419043	WD domain, G-beta repeat domain containing protein, expressed	AT3G18060.1	0	transducin family protein / WD-40 repeat family protein
LOC_Os07g08840	-0.304753	0.000216523	0.000685515	7	4574245	4576234	thioredoxin, putative, expressed	AT3G51030.1	ATTRX H1,ATTRX1,TRX1	thioredoxin H-type 1
LOC_Os05g40770	0.739015	5.63e-15	1.13e-13	5	23899428	23903934	leucine-rich repeat family protein, putative, expressed	AT1G79620.1	0	Leucine-rich repeat protein kinase family protein
LOC_Os05g13940	-0.331156	3.24e-07	1.74e-06	5	7746396	7748295	retrotransposon protein, putative, unclassified, expressed	0	0	0
LOC_Os01g52110	-0.712037	1.12e-10	1.08e-09	1	29965064	29970767	RING finger and CHY zinc finger domain-containing protein 1, putative, expressed	AT5G25560.1	0	CHY-type/CTCHY-type/RING-type Zinc finger protein
LOC_Os01g65670	-0.467031	1.54e-06	7.34e-06	1	38133431	38137770	amino acid transporter, putative, expressed	AT1G44100.1	AAP5	amino acid permease 5
LOC_Os10g03850	-1.61002	1.27e-11	1.44e-10	10	1743576	1752159	OsFBX352 - F-box domain containing protein, expressed	AT1G78760.1	0	F-box/RNI-like superfamily protein
LOC_Os02g57720	1.05832	3.62e-10	3.23e-09	2	35349673	35351454	aquaporin protein, putative, expressed	AT4G00430.1	PIP1;4,PIP1E,TMP-C	plasma membrane intrinsic protein 1;4
LOC_Os02g44630	-0.314755	5.79e-06	2.51e-05	2	27044319	27047453	aquaporin protein, putative, expressed	AT4G00430.1	PIP1;4,PIP1E,TMP-C	plasma membrane intrinsic protein 1;4
LOC_Os02g12290	-0.296956	1.01e-05	4.21e-05	2	6397342	6399236	nuclear ribonuclease Z, putative, expressed	AT1G74700.1	NUZ,TRZ1	tRNAse Z1
LOC_Os01g42710	0.235824	1.37e-05	5.54e-05	1	24292537	24299697	retrotransposon protein, putative, unclassified, expressed	0	0	0
LOC_Os03g12730	-0.465768	1.12e-07	6.58e-07	3	6804510	6808794	receptor protein kinase CLAVATA1 precursor, putative, expressed	AT5G65700.1	BAM1	Leucine-rich receptor-like protein kinase family protein
LOC_Os11g02520	1.96859	1.43e-06	6.89e-06	11	782358	783511	WRKY104, expressed	AT2G46400.1	ATWRKY46,WRKY46	WRKY DNA-binding protein 46
LOC_Os03g06410	-0.196165	1.48e-05	5.95e-05	3	3201312	3208299	protein kinase domain containing protein, expressed	AT1G08720.1	ATEDR1,EDR1	Protein kinase superfamily protein
LOC_Os03g20550	0.428287	2.92e-05	0.000110314	3	11650824	11652144	WRKY55, expressed	AT4G11070.1	AtWRKY41,WRKY41	WRKY family transcription factor
LOC_Os11g08210	-1.21583	1.49e-14	2.75e-13	11	4299149	4301783	no apical meristem protein, putative, expressed	AT5G08790.1	anac081,ATAF2	NAC (No Apical Meristem) domain transcriptional regulator superfamily protein
LOC_Os03g18360	0.697769	3.24e-14	5.71e-13	3	10286812	10291004	BTBT1 - Bric-a-Brac, Tramtrack, Broad Complex BTB domain with tetratricopeptide repeats, expressed	AT3G51770.2	ATEOL1,ETO1	tetratricopeptide repeat (TPR)-containing protein
LOC_Os02g50350	0.174026	1.78e-06	8.4e-06	2	30745336	30749371	dihydroorotate dihydrogenase protein, putative, expressed	AT3G17810.1	PYD1	pyrimidine 1
LOC_Os03g49380	-0.374145	7.05e-05	0.000246714	3	28106903	28113300	lipoxygenase, putative, expressed	AT3G22400.1	LOX5	PLAT/LH2 domain-containing lipoxygenase family protein
LOC_Os05g03780	0.400264	3.96e-13	5.72e-12	5	1675488	1679056	cation efflux family protein, putative, expressed	AT3G58810.1	ATMTP3,ATMTPA2,MTP3,MTPA2	metal tolerance protein A2
LOC_Os10g30790	-0.813332	5.65e-08	3.5e-07	10	16035403	16038231	inorganic phosphate transporter, putative, expressed	AT2G38940.1	ATPT2,PHT1;4	phosphate transporter 1;4
LOC_Os01g72370	-2.20868	2.91e-07	1.57e-06	1	41971444	41978408	helix-loop-helix DNA-binding domain containing protein, expressed	AT3G56970.1	BHLH038,ORG2	basic helix-loop-helix (bHLH) DNA-binding superfamily protein
LOC_Os04g20270	0.739503	4.85e-24	1.1e-21	4	11316226	11328631	transcriptional regulator Sir2 family protein, putative, expressed	AT5G55760.1	SRT1	sirtuin 1
LOC_Os09g20350	0.206473	9.76e-07	4.86e-06	9	12216432	12218346	ethylene-responsive transcription factor, putative, expressed	AT1G78080.1	RAP2.4	related to AP2 4
LOC_Os07g05620	0.591463	9.6e-18	3.21e-16	7	2643540	2647873	CAMK_KIN1/SNF1/Nim1_like.28 - CAMK includes calcium/calmodulin depedent protein kinases, expressed	AT1G30270.1	ATCIPK23,CIPK23,LKS1,SnRK3.23	CBL-interacting protein kinase 23
LOC_Os09g02650	0.302873	2.25e-13	3.41e-12	9	1158082	1167873	kinesin motor domain containing protein, putative, expressed	AT5G47820.1	FRA1	P-loop containing nucleoside triphosphate hydrolases superfamily protein
LOC_Os06g06050	0.372633	9.04e-10	7.6e-09	6	2780715	2785271	OsFBL27 - F-box domain and LRR containing protein, expressed	AT2G42620.1	MAX2,ORE9,PPS	RNI-like superfamily protein
LOC_Os02g45250	0.314879	4.15e-09	3.14e-08	2	27487865	27494914	homeobox and START domains containing protein, putative, expressed	AT4G00730.1	AHDP,ANL2	Homeobox-leucine zipper family protein / lipid-binding START domain-containing protein
LOC_Os12g27994	-0.466102	1.27e-07	7.37e-07	12	16500199	16507888	expressed protein	AT5G17510.1	0	0
LOC_Os05g32110	0.223211	2.5e-07	1.37e-06	5	18721262	18723715	COBRA, putative, expressed	AT5G60920.1	COB	COBRA-like extracellular glycosyl-phosphatidyl inositol-anchored protein family
LOC_Os02g05840	0.115801	3.65e-06	1.64e-05	2	2876553	2882177	VIL2 protein, putative, expressed	AT4G30200.3	VEL1	vernalization5/VIN3-like
LOC_Os04g39430	0.33115	2.18e-05	8.5e-05	4	23467128	23471594	cytochrome P450, putative, expressed	AT3G50660.1	CLM,CYP90B1,DWF4,PSC1,SAV1,SNP2	Cytochrome P450 superfamily protein
LOC_Os01g70200	0.167672	8.14e-05	0.00028159	1	40633090	40636112	exostosin family domain containing protein, expressed	AT1G27440.1	ATGUT1,GUT2,IRX10	Exostosin family protein
LOC_Os03g57660	-0.574993	1.17e-09	9.65e-09	3	32859060	32866608	peptidase, putative, expressed	AT3G54720.1	AMP1,COP2,HPT,MFO1,PT	Peptidase M28 family protein
LOC_Os03g04680	0.445496	7.42e-07	3.76e-06	3	2223102	2225205	cytochrome P450, putative, expressed	AT2G23180.1	CYP96A1	cytochrome P450, family 96, subfamily A, polypeptide 1
LOC_Os06g37300	1.42925	9.81e-07	4.89e-06	6	22020840	22028146	cytochrome P450, putative, expressed	AT5G25900.1	ATKO1,CYP701A3,GA3	GA requiring 3
LOC_Os02g17780	-0.465509	1e-06	4.98e-06	2	10273718	10283727	ent-kaurene synthase, chloroplast precursor, putative, expressed	AT4G02780.1	ABC33,ATCPS1,CPS,CPS1,GA1	Terpenoid cyclases/Protein prenyltransferases superfamily protein
LOC_Os05g10770	0.150731	3.29e-06	1.49e-05	5	5940137	5946866	transcription factor jumonji, putative, expressed	AT1G08620.1	PKDM7D	Transcription factor jumonji (jmj) family protein / zinc finger (C5HC2 type) family protein
LOC_Os02g02860	0.313355	3.96e-06	1.77e-05	2	1090312	1095993	glutamyl-tRNA synthetase, putative, expressed	AT5G64050.1	ATERS,ERS,OVA3	glutamate tRNA synthetase
LOC_Os07g40510	0.200633	7.78e-06	3.3e-05	7	24266476	24273370	retrotransposon protein, putative, unclassified, expressed	0	0	0
LOC_Os05g02500	-0.205098	1.21e-05	4.95e-05	5	858294	862759	dual specificity protein phosphatase, putative, expressed	AT3G55270.1	ATMKP1,MKP1	mitogen-activated protein kinase phosphatase 1
LOC_Os03g49990	0.172112	1.78e-05	7.04e-05	3	28512625	28515179	GRAS family transcription factor domain containing protein, expressed	AT1G14920.1	GAI,RGA2	GRAS family transcription factor family protein
LOC_Os11g32110	-0.214254	2.38e-05	9.21e-05	11	18935126	18941715	auxin response factor, putative, expressed	AT5G62000.1	ARF1-BP,ARF2,HSS,ORE14	auxin response factor 2
LOC_Os03g13010	-0.222164	3.84e-05	0.000141057	3	7029149	7031702	U-box domain containing protein, expressed	AT3G49810.1	0	ARM repeat superfamily protein
LOC_Os04g52230	0.505695	8.34e-05	0.000287608	4	31026617	31031248	ent-kaurene synthase, chloroplast precursor, putative, expressed	AT1G79460.1	ATKS,ATKS1,GA2,KS,KS1	Terpenoid cyclases/Protein prenyltransferases superfamily protein
LOC_Os01g26920	-0.253405	0.000143889	0.000472215	1	14993201	14998107	expressed protein	AT2G39080.1	0	NAD(P)-binding Rossmann-fold superfamily protein
LOC_Os05g32270	0.965683	7.8e-17	2.22e-15	5	18812390	18817699	AP2 domain containing protein, expressed	AT2G41710.3	0	Integrase-type DNA-binding superfamily protein
LOC_Os06g49840	1.00766	3.92e-15	8.1e-14	6	30173485	30178066	OsMADS16 - MADS-box family gene with MIKCc type-box, expressed	AT3G54340.1	AP3,ATAP3	K-box region and MADS-box transcription factor family protein
LOC_Os06g04690	-2.5854	1.23e-06	6.02e-06	6	2043432	2048417	OsFBX184 - F-box domain containing protein, expressed	AT5G53840.1	0	F-box/RNI-like/FBD-like domains-containing protein
LOC_Os02g15950	0.407394	6.31e-06	2.72e-05	2	9042076	9046141	OsFBK5 - F-box domain and kelch repeat containing protein, expressed	AT3G61590.1	HS,HWS	Galactose oxidase/kelch repeat superfamily protein
LOC_Os07g10690	0.0909611	4.95e-05	0.000178318	7	5805334	5811941	NLI interacting factor-like phosphatase, putative, expressed	AT5G11860.1	SSP5	SCP1-like small phosphatase 5
LOC_Os03g43400	2.34558	3.21e-22	3.54e-20	3	24198649	24202021	OsIAA11 - Auxin-responsive Aux/IAA gene family member, expressed	AT1G04250.1	AXR3,IAA17	AUX/IAA transcriptional regulator family protein
LOC_Os10g42750	-1.72063	1.15e-16	3.17e-15	10	23062454	23066292	CSLD1 - cellulose synthase-like family D, expressed	AT3G03050.1	ATCSLD3,CSLD3,KJK	cellulose synthase-like D3
LOC_Os02g35970	0.887364	4.81e-12	5.83e-11	2	21608141	21613272	BTBN2 - Bric-a-Brac, Tramtrack, Broad Complex BTB domain with non-phototropic hypocotyl 3 NPH3 and coiled-coil domains, expressed	AT5G64330.1	JK218,NPH3,RPT3	Phototropic-responsive NPH3 family protein
LOC_Os10g03400	1.49282	5.56e-08	3.44e-07	10	1447360	1451348	phosphatidylinositol transfer, putative, expressed	AT2G18180.1	0	Sec14p-like phosphatidylinositol transfer family protein
LOC_Os01g67240	0.194737	3.74e-07	1.99e-06	1	39013759	39017951	formin-like protein 1 precursor, putative, expressed	AT3G25500.1	AFH1,AHF1,ATFH1,FH1	formin homology 1
LOC_Os04g49570	0.349759	1.8e-06	8.49e-06	4	29565558	29570115	glutamate receptor, putative, expressed	AT1G42540.1	ATGLR3.3,GLR3.3	glutamate receptor 3.3
LOC_Os01g69210	-0.187782	2.5e-05	9.6e-05	1	40220890	40229264	mannosyl-oligosaccharide glucosidase, putative, expressed	AT1G67490.1	GCS1,KNF	glucosidase 1
LOC_Os03g18820	0.188387	3.37e-05	0.000125408	3	10547028	10549514	glycosyltransferase, putative, expressed	AT3G62720.1	ATXT1,XT1,XXT1	xylosyltransferase 1
LOC_Os04g41970	0.53254	5.05e-05	0.000181345	4	24863964	24867824	endoglucanase, putative, expressed	AT1G65610.1	ATGH9A2,KOR2	Six-hairpin glycosidases superfamily protein
LOC_Os04g39980	-1.51659	2.4e-17	7.42e-16	4	23795409	23797531	gibberellin 20 oxidase 2, putative, expressed	AT1G14130.1	0	2-oxoglutarate (2OG) and Fe(II)-dependent oxygenase superfamily protein
LOC_Os05g06280	0.102227	2.55e-05	9.79e-05	5	3203042	3212349	ATKINESIN-13A/KINESIN-13A, putative, expressed	AT3G16630.1	ATKINESIN-13A,KINESIN-13A	P-loop containing nucleoside triphosphate hydrolases superfamily protein
LOC_Os03g02010	0.212306	2.52e-11	2.73e-10	3	632634	636333	DNA methyltransferase protein, putative, expressed	AT5G14620.1	DMT7,DRM2	domains rearranged methyltransferase 2
LOC_Os05g37350	0.791506	3.37e-11	3.57e-10	5	21843770	21856444	hhH-GPD superfamily base excision DNA repair protein, expressed	AT2G36490.1	DML1,ROS1	demeter-like 1
LOC_Os07g28280	-0.335572	1.17e-08	8.2e-08	7	16522444	16524087	ubiquitin-related modifier 1, putative, expressed	AT3G61113.1	0	Ubiquitin related modifier 1
LOC_Os09g36020	-0.224171	2.07e-10	1.92e-09	9	20745079	20748932	EAP30/Vps36 family domain containing protein, expressed	AT4G27040.1	VPS22	EAP30/Vps36 family protein
LOC_Os04g38940	-0.348628	1.06e-09	8.78e-09	4	23134255	23137290	integral membrane protein, putative, expressed	AT2G01770.1	ATVIT1,VIT1	vacuolar iron transporter 1
LOC_Os03g55090	0.527268	1.26e-09	1.04e-08	3	31332396	31339163	alpha-glucan phosphorylast isozyme, putative, expressed	AT3G29320.1	0	Glycosyl transferase, family 35
LOC_Os03g52760	0.185403	1.28e-06	6.26e-06	3	30244172	30247380	kinase, pfkB family, putative, expressed	AT5G58730.1	0	pfkB-like carbohydrate kinase family protein
LOC_Os09g26880	0.174	2.31e-05	8.94e-05	9	16330088	16338638	aldehyde dehydrogenase, putative, expressed	AT1G54100.1	ALDH7B4	aldehyde dehydrogenase 7B4
LOC_Os11g09280	0.34749	3.33e-05	0.000124136	11	4971248	4975064	OsPDIL1-1 protein disulfide isomerase PDIL1-1, expressed	AT1G77510.1	ATPDI6,ATPDIL1-2,PDI6,PDIL1-2	PDI-like 1-2
LOC_Os03g04920	0.168186	3.37e-05	0.000125513	3	2367849	2374516	multidrug resistance-associated protein, putative, expressed	AT1G04120.1	ABCC5,ATABCC5,ATMRP5,MRP5	multidrug resistance-associated protein 5
LOC_Os01g69850	-0.939367	7.99e-10	6.78e-09	1	40344329	40364584	OsMADS65 - MADS-box family gene with MIKC* type-box, expressed	AT3G30260.1	AGL79	AGAMOUS-like 79
LOC_Os04g08740	0.212982	9.7e-07	4.84e-06	4	4738375	4741231	ethylene receptor, putative, expressed	AT3G04580.1	EIN4	Signal transduction histidine kinase, hybrid-type, ethylene sensor
LOC_Os03g57940	0.135576	4.28e-06	1.9e-05	3	32999502	33006898	CK1_CaseinKinase_1a.4 - CK1 includes the casein kinase 1 kinases, expressed	AT3G03940.1	0	Protein kinase family protein
LOC_Os01g72090	-0.256767	1.36e-05	5.52e-05	1	41822269	41825087	phycoerythrobilin ferredoxin oxidoreductase, putative, expressed	AT3G09150.2	ATHY2,GUN3,HY2	phytochromobilin:ferredoxin oxidoreductase, chloroplast / phytochromobilin synthase (HY2)
LOC_Os05g45420	-0.148886	2.69e-05	0.000102674	5	26346997	26351609	CAMK_KIN1/SNF1/Nim1_like_AMPKh.3 - CAMK includes calcium/calmodulin depedent protein kinases, expressed	AT3G01090.2	AKIN10,KIN10,SNRK1.1	SNF1 kinase homolog 10
LOC_Os06g14620	0.951782	1.48e-12	1.96e-11	6	8230482	8232132	ribonucleoside-diphosphate reductase small chain, putative, expressed	AT3G27060.1	ATTSO2,TSO2	Ferritin/ribonucleotide reductase-like family protein
LOC_Os03g48170	-0.314299	8.18e-11	8.1e-10	3	27408274	27413242	5-AMP-activated protein kinase-related, putative, expressed	AT1G27070.1	0	5\'-AMP-activated protein kinase-related
LOC_Os01g61044	-0.591123	7.39e-08	4.47e-07	1	35320780	35323282	transmembrane amino acid transporter protein, putative, expressed	AT3G56200.1	0	Transmembrane amino acid transporter family protein
LOC_Os07g31450	0.247225	2.62e-07	1.43e-06	7	18625785	18638679	CHR4/MI-2-LIKE, putative, expressed	0	0	0
LOC_Os07g04180	-0.38659	6.56e-07	3.35e-06	7	1788581	1794319	amino acid transporter, putative, expressed	AT5G49630.1	AAP6	amino acid permease 6
LOC_Os02g49060	-0.423423	1.08e-05	4.47e-05	2	29991786	29998805	amino acid transporter, putative, expressed	AT5G23810.1	AAP7	amino acid permease 7
LOC_Os09g36200	0.357909	1.52e-05	6.08e-05	9	20868717	20871108	senescence-inducible chloroplast stay-green protein 1, putative, expressed	AT4G22920.1	ATNYE1,NYE1	non-yellowing 1
LOC_Os03g59640	-0.255759	8.55e-05	0.000293882	3	33955198	33961962	magnesium-chelatase subunit chlD, chloroplast precursor, putative, expressed	AT1G08520.1	ALB-1V,ALB1,CHLD,PDE166,V157	ALBINA 1
LOC_Os03g15430	0.116749	0.000154401	0.000503024	3	8437361	8441970	Ser/Thr protein phosphatase family protein, putative, expressed	AT3G03305.1	0	Calcineurin-like metallo-phosphoesterase superfamily protein
LOC_Os09g32930	-2.88478	3.24e-18	1.19e-16	9	19620623	19628693	retrotransposon protein, putative, SINE subclass, expressed	0	0	0
LOC_Os05g41880	-0.695449	6.68e-12	7.95e-11	5	24522895	24532290	mutS domain V family protein, expressed	AT3G20475.1	ATMSH5,MSH5	MUTS-homologue 5
LOC_Os08g03682	0.818729	5.06e-11	5.19e-10	8	1752707	1755653	cytochrome P450, putative, expressed	AT1G01280.1	CYP703,CYP703A2	cytochrome P450, family 703, subfamily A, polypeptide 2
LOC_Os05g05280	-0.620903	7.3e-11	7.28e-10	5	2598338	2604167	zinc finger family protein, putative, expressed	AT3G47990.1	SIS3	SUGAR-INSENSITIVE 3
LOC_Os02g57190	0.24658	1.17e-08	8.16e-08	2	35028569	35040470	Myosin head domain containing protein, expressed	AT1G04160.1	ATXIB,XI-8,XI-B,XIB	myosin XI B
LOC_Os03g44760	0.227245	5.85e-08	3.61e-07	3	25234076	25240157	SWI1, putative, expressed	AT5G51330.1	DYAD,SWI1	SWITCH1
LOC_Os01g15780	-0.597285	6.34e-08	3.89e-07	1	8885505	8892462	glycosyl transferase, group 1 domain containing protein, expressed	AT1G19710.1	0	UDP-Glycosyltransferase superfamily protein
LOC_Os01g68870	0.2473	1.32e-06	6.43e-06	1	40016601	40023853	leucine-rich repeat receptor protein kinase EXS precursor, putative, expressed	AT5G07280.1	EMS1,EXS	Leucine-rich repeat transmembrane protein kinase
LOC_Os04g01590	0.175294	9.86e-06	4.11e-05	4	396481	400947	arginase, putative, expressed	AT4G08900.1	0	arginase
LOC_Os01g39630	0.269741	0.000133602	0.000441531	1	22353190	22358405	DNA repair protein Rad51, putative, expressed	AT2G45280.1	ATRAD51C,RAD51C	RAS associated with diabetes protein 51C
LOC_Os02g20930	0.134739	0.000172734	0.000557386	2	12365588	12375316	apoptosis inhibitor 5, putative, expressed	AT2G34040.1	0	Apoptosis inhibitory protein 5 (API5)
LOC_Os10g38950	0.185826	3.07e-13	4.51e-12	10	20756089	20760021	CGMC_MAPKCMGC_2_ERK.14 - CGMC includes CDA, MAPK, GSK3, and CLKC kinases, expressed	AT4G01370.1	ATMPK4,MPK4	MAP kinase 4
LOC_Os11g14380	2.27096	4.9e-12	5.94e-11	11	8072444	8078086	resistance protein LR10, putative, expressed	AT3G07040.1	RPM1,RPS3	NB-ARC domain-containing disease resistance protein
LOC_Os05g43950	0.109651	5.79e-07	2.99e-06	5	25575639	25579760	expressed protein	AT1G28520.1	ATVOZ1,VOZ1	vascular plant one zinc finger protein
LOC_Os03g32314	0.197819	1.43e-07	8.2e-07	3	18485606	18488371	allene oxide cyclase 4, chloroplast precursor, putative, expressed	AT3G25780.1	AOC3	allene oxide cyclase 3
LOC_Os04g47300	-0.386333	2.7e-06	1.24e-05	4	28079505	28082320	CAMK_CAMK_like.26 - CAMK includes calcium/calmodulin depedent protein kinases, expressed	AT1G76040.2	CPK29	calcium-dependent protein kinase 29
LOC_Os07g10390	0.129567	2.87e-06	1.31e-05	7	5567571	5576614	cleavage and polyadenylation specificity factor, putative, expressed	AT3G11960.1	0	Cleavage and polyadenylation specificity factor (CPSF) A subunit protein
LOC_Os01g64730	-1.23382	4.37e-17	1.3e-15	1	37556674	37560104	bZIP transcription factor domain containing protein, expressed	AT5G44080.1	0	Basic-leucine zipper (bZIP) transcription factor family protein
LOC_Os03g57240	-0.430095	9.53e-08	5.66e-07	3	32645456	32647051	ZOS3-19 - C2H2 zinc finger protein, expressed	AT3G58070.1	GIS	C2H2 and C2HC zinc fingers superfamily protein
LOC_Os09g26400	0.153502	8.11e-07	4.09e-06	9	15944515	15947917	zinc finger, C3HC4 type domain containing protein, expressed	AT5G20910.1	AIP2	RING/U-box superfamily protein
LOC_Os04g39780	-0.911278	8.84e-06	3.71e-05	4	23698662	23707348	AMP-binding enzyme family protein, expressed	AT1G20480.1	0	AMP-dependent synthetase and ligase family protein
LOC_Os08g06380	0.300502	8.05e-07	4.06e-06	8	3544163	3550661	CSLF6 - cellulose synthase-like family F; beta1,3;1,4 glucan synthase, expressed	AT5G16910.1	ATCSLD2,CSLD2	cellulose-synthase like D2
LOC_Os05g39560	0.568689	6.21e-09	4.55e-08	5	23216413	23219283	metal cation transporter, putative, expressed	AT1G05300.1	ZIP5	zinc transporter 5 precursor
LOC_Os06g45500	-0.35922	1.2e-08	8.39e-08	6	27517100	27523604	copper-transporting ATPase, putative, expressed	AT5G44790.1	HMA7,RAN1	copper-exporting ATPase / responsive-to-antagonist 1 / copper-transporting ATPase (RAN1)
LOC_Os12g07280	-0.833072	1.63e-08	1.1e-07	12	3580032	3582974	ZOS12-02 - C2H2 zinc finger protein, expressed	AT1G34370.1	STOP1	C2H2 and C2HC zinc fingers superfamily protein
LOC_Os04g32050	0.33066	3.02e-06	1.37e-05	4	19220804	19225379	transposon protein, putative, unclassified, expressed	0	0	0
LOC_Os04g47860	-0.295915	1.14e-05	4.68e-05	4	28408664	28416032	ZOS4-11 - C2H2 zinc finger protein, expressed	0	0	0
LOC_Os03g01120	0.464714	6.54e-05	0.000229842	3	89042	99403	E1-E2 ATPase domain containing protein, expressed	AT5G62670.1	AHA11,HA11	H(+)-ATPase 11
LOC_Os09g37540	-1.28267	4.29e-09	3.24e-08	9	21642728	21644897	uncharacterized protein PA4923, putative, expressed	AT4G35190.1	0	Putative lysine decarboxylase family protein
LOC_Os09g35980	0.726919	1.18e-14	2.22e-13	9	20731589	20734724	expressed protein	0	0	0
LOC_Os01g66100	-0.788326	1.14e-06	5.63e-06	1	38382382	38385504	gibberellin 20 oxidase 2, putative, expressed	AT4G25420.1	AT2301,ATGA20OX1,GA20OX1,GA5	2-oxoglutarate (2OG) and Fe(II)-dependent oxygenase superfamily protein
LOC_Os01g08220	0.707457	3.3e-05	0.000122973	1	4003659	4004946	gibberellin 3-beta-dioxygenase 2-2, putative, expressed	AT1G15550.1	ATGA3OX1,GA3OX1,GA4	gibberellin 3-oxidase 1
LOC_Os01g62920	0.154362	2.64e-05	0.000100917	1	36445019	36449951	homeodomain protein, putative, expressed	AT5G02030.1	BLH9,BLR,HB-6,LSN,PNY,RPL,VAN	POX (plant homeobox) family protein
LOC_Os03g44500	0.187176	1.06e-10	1.03e-09	3	25042315	25051072	serine/threonine protein phosphatase, putative, expressed	AT2G27210.1	BSL3	BRI1 suppressor 1 (BSU1)-like 3
LOC_Os05g06660	0.319884	2.57e-07	1.4e-06	5	3439210	3443769	OsSCP26 - Putative Serine Carboxypeptidase homologue, expressed	AT3G17180.1	scpl33	serine carboxypeptidase-like 33
LOC_Os04g47080	-1.41544	2.88e-07	1.56e-06	4	27949384	27955640	anthocyanin regulatory Lc protein, putative, expressed	AT1G63650.1	ATMYC-2,EGL1,EGL3	basic helix-loop-helix (bHLH) DNA-binding superfamily protein
LOC_Os03g49350	1.8384	2.05e-16	5.36e-15	3	28091611	28094613	lipozygenase protein, putative, expressed	AT3G22400.1	LOX5	PLAT/LH2 domain-containing lipoxygenase family protein
LOC_Os06g16370	1.87769	1.09e-08	7.63e-08	6	9336359	9338643	CCT/B-box zinc finger protein, putative, expressed	AT3G02380.1	ATCOL2,COL2	CONSTANS-like 2
LOC_Os03g55389	0.168682	9.32e-08	5.55e-07	3	31508811	31514460	casein kinase II subunit alpha-1, putative, expressed	AT5G67380.1	ATCKA1,CKA1	casein kinase alpha 1
LOC_Os07g49460	0.360309	1.74e-05	6.88e-05	7	29616705	29629220	response regulator receiver domain containing protein, expressed	AT5G02810.1	APRR7,PRR7	pseudo-response regulator 7
LOC_Os01g64960	-0.812769	2.08e-14	3.76e-13	1	37696778	37699752	chlorophyll A-B binding protein, putative, expressed	AT1G44575.1	NPQ4,PSBS	Chlorophyll A-B binding family protein
LOC_Os01g39670	-3.56724	5.67e-19	2.49e-17	1	22375575	22377560	OsFBD1 - F-box and FBD domain containing protein, expressed	AT2G04230.1	0	FBD, F-box and Leucine Rich Repeat domains containing protein
LOC_Os01g39680	-4.16315	6.15e-18	2.13e-16	1	22379059	22383049	expressed protein	0	0	0
LOC_Os12g36030	-4.05752	2.03e-13	3.11e-12	12	22047697	22054209	expressed protein	0	0	0
LOC_Os04g25540	2.99571	7.55e-06	3.21e-05	4	14804703	14805724	ribosomal protein L27, putative, expressed	AT2G16930.1	0	Ribosomal protein L27 family protein
LOC_Os06g39760	0.229122	2.55e-16	6.55e-15	6	23613102	23621154	WD domain, G-beta repeat domain containing protein, expressed	AT1G52730.1	0	Transducin/WD40 repeat-like superfamily protein
LOC_Os11g35500	-1.92534	1.59e-07	9.05e-07	11	20802924	20806508	receptor-like protein kinase 5 precursor, putative, expressed	AT3G47570.1	0	Leucine-rich repeat protein kinase family protein
LOC_Os05g01710	-0.186317	1.27e-06	6.22e-06	5	437010	443270	transcription initiation factor IIA gamma chain, putative, expressed	AT4G24440.1	0	transcription initiation factor IIA gamma chain / TFIIA-gamma (TFIIA-S)
LOC_Os06g22460	4.63351	9.99e-18	3.32e-16	6	13055162	13058027	disease resistance protein RPM1, putative, expressed	AT3G07040.1	RPM1,RPS3	NB-ARC domain-containing disease resistance protein
LOC_Os06g29810	0.273725	1.52e-05	6.1e-05	6	17160330	17164851	lectin protein kinase family protein, putative, expressed	AT4G32300.1	SD2-5	S-domain-2 5
LOC_Os11g11810	-1.62294	6.63e-05	0.000232689	11	6554514	6561687	NBS-LRR disease resistance protein, putative, expressed	AT3G46530.1	RPP13	NB-ARC domain-containing disease resistance protein
LOC_Os03g63150	-4.38586	7.79e-06	3.3e-05	3	35693286	35699010	powdery mildew resistance protein PM3b, putative, expressed	AT3G14470.1	0	NB-ARC domain-containing disease resistance protein
LOC_Os01g20160	1.18874	9.38e-09	6.67e-08	1	11458955	11463442	OsHKT1;5 - Na+ transporter, expressed	AT4G10310.1	ATHKT1,HKT1	high-affinity K+ transporter 1
LOC_Os07g14850	0.321733	2.37e-07	1.31e-06	7	8496189	8501906	CESA6 - cellulose synthase, expressed	AT5G64740.1	CESA6,E112,IXR2,PRC1	cellulose synthase 6
LOC_Os03g26044	0.349513	0.000119901	0.000400289	3	14925198	14930396	CSLA5 - cellulose synthase-like family A; mannan synthase, expressed	AT5G03760.1	ATCSLA09,ATCSLA9,CSLA09,CSLA9,RAT4	Nucleotide-diphospho-sugar transferases superfamily protein
LOC_Os02g43010	0.341852	4.4e-09	3.31e-08	2	25890441	25895244	vacuolar-processing enzyme precursor, putative, expressed	AT1G62710.1	BETA-VPE,BETAVPE	beta vacuolar processing enzyme
LOC_Os05g51570	-0.506091	1.48e-08	1.01e-07	5	29579044	29580698	vacuolar-processing enzyme precursor, putative, expressed	AT4G32940.1	GAMMA-VPE,GAMMAVPE	gamma vacuolar processing enzyme
LOC_Os01g69110	-0.343934	1.78e-07	1e-06	1	40170871	40173290	expressed protein	AT3G27100.1	0	0
LOC_Os03g51600	0.374402	1.4e-14	2.59e-13	3	29526111	29529118	tubulin/FtsZ domain containing protein, putative, expressed	AT1G50010.1	TUA2	tubulin alpha-2 chain
LOC_Os02g30630	-0.394515	3.57e-05	0.000132267	2	18236025	18238376	thiamine pyrophosphate enzyme, C-terminal TPP binding domain containing protein, expressed	AT3G48560.1	AHAS,ALS,CSR1,IMR1,TZP5	chlorsulfuron/imidazolinone resistant 1
LOC_Os02g55300	-0.153039	8.33e-05	0.000287293	2	33854163	33857048	CAF1 family ribonuclease containing protein, putative, expressed	AT2G32070.1	0	Polynucleotidyl transferase, ribonuclease H-like superfamily protein
LOC_Os03g59570	1.32425	1.65e-14	3.03e-13	3	33905826	33907614	IPP transferase, putative, expressed	AT5G19040.1	ATIPT5,IPT5	isopentenyltransferase 5
LOC_Os06g50600	1.43481	0.000187439	0.000600646	6	30620816	30624219	bZIP transcription factor domain containing protein, expressed	AT4G35900.1	atbzip14,FD,FD-1	Basic-leucine zipper (bZIP) transcription factor family protein
LOC_Os08g39450	-0.432051	2.93e-07	1.58e-06	8	24953932	24955150	AN1-like zinc finger domain containing protein, expressed	AT3G12630.1	0	A20/AN1-like zinc finger family protein
LOC_Os06g39880	0.556199	6.95e-07	3.54e-06	6	23704714	23707248	cytochrome P450 72A1, putative, expressed	AT2G26710.1	BAS1,CYP72B1,CYP734A1	Cytochrome P450 superfamily protein
LOC_Os06g12400	0.100139	6.81e-06	2.91e-05	6	6725306	6734446	Homeobox domain containing protein, expressed	AT3G19510.1	HAT3.1	Homeodomain-like protein with RING/FYVE/PHD-type zinc finger domain
LOC_Os04g46990	0.461864	9.55e-06	3.99e-05	4	27853301	27854963	cis-zeatin O-glucosyltransferase, putative, expressed	AT2G15490.1	UGT73B4	UDP-glycosyltransferase 73B4
LOC_Os12g42020	0.990893	3.14e-09	2.42e-08	12	26055221	26057002	AGC_PVPK_like_kin82y.20 - ACG kinases include homologs to PKA, PKG and PKC, expressed	AT2G34650.1	ABR,PID	Protein kinase superfamily protein
LOC_Os02g52480	-0.170548	0.000252626	0.00079011	2	32111311	32112949	cyclin-dependent kinase inhibitor, putative, expressed	AT5G48820.2	ICK6,KRP3	inhibitor/interactor with cyclin-dependent kinase
LOC_Os07g32060	2.37607	6.6e-13	9.24e-12	7	19060762	19062609	UDP-glucoronosyl/UDP-glucosyl transferase, putative, expressed	AT3G21760.1	HYR1	UDP-Glycosyltransferase superfamily protein
LOC_Os07g41370	1.25327	3.45e-06	1.56e-05	7	24788476	24793884	OsMADS18 - MADS-box family gene with MIKCc type-box, expressed	AT5G60910.1	AGL8,FUL	AGAMOUS-like 8
LOC_Os10g39130	3.33928	9.05e-06	3.79e-05	10	20862952	20873797	OsMADS56 - MADS-box family gene with MIKCc type-box, expressed	AT4G22950.1	AGL19,GL19	AGAMOUS-like 19
LOC_Os03g60110	0.182515	2.32e-05	8.97e-05	3	34186394	34190839	KH domain containing protein, putative, expressed	AT2G38610.1	0	RNA-binding KH domain-containing protein
LOC_Os11g05470	-0.898459	0.000289017	0.000891505	11	2452525	2454103	RCN1 Centroradialis-like1 homogous to TFL1 gene; contains Pfam profile PF01161: Phosphatidylethanolamine-binding protein, expressed	AT2G27550.1	ATC	centroradialis
LOC_Os10g26940	5.8316	2.52e-25	1.21e-22	10	14171326	14172896	BURP domain containing protein, expressed	AT1G70370.1	PG2	polygalacturonase 2
LOC_Os10g35200	0.439994	3.12e-08	2.01e-07	10	18798725	18806059	katanin p80 WD40 repeat-containing subunit B1 homolog 1, putative, expressed	AT5G08390.1	0	Transducin/WD40 repeat-like superfamily protein
LOC_Os06g24070	-0.550076	1.09e-06	5.39e-06	6	14078258	14082303	myb-like DNA-binding domain containing protein, expressed	AT2G20570.1	ATGLK1,GLK1,GPRI1	GBF\'s pro-rich region-interacting factor 1
LOC_Os11g07980	-4.90039	7.27e-15	1.43e-13	11	4150087	4154740	ion channel nompc, putative, expressed	AT3G54070.1	0	Ankyrin repeat family protein
LOC_Os05g30220	-1.06337	2.34e-11	2.54e-10	5	17512760	17517933	disease resistance RPP13-like protein 1, putative, expressed	AT3G14460.1	0	LRR and NB-ARC domains-containing disease resistance protein
LOC_Os07g11739	-2.39072	1.6e-09	1.3e-08	7	6494465	6502011	cytochrome P450, putative, expressed	AT5G25140.1	CYP71B13	cytochrome P450, family 71, subfamily B, polypeptide 13
LOC_Os01g68770	0.388046	1.7e-08	1.15e-07	1	39948062	39951534	selenium-binding protein, putative, expressed	AT4G14030.1	SBP1	selenium-binding protein 1
LOC_Os10g41980	-3.55311	2.85e-13	4.22e-12	10	22575212	22576531	RALFL26 - Rapid ALkalinization Factor RALF family protein precursor, expressed	0	0	0
LOC_Os02g02930	1.77358	0.000166925	0.000539946	2	1145779	1151142	terpene synthase, putative, expressed	AT1G61680.1	ATTPS14,TPS14	terpene synthase 14
LOC_Os06g43660	0.250829	2.23e-09	1.77e-08	6	26272897	26278666	inorganic H+ pyrophosphatase, putative, expressed	AT1G15690.1	ATAVP3,AtVHP1;1,AVP-3,AVP1	Inorganic H pyrophosphatase family protein
LOC_Os06g45140	-0.661489	8.07e-09	5.8e-08	6	27299914	27302107	bZIP transcription factor domain containing protein, expressed	AT5G24800.1	ATBZIP9,BZIP9,BZO2H2	basic leucine zipper 9
LOC_Os01g62410	0.110879	2.45e-06	1.14e-05	1	36122778	36128487	MYB family transcription factor, putative, expressed	AT5G02320.1	ATMYB3R5,MYB3R-5	myb domain protein 3r-5
LOC_Os06g41010	0.208863	1.05e-05	4.35e-05	6	24491979	24494238	zinc finger A20 and AN1 domain-containing stress-associated protein, putative, expressed	AT1G51200.1	0	A20/AN1-like zinc finger family protein
LOC_Os02g33820	-0.612824	1.14e-05	4.68e-05	2	20165589	20166668	abscisic stress-ripening, putative, expressed	0	0	0
LOC_Os03g12290	-0.38715	3.34e-05	0.000124476	3	6457910	6462727	glutamine synthetase, catalytic domain containing protein, expressed	AT1G66200.1	ATGSR2,GSR2	glutamine synthase clone F11
LOC_Os01g58420	-0.887161	9.65e-16	2.23e-14	1	33766979	33768085	AP2 domain containing protein, expressed	AT5G44210.1	ATERF-9,ATERF9,ERF9	erf domain protein 9
LOC_Os01g39020	0.792089	2.88e-11	3.08e-10	1	21938865	21941839	HSF-type DNA-binding domain containing protein, expressed	AT2G26150.1	ATHSFA2,HSFA2	heat shock transcription factor A2
LOC_Os03g44150	0.266816	6.66e-09	4.86e-08	3	24810051	24818067	aminotransferase, putative, expressed	AT5G46180.1	DELTA-OAT	ornithine-delta-aminotransferase
LOC_Os02g52250	0.147077	3.8e-08	2.42e-07	2	31995218	31997697	SKIP/SNW domain containing protein, expressed	AT1G77180.1	SKIP	chromatin protein family
LOC_Os01g62200	0.414071	8.57e-08	5.15e-07	1	36002256	36005101	domain of unknown function DUF966 domain containing protein, expressed	AT5G59790.1	0	Domain of unknown function (DUF966)
LOC_Os06g40150	-0.526906	7.48e-07	3.79e-06	6	23898256	23899830	AP2 domain containing protein, expressed	AT1G15360.1	SHN1,WIN1	Integrase-type DNA-binding superfamily protein
LOC_Os09g28310	-0.430171	6.24e-06	2.69e-05	9	17189976	17194013	bZIP transcription factor, putative, expressed	AT3G19290.1	ABF4,AREB2	ABRE binding factor 4
LOC_Os03g16570	0.159725	8.63e-05	0.000296166	3	9132796	9136684	zinc finger, C3HC4 type domain containing protein, expressed	AT3G55530.1	SDIR1	RING/U-box superfamily protein
LOC_Os06g36560	0.673258	0.000178479	0.000574125	6	21478408	21482740	inositol oxygenase, putative, expressed	AT1G14520.2	MIOX1	myo-inositol oxygenase 1
LOC_Os09g34060	-0.378093	6.94e-13	9.7e-12	9	20094122	20098653	transcription factor RF2a, putative, expressed	AT1G06070.1	0	Basic-leucine zipper (bZIP) transcription factor family protein
LOC_Os03g13970	0.209866	1.02e-11	1.17e-10	3	7579359	7583747	26S proteasome non-ATPase regulatory subunit 4, putative, expressed	AT4G38630.1	ATMCB1,MBP1,MCB1,RPN10	regulatory particle non-ATPase 10
LOC_Os06g40120	0.316848	2.58e-08	1.69e-07	6	23875408	23879965	SPX domain containing protein, putative, expressed	AT5G20150.1	ATSPX1,SPX1	SPX domain gene 1
LOC_Os01g01660	-0.761984	5.42e-06	2.35e-05	1	327128	328451	isoflavone reductase, putative, expressed	AT1G75280.1	0	NmrA-like negative transcriptional regulator family protein
LOC_Os05g48010	-0.545489	0.000180744	0.00058067	5	27524786	27526242	MYB family transcription factor, putative, expressed	AT5G57620.1	AtMYB36,MYB36	myb domain protein 36
LOC_Os12g38180	-0.77249	8.47e-16	1.98e-14	12	23442170	23447194	heat shock cognate 70 kDa protein 2, putative, expressed	AT5G02500.2	AT-HSC70-1,HSC70,HSC70-1,HSP70-1	heat shock cognate protein 70-1
LOC_Os01g70310	-0.307246	6.52e-07	3.33e-06	1	40714145	40717179	inducer of CBF expression 2, putative, expressed	AT3G26744.1	ATICE1,ICE1,SCRM	basic helix-loop-helix (bHLH) DNA-binding superfamily protein
LOC_Os01g04380	-1.76949	6.16e-05	0.000217735	1	1951928	1952771	hsp20/alpha crystallin family protein, putative, expressed	AT1G53540.1	0	HSP20-like chaperones superfamily protein
LOC_Os08g07740	-0.396155	0.000336637	0.00102666	8	4333717	4335434	histone-like transcription factor and archaeal histone, putative, expressed	AT4G14540.1	NF-YB3	nuclear factor Y, subunit B3
LOC_Os06g08510	0.977374	0.000356759	0.00108366	6	4201213	4202867	expressed protein	AT5G16950.1	0	0
LOC_Os04g32850	0.240563	0.000357191	0.00108468	4	19835131	19836892	basic proline-rich protein, putative, expressed	AT1G56210.1	0	Heavy metal transport/detoxification superfamily protein
LOC_Os02g09490	0.330777	0.000365258	0.00110666	2	4870142	4874082	dehydrogenase, putative, expressed	AT3G19450.1	ATCAD4,CAD,CAD-C,CAD4	GroES-like zinc-binding alcohol dehydrogenase family protein
LOC_Os03g29810	0.160986	0.000396343	0.00119334	3	16994268	16997742	OsClp6 - Putative Clp protease homologue, expressed	AT1G11750.1	CLPP6,NCLPP1,NCLPP6	CLP protease proteolytic subunit 6
LOC_Os02g50240	-0.270578	0.000413711	0.00124053	2	30674776	30678659	glutamine synthetase, catalytic domain containing protein, expressed	AT5G37600.1	ATGLN1;1,ATGSR1,GLN1;1,GSR 1	glutamine synthase clone R1
LOC_Os10g25030	0.242095	0.000457323	0.00135908	10	12886331	12888302	red chlorophyll catabolite reductase, putative, expressed	AT4G37000.1	ACD2,ATRCCR	accelerated cell death 2 (ACD2)
LOC_Os10g42320	0.1681	0.000499476	0.00147354	10	22781929	22784426	nonsense-mediated mRNA decay protein 3, putative, expressed	AT2G03820.1	0	nonsense-mediated mRNA decay NMD3 family protein
LOC_Os07g06130	0.216138	0.000533851	0.0015666	7	2984109	2991139	ethylene-insensitive protein, putative, expressed	AT5G03280.1	ATEIN2,CKR1,EIN2,ERA3,ORE2,ORE3,PIR2	NRAMP metal ion transporter family protein
LOC_Os03g17700	-0.325272	0.000581946	0.00169415	3	9847700	9850473	CGMC_MAPKCGMC_2_ERK.2 - CGMC includes CDA, MAPK, GSK3, and CLKC kinases, expressed	AT3G45640.1	ATMAPK3,ATMPK3,MPK3	mitogen-activated protein kinase 3
LOC_Os02g14720	0.119499	0.000598544	0.00173955	2	8114961	8121925	expressed protein	AT1G78420.1	0	RING/U-box superfamily protein
LOC_Os04g36070	-0.299399	0.000616241	0.00178732	4	22023832	22027680	OsRR1 type-A response regulator, expressed	AT1G59940.1	ARR3	response regulator 3
LOC_Os06g06560	0.384865	0.000645783	0.0018656	6	3079059	3086808	starch synthase, putative, expressed	AT5G24300.1	ATSS1,SSI,SSI1	Glycogen/starch synthases, ADP-glucose type
LOC_Os01g45760	0.366893	0.00065689	0.001896	1	25994669	25996948	YUC4, putative, expressed	AT5G11320.1	YUC4	Flavin-binding monooxygenase family protein
LOC_Os04g57720	-0.319425	0.000720579	0.00206094	4	34375978	34377357	OsRR6 type-A response regulator, expressed	AT5G62920.1	ARR6	response regulator 6
LOC_Os06g12310	0.264745	0.000726745	0.00207674	6	6648387	6653005	aquaporin protein, putative, expressed	AT5G37820.1	NIP4;2,NLM5	NOD26-like intrinsic protein 4;2
LOC_Os01g10110	-0.710803	0.000771456	0.00219373	1	5270103	5275678	cytokinin dehydrogenase precursor, putative, expressed	AT5G56970.1	ATCKX3,CKX3	cytokinin oxidase 3
LOC_Os07g15460	-1.04551	0.000825482	0.00233273	7	8966023	8970882	metal transporter Nramp6, putative, expressed	AT1G80830.1	ATNRAMP1,NRAMP1,PMIT1	natural resistance-associated macrophage protein 1
LOC_Os05g41760	-0.341244	0.000882547	0.00247824	5	24427885	24428869	AP2 domain containing protein, expressed	AT1G28360.1	ATERF12,ERF12	ERF domain protein 12
LOC_Os01g43650	-0.297303	0.000893688	0.00250766	1	25009453	25011942	WRKY11, expressed	AT4G18170.1	ATWRKY28,WRKY28	WRKY DNA-binding protein 28
LOC_Os03g21060	0.325924	0.000906977	0.0025418	3	11973970	11976426	No apical meristem protein, putative, expressed	AT3G04070.1	anac047,NAC047	NAC domain containing protein 47
LOC_Os09g25060	0.853547	0.00104766	0.0029005	9	14975932	14977713	WRKY76, expressed	AT1G80840.1	ATWRKY40,WRKY40	WRKY DNA-binding protein 40
LOC_Os09g36930	0.623482	0.00105472	0.00291692	9	21310129	21311548	aquaporin protein, putative, expressed	AT4G35100.1	PIP2;7,PIP3,PIP3A,SIMIP	plasma membrane intrinsic protein 3
LOC_Os01g15448	-1.8654	0.00114825	0.00314947	1	8657064	8658466	expressed protein	AT5G16950.1	0	0
LOC_Os11g46070	-2.51651	0.00115113	0.00315699	11	27884593	27890936	MLA10, putative, expressed	AT3G07040.1	RPM1,RPS3	NB-ARC domain-containing disease resistance protein
LOC_Os04g57850	0.391104	0.00117167	0.00320363	4	34444630	34447048	AMP-binding enzyme, putative, expressed	AT5G16370.1	AAE5	acyl activating enzyme 5
LOC_Os01g68104	0.339622	0.00119423	0.00325745	1	39588269	39591239	ZOS1-21 - C2H2 zinc finger protein, expressed	AT5G03740.1	HD2C,HDT3	histone deacetylase 2C
LOC_Os01g37910	0.340812	0.00120635	0.00328734	1	21230393	21234929	vacuolar-processing enzyme precursor, putative, expressed	AT4G32940.1	GAMMA-VPE,GAMMAVPE	gamma vacuolar processing enzyme
LOC_Os02g02890	-0.203834	0.0013307	0.00359595	2	1116059	1117136	peptidyl-prolyl cis-trans isomerase, putative, expressed	AT2G21130.1	0	Cyclophilin-like peptidyl-prolyl cis-trans isomerase family protein
LOC_Os02g03410	0.188267	0.00135049	0.00364464	2	1387873	1394417	CAMK_CAMK_like.12 - CAMK includes calcium/calmodulin depedent protein kinases, expressed	AT2G17890.1	CPK16	calcium-dependent protein kinase 16
LOC_Os11g06720	0.206228	0.00136718	0.00368663	11	3278435	3279425	abscisic stress-ripening, putative, expressed	0	0	0
LOC_Os08g40930	0.434361	0.00136852	0.0036898	8	25892391	25900576	Alpha amylase, catalytic domain containing protein, expressed	AT2G39930.1	ATISA1,ISA1	isoamylase 1
LOC_Os01g10040	0.151798	0.00138074	0.00371877	1	5236623	5244011	cytochrome P450, putative, expressed	AT3G13730.1	CYP90D1	cytochrome P450, family 90, subfamily D, polypeptide 1
LOC_Os02g50550	0.107407	0.001409	0.00378814	2	30861491	30871171	dynamin, putative, expressed	AT1G59610.1	ADL3,CF1,DL3,DRP2B	dynamin-like 3
LOC_Os06g08670	-0.328294	0.00141533	0.00380333	6	4321607	4325283	glutathione peroxidase, putative, expressed	AT4G31870.1	ATGPX7,GPX7	glutathione peroxidase 7
LOC_Os07g48430	0.133355	0.00144485	0.00387625	7	28963027	28965921	nucleoside-triphosphatase, putative, expressed	AT5G18280.1	APY2,ATAPY2	apyrase 2
LOC_Os01g70220	0.384286	0.00162637	0.00432129	1	40654188	40664396	histone-lysine N-methyltransferase, putative, expressed	AT5G13960.1	KYP,SDG33,SUVH4	SU(VAR)3-9 homolog 4
LOC_Os07g12900	-0.440593	0.00165358	0.00438692	7	7405745	7409553	cadmium/zinc-transporting ATPase, putative, expressed	AT4G30110.1	ATHMA2,HMA2	heavy metal atpase 2
LOC_Os09g29820	-0.509197	0.00173054	0.00456809	9	18122580	18123465	bZIP transcription factor domain containing protein, expressed	AT3G30530.1	ATBZIP42,bZIP42	basic leucine-zipper 42
LOC_Os04g31070	0.165063	0.00176271	0.00464384	4	18560177	18564417	acyl-desaturase, chloroplast precursor, putative, expressed	AT2G43710.1	FAB2,SSI2	Plant stearoyl-acyl-carrier-protein desaturase family protein
LOC_Os06g17900	1.19402	0.00179164	0.00471403	6	10387509	10390465	disease resistance protein RPM1, putative, expressed	AT3G07040.1	RPM1,RPS3	NB-ARC domain-containing disease resistance protein
LOC_Os01g01420	0.115795	0.00183306	0.00481239	1	209771	214188	expressed protein	AT3G54360.1	0	zinc ion binding
LOC_Os05g47446	-0.626703	0.00185975	0.00487624	5	27179219	27183778	expressed protein	AT1G29850.2	0	double-stranded DNA-binding family protein
LOC_Os10g35436	0.570715	0.00198563	0.00517401	10	18935690	18942573	Rf1, mitochondrial precursor, putative, expressed	AT1G62670.1	RPF2	rna processing factor 2
LOC_Os10g41400	-0.357905	0.00208991	0.00542267	10	22254774	22256429	peptide methionine sulfoxide reductase, putative, expressed	AT4G25130.1	PMSR4	peptide met sulfoxide reductase 4
LOC_Os01g64980	0.0820487	0.0021403	0.00554391	1	37714296	37720652	ion channel DMI1, chloroplast precursor, putative, expressed	AT5G49960.1	0	0
LOC_Os09g23650	-0.166566	0.00218072	0.00564087	9	14051156	14060145	FAM10 family protein, putative, expressed	AT3G17880.1	ATHIP2,ATTDX,HIP,TDX	tetraticopeptide domain-containing thioredoxin
LOC_Os08g06480	0.110341	0.00222262	0.00573356	8	3667092	3675813	lissencephaly type-1-like homology motif, putative, expressed	AT1G80490.2	TPR1	TOPLESS-related 1
LOC_Os10g35440	-0.308884	0.00256505	0.00652118	10	18951471	18953729	pentatricopeptide repeat domain containing protein, putative, expressed	AT1G62910.1	0	Pentatricopeptide repeat (PPR) superfamily protein
LOC_Os03g53500	0.126341	0.00284101	0.00714903	3	30679685	30689230	helicase conserved C-terminal domain containing protein, expressed	0	0	0
LOC_Os11g11790	-0.256993	0.0028693	0.00721302	11	6541924	6546026	NBS-LRR type disease resistance protein, putative, expressed	AT3G07040.1	RPM1,RPS3	NB-ARC domain-containing disease resistance protein
LOC_Os02g51110	-0.29557	0.00291308	0.00731009	2	31266245	31269960	aquaporin protein, putative, expressed	AT5G37820.1	NIP4;2,NLM5	NOD26-like intrinsic protein 4;2
LOC_Os04g44900	0.230295	0.00295462	0.00740439	4	26572700	26575257	lectin-like receptor kinase, putative, expressed	AT2G37710.1	RLK	receptor lectin kinase
LOC_Os04g33740	-0.678788	0.0029606	0.00741705	4	20422171	20427062	glycosyl hydrolases, putative, expressed	AT3G52600.1	AtcwINV2,CWINV2	cell wall invertase 2
LOC_Os02g56600	-0.211509	0.00298137	0.00746413	2	34672992	34676421	no apical meristem protein, putative, expressed	AT4G28530.1	anac074,NAC074	NAC domain containing protein 74
LOC_Os05g26890	0.102633	0.00315548	0.00786614	5	15609844	15613483	G-protein alpha subunit, putative, expressed	AT2G26300.1	ATGPA1,GP ALPHA 1,GPA1	G protein alpha subunit 1
LOC_Os01g64970	-0.178712	0.00328204	0.00814316	1	37710241	37715296	CAMK_CAMK_like.11 - CAMK includes calcium/calmodulin depedent protein kinases, expressed	AT1G10940.1	ASK1,SNRK2-4,SNRK2.4,SRK2A	Protein kinase superfamily protein
LOC_Os05g03040	0.174012	0.00331556	0.00821464	5	1155968	1160267	AP2 domain containing protein, expressed	AT2G28550.3	RAP2.7,TOE1	related to AP2.7
LOC_Os01g02890	0.379805	0.00335571	0.00830232	1	1046604	1053166	phosphatidylserine synthase, putative, expressed	AT1G15110.1	0	phosphatidyl serine synthase family protein
LOC_Os11g14220	0.152606	0.00343429	0.00848193	11	7960506	7963390	tubulin/FtsZ domain containing protein, putative, expressed	AT4G14960.2	TUA6	Tubulin/FtsZ family protein
LOC_Os05g04850	-0.147801	0.00350429	0.00863693	5	2331059	2333054	RNA recognition motif containing protein, putative, expressed	AT1G51510.1	Y14	RNA-binding (RRM/RBD/RNP motifs) family protein
LOC_Os12g03822	-0.187544	0.00393851	0.00960586	12	1562101	1566512	WD domain, G-beta repeat domain containing protein, expressed	AT2G19540.1	0	Transducin family protein / WD-40 repeat family protein
LOC_Os01g08320	-0.245561	0.00404104	0.00983142	1	4073676	4076438	OsIAA1 - Auxin-responsive Aux/IAA gene family member, expressed	AT1G04250.1	AXR3,IAA17	AUX/IAA transcriptional regulator family protein
LOC_Os11g35390	0.181363	0.00407143	0.00989706	11	20735091	20737678	MYB family transcription factor, putative, expressed	AT1G08810.1	AtMYB60,MYB60	myb domain protein 60
LOC_Os06g48510	-0.268667	0.00416201	0.0100999	6	29347847	29352146	choline monooxygenase, chloroplast precursor, putative, expressed	AT4G29890.1	0	choline monooxygenase, putative (CMO-like)
LOC_Os01g56880	0.185593	0.00420387	0.010196	1	32848236	32852610	purple acid phosphatase precursor, putative, expressed	AT2G16430.2	ATPAP10,PAP10	purple acid phosphatase 10
LOC_Os02g07120	0.103437	0.00422297	0.0102413	2	3659093	3669323	HEAT repeat family protein, putative, expressed	AT2G02560.2	ATCAND1,CAND1,ETA2,HVE,TIP120	cullin-associated and neddylation dissociated
LOC_Os02g15700	-0.714681	0.00471634	0.0113036	2	8842927	8844249	expressed protein	0	0	0
LOC_Os06g03580	0.263847	0.00483185	0.0115557	6	1383618	1386322	zinc RING finger protein, putative, expressed	AT3G63530.1	BB,BB2	RING/U-box superfamily protein
LOC_Os04g40290	0.652587	0.00497342	0.0118583	4	23955470	23959975	AAA-type ATPase family protein, putative, expressed	AT4G24710.1	0	P-loop containing nucleoside triphosphate hydrolases superfamily protein
LOC_Os09g29130	0.281406	0.00517407	0.0122966	9	17703754	17705611	ZF-HD protein dimerisation region containing protein, expressed	AT4G24660.1	ATHB22,HB22,MEE68	homeobox protein 22
LOC_Os05g02530	-0.252186	0.00519364	0.0123367	5	876950	880628	glutathione S-transferase, N-terminal domain containing protein, expressed	AT1G75270.1	DHAR2	dehydroascorbate reductase 2
LOC_Os03g43990	0.0928095	0.00520319	0.0123542	3	24701063	24704597	BTBN8 - Bric-a-Brac, Tramtrack, Broad Complex BTB domain with non-phototropic hypocotyl 3 NPH3 and coiled-coil domains, expressed	0	0	0
LOC_Os06g44180	-0.300293	0.00520299	0.0123542	6	26652829	26659263	NAD dependent epimerase/dehydratase family protein, putative, expressed	AT4G27250.1	0	NAD(P)-binding Rossmann-fold superfamily protein
LOC_Os07g49310	-0.280159	0.00540104	0.0127758	7	29531227	29534135	omega-3 fatty acid desaturase, chloroplast precursor, putative, expressed	AT5G05580.1	FAD8	fatty acid desaturase 8
LOC_Os03g02800	0.22001	0.00581435	0.0136424	3	1089162	1093720	no apical meristem protein, putative, expressed	AT1G65910.1	anac028,NAC028	NAC domain containing protein 28
LOC_Os07g48980	-0.511016	0.00595014	0.0139293	7	29323094	29324723	nicotianamine synthase, putative, expressed	AT1G09240.1	ATNAS3,NAS3	nicotianamine synthase 3
LOC_Os01g25484	-0.379154	0.0059792	0.0139887	1	14446910	14453474	ferredoxin--nitrite reductase, putative, expressed	AT2G15620.1	ATHNIR,NIR,NIR1	nitrite reductase 1
LOC_Os04g54474	-0.208566	0.00669483	0.0155077	4	32403336	32412065	transcription factor, putative, expressed	AT5G10030.1	OBF4,TGA4	TGACG motif-binding factor 4
LOC_Os03g13370	-0.226477	0.00677631	0.0156741	3	7211429	7221257	tetratricopeptide repeat domain containing protein, expressed	AT1G78770.1	APC6	anaphase promoting complex 6
LOC_Os02g14120	-0.13639	0.00683691	0.015796	2	7710512	7715739	BRASSINOSTEROID INSENSITIVE 1-associated receptor kinase 1 precursor, putative, expressed	AT5G45780.1	0	Leucine-rich repeat protein kinase family protein
LOC_Os01g40630	-0.293971	0.00684991	0.0158217	1	22954908	22957270	uncharacterized protein PA4923, putative, expressed	AT3G53450.1	0	Putative lysine decarboxylase family protein
LOC_Os07g13170	-0.212711	0.00689477	0.0159188	7	7545486	7550141	AP2 domain containing protein, expressed	AT2G28550.3	RAP2.7,TOE1	related to AP2.7
LOC_Os01g12710	0.289046	0.00696646	0.0160729	1	7024297	7030610	oxidoreductase, short chain dehydrogenase/reductase family domain containing protein, expressed	AT4G13250.1	NYC1	NAD(P)-binding Rossmann-fold superfamily protein
LOC_Os04g01160	0.177296	0.00724947	0.0166817	4	121631	125374	zinc finger family protein, putative, expressed	AT5G49665.1	0	Zinc finger (C3HC4-type RING finger) family protein
LOC_Os04g40140	-0.365989	0.00729199	0.0167711	4	23885590	23889226	expressed protein	AT1G25580.1	ANAC008,SOG1	NAC (No Apical Meristem) domain transcriptional regulator superfamily protein
LOC_Os03g26210	-0.468169	0.00729343	0.0167727	3	15000062	15002205	helix-loop-helix DNA-binding domain containing protein, expressed	AT3G47640.1	PYE	basic helix-loop-helix (bHLH) DNA-binding superfamily protein
LOC_Os04g46980	-0.292969	0.00781775	0.0178535	4	27848562	27850314	cis-zeatin O-glucosyltransferase, putative, expressed	AT2G15490.1	UGT73B4	UDP-glycosyltransferase 73B4
LOC_Os09g21250	-0.176196	0.00810582	0.0184482	9	12825719	12828237	expressed protein	AT5G23040.1	CDF1	Protein of unknown function (DUF3353)
LOC_Os09g32540	0.312033	0.00848192	0.0192385	9	19424957	19430845	expressed protein	AT4G14200.1	0	Pentatricopeptide repeat (PPR) superfamily protein
LOC_Os05g50410	-0.453336	0.00872768	0.0197171	5	28889622	28896919	Rad21 / Rec8 like protein, putative, expressed	AT5G05490.2	ATREC8,DIF1,REC8,SYN1	Rad21/Rec8-like family protein
LOC_Os12g08730	-0.19229	0.00901477	0.020305	12	4461674	4463096	thioredoxin, putative, expressed	AT4G03520.1	ATHM2	Thioredoxin superfamily protein
LOC_Os04g46940	0.197021	0.00908202	0.0204381	4	27829775	27835535	copper-transporting ATPase 3, putative, expressed	AT1G63440.1	HMA5	heavy metal atpase 5
LOC_Os08g42580	-0.243015	0.00931924	0.0209035	8	26908834	26913629	protein kinase domain containing protein, expressed	AT3G21630.1	CERK1,LYSM RLK1	chitin elicitor receptor kinase 1
LOC_Os01g10840	0.146126	0.009601	0.0214676	1	5774281	5778466	CGMC_GSK.2 - CGMC includes CDA, MAPK, GSK3, and CLKC kinases, expressed	AT4G18710.1	ATSK21,BIN2,DWF12,SK21,UCU1	Protein kinase superfamily protein
LOC_Os09g31310	-0.20647	0.00964822	0.0215583	9	18825515	18826262	acetyltransferase, GNAT family, putative, expressed	AT5G15770.1	AtGNA1,GNA1	glucose-6-phosphate acetyltransferase 1
LOC_Os09g27890	0.238607	0.0100537	0.0223388	9	16958544	16962181	lysM domain-containing GPI-anchored protein precursor, putative, expressed	AT1G21880.2	LYM1	lysm domain GPI-anchored protein 1 precursor
LOC_Os02g11020	0.270078	0.010132	0.0225017	2	5862711	5865569	cytochrome P450 72A1, putative, expressed	AT2G26710.1	BAS1,CYP72B1,CYP734A1	Cytochrome P450 superfamily protein
LOC_Os01g48060	-0.141249	0.0103213	0.0228863	1	27501506	27507181	auxin response factor, putative, expressed	AT2G33860.1	ARF3,ETT	Transcriptional factor B3 family protein / auxin-responsive factor AUX/IAA-related
LOC_Os12g43550	0.106728	0.0103656	0.022971	12	27021972	27026029	ras-related protein, putative, expressed	AT5G45130.1	ATRAB-F2A,ATRAB5A,ATRABF2A,RAB-F2A,RAB5A,RABF2A,RHA1	RAB homolog 1
LOC_Os11g01330	-0.162018	0.0106943	0.0236256	11	194176	199479	expressed protein	AT2G29970.1	0	Double Clp-N motif-containing P-loop nucleoside triphosphate hydrolases superfamily protein
LOC_Os11g05110	0.0875207	0.0110454	0.0243206	11	2239210	2243499	pyruvate kinase, putative, expressed	AT3G52990.1	0	Pyruvate kinase family protein
LOC_Os03g20370	0.150256	0.0111398	0.0245072	3	11522674	11524473	OsCam1-1 - Calmodulin, expressed	AT2G27030.3	ACAM-2,CAM5	calmodulin 5
LOC_Os10g08580	-0.179188	0.0115333	0.0252747	10	4663129	4666991	FAD binding domain of DNA photolyase domain containing protein, expressed	AT1G12370.2	PHR1,UVR2	photolyase 1
LOC_Os01g08700	0.195721	0.0123988	0.0269811	1	4329152	4338486	GIGANTEA, putative, expressed	AT1G22770.1	FB,GI	gigantea protein (GI)
LOC_Os03g51330	0.242583	0.0127055	0.0275824	3	29370719	29373265	GRAS family transcription factor domain containing protein, expressed	AT5G66770.1	0	GRAS family transcription factor
LOC_Os05g31140	-0.326087	0.0130631	0.0282881	5	18106224	18110954	glycosyl hydrolases family 17, putative, expressed	AT4G16260.1	0	Glycosyl hydrolase superfamily protein
LOC_Os08g32870	0.091693	0.0132172	0.0285702	8	20379794	20386061	aldehyde dehydrogenase, putative, expressed	AT1G74920.1	ALDH10A8	aldehyde dehydrogenase 10A8
LOC_Os12g18880	-0.0917	0.0133084	0.0287317	12	10959501	10962676	mago nashi, putative, expressed	AT1G02140.1	HAP1,MAGO,MEE63	mago nashi family protein
LOC_Os01g09620	-0.216319	0.0134955	0.0290888	1	4949047	4951126	zinc finger/CCCH transcription factor, putative, expressed	AT2G19810.1	0	CCCH-type zinc finger family protein
LOC_Os08g31228	0.369894	0.0135139	0.0291198	8	19307322	19311510	ribosomal protein L27, putative, expressed	AT5G15220.1	0	Ribosomal protein L27 family protein
LOC_Os03g44710	0.158325	0.0147396	0.0314856	3	25197057	25206961	YABBY domain containing protein, putative, expressed	AT2G26580.1	YAB5	plant-specific transcription factor YABBY family protein
LOC_Os06g40780	-1.47691	0.0153216	0.0326243	6	24311420	24316382	MONOCULM 1, putative, expressed	AT1G55580.1	LAS,SCL18	GRAS family transcription factor
LOC_Os09g36680	-0.804282	0.0154007	0.032756	9	21155956	21157945	ribonuclease T2 family domain containing protein, expressed	AT1G26820.1	RNS3	ribonuclease 3
LOC_Os01g48680	0.129414	0.0154461	0.0328285	1	27906608	27920980	two pore calcium channel protein 1, putative, expressed	AT4G03560.1	ATCCH1,ATTPC1,FOU2,TPC1	two-pore channel 1
LOC_Os05g41172	0.0617826	0.0156084	0.0331478	5	24115580	24121667	histone-lysine N-methyltransferase, H3 lysine-9 specific SUVH1, putative, expressed	AT1G73100.1	SDG19,SUVH3	SU(VAR)3-9 homolog 3
LOC_Os01g42850	0.118589	0.016494	0.0347908	1	24380636	24386687	ThiF family domain containing protein, putative, expressed	AT5G45900.1	APG7,ATAPG7,ATATG7,ATG7	ThiF family protein
LOC_Os06g49250	-0.393865	0.0166047	0.0349918	6	29838283	29841400	peptide transporter PTR2, putative, expressed	AT1G62200.1	0	Major facilitator superfamily protein
LOC_Os02g03900	0.285886	0.0172207	0.0361623	2	1658576	1662644	metal transporter Nramp6, putative, expressed	AT1G80830.1	ATNRAMP1,NRAMP1,PMIT1	natural resistance-associated macrophage protein 1
LOC_Os09g04890	-0.115028	0.0178714	0.0373832	9	2601650	2615934	histone-lysine N-methyltransferase, H3 lysine-4 specific ATX1, putative, expressed	AT1G05830.1	ATX2,SDG30	trithorax-like protein 2
LOC_Os02g32660	-0.360764	0.0179743	0.0375742	2	19355748	19367127	1,4-alpha-glucan-branching enzyme, chloroplast precursor, putative, expressed	AT5G03650.1	SBE2.2	starch branching enzyme 2.2
LOC_Os02g44230	0.251372	0.0182676	0.0381353	2	26767603	26771633	CPuORF22 - conserved peptide uORF-containing transcript, expressed	AT5G51460.2	ATTPPA	Haloacid dehalogenase-like hydrolase (HAD) superfamily protein
LOC_Os04g57830	-0.310549	0.0195694	0.0405868	4	34436658	34438709	expressed protein	0	0	0
LOC_Os05g32710	-0.177967	0.0203544	0.0420266	5	19154970	19157600	Alpha amylase, catalytic domain containing protein, expressed	AT1G03310.1	ATISA2,BE2,DBE1,ISA2	debranching enzyme 1
LOC_Os11g36470	0.071673	0.020818	0.0428862	11	21500549	21514325	ubiquitin carboxyl-terminal hydrolase 21, putative, expressed	AT5G06600.1	UBP12	ubiquitin-specific protease 12
LOC_Os01g55240	-0.664863	0.0209889	0.0432187	1	31795105	31797643	gibberellin 2-beta-dioxygenase, putative, expressed	AT1G30040.1	ATGA2OX2,GA2OX2	gibberellin 2-oxidase
LOC_Os01g66120	-0.205903	0.0212858	0.0437624	1	38398517	38401533	No apical meristem protein, putative, expressed	AT1G01720.1	ANAC002,ATAF1	NAC (No Apical Meristem) domain transcriptional regulator superfamily protein
LOC_Os03g40540	-0.16393	0.0213191	0.0438229	3	22538341	22542520	cytochrome P450, putative, expressed	AT3G30180.1	BR6OX2,CYP85A2	brassinosteroid-6-oxidase 2
LOC_Os01g45550	0.189295	0.0215502	0.0442578	1	25863702	25868361	auxin efflux carrier component, putative, expressed	AT2G01420.1	ATPIN4,PIN4	Auxin efflux carrier family protein
LOC_Os09g13570	-0.188121	0.0225076	0.045999	9	7871403	7873655	CPuORF2 - conserved peptide uORF-containing transcript, expressed	AT1G75390.1	AtbZIP44,bZIP44	basic leucine-zipper 44
LOC_Os03g17350	0.194533	0.022896	0.0467171	3	9654330	9657056	white-brown complex homolog protein, putative, expressed	AT3G55090.1	0	ABC-2 type transporter family protein
LOC_Os08g35760	0.242612	0.0229417	0.0467934	8	22557893	22559097	Cupin domain containing protein, expressed	AT1G72610.1	ATGER1,GER1,GLP1	germin-like protein 1
LOC_Os04g37500	0.18077	0.0229654	0.0468335	4	22330188	22332565	glutamate decarboxylase, putative, expressed	AT2G02010.1	GAD4	glutamate decarboxylase 4
LOC_Os07g47100	0.203655	0.0230017	0.0468905	7	28164412	28169335	transporter, monovalent cation:proton antiporter-2 family, putative, expressed	AT3G05030.1	ATNHX2,NHX2	sodium hydrogen exchanger 2
LOC_Os05g50890	0.100632	0.0232175	0.0472794	5	29200198	29205717	OsGH3.5 - Probable indole-3-acetic acid-amido synthetase, expressed	AT2G46370.4	FIN219,JAR1	Auxin-responsive GH3 family protein
LOC_Os05g39990	-0.216894	0.0233626	0.0475364	5	23495606	23497572	expansin precursor, putative, expressed	AT1G69530.1	AT-EXP1,ATEXP1,ATEXPA1,ATHEXP ALPHA 1.2,EXP1,EXPA1	expansin A1
LOC_Os08g41090	0.254284	0.0235917	0.0479553	8	25971764	25974968	peroxidase precursor, putative, expressed	AT4G32320.1	APX6	ascorbate peroxidase 6
LOC_Os07g08500	0.416086	0.0237257	0.0481802	7	4389627	4391924	C-5 cytosine-specific DNA methylase, putative, expressed	AT5G49160.1	DDM2,DMT01,DMT1,MET1,MET2,METI	methyltransferase 1
LOC_Os09g13630	0.0468897	0.0244155	0.0494452	9	7925560	7938161	ZOS9-03 - C2H2 zinc finger protein, expressed	AT5G51230.1	AtEMF2,CYR1,EMF2,VEF2	VEFS-Box of polycomb protein
LOC_Os04g35520	-0.169545	0.0251746	0.0507995	4	21622953	21627315	OsAPx7 - Stromal Ascorbate Peroxidase encoding gene 5,8, expressed	AT4G08390.1	SAPX	stromal ascorbate peroxidase
LOC_Os07g39480	-0.0838767	0.0252963	0.0510223	7	23654076	23659625	WRKY87, expressed	AT4G26640.2	AtWRKY20,WRKY20	WRKY family transcription factor family protein
LOC_Os12g42760	-0.640895	0.0260603	0.0524188	12	26577956	26581040	type IIB DNA topoisomerase, putative, expressed	AT5G02820.1	BIN5,RHL2	Spo11/DNA topoisomerase VI, subunit A protein
LOC_Os05g51670	0.183083	0.0264825	0.0531607	5	29631973	29635357	NAD dependent epimerase/dehydratase family protein, putative, expressed	AT4G10960.1	UGE5	UDP-D-glucose/UDP-D-galactose 4-epimerase 5
LOC_Os08g02070	-1.07138	0.0269127	0.0539325	8	679358	681739	OsMADS26 - MADS-box family gene with MIKCc type-box, expressed	AT1G71692.1	AGL12,XAL1	AGAMOUS-like 12
LOC_Os11g02240	-0.366871	0.0270283	0.0541209	11	630580	633695	CAMK_KIN1/SNF1/Nim1_like.4 - CAMK includes calcium/calmodulin depedent protein kinases, expressed	AT5G58380.1	CIPK10,PKS2,SIP1,SNRK3.8	SOS3-interacting protein 1
LOC_Os02g53140	-0.185208	0.027293	0.0545741	2	32528037	32533583	COP1, putative, expressed	AT2G32950.1	ATCOP1,COP1,DET340,EMB168,FUS1	Transducin/WD40 repeat-like superfamily protein
LOC_Os03g57450	0.157429	0.0276884	0.0552678	3	32751649	32755670	CAMK_CAMK_like.2 - CAMK includes calcium/calmodulin depedent protein kinases, expressed	AT5G04870.1	ATCPK1,CPK1	calcium dependent protein kinase 1
LOC_Os03g56950	-0.426582	0.0293344	0.0581991	3	32432456	32435839	phytochrome-interacting factor 4, putative, expressed	AT2G20180.2	PIF1,PIL5	phytochrome interacting factor 3-like 5
LOC_Os04g52900	0.176798	0.0315519	0.0621148	4	31502940	31514308	ABC transporter family protein, putative, expressed	AT2G34660.1	ATMRP2,EST4,MRP2	multidrug resistance-associated protein 2
LOC_Os02g34810	-0.177309	0.0319291	0.0628029	2	20868260	20872079	OsAPx8 - Thylakoid-bound Ascorbate Peroxidase encoding gene 5,8, expressed	AT1G77490.1	TAPX	thylakoidal ascorbate peroxidase
LOC_Os02g47020	-0.220074	0.0323112	0.0634885	2	28701804	28704409	phosphoribulokinase/Uridine kinase family protein, expressed	AT1G32060.1	PRK	phosphoribulokinase
LOC_Os09g29460	0.17406	0.0335133	0.0656589	9	17903164	17905338	homeobox associated leucine zipper, putative, expressed	AT4G40060.1	ATHB-16,ATHB16,HB16	homeobox protein 16
LOC_Os04g46960	-0.187696	0.0350351	0.0684197	4	27838693	27840786	glutathione peroxidase domain containing protein, expressed	AT4G11600.1	ATGPX6,GPX6,LSC803,PHGPX	glutathione peroxidase 6
LOC_Os06g39590	-0.188869	0.0362676	0.0706017	6	23501973	23503493	OsIAA23 - Auxin-responsive Aux/IAA gene family member, expressed	AT1G04250.1	AXR3,IAA17	AUX/IAA transcriptional regulator family protein
LOC_Os02g17500	-0.228705	0.0364017	0.0708262	2	10074581	10081512	transporter family protein, putative, expressed	AT1G67300.1	0	Major facilitator superfamily protein
LOC_Os08g08970	0.36796	0.0376561	0.0729476	8	5222214	5223311	Cupin domain containing protein, expressed	AT3G05950.1	0	RmlC-like cupins superfamily protein
LOC_Os08g16610	0.475401	0.0380801	0.0736431	8	10160231	10165699	Rad21 / Rec8 like protein, putative, expressed	AT3G59550.1	ATRAD21.2,ATSYN3,SYN3	Rad21/Rec8-like family protein
LOC_Os01g18860	2.0156	0.0384582	0.0743363	1	10657463	10659756	S-adenosylmethionine synthetase, putative, expressed	AT1G02500.1	AtSAM1,MAT1,SAM-1,SAM1	S-adenosylmethionine synthetase 1
LOC_Os04g46470	-0.336302	0.0413409	0.0793536	4	27567824	27570926	carotenoid cleavage dioxygenase 7, chloroplast precursor, putative, expressed	AT2G44990.1	ATCCD7,CCD7,MAX3	carotenoid cleavage dioxygenase 7
LOC_Os09g13740	0.0546796	0.0421991	0.08083	9	8039176	8046950	SET domain containing protein, expressed	AT2G44150.1	ASHH3,SDG7	histone-lysine N-methyltransferase ASHH3
LOC_Os01g01484	-0.153632	0.0433208	0.0827269	1	248706	256284	light-mediated development protein DET1, putative, expressed	AT4G10180.1	ATDET1,DET1,FUS2	light-mediated development protein 1 / deetiolated1 (DET1)
LOC_Os03g15780	-0.133419	0.0439018	0.0836884	3	8702788	8707276	anthranilate synthase component I-1, chloroplast precursor, putative, expressed	AT2G29690.1	ASA2,ATHANSYNAB	anthranilate synthase 2
LOC_Os06g04200	-0.622034	0.0445261	0.0847218	6	1765622	1770656	starch synthase, putative, expressed	AT1G32900.1	0	UDP-Glycosyltransferase superfamily protein
LOC_Os06g41990	0.164485	0.0477725	0.090253	6	25200276	25210534	M16 domain containing zinc peptidase, putative, expressed	AT5G42390.1	0	Insulinase (Peptidase family M16) family protein
LOC_Os03g45194	-0.150347	0.0480189	0.0906224	3	25517708	25525220	oxidoreductase, short chain dehydrogenase/reductase family domain containing protein, expressed	AT5G04900.1	NOL	NYC1-like
LOC_Os11g47809	-0.385772	0.049119	0.0924677	11	28827676	28828513	metallothionein, putative, expressed	AT5G02380.1	MT2B	metallothionein 2B
LOC_Os08g03290	0.0778994	0.0499728	0.0939075	8	1525295	1529228	glyceraldehyde-3-phosphate dehydrogenase, putative, expressed	AT3G04120.1	GAPC,GAPC-1,GAPC1	glyceraldehyde-3-phosphate dehydrogenase C subunit 1
LOC_Os03g51030	0.124131	0.0500688	0.0940647	3	29168142	29176095	phytochrome A, putative, expressed	AT1G09570.1	FHY2,FRE1,HY8,PHYA	phytochrome A
LOC_Os03g46330	0.112513	0.0518149	0.0970221	3	26202267	26208389	pattern formation protein EMB30, putative, expressed	AT1G13980.1	EMB30,GN,VAN7	sec7 domain-containing protein
LOC_Os06g40180	-0.313207	0.0549869	0.102342	6	23921940	23924921	phospholipase D, putative, expressed	AT3G15730.1	PLD,PLDALPHA1	phospholipase D alpha 1
LOC_Os05g05680	-0.346759	0.0550275	0.1024	5	2825323	2826992	1-aminocyclopropane-1-carboxylate oxidase, putative, expressed	AT1G77330.1	0	2-oxoglutarate (2OG) and Fe(II)-dependent oxygenase superfamily protein
LOC_Os03g03070	-0.289807	0.0555261	0.103218	3	1269856	1271783	transcription factor, putative, expressed	AT4G22950.1	AGL19,GL19	AGAMOUS-like 19
LOC_Os07g22710	0.0705496	0.0568078	0.105385	7	12794960	12803568	CAMK_CAMK_like.32 - CAMK includes calcium/calmodulin depedent protein kinases, expressed	AT2G17890.1	CPK16	calcium-dependent protein kinase 16
LOC_Os06g49080	0.0464338	0.0582752	0.10786	6	29738880	29742503	zinc finger C-x8-C-x5-C-x3-H type family protein, expressed	AT1G75340.1	0	Zinc finger C-x8-C-x5-C-x3-H type family protein
LOC_Os04g37960	0.331074	0.0585643	0.108324	4	22583456	22592933	synaptonemal complex protein 2, putative, expressed	AT1G22275.1	ZYP1,ZYP1b	Myosin heavy chain-related protein
LOC_Os08g09250	0.0976157	0.0593119	0.109484	8	5373216	5377152	glyoxalase family protein, putative, expressed	AT1G11840.1	ATGLX1,GLX1	glyoxalase I homolog
LOC_Os07g30774	0.0480131	0.0600553	0.110685	7	18205276	18218190	calmodulin-binding transcription activator 5, putative, expressed	AT3G16940.1	0	calmodulin binding;transcription regulators
LOC_Os02g44990	-0.302379	0.0610196	0.112288	2	27248697	27251470	OsFBDUF13 - F-box and DUF domain containing protein, expressed	AT5G55150.1	0	Protein of unknown function (DUF295)
LOC_Os06g12210	0.242876	0.0622288	0.114208	6	6556802	6557319	helix-loop-helix DNA-binding domain containing protein, expressed	AT1G26945.1	KDR	basic helix-loop-helix (bHLH) DNA-binding superfamily protein
LOC_Os02g41954	0.71644	0.0624005	0.114477	2	25199386	25203742	gibberellin 2-beta-dioxygenase 7, putative, expressed	AT4G21200.1	ATGA2OX8,GA2OX8	gibberellin 2-oxidase 8
LOC_Os12g19381	-0.175643	0.0633219	0.116008	12	11262563	11278448	ribulose bisphosphate carboxylase small chain, chloroplast precursor, putative, expressed	AT1G67090.1	RBCS1A	ribulose bisphosphate carboxylase small chain 1A
LOC_Os04g33860	0.102192	0.0636119	0.116454	4	20508616	20509616	expressed protein	AT3G11600.1	0	0
LOC_Os03g08480	-0.130714	0.0639792	0.11707	3	4359085	4363324	rho termination factor, N-terminal domain containing protein, expressed	AT1G06190.1	0	Rho termination factor
LOC_Os09g20830	0.044176	0.0640137	0.117114	9	12545573	12550339	heat shock factor-binding protein 1, putative, expressed	0	0	0
LOC_Os03g30250	0.119878	0.0643602	0.117634	3	17260196	17262960	COBRA-like protein precursor, putative, expressed	AT5G15630.1	COBL4,IRX6	COBRA-like extracellular glycosyl-phosphatidyl inositol-anchored protein family
LOC_Os02g48560	0.198	0.0658045	0.119974	2	29725112	29727482	fatty acid desaturase, putative, expressed	AT3G12120.1	FAD2	fatty acid desaturase 2
LOC_Os02g04840	0.0922064	0.0665094	0.121094	2	2230652	2239525	GHMP kinases ATP-binding protein, putative, expressed	AT4G16130.1	ARA1,ATISA1,ISA1	arabinose kinase
LOC_Os07g12890	0.372338	0.0674537	0.122606	7	7394486	7397715	metal cation transporter, putative, expressed	AT3G12750.1	ZIP1	zinc transporter 1 precursor
LOC_Os11g36440	0.114445	0.0677376	0.123083	11	21485902	21490094	amine oxidase, flavin-containing, domain containing protein, expressed	AT1G06820.1	CCR2,CRTISO	carotenoid isomerase
LOC_Os05g05240	0.0426458	0.0679022	0.123362	5	2564221	2573158	serine/threonine protein phosphatase, putative, expressed	AT4G03080.1	BSL1	BRI1 suppressor 1 (BSU1)-like 1
LOC_Os05g40384	0.228944	0.0683176	0.123978	5	23728502	23738405	cytochrome P450, putative, expressed	AT5G24910.1	CYP714A1	cytochrome P450, family 714, subfamily A, polypeptide 1
LOC_Os12g19470	-0.15994	0.0689983	0.125043	12	11320267	11322547	ribulose bisphosphate carboxylase small chain, chloroplast precursor, putative, expressed	AT1G67090.1	RBCS1A	ribulose bisphosphate carboxylase small chain 1A
LOC_Os05g15770	-0.315533	0.069623	0.126094	5	8902479	8903793	glycosyl hydrolase, putative, expressed	AT5G24090.1	ATCHIA,CHIA	chitinase A
LOC_Os03g55240	0.224645	0.0701355	0.126912	3	31440748	31446119	cytochrome P450, putative, expressed	AT4G37320.1	CYP81D5	cytochrome P450, family 81, subfamily D, polypeptide 5
LOC_Os08g01420	0.0814978	0.071019	0.128366	8	272854	276978	PHD-finger domain containing protein, putative, expressed	AT1G77250.1	0	RING/FYVE/PHD-type zinc finger family protein
LOC_Os01g52050	-0.124091	0.0711392	0.128543	1	29927543	29931487	systemin receptor SR160 precursor, putative, expressed	AT4G39400.1	ATBRI1,BIN1,BRI1,CBB2,DWF2	Leucine-rich receptor-like protein kinase family protein
LOC_Os03g18070	-0.465315	0.0746695	0.13412	3	10080248	10083451	omega-3 fatty acid desaturase, chloroplast precursor, putative, expressed	AT5G05580.1	FAD8	fatty acid desaturase 8
LOC_Os11g45740	-0.378854	0.075349	0.135152	11	27670321	27673334	MYB family transcription factor, putative, expressed	AT1G48000.1	AtMYB112,MYB112	myb domain protein 112
LOC_Os11g25920	0.1396	0.079407	0.141653	11	14785152	14789879	transcription factor-related, putative, expressed	AT5G53900.2	0	Serine/threonine-protein kinase WNK (With No Lysine)-related
LOC_Os11g04460	0.12947	0.0798889	0.142401	11	1859333	1865302	calcium-transporting ATPase, plasma membrane-type, putative, expressed	AT3G57330.1	ACA11	autoinhibited Ca2+-ATPase 11
LOC_Os01g58290	-0.255902	0.0799434	0.142465	1	33691773	33696746	OsSub9 - Putative Subtilisin homologue, expressed	AT1G32940.1	ATSBT3.5,SBT3.5	Subtilase family protein
LOC_Os07g06620	0.0869429	0.0810928	0.144207	7	3221592	3229297	YABBY domain containing protein, putative, expressed	AT1G08465.1	YAB2	Plant-specific transcription factor YABBY family protein
LOC_Os07g32480	0.151335	0.0813952	0.144699	7	19328726	19331908	mitotic checkpoint serine/threonine-protein kinase BUB1, putative, expressed	AT2G20635.1	0	ATP binding;protein kinases;protein serine/threonine kinases
LOC_Os02g05980	0.385922	0.0832185	0.147547	2	2978855	2982402	phytosulfokine receptor precursor, putative, expressed	AT1G72300.1	0	Leucine-rich receptor-like protein kinase family protein
LOC_Os01g32660	0.055046	0.0839879	0.148818	1	17904775	17910174	STE_MEK_ste7_MAP2K.2 - STE kinases include homologs to sterile 7, sterile 11 and sterile 20 from yeast, expressed	AT5G56580.1	ANQ1,ATMKK6,MKK6	MAP kinase kinase 6
LOC_Os10g25780	0.25799	0.0852166	0.15076	10	13359545	13363225	FAD-linked oxidoreductase protein, putative, expressed	AT3G19820.1	CBB1,DIM,DIM1,DWF1,EVE1	cell elongation protein / DWARF1 / DIMINUTO (DIM)
LOC_Os02g02840	0.06162	0.0858901	0.151821	2	1080513	1084283	ras-related protein, putative, expressed	AT3G51300.1	ARAC11,ATRAC11,ATROP1,ROP1,ROP1AT	RHO-related protein from plants 1
LOC_Os06g02019	-0.255616	0.0902433	0.158466	6	580665	586450	cytochrome P450, putative, expressed	AT2G32440.1	ATKAO2,CYP88A4,KAO2	ent-kaurenoic acid hydroxylase 2
LOC_Os07g10490	0.0741985	0.092099	0.161332	7	5645594	5651228	zeta-carotene desaturase, chloroplast/chromoplast precursor, putative, expressed	AT3G04870.1	PDE181,SPC1,ZDS	zeta-carotene desaturase
LOC_Os03g18550	0.12781	0.0921035	0.161332	3	10387991	10390923	mitochondrial carrier protein, putative, expressed	AT1G07030.1	0	Mitochondrial substrate carrier family protein
LOC_Os03g12530	0.473401	0.0933614	0.163258	3	6636576	6641550	cation efflux family protein, putative, expressed	AT3G58060.1	0	Cation efflux family protein
LOC_Os01g12900	-0.150905	0.0959948	0.167296	1	7164594	7167419	ras-related protein, putative, expressed	AT4G28950.1	ARAC7,ATRAC7,ATROP9,RAC7,ROP9	RHO-related protein from plants 9
LOC_Os11g03370	0.225924	0.0985194	0.171182	11	1269314	1271303	no apical meristem protein, putative, expressed	AT5G18270.2	ANAC087	Arabidopsis NAC domain containing protein 87
LOC_Os02g47360	0.100622	0.101951	0.176589	2	28917800	28920757	PPR repeat domain containing protein, putative, expressed	AT2G15820.1	OTP51	endonucleases
LOC_Os09g25070	0.668134	0.107485	0.185003	9	14992803	14994888	WRKY62, expressed	AT1G80840.1	ATWRKY40,WRKY40	WRKY DNA-binding protein 40
LOC_Os07g23660	0.312555	0.109964	0.188796	7	13366416	13367542	retrotransposon protein, putative, unclassified, expressed	0	0	0
LOC_Os08g10630	0.177932	0.110271	0.189252	8	6267823	6270905	metal cation transporter, putative, expressed	AT3G12750.1	ZIP1	zinc transporter 1 precursor
LOC_Os07g49400	-0.124405	0.112884	0.193254	7	29583717	29586352	OsAPx2 - Cytosolic Ascorbate Peroxidase encoding gene 4,5,6,8, expressed	AT1G07890.1	APX1,ATAPX01,ATAPX1,CS1,MEE6	ascorbate peroxidase 1
LOC_Os07g42410	0.0613763	0.1142	0.195271	7	25381698	25389547	expressed protein	AT3G14172.1	0	0
LOC_Os03g12840	-0.258807	0.115482	0.19718	3	6901924	6907403	Inositol 1, 3, 4-trisphosphate 5/6-kinase, putative, expressed	AT4G08170.2	0	Inositol 1,3,4-trisphosphate 5/6-kinase family protein
LOC_Os02g17380	0.067103	0.115706	0.197534	2	9993963	9998257	EMB1303, putative, expressed	AT1G30475.1	0	0
LOC_Os12g42310	0.0324944	0.117826	0.200873	12	26306763	26315803	serine/threonine-protein phosphatase BSL2, putative, expressed	AT2G27210.1	BSL3	BRI1 suppressor 1 (BSU1)-like 3
LOC_Os04g59610	-0.299068	0.119377	0.203172	4	35443924	35446343	expressed protein	AT1G44000.1	0	0
LOC_Os06g10880	-0.195307	0.123215	0.208968	6	5677080	5682126	bZIP transcription factor, putative, expressed	AT1G45249.1	ABF2,AREB1,ATAREB1	abscisic acid responsive elements-binding factor 2
LOC_Os02g15594	0.044067	0.126931	0.21442	2	8760002	8766268	protein phosphatase 2C, putative, expressed	AT5G53140.1	0	Protein phosphatase 2C family protein
LOC_Os05g27730	-0.260677	0.128248	0.216355	5	16150266	16152747	WRKY53, expressed	AT2G38470.1	ATWRKY33,WRKY33	WRKY DNA-binding protein 33
LOC_Os08g45190	-0.259456	0.132816	0.223131	8	28377770	28378921	PGR5, putative, expressed	AT2G05620.1	PGR5	proton gradient regulation 5
LOC_Os10g36924	0.168578	0.13728	0.229779	10	19778055	19785158	aquaporin protein, putative, expressed	AT4G10380.1	NIP5;1,NLM6,NLM8	NOD26-like intrinsic protein 5;1
LOC_Os04g02870	0.0518437	0.143231	0.238736	4	1120609	1125010	RNA recognition motif containing protein, putative, expressed	AT3G61860.1	ATRSP31,RSP31	RNA-binding (RRM/RBD/RNP motifs) family protein
LOC_Os03g05680	-0.0897868	0.146703	0.243734	3	2833133	2837273	histone demethylase JARID1C, putative, expressed	AT3G48430.1	REF6	relative of early flowering 6
LOC_Os04g52479	0.12494	0.14871	0.246756	4	31203525	31214741	peptidase, trypsin-like serine and cysteine proteases, putative, expressed	AT5G45030.1	0	Trypsin family protein
LOC_Os01g53294	0.0665811	0.149184	0.24744	1	30622671	30634405	respiratory burst oxidase protein B, putative, expressed	AT1G64060.1	ATRBOH F,ATRBOHF,RBOH F,RBOHAP108,RBOHF	respiratory burst oxidase protein F
LOC_Os09g26780	0.110136	0.151164	0.250393	9	16273336	16275273	zinc-finger protein, putative, expressed	AT1G19180.1	JAZ1,TIFY10A	jasmonate-zim-domain protein 1
LOC_Os03g20380	0.169785	0.151853	0.251426	3	11526272	11531983	CAMK_KIN1/SNF1/Nim1_like.2 - CAMK includes calcium/calmodulin depedent protein kinases, expressed	AT2G26980.4	CIPK3,SnRK3.17	CBL-interacting protein kinase 3
LOC_Os03g33650	0.260397	0.153027	0.253166	3	19243920	19248524	AGO7, putative, expressed	AT1G69440.1	AGO7,ZIP	Argonaute family protein
LOC_Os03g46340	0.0305713	0.153157	0.253284	3	26206569	26211722	pleckstrin homology domain-containing protein, putative, expressed	AT2G30880.1	0	Pleckstrin homology (PH) domain-containing protein
LOC_Os01g54540	-0.122025	0.155304	0.256353	1	31367015	31369416	ribosomal protein L13, putative, expressed	AT1G78630.1	emb1473	Ribosomal protein L13 family protein
LOC_Os07g10830	0.0749788	0.15747	0.259474	7	5885346	5890089	dolichyl-diphosphooligosaccharide--protein glycosyltransferase 48 kDasubunit precursor, putative, expressed	AT5G66680.1	DGL1	dolichyl-diphosphooligosaccharide-protein glycosyltransferase 48kDa subunit family protein
LOC_Os02g40030	-0.180047	0.165413	0.27087	2	24235668	24239781	transporter family protein, putative, expressed	AT4G32272.1	0	Nucleotide/sugar transporter family protein
LOC_Os01g34350	0.0808864	0.166238	0.272025	1	18940388	18945666	RNA-dependent RNA polymerase, putative, expressed	AT3G49500.1	RDR6,SDE1,SGS2	RNA-dependent RNA polymerase 6
LOC_Os02g36570	-0.0628306	0.16847	0.274509	2	22077489	22085283	ABC1 family domain containing protein, putative, expressed	AT5G64940.1	ATATH13,ATH13,ATOSA1,OSA1	ABC2 homolog 13
LOC_Os12g32210	-0.0112375	0.169421	0.275627	12	19440718	19443701	autophagy-related protein 10, putative, expressed	AT3G07525.1	ATATG10,ATG10	autophagocytosis-associated family protein
LOC_Os03g53020	-0.0420834	0.169839	0.276124	3	30406830	30409447	helix-loop-helix DNA-binding domain containing protein, expressed	AT5G43650.1	BHLH92	basic helix-loop-helix (bHLH) DNA-binding superfamily protein
LOC_Os10g41780	-0.110094	0.170102	0.276452	10	22482198	22486537	chlorophyllide a oxygenase, chloroplast precursor, putative, expressed	AT1G44446.1	ATCAO,CAO,CH1	Pheophorbide a oxygenase family protein with Rieske [2Fe-2S] domain
LOC_Os04g37920	-0.0365258	0.170372	0.276733	4	22549901	22555079	FAD binding domain of DNA photolyase domain containing protein, expressed	AT4G08920.1	ATCRY1,BLU1,CRY1,HY4,OOP2	cryptochrome 1
LOC_Os06g40080	-0.0526887	0.170578	0.276987	6	23853714	23858061	heme oxygenase 1, putative, expressed	AT2G26670.1	ATHO1,GUN2,HO1,HY1,HY6,TED4	Plant haem oxygenase (decyclizing) family protein
LOC_Os03g11734	-0.307662	0.176408	0.28349	3	6131845	6142781	MATE efflux protein, putative, expressed	AT1G51340.2	0	MATE efflux family protein
LOC_Os09g38980	-0.00576518	0.177503	0.284665	9	22382924	22387041	T-complex protein, putative, expressed	AT5G18820.1	EMB3007	TCP-1/cpn60 chaperonin family protein
LOC_Os05g28510	-0.146991	0.17752	0.284673	5	16696790	16701634	importin subunit beta, putative, expressed	AT3G08947.1	0	ARM repeat superfamily protein
LOC_Os06g03970	-0.0578643	0.178138	0.285348	6	1605460	1612409	receptor-like protein kinase 5 precursor, putative, expressed	AT5G07180.1	ERL2	ERECTA-like 2
LOC_Os07g09000	-0.0322655	0.178403	0.285615	7	4682480	4687654	WD domain, G-beta repeat domain containing protein, expressed	AT3G52190.1	PHF1	phosphate transporter traffic facilitator1
LOC_Os06g46350	-0.0104131	0.179328	0.286464	6	28109236	28110979	PLA IIIA/PLP7, putative, expressed	AT3G54950.1	PLA IIIA,PLP7	patatin-like protein 6
LOC_Os02g52040	-0.0537319	0.180011	0.286962	2	31851356	31852646	phosphate-induced protein 1 conserved region domain containing protein, expressed	AT4G08950.1	EXO	Phosphate-responsive 1 family protein
LOC_Os01g64660	-0.0441233	0.180187	0.287122	1	37519523	37522613	fructose-1,6-bisphosphatase, putative, expressed	AT1G43670.1	0	Inositol monophosphatase family protein
LOC_Os03g62650	0.0401008	0.181404	0.288192	3	35453423	35460386	ion channel DMI1-like, chloroplast precursor, putative, expressed	AT5G49960.1	0	0
LOC_Os06g50340	-0.00193076	0.18205	0.28877	6	30470045	30474473	receptor protein kinase CLAVATA1 precursor, putative, expressed	AT1G75820.1	ATCLV1,CLV1,FAS3,FLO5	Leucine-rich receptor-like protein kinase family protein
LOC_Os02g39390	-0.0515857	0.182403	0.289027	2	23769390	23772842	expressed protein	0	0	0
LOC_Os02g33770	-0.19994	0.182778	0.289236	2	20147866	20150010	homeodomain, putative, expressed	AT1G76870.1	0	0
LOC_Os08g40170	-0.0736502	0.183429	0.289763	8	25419884	25421827	cyclin-dependent kinase B2-1, putative, expressed	AT1G20930.1	CDKB2;2	cyclin-dependent kinase B2;2
LOC_Os06g51084	0.068818	0.183666	0.289995	6	30897376	30905815	1,4-alpha-glucan-branching enzyme, chloroplast precursor, putative, expressed	AT5G03650.1	SBE2.2	starch branching enzyme 2.2
LOC_Os06g03710	-0.0802333	0.185001	0.290787	6	1465499	1468600	DELLA protein SLR1, putative, expressed	AT1G63100.1	0	GRAS family transcription factor
LOC_Os02g30850	-0.0438954	0.185702	0.291405	2	18414297	18415361	OsGrx_C8 - glutaredoxin subgroup III, expressed	AT5G14070.1	ROXY2	Thioredoxin superfamily protein
LOC_Os07g04550	-0.0227795	0.185747	0.291418	7	2007647	2013146	pleckstrin homology domain-containing protein, putative, expressed	AT2G30880.1	0	Pleckstrin homology (PH) domain-containing protein
LOC_Os03g51970	-0.0289798	0.186188	0.291677	3	29823449	29825818	growth-regulating factor, putative, expressed	AT2G22840.1	AtGRF1,GRF1	growth-regulating factor 1
LOC_Os04g45810	0.00541244	0.188214	0.292881	4	27124166	27125512	homeobox associated leucine zipper, putative, expressed	AT2G46680.1	ATHB-7,ATHB7,HB-7	homeobox 7
LOC_Os01g07120	-0.0229787	0.18953	0.293592	1	3356383	3361204	AP2 domain containing protein, expressed	AT2G40340.1	AtERF48,DREB2C	Integrase-type DNA-binding superfamily protein
LOC_Os01g49000	-0.0248588	0.189668	0.293725	1	28136367	28143360	katanin p60 ATPase-containing subunit, putative, expressed	AT1G80350.1	AAA1,ATKTN1,BOT1,ERH3,FRA2,FRC2,FTR,KTN1,LUE1	P-loop containing nucleoside triphosphate hydrolases superfamily protein
LOC_Os06g05060	-0.0158807	0.190875	0.294388	6	2234119	2239162	ELF3 protein, putative, expressed	AT2G25930.1	ELF3,PYK20	hydroxyproline-rich glycoprotein family protein
LOC_Os03g20790	-0.0327657	0.193629	0.296109	3	11776086	11778008	ethylene-insensitive 3, putative, expressed	AT3G20770.1	AtEIN3,EIN3	Ethylene insensitive 3 family protein
LOC_Os02g51080	-0.0964911	0.193975	0.296258	2	31246225	31248818	FAD binding domain containing protein, expressed	AT1G74470.1	0	Pyridine nucleotide-disulphide oxidoreductase family protein
LOC_Os04g45330	0.0765088	0.194746	0.296451	4	26797650	26800253	YABBY domain containing protein, putative, expressed	AT2G45190.1	AFO,FIL,YAB1	Plant-specific transcription factor YABBY family protein
LOC_Os03g40020	-0.0242479	0.195104	0.29654	3	22233268	22238894	PPR repeat containing protein, expressed	0	0	0
LOC_Os04g58810	0.0507787	0.197072	0.297355	4	34980601	34982203	CAF1 family ribonuclease containing protein, putative, expressed	AT5G22250.1	0	Polynucleotidyl transferase, ribonuclease H-like superfamily protein
LOC_Os02g36380	-0.00556866	0.197549	0.297479	2	21976509	21980296	FAD binding domain of DNA photolyase domain containing protein, expressed	AT4G08920.1	ATCRY1,BLU1,CRY1,HY4,OOP2	cryptochrome 1
LOC_Os07g34570	-0.0622093	0.197698	0.297479	7	20724563	20726098	FAD dependent oxidoreductase domain containing protein, expressed	AT5G54770.1	THI1,THI4,TZ	thiazole biosynthetic enzyme, chloroplast (ARA6) (THI1) (THI4)
LOC_Os04g52280	-0.0339416	0.198669	0.297939	4	31069545	31075601	dehydrogenase, putative, expressed	AT4G39330.1	ATCAD9,CAD9	cinnamyl alcohol dehydrogenase 9
LOC_Os04g45470	-0.0412581	0.198665	0.297939	4	26903866	26908679	vacuolar-processing enzyme precursor, putative, expressed	AT1G62710.1	BETA-VPE,BETAVPE	beta vacuolar processing enzyme
LOC_Os03g03370	-0.0678569	0.199581	0.298163	3	1436356	1439198	fatty acid hydroxylase, putative, expressed	AT4G25700.1	B1,BCH1,BETA-OHASE 1,chy1	beta-hydroxylase 1
LOC_Os06g48720	-0.000650756	0.199661	0.298163	6	29477949	29480905	cadmium/zinc-transporting ATPase 4, putative, expressed	AT4G30120.1	ATHMA3,HMA3	heavy metal atpase 3
LOC_Os09g36910	-0.033234	0.20081	0.298767	9	21291988	21293452	bZIP transcription factor domain containing protein, expressed	AT2G17770.2	ATBZIP27,BZIP27,FDP	basic region/leucine zipper motif 27
LOC_Os04g32510	-0.0222205	0.201037	0.298898	4	19564239	19566320	expressed protein	AT5G13250.1	0	RING finger protein
LOC_Os09g27060	0.0162445	0.201718	0.299352	9	16461604	16467627	SNF2 family N-terminal domain containing protein, expressed	0	0	0
LOC_Os01g54600	-0.0560055	0.202203	0.299504	1	31409004	31410978	WRKY13, expressed	AT1G29280.1	ATWRKY65,WRKY65	WRKY DNA-binding protein 65
LOC_Os02g43970	0.00989867	0.202391	0.299594	2	26550915	26552218	AP2 domain containing protein, expressed	AT2G44940.1	0	Integrase-type DNA-binding superfamily protein
LOC_Os04g43050	-0.0198737	0.202807	0.299651	4	25474093	25489003	Dicer, putative, expressed	0	0	0
LOC_Os05g28200	-0.00790638	0.203403	0.299998	5	16512069	16517848	prenyltransferase, putative, expressed	AT3G51820.1	ATG4,CHLG,G4	UbiA prenyltransferase family protein
LOC_Os08g04440	0.0101499	0.205368	0.300465	8	2173391	2177049	RNA recognition motif containing protein, putative, expressed	AT5G54580.1	0	RNA-binding (RRM/RBD/RNP motifs) family protein
LOC_Os02g39720	-0.0309295	0.205815	0.300734	2	23992125	23996393	splicing factor, arginine/serine-rich 7, putative, expressed	AT4G31580.1	RSZP22,SRZ-22,SRZ22	serine/arginine-rich 22
LOC_Os04g38950	-0.0174972	0.206593	0.301278	4	23139158	23142821	class I glutamine amidotransferase, putative, expressed	AT1G25220.1	ASB1,TRP4,WEI7	anthranilate synthase beta subunit 1
LOC_Os01g69080	0.00273737	0.206881	0.301278	1	40146507	40150833	acyl-desaturase, chloroplast precursor, putative, expressed	AT2G43710.1	FAB2,SSI2	Plant stearoyl-acyl-carrier-protein desaturase family protein
LOC_Os11g46210	0.464791	0.207089	0.301299	11	27984697	27989134	NB-ARC domain containing protein, expressed	AT3G07040.1	RPM1,RPS3	NB-ARC domain-containing disease resistance protein
LOC_Os10g28330	-0.206602	0.207234	0.301308	10	14739569	14742745	ZOS10-04 - C2H2 zinc finger protein, expressed	AT1G03840.1	MGP	C2H2 and C2HC zinc fingers superfamily protein
LOC_Os06g42020	-0.168626	0.208486	0.301522	6	25231214	25235898	CSLA9 - cellulose synthase-like family A, expressed	AT5G03760.1	ATCSLA09,ATCSLA9,CSLA09,CSLA9,RAT4	Nucleotide-diphospho-sugar transferases superfamily protein
LOC_Os06g40170	0.0145736	0.208465	0.301522	6	23908918	23913797	phospholipase D, putative, expressed	AT3G15730.1	PLD,PLDALPHA1	phospholipase D alpha 1
LOC_Os01g10490	-0.295776	0.208747	0.301569	1	5549619	5551003	keratin, type I cytoskeletal 9, putative, expressed	AT2G42840.1	PDF1	protodermal factor 1
LOC_Os06g13640	0.00432578	0.208646	0.301569	6	7555194	7558430	expressed protein	AT3G20070.1	TTN9	titan9
LOC_Os03g49510	-0.0221187	0.208708	0.301569	3	28180227	28186143	phosphatidylinositol-4-phosphate 5-kinase, putative, expressed	AT1G60890.2	0	Phosphatidylinositol-4-phosphate 5-kinase family protein
LOC_Os12g38210	-0.00854334	0.208668	0.301569	12	23468190	23473382	spotted leaf 11, putative, expressed	AT3G46510.1	ATPUB13,PUB13	plant U-box 13
LOC_Os01g55540	0.0421118	0.208821	0.301593	1	31998651	32003690	aminotransferase, classes I and II, domain containing protein, expressed	AT5G11520.1	ASP3,YLS4	aspartate aminotransferase 3
LOC_Os09g23300	0.113258	0.209497	0.301898	9	13831868	13833654	integral membrane protein, putative, expressed	AT2G01770.1	ATVIT1,VIT1	vacuolar iron transporter 1
LOC_Os02g02410	0.0406911	0.210246	0.302252	2	838717	842672	DnaK family protein, putative, expressed	AT5G42020.1	BIP,BIP2	Heat shock protein 70 (Hsp 70) family protein
LOC_Os08g10080	0.0160685	0.210164	0.302252	8	5846863	5850647	no apical meristem protein, putative, expressed	AT1G56010.2	anac021,ANAC022,NAC1	NAC domain containing protein 1
LOC_Os11g47970	-0.118785	0.210655	0.302325	11	28934294	28936340	AAA-type ATPase family protein, putative, expressed	AT2G39730.3	RCA	rubisco activase
LOC_Os04g38570	0.0648131	0.211626	0.303012	4	22914742	22921316	multidrug resistance protein, putative, expressed	AT3G28860.1	ABCB19,ATABCB19,ATMDR1,ATMDR11,ATPGP19,MDR1,MDR11,PGP19	ATP binding cassette subfamily B19
LOC_Os03g51230	0.0778949	0.212105	0.303295	3	29305420	29311726	SNF2 family N-terminal domain containing protein, expressed	0	0	0
LOC_Os07g30970	-0.00113818	0.213613	0.303927	7	18334872	18337487	nucleoside diphosphate kinase, putative, expressed	AT4G09320.1	NDPK1	Nucleoside diphosphate kinase family protein
LOC_Os03g20090	0.0323571	0.214837	0.304566	3	11326079	11328322	MYB family transcription factor, putative, expressed	AT5G49620.1	AtMYB78,MYB78	myb domain protein 78
LOC_Os05g48390	-0.037457	0.215156	0.304566	5	27740005	27747950	ubiquitin conjugating enzyme protein, putative, expressed	AT2G33770.1	ATUBC24,PHO2,UBC24	phosphate 2
LOC_Os05g47840	0.0311885	0.215266	0.304594	5	27422988	27424795	IPP transferase, putative, expressed	AT1G68460.1	ATIPT1,IPT1	isopentenyltransferase 1
LOC_Os05g45410	0.0331254	0.215321	0.304594	5	26344414	26346889	HSF-type DNA-binding domain containing protein, expressed	AT4G18880.1	AT-HSFA4A,HSF A4A	heat shock transcription factor A4A
LOC_Os11g05552	-0.0198166	0.215553	0.304631	11	2512383	2517219	signal recognition particle 54 kDa protein, chloroplast precursor, putative, expressed	AT5G03940.1	54CP,CPSRP54,FFC,SRP54CP	chloroplast signal recognition particle 54 kDa subunit
LOC_Os10g05750	-0.0351679	0.215649	0.304631	10	2897616	2899194	POEI3 - Pollen Ole e I allergen and extensin family protein precursor, expressed	AT2G21140.1	ATPRP2,PRP2	proline-rich protein 2
LOC_Os08g07060	-0.00755956	0.215887	0.304673	8	3949017	3951136	CRR6, putative, expressed	AT2G47910.1	CRR6	chlororespiratory reduction 6
LOC_Os02g47970	0.0143293	0.216198	0.304821	2	29341254	29357891	calpain, putative, expressed	AT1G55350.1	ATDEK1,DEK1,EMB1275,EMB80	calpain-type cysteine protease family
LOC_Os06g09370	0.0837581	0.216285	0.304821	6	4709743	4715552	PTF1, putative, expressed	AT5G58010.1	LRL3	LJRHL1-like 3
LOC_Os02g32610	0.147246	0.216581	0.305011	2	19324219	19332129	protein kinase domain containing protein, expressed	AT5G03730.1	AtCTR1,CTR1,SIS1	Protein kinase superfamily protein
LOC_Os09g03610	-0.033282	0.216953	0.30525	9	1790446	1799611	flowering time control protein FCA, putative, expressed	AT4G16280.4	FCA	RNA binding;abscisic acid binding
LOC_Os12g44380	0.00148758	0.217224	0.305366	12	27513939	27516722	sucrose transporter, putativ, expressed	AT1G09960.1	ATSUC4,ATSUT4,SUC4,SUT4	sucrose transporter 4
LOC_Os04g01140	0.123709	0.217299	0.30537	4	99618	101643	cytochrome P450 93A2, putative, expressed	AT5G06900.1	CYP93D1	cytochrome P450, family 93, subfamily D, polypeptide 1
LOC_Os04g35420	0.258269	0.21811	0.305583	4	21547034	21558315	helicase conserved C-terminal domain containing protein, expressed	0	0	0
LOC_Os01g45200	-0.0588205	0.21817	0.305583	1	25640719	25647224	cinnamoyl-CoA reductase-related, putative, expressed	AT5G14700.1	0	NAD(P)-binding Rossmann-fold superfamily protein
LOC_Os09g24990	-0.00458545	0.218541	0.305713	9	14929156	14930269	CAF1 family ribonuclease containing protein, putative, expressed	AT2G32070.1	0	Polynucleotidyl transferase, ribonuclease H-like superfamily protein
LOC_Os07g06970	-0.036011	0.219345	0.306089	7	3429443	3434747	HEN1, putative, expressed	AT4G20910.1	CRM2,HEN1	double-stranded RNA binding protein-related / DsRBD protein-related
LOC_Os03g05310	-0.000710644	0.220282	0.306736	3	2576496	2580452	pheophorbide a oxygenase, chloroplast precursor, putative, expressed	AT3G44880.1	ACD1,LLS1,PAO	Pheophorbide a oxygenase family protein with Rieske [2Fe-2S] domain
LOC_Os03g03150	-0.00744106	0.2203	0.306743	3	1327397	1331210	WD repeat-containing protein, putative, expressed	AT4G22910.1	CCS52A1,FZR2	FIZZY-related 2
LOC_Os09g27750	0.235897	0.220856	0.307003	9	16886019	16887617	1-aminocyclopropane-1-carboxylate oxidase 1, putative, expressed	AT1G05010.1	ACO4,EAT1,EFE	ethylene-forming enzyme
LOC_Os01g07810	-0.0499643	0.221646	0.307352	1	3742694	3744539	protein of unknown function domain containing protein, expressed	AT2G34160.1	0	Alba DNA/RNA-binding protein
LOC_Os02g40450	0.00291179	0.222338	0.307747	2	24518227	24527233	DEAD/DEAH box helicase domain containing protein, expressed	0	0	0
LOC_Os11g38040	0.0351297	0.222679	0.307955	11	22565870	22568597	expressed protein	AT5G06430.1	0	Thioredoxin superfamily protein
LOC_Os01g11054	-0.0571957	0.22307	0.308346	1	5899555	5909595	phosphoenolpyruvate carboxylase, putative, expressed	AT3G14940.1	ATPPC3,PPC3	phosphoenolpyruvate carboxylase 3
LOC_Os10g34430	0.0193627	0.223402	0.308598	10	18360484	18372591	Dicer, putative, expressed	0	0	0
LOC_Os12g17080	-0.0437463	0.22528	0.309702	12	9777751	9782552	pentatricopeptide, putative, expressed	AT1G34160.1	0	Tetratricopeptide repeat (TPR)-like superfamily protein
LOC_Os11g09010	0.0945771	0.225315	0.309704	11	4785128	4789394	lipase, putative, expressed	AT3G52430.1	ATPAD4,PAD4	alpha/beta-Hydrolases superfamily protein
LOC_Os02g57400	0.0252776	0.225507	0.309714	2	35170411	35175254	2-phosphoglycerate kinase-related, putative, expressed	AT3G45090.1	0	P-loop containing nucleoside triphosphate hydrolases superfamily protein
LOC_Os02g08440	0.0987345	0.22582	0.309823	2	4542762	4544983	WRKY71, expressed	AT1G80840.1	ATWRKY40,WRKY40	WRKY DNA-binding protein 40
LOC_Os02g01440	-0.0498979	0.225972	0.309902	2	261348	265491	nitric oxide synthase 1, putative, expressed	AT3G47450.2	ATNOA1,ATNOS1,NOA1,NOS1,RIF1	P-loop containing nucleoside triphosphate hydrolases superfamily protein
LOC_Os02g39890	-0.0365264	0.226485	0.310193	2	24100078	24103493	RNA recognition motif containing protein, putative, expressed	AT5G44200.1	ATCBP20,CBP20	CAP-binding protein 20
LOC_Os01g57610	0.0169581	0.227454	0.310937	1	33308448	33311391	OsGH3.1 - Probable indole-3-acetic acid-amido synthetase, expressed	AT5G54510.1	DFL1,GH3.6	Auxin-responsive GH3 family protein
LOC_Os09g26999	-0.138463	0.228921	0.311808	9	16411151	16415862	keratin-associated protein 5-4, putative, expressed	AT5G20635.1	0	0
LOC_Os01g09800	0.0181515	0.229627	0.312225	1	5060416	5065236	BTBA1 - Bric-a-Brac,Tramtrack, Broad Complex BTB domain with Ankyrin repeat region, expressed	AT1G64280.1	ATNPR1,NIM1,NPR1,SAI1	regulatory protein (NPR1)
LOC_Os04g58620	0.0251161	0.230132	0.312619	4	34860360	34869589	potasium efflux antiporter protein, putative, expressed	AT4G00630.1	ATKEA2,KEA2	K+ efflux antiporter 2
LOC_Os06g46270	0.0179555	0.233843	0.314925	6	28037569	28041909	no apical meristem protein, putative, expressed	AT1G56010.2	anac021,ANAC022,NAC1	NAC domain containing protein 1
LOC_Os09g38030	-0.0392943	0.234812	0.315454	9	21917319	21922425	UTP--glucose-1-phosphate uridylyltransferase, putative, expressed	AT5G17310.2	AtUGP2,UGP2	UDP-glucose pyrophosphorylase 2
LOC_Os05g47780	-0.141006	0.235247	0.315691	5	27377537	27382230	E3 ubiquitin ligase, putative, expressed	AT3G18290.1	BTS,EMB2454	zinc finger protein-related
LOC_Os06g10990	-0.0244711	0.23571	0.315901	6	5745188	5747209	DnaK family protein, putative, expressed	AT5G28540.1	BIP1	heat shock protein 70 (Hsp 70) family protein
LOC_Os07g44330	-0.206026	0.235944	0.316027	7	26481246	26485308	kinase, putative, expressed	AT3G06483.1	ATPDHK,PDK	pyruvate dehydrogenase kinase
LOC_Os03g13400	0.0481779	0.237497	0.31703	3	7237162	7241445	ZOS3-06 - C2H2 zinc finger protein, expressed	AT2G01940.1	ATIDD15,SGR5	C2H2-like zinc finger protein
LOC_Os02g52490	0.0234761	0.237903	0.317229	2	32119008	32120797	expressed protein	AT5G66800.1	0	0
LOC_Os04g44870	0.00865968	0.238666	0.317573	4	26558810	26561326	C2 domain containing protein, putative, expressed	AT1G63220.1	0	Calcium-dependent lipid-binding (CaLB domain) family protein
LOC_Os09g23640	-0.0425881	0.238725	0.317576	9	14046754	14050424	ABC-2 type transporter domain containing protein, expressed	AT3G55090.1	0	ABC-2 type transporter family protein
LOC_Os01g49290	-0.06237	0.238951	0.317727	1	28330800	28333392	WD repeat-containing protein, putative, expressed	AT1G18080.1	ATARCA,RACK1A,RACK1A_AT	Transducin/WD40 repeat-like superfamily protein
LOC_Os07g09384	0.183533	0.239253	0.317961	7	4940554	4944598	expressed protein	AT1G27100.1	0	Actin cross-linking protein
LOC_Os01g59120	0.0600376	0.239568	0.318207	1	34149431	34152417	cyclin, putative, expressed	AT5G06150.1	CYC1BAT,CYCB1;2	Cyclin family protein
LOC_Os04g41160	-0.0850246	0.239761	0.318336	4	24416321	24418474	protein kinase, putative, expressed	AT3G25250.1	AGC2,AGC2-1,AtOXI1,OXI1	AGC (cAMP-dependent, cGMP-dependent and protein kinase C) kinase family protein
LOC_Os01g43040	0.109715	0.240274	0.318516	1	24551955	24555579	amino acid transporter, putative, expressed	AT4G33495.1	RPD1	Ubiquitin carboxyl-terminal hydrolase family protein
LOC_Os04g48760	0.068383	0.241303	0.319245	4	29082343	29086795	leucine-rich repeat family protein, putative, expressed	AT4G36180.1	0	Leucine-rich receptor-like protein kinase family protein
LOC_Os08g17680	0.0988467	0.242668	0.320181	8	10810311	10813333	stromal cell-derived factor 2-like protein precursor, putative, expressed	AT2G25110.1	AtSDF2,ATSDL,SDF2	stromal cell-derived factor 2-like protein precursor
LOC_Os09g35030	-0.148293	0.24269	0.320184	9	20403149	20404332	dehydration-responsive element-binding protein, putative, expressed	AT4G25470.1	ATCBF2,CBF2,DREB1C,FTQ4	C-repeat/DRE binding factor 2
LOC_Os01g54620	-0.00057212	0.243429	0.32086	1	31422946	31428688	CESA4 - cellulose synthase, expressed	AT4G18780.1	ATCESA8,CESA8,IRX1,LEW2	cellulose synthase family protein
LOC_Os03g01320	-0.0628647	0.243524	0.320929	3	219977	221070	LTPL116 - Protease inhibitor/seed storage/LTP family protein precursor, expressed	0	0	0
LOC_Os07g01240	-0.050114	0.247216	0.323559	7	134162	143578	expressed protein	AT1G61900.2	0	0
LOC_Os05g10670	-0.174214	0.249401	0.325028	5	5846045	5848291	zinc finger CCCH type family protein, putative, expressed	AT2G19810.1	0	CCCH-type zinc finger family protein
LOC_Os08g04270	-0.0800736	0.249426	0.325042	8	2077234	2083327	WD domain, G-beta repeat domain containing protein, expressed	AT3G20740.1	FIE,FIE1,FIS3	Transducin/WD40 repeat-like superfamily protein
LOC_Os01g71310	-0.0833983	0.249511	0.325081	1	41300203	41303044	cytokinin dehydrogenase precursor, putative, expressed	AT2G41510.1	ATCKX1,CKX1	cytokinin oxidase/dehydrogenase 1
LOC_Os05g33730	-0.0505315	0.249661	0.325142	5	19868419	19871283	gibberellin receptor GID1L2, putative, expressed	AT5G27320.1	ATGID1C,GID1C	alpha/beta-Hydrolases superfamily protein
LOC_Os02g55570	-0.100044	0.249778	0.325164	2	34030829	34034442	shugoshin-1, putative, expressed	AT3G10440.1	0	Shugoshin C terminus
LOC_Os04g44820	-0.0862292	0.250019	0.325273	4	26532535	26535486	zinc finger, C3HC4 type domain containing protein, expressed	AT4G03510.1	ATRMA1,RMA1	RING membrane-anchor 1
LOC_Os02g01150	0.0985757	0.250443	0.325569	2	78483	82952	erythronate-4-phosphate dehydrogenase domain containing protein, expressed	AT1G68010.1	ATHPR1,HPR	hydroxypyruvate reductase
LOC_Os02g57760	0.0230767	0.251127	0.325986	2	35370515	35373858	O-methyltransferase, putative, expressed	AT3G53140.1	0	O-methyltransferase family protein
LOC_Os09g33810	-0.100966	0.253731	0.328181	9	19961069	19964404	ankyrin repeat domain containing protein, putative, expressed	AT2G17390.1	AKR2B	ankyrin repeat-containing 2B
LOC_Os08g25734	-0.0508655	0.253964	0.328274	8	15666201	15671051	glucose-1-phosphate adenylyltransferase large subunit, chloroplast precursor, putative, expressed	AT5G48300.1	ADG1,APS1	ADP glucose pyrophosphorylase 1
LOC_Os01g59660	0.0129828	0.254804	0.328857	1	34508364	34512781	MYB family transcription factor, putative, expressed	AT5G06100.2	ATMYB33,MYB33	myb domain protein 33
LOC_Os04g41570	-0.0807765	0.255786	0.329654	4	24655105	24660068	ethylene-responsive protein related, putative, expressed	AT1G05710.1	0	basic helix-loop-helix (bHLH) DNA-binding superfamily protein
LOC_Os01g67290	-0.00333582	0.258817	0.331864	1	39052262	39058974	cyclin-related protein, putative, expressed	AT1G05960.1	0	ARM repeat superfamily protein
LOC_Os04g52240	-0.112794	0.259182	0.332125	4	31035046	31043425	terpene synthase, putative, expressed	AT1G79460.1	ATKS,ATKS1,GA2,KS,KS1	Terpenoid cyclases/Protein prenyltransferases superfamily protein
LOC_Os11g37970	0.0537115	0.262268	0.334624	11	22511506	22512404	WIP5 - Wound-induced protein precursor, expressed	AT3G04720.1	HEL,PR-4,PR4	pathogenesis-related 4
LOC_Os01g23620	0.0265752	0.262438	0.334709	1	13286103	13288466	miro, putative, expressed	AT4G02080.1	ASAR1,ATSAR2,ATSARA1C,SAR2	secretion-associated RAS super family 2
LOC_Os08g38990	-0.124948	0.26356	0.335494	8	24645880	24649829	WRKY30, expressed	AT5G56270.1	ATWRKY2,WRKY2	WRKY DNA-binding protein 2
LOC_Os03g12500	-0.229269	0.26406	0.33589	3	6608577	6610598	cytochrome P450, putative, expressed	AT5G42650.1	AOS,CYP74A,DDE2	allene oxide synthase
LOC_Os04g44150	-0.169005	0.266301	0.337679	4	26130707	26134356	gibberellin 2-beta-dioxygenase 7, putative, expressed	AT4G21200.1	ATGA2OX8,GA2OX8	gibberellin 2-oxidase 8
LOC_Os01g10504	-0.0940704	0.266455	0.337818	1	5559548	5568844	OsMADS3 - MADS-box family gene with MIKCc type-box, expressed	AT4G18960.1	AG	K-box region and MADS-box transcription factor family protein
LOC_Os10g33310	0.0412078	0.266879	0.338204	10	17499639	17503204	cyclin-dependent kinase inhibitor, putative, expressed	AT5G48820.1	ICK6,KRP3	inhibitor/interactor with cyclin-dependent kinase
LOC_Os05g11414	-0.158947	0.268074	0.339149	5	6447183	6458100	OsMADS58 - MADS-box family gene with MIKCc type-box, expressed	AT4G18960.1	AG	K-box region and MADS-box transcription factor family protein
LOC_Os08g41880	0.0552925	0.268579	0.339618	8	26439584	26445474	nucleotide pyrophosphatase/phosphodiesterase, putative, expressed	AT5G50400.1	ATPAP27,PAP27	purple acid phosphatase 27
LOC_Os04g28280	-0.184511	0.268755	0.339783	4	16732393	16734806	BEE 3, putative, expressed	AT3G07340.1	0	basic helix-loop-helix (bHLH) DNA-binding superfamily protein
LOC_Os04g54900	0.109479	0.268983	0.339939	4	32657753	32658190	bHLH family protein, putative, expressed	AT3G28857.1	0	basic helix-loop-helix (bHLH) DNA-binding family protein
LOC_Os01g68860	-0.101258	0.270201	0.340894	1	40006067	40010910	zinc finger C-x8-C-x5-C-x3-H type family protein, expressed	AT3G02830.1	ZFN1	zinc finger protein 1
LOC_Os02g56510	0.0677295	0.270685	0.34133	2	34609408	34615666	phosphate transporter 1, putative, expressed	AT3G23430.1	ATPHO1,PHO1	phosphate 1
LOC_Os06g02580	0.0172097	0.271391	0.34189	6	908485	910322	high-affinity nickel-transport family protein, putative, expressed	AT2G16800.1	0	high-affinity nickel-transport family protein
LOC_Os12g41860	0.0823846	0.271746	0.342191	12	25920639	25927353	START domain containing protein, expressed	AT2G34710.1	ATHB-14,ATHB14,PHB,PHB-1D	Homeobox-leucine zipper family protein / lipid-binding START domain-containing protein
LOC_Os03g21210	0.0157152	0.27407	0.344257	3	12104081	12108434	endoglucanase, putative, expressed	AT5G49720.1	ATGH9A1,DEC,GH9A1,IRX2,KOR,KOR1,RSW2,TSD1	glycosyl hydrolase 9A1
LOC_Os07g39220	-0.153035	0.274881	0.344913	7	23483809	23485344	BES1/BZR1 homolog protein, putative, expressed	AT1G19350.3	BES1,BZR2	Brassinosteroid signalling positive regulator (BZR1) family protein
LOC_Os06g50920	-0.0951447	0.275667	0.34567	6	30817438	30823885	protein kinase family protein, putative, expressed	AT4G38470.1	0	ACT-like protein tyrosine kinase family protein
LOC_Os04g48350	-0.333362	0.276714	0.346447	4	28820861	28821913	dehydration-responsive element-binding protein, putative, expressed	AT4G25470.1	ATCBF2,CBF2,DREB1C,FTQ4	C-repeat/DRE binding factor 2
LOC_Os01g07500	-0.0619427	0.276874	0.34659	1	3577466	3581859	alliin lyase precursor, putative, expressed	AT4G24670.1	TAR2	tryptophan aminotransferase related 2
LOC_Os01g65230	0.0395253	0.277777	0.347317	1	37853404	37857523	AGC_AGC_other_PDK1_Pk61C.1 - ACG kinases include homologs to PKA, PKG and PKC, expressed	AT3G10540.1	0	3-phosphoinositide-dependent protein kinase
LOC_Os02g36974	0.0515685	0.27924	0.348627	2	22333281	22337713	14-3-3 protein, putative, expressed	AT3G02520.1	GF14 NU,GRF7	general regulatory factor 7
LOC_Os06g24730	0.0548918	0.279386	0.348664	6	14526887	14532030	hydrolase, alpha/beta fold family domain containing protein, expressed	AT5G13800.1	CRN1,PPH	pheophytinase
LOC_Os03g27770	0.0117473	0.280308	0.34946	3	15923873	15927434	heme oxygenase 2, putative, expressed	AT2G26550.2	HO2	heme oxygenase 2
LOC_Os10g11980	0.0647616	0.280598	0.349726	10	6639765	6645325	transferase family protein, putative, expressed	AT5G17540.1	0	HXXXD-type acyl-transferase family protein
LOC_Os05g40180	0.0274714	0.281192	0.350273	5	23598187	23602963	serine/threonine-protein kinase stt7, chloroplast precursor, putative, expressed	AT5G01920.1	STN8	Protein kinase superfamily protein
LOC_Os02g08230	0.0979196	0.281318	0.350392	2	4355045	4362388	WAX2, putative, expressed	AT5G57800.1	CER3,FLP1,WAX2,YRE	Fatty acid hydroxylase superfamily
LOC_Os05g33570	-0.126194	0.282007	0.350904	5	19718506	19726410	pyruvate, phosphate dikinase, chloroplast precursor, putative, expressed	AT4G15530.5	PPDK	pyruvate orthophosphate dikinase
LOC_Os03g16040	-0.0785432	0.283045	0.351712	3	8838031	8838510	hsp20/alpha crystallin family protein, putative, expressed	AT1G53540.1	0	HSP20-like chaperones superfamily protein
LOC_Os02g10480	-0.0560827	0.283687	0.352009	2	5505016	5508422	stromal membrane-associated protein, putative, expressed	AT4G21160.1	AGD12,ZAC	Calcium-dependent ARF-type GTPase activating protein family
LOC_Os04g52130	-0.0654605	0.283685	0.352009	4	30961604	30965503	coproporphyrinogen III oxidase, chloroplast precursor, putative, expressed	AT1G03475.1	ATCPO-I,HEMF1,LIN2	Coproporphyrinogen III oxidase
LOC_Os02g57270	-0.0478384	0.285411	0.35322	2	35086087	35090652	MYB family transcription factor, putative, expressed	AT1G07540.1	TRFL2	TRF-like 2
LOC_Os03g52340	-0.0795809	0.285477	0.353282	3	30062334	30066156	endoplasmic oxidoreductin-1 precursor, putative, expressed	AT1G72280.1	AERO1,ERO1	endoplasmic reticulum oxidoreductins 1
LOC_Os05g04820	-0.0863799	0.286709	0.354208	5	2311396	2315444	MYB family transcription factor, putative, expressed	AT1G09540.1	ATMYB61,MYB61	myb domain protein 61
LOC_Os06g09660	0.0415589	0.286867	0.354305	6	4926492	4932177	auxin response factor, putative, expressed	AT5G20730.2	ARF7,BIP,IAA21,IAA23,IAA25,MSG1,NPH4,TIR5	Transcriptional factor B3 family protein / auxin-responsive factor AUX/IAA-related
LOC_Os09g23200	-0.169893	0.287407	0.354761	9	13758215	13765052	KANADI1, putative, expressed	AT5G16560.1	KAN,KAN1	Homeodomain-like superfamily protein
LOC_Os10g26560	0.133205	0.287678	0.355014	10	13843156	13848669	expressed protein	AT2G46980.2	0	0
LOC_Os09g25850	0.0483794	0.289201	0.356478	9	15492998	15497524	WAX2, putative, expressed	AT5G57800.1	CER3,FLP1,WAX2,YRE	Fatty acid hydroxylase superfamily
LOC_Os07g23640	-0.0999683	0.289357	0.356541	7	13354097	13355297	retrotransposon protein, putative, Ty3-gypsy subclass, expressed	0	0	0
LOC_Os02g09750	-0.0698118	0.291237	0.357949	2	5028562	5030420	lycopene beta cyclase, chloroplast precursor, putative, expressed	AT3G10230.1	LYC	lycopene cyclase
LOC_Os07g38130	0.0757766	0.291854	0.35843	7	22874252	22875707	polygalacturonase inhibitor 1 precursor, putative, expressed	AT5G06860.1	ATPGIP1,PGIP1	polygalacturonase inhibiting protein 1
LOC_Os03g55730	0.00455079	0.292068	0.358601	3	31725971	31732265	SSA2 - 2S albumin seed storage family protein precursor, putative, expressed	AT1G47640.1	0	0
LOC_Os10g32980	0.0124162	0.293554	0.359734	10	17261952	17266613	CESA7 - cellulose synthase, expressed	AT5G44030.1	CESA4,IRX5,NWS2	cellulose synthase A4
LOC_Os06g10660	-0.107855	0.293551	0.359734	6	5559909	5563097	lysM domain-containing GPI-anchored protein 1 precursor, putative, expressed	AT1G21880.2	LYM1	lysm domain GPI-anchored protein 1 precursor
LOC_Os10g40100	0.00766231	0.293594	0.359734	10	21467608	21472160	protein kinase, putative, expressed	AT2G45910.1	0	U-box domain-containing protein kinase family protein
LOC_Os02g39340	-0.0613013	0.294052	0.360101	2	23745236	23748974	glycine-rich protein, putative, expressed	AT2G43630.1	0	0
LOC_Os03g02160	-0.0448399	0.294205	0.36023	3	717447	720837	zinc finger C-x8-C-x5-C-x3-H type family protein, expressed	AT3G51120.1	0	DNA binding;zinc ion binding;nucleic acid binding;nucleic acid binding
LOC_Os07g31540	0.0312657	0.294702	0.360702	7	18717034	18725768	ubiquitin family protein, putative, expressed	AT5G42220.1	0	Ubiquitin-like superfamily protein
LOC_Os01g49470	0.111864	0.294975	0.360968	1	28447887	28458977	E3 ubiquitin ligase, putative, expressed	AT3G18290.1	BTS,EMB2454	zinc finger protein-related
LOC_Os08g42350	-0.165464	0.295539	0.361473	8	26725898	26728795	nodulin MtN3 family protein, putative, expressed	AT5G50790.1	0	Nodulin MtN3 family protein
LOC_Os03g03720	-0.0923209	0.298017	0.363504	3	1662172	1665576	glyceraldehyde-3-phosphate dehydrogenase, putative, expressed	AT1G42970.1	GAPB	glyceraldehyde-3-phosphate dehydrogenase B subunit
LOC_Os09g25490	-0.133224	0.299578	0.364878	9	15281268	15285910	CESA9 - cellulose synthase, expressed	AT5G17420.1	ATCESA7,CESA7,IRX3,MUR10	Cellulose synthase family protein
LOC_Os02g49840	0.0257537	0.301357	0.366243	2	30456666	30462759	OsMADS57 - MADS-box family gene with MIKCc type-box, expressed	AT3G57230.1	AGL16	AGAMOUS-like 16
LOC_Os04g55560	-0.0530651	0.303985	0.368326	4	33071622	33075371	AP2 domain containing protein, expressed	AT4G36920.1	AP2,FL1,FLO2	Integrase-type DNA-binding superfamily protein
LOC_Os07g15370	-0.191205	0.304331	0.368587	7	8871436	8877405	metal transporter Nramp6, putative, expressed	AT1G15960.1	ATNRAMP6,NRAMP6	NRAMP metal ion transporter 6
LOC_Os01g08260	0.00943643	0.304786	0.368981	1	4033751	4037473	pleiotropic drug resistance protein 4, putative, expressed	AT2G26910.1	ATPDR4,PDR4	pleiotropic drug resistance 4
LOC_Os10g37180	-0.0654126	0.306489	0.370292	10	19894708	19896859	glycine cleavage system H protein, putative, expressed	AT1G32470.1	0	Single hybrid motif superfamily protein
LOC_Os02g50970	0.0244153	0.310073	0.37329	2	31171936	31180182	protein kinase domain containing protein, expressed	AT1G18160.1	0	Protein kinase superfamily protein
LOC_Os06g39390	-0.234754	0.310482	0.373544	6	23379156	23381415	transferase family protein, putative, expressed	AT3G62160.1	0	HXXXD-type acyl-transferase family protein
LOC_Os06g15620	-0.20964	0.313479	0.375875	6	8847702	8848847	GASR7 - Gibberellin-regulated GASA/GAST/Snakin family protein precursor, expressed	AT5G15230.1	GASA4	GAST1 protein homolog 4
LOC_Os10g42690	-0.0871128	0.314154	0.376407	10	23025714	23031771	jmjC domain containing protein, expressed	AT5G46910.1	0	Transcription factor jumonji (jmj) family protein / zinc finger (C5HC2 type) family protein
LOC_Os06g07210	0.183746	0.316857	0.378941	6	3449667	3454768	ribonucleoside-diphosphate reductase large subunit, putative, expressed	AT2G21790.1	ATRNR1,CLS8,R1,RNR1	ribonucleotide reductase 1
LOC_Os07g05820	-0.0836281	0.317824	0.379749	7	2797691	2801364	hydroxyacid oxidase 1, putative, expressed	AT3G14420.1	0	Aldolase-type TIM barrel family protein
LOC_Os03g20700	0.0128759	0.319632	0.381134	3	11712169	11720131	magnesium-chelatase, putative, expressed	AT5G13630.1	ABAR,CCH,CCH1,CHLH,GUN5	magnesium-chelatase subunit chlH, chloroplast, putative / Mg-protoporphyrin IX chelatase, putative (CHLH)
LOC_Os02g50960	-0.133599	0.319764	0.381252	2	31158903	31161998	auxin efflux carrier component, putative, expressed	AT1G73590.1	ATPIN1,PIN1	Auxin efflux carrier family protein
LOC_Os04g49510	0.0200008	0.320606	0.381854	4	29531223	29533126	CAMK_CAMK_like.27 - CAMK includes calcium/calmodulin depedent protein kinases, expressed	AT4G35310.1	ATCPK5,CPK5	calmodulin-domain protein kinase 5
LOC_Os05g38000	-0.265235	0.321822	0.382659	5	22293497	22297207	ATROPGEF7/ROPGEF7, putative, expressed	AT5G02010.1	ATROPGEF7,ROPGEF7	RHO guanyl-nucleotide exchange factor 7
LOC_Os02g49230	0.153201	0.322412	0.38318	2	30094259	30099674	CCT/B-box zinc finger protein, putative, expressed	AT3G07650.1	COL9	CONSTANS-like 9
LOC_Os04g45900	0.0411649	0.32241	0.38318	4	27183872	27187869	transposon protein, putative, unclassified, expressed	0	0	0
LOC_Os12g18360	0.127711	0.322772	0.383487	12	10606359	10612068	NB-ARC domain containing protein, expressed	AT3G46710.1	0	NB-ARC domain-containing disease resistance protein
LOC_Os06g04280	0.0243364	0.323082	0.383795	6	1816175	1819804	3-phosphoshikimate 1-carboxyvinyltransferase, chloroplast precursor, putative, expressed	AT2G45300.1	0	RNA 3\'-terminal phosphate cyclase/enolpyruvate transferase, alpha/beta
LOC_Os12g17910	-0.0744245	0.323126	0.383815	12	10293567	10297912	T-complex protein, putative, expressed	AT2G28000.1	CH-CPN60A,CPN60A,SLP	chaperonin-60alpha
LOC_Os04g51350	0.104778	0.33012	0.389747	4	30410105	30413205	pentatricopeptide, putative, expressed	AT3G22150.1	0	Tetratricopeptide repeat (TPR)-like superfamily protein
LOC_Os10g41200	0.0354668	0.33701	0.395574	10	22128439	22130109	MYB family transcription factor, putative, expressed	AT5G47390.1	0	myb-like transcription factor family protein
LOC_Os09g29404	-0.0809959	0.33914	0.397416	9	17851430	17864490	glycogen operon protein glgX, putative, expressed	AT4G09020.1	ATISA3,ISA3	isoamylase 3
LOC_Os01g72670	-0.520765	0.33939	0.397669	1	42162484	42166462	expressed protein	0	0	0
LOC_Os05g07790	0.0488325	0.341138	0.399159	5	4195278	4200491	DNA binding protein, putative, expressed	AT5G14550.1	0	Core-2/I-branching beta-1,6-N-acetylglucosaminyltransferase family protein
LOC_Os02g12790	-0.0792888	0.342464	0.400209	2	6705604	6707734	GATA zinc finger domain containing protein, expressed	AT5G56860.1	GATA21,GNC	GATA type zinc finger transcription factor family protein
LOC_Os03g08310	-0.176969	0.342434	0.400209	3	4232001	4233042	ZIM domain containing protein, putative, expressed	0	0	0
LOC_Os04g23550	0.230432	0.342943	0.400671	4	13466420	13468869	basic helix-loop-helix family protein, putative, expressed	AT5G57150.1	0	basic helix-loop-helix (bHLH) DNA-binding superfamily protein
LOC_Os01g48960	-0.0714704	0.351046	0.407368	1	28091208	28102930	glutamate synthase, chloroplast precursor, putative, expressed	AT5G53460.1	GLT1	NADH-dependent glutamate synthase 1
LOC_Os03g10040	-0.11499	0.351044	0.407368	3	5048986	5049973	OsFBX77 - F-box domain containing protein, expressed	AT5G48170.1	SLY2	F-box family protein
LOC_Os07g25710	-0.0454395	0.352274	0.408438	7	14753753	14759375	myb-like DNA-binding domain containing protein, expressed	AT4G28610.1	AtPHR1,PHR1	phosphate starvation response 1
LOC_Os01g50770	-0.0606071	0.359879	0.41509	1	29166419	29170411	adaptor complexes medium subunit family domain containing protein, expressed	AT1G60780.1	HAP13	Clathrin adaptor complexes medium subunit family protein
LOC_Os05g48020	0.00771291	0.361273	0.416296	5	27530398	27533464	SNARE domain containing protein, putative, expressed	AT3G09740.1	ATSYP71,SYP71	syntaxin of plants 71
LOC_Os03g11614	-0.170736	0.362225	0.417159	3	6052750	6061369	OsMADS1 - MADS-box family gene with MIKCc type-box, expressed	AT5G15800.1	AGL2,SEP1	K-box region and MADS-box transcription factor family protein
LOC_Os05g04700	-0.105429	0.366629	0.420984	5	2219901	2220462	OsRCI2-6 - Hydrophobic protein LTI6B, expressed	AT3G05880.1	RCI2A	Low temperature and salt responsive protein family
LOC_Os12g40900	-0.1471	0.368334	0.422521	12	25325549	25327567	OsIAA31 - Auxin-responsive Aux/IAA gene family member, expressed	AT1G04240.1	IAA3,SHY2	AUX/IAA transcriptional regulator family protein
LOC_Os08g33370	-0.0661125	0.368585	0.422707	8	20812503	20815511	14-3-3 protein, putative, expressed	AT3G02520.1	GF14 NU,GRF7	general regulatory factor 7
LOC_Os09g37330	-0.25259	0.369912	0.42371	9	21565736	21566560	OsSAUR39 - Auxin-responsive SAUR gene family member, expressed	AT1G29420.1	0	SAUR-like auxin-responsive protein family
LOC_Os02g02000	-0.11118	0.3705	0.424147	2	554513	556320	cytochrome P450, putative, expressed	AT4G15440.1	CYP74B2,HPL1	hydroperoxide lyase 1
LOC_Os01g64890	-0.0925239	0.371031	0.424648	1	37664117	37667349	CorA-like magnesium transporter protein, putative, expressed	AT3G19640.1	MGT4,MRS2-3	magnesium transporter 4
LOC_Os01g55450	-0.136905	0.371069	0.42467	1	31943528	31948580	CAMK_KIN1/SNF1/Nim1_like.11 - CAMK includes calcium/calmodulin depedent protein kinases, expressed	AT4G18700.1	ATWL4,CIPK12,SnRK3.9,WL4	CBL-interacting protein kinase 12
LOC_Os05g51830	0.0827238	0.373148	0.426383	5	29753361	29756325	ZOS5-12 - C2H2 zinc finger protein, expressed	AT3G44750.1	ATHD2A,HD2A,HDA3,HDT1	histone deacetylase 3
LOC_Os02g53420	-0.0613455	0.373524	0.426668	2	32688605	32693044	DnaK family protein, putative, expressed	AT5G09590.1	HSC70-5,MTHSC70-2	mitochondrial HSO70 2
LOC_Os08g34190	-0.0767481	0.374774	0.427744	8	21433598	21436735	stromal cell-derived factor 2-like protein precursor, putative, expressed	AT2G25110.1	AtSDF2,ATSDL,SDF2	stromal cell-derived factor 2-like protein precursor
LOC_Os03g20680	0.279634	0.374771	0.427744	3	11699262	11700672	late embryogenesis abundant protein 1, putative, expressed	AT3G53040.1	0	late embryogenesis abundant protein, putative / LEA protein, putative
LOC_Os03g19080	0.143841	0.375378	0.428305	3	10684315	10688955	expressed protein	AT3G58650.1	0	0
LOC_Os05g49890	-0.0641528	0.375413	0.428323	5	28622410	28624741	ras-related protein, putative, expressed	AT5G55190.1	ATRAN3,RAN3	RAN GTPase 3
LOC_Os06g08290	-0.126805	0.376897	0.429475	6	4015962	4019327	MYB family transcription factor, putative, expressed	AT5G58340.1	0	myb-like HTH transcriptional regulator family protein
LOC_Os01g44220	-0.0927559	0.378969	0.431424	1	25353769	25361949	glucose-1-phosphate adenylyltransferase large subunit, chloroplast precursor, putative, expressed	AT1G27680.1	APL2	ADPGLC-PPase large subunit
LOC_Os06g11330	0.149934	0.387913	0.439075	6	5953593	5963184	OsMADS55 - MADS-box family gene with MIKCc type-box, expressed	AT2G22540.1	AGL22,SVP	K-box region and MADS-box transcription factor family protein
LOC_Os11g46200	0.224119	0.389615	0.440405	11	27978368	27983597	Leucine Rich Repeat family protein, expressed	AT3G07040.1	RPM1,RPS3	NB-ARC domain-containing disease resistance protein
LOC_Os02g43370	0.673353	0.390237	0.440866	2	26170387	26174970	transposon protein, putative, unclassified, expressed	0	0	0
LOC_Os02g08100	0.0623384	0.391802	0.441995	2	4280499	4285931	AMP-binding domain containing protein, expressed	AT3G21240.1	4CL2,AT4CL2	4-coumarate:CoA ligase 2
LOC_Os04g56320	-0.0820984	0.392619	0.442703	4	33575152	33579655	AAA-type ATPase family protein, putative, expressed	AT1G73110.1	0	P-loop containing nucleoside triphosphate hydrolases superfamily protein
LOC_Os02g31140	-0.102135	0.395197	0.444763	2	18639136	18641888	major ampullate spidroin 2-2, putative, expressed	AT2G33510.1	0	0
LOC_Os03g08360	-0.084995	0.395648	0.445116	3	4266978	4271866	3-ketoacyl-CoA synthase 10, putative, expressed	AT2G26250.1	FDH,KCS10	3-ketoacyl-CoA synthase 10
LOC_Os11g10480	-0.135029	0.397309	0.44652	11	5712641	5716157	dehydrogenase, putative, expressed	AT1G77120.1	ADH,ADH1,ATADH,ATADH1	alcohol dehydrogenase 1
LOC_Os06g45120	0.00156214	0.399398	0.448356	6	27286243	27292852	ATP synthase, putative, expressed	AT1G78900.1	VHA-A	vacuolar ATP synthase subunit A
LOC_Os01g55940	-0.315067	0.400088	0.4489	1	32221376	32225123	OsGH3.2 - Probable indole-3-acetic acid-amido synthetase, expressed	AT4G37390.1	AUR3,BRU6,GH3-2,GH3.2,YDK1	Auxin-responsive GH3 family protein
LOC_Os01g15900	0.13505	0.401745	0.450211	1	8949249	8952712	expressed protein	AT5G62430.1	CDF1	cycling DOF factor 1
LOC_Os08g34380	0.159894	0.403026	0.451155	8	21578024	21583634	receptor-like kinase, putative, expressed	AT2G23950.1	0	Leucine-rich repeat protein kinase family protein
LOC_Os11g01140	0.363121	0.406817	0.454659	11	79187	94113	AGC_PVPK_like_kin82y.18 - ACG kinases include homologs to PKA, PKG and PKC, expressed	AT3G45780.1	JK224,NPH1,PHOT1,RPT1	phototropin 1
LOC_Os10g35370	0.0907107	0.408737	0.456355	10	18900290	18904022	oxidoreductase, short chain dehydrogenase/reductase family domain containing family, expressed	AT5G54190.1	PORA	protochlorophyllide oxidoreductase A
LOC_Os06g16270	0.131523	0.410587	0.457834	6	9263601	9265449	heat shock factor binding protein 2, putative, expressed	0	0	0
LOC_Os01g57854	0.0643232	0.412938	0.460026	1	33453433	33460087	pectinesterase, putative, expressed	AT1G11580.1	ATPMEPCRA,PMEPCRA	methylesterase PCR A
LOC_Os03g54091	0.0260017	0.416576	0.463259	3	31009978	31013940	OsTOP6A1 - Topoisomerase 6 subunit A homolog 1, expressed	AT3G13170.1	ATSPO11-1	Spo11/DNA topoisomerase VI, subunit A protein
LOC_Os03g07360	0.0424861	0.424566	0.470277	3	3738779	3741715	expressed protein	AT5G39660.1	CDF2	cycling DOF factor 2
LOC_Os04g56400	-0.105088	0.425281	0.470793	4	33624332	33631095	glutamine synthetase, catalytic domain containing protein, expressed	AT5G35630.1	ATGSL1,GLN2,GS2	glutamine synthetase 2
LOC_Os07g08000	0.0733068	0.433275	0.477823	7	4049754	4054523	expressed protein	AT3G04810.1	ATNEK2,NEK2	NIMA-related kinase 2
LOC_Os03g10620	-0.158791	0.43513	0.479554	3	5422148	5426577	hydrolase, alpha/beta fold family domain containing protein, expressed	AT3G03990.1	0	alpha/beta-Hydrolases superfamily protein
LOC_Os05g49780	-0.14922	0.436893	0.481064	5	28572408	28575233	histone-like transcription factor and archaeal histone, putative, expressed	AT2G38880.7	ATHAP3,ATNF-YB1,HAP3,HAP3A,NF-YB1	nuclear factor Y, subunit B1
LOC_Os05g50380	-0.213975	0.439612	0.483541	5	28871794	28876879	glucose-1-phosphate adenylyltransferase large subunit, chloroplast precursor, putative, expressed	AT1G27680.1	APL2	ADPGLC-PPase large subunit
LOC_Os11g16550	-0.160665	0.442296	0.485975	11	9177006	9178578	uncharacterized protein ycf53, putative, expressed	AT3G59400.1	GUN4	enzyme binding;tetrapyrrole binding
LOC_Os04g55230	0.0935927	0.445558	0.489062	4	32835169	32848481	tetratricopeptide repeat domain containing protein, putative, expressed	AT4G28080.1	0	Tetratricopeptide repeat (TPR)-like superfamily protein
LOC_Os09g35010	-0.301875	0.445624	0.48911	9	20395224	20396205	dehydration-responsive element-binding protein, putative, expressed	AT4G25480.1	ATCBF3,CBF3,DREB1A	dehydration response element B1A
LOC_Os08g02380	0.0387894	0.446814	0.490203	8	948033	952596	kinesin motor domain containing protein, putative, expressed	AT3G63480.2	0	ATP binding microtubule motor family protein
LOC_Os03g61120	0.0430805	0.447294	0.49061	3	34715396	34721075	anthranilate synthase component I-1, chloroplast precursor, putative, expressed	AT5G05730.1	AMT1,ASA1,JDL1,TRP5,WEI2	anthranilate synthase alpha subunit 1
LOC_Os03g07480	-0.16252	0.452538	0.495045	3	3797691	3804132	sucrose transporter, putativ, expressed	AT1G71880.1	ATSUC1,SUC1	sucrose-proton symporter 1
LOC_Os05g25770	0.198318	0.454285	0.496573	5	14991579	14993800	WRKY45, expressed	AT3G56400.1	ATWRKY70,WRKY70	WRKY DNA-binding protein 70
LOC_Os01g29150	0.0532939	0.460687	0.502379	1	16325487	16328374	cytochrome P450 72A1, putative, expressed	AT2G26710.1	BAS1,CYP72B1,CYP734A1	Cytochrome P450 superfamily protein
LOC_Os08g01090	0.0480558	0.464128	0.505237	8	63574	67839	B3 DNA binding domain containing protein, expressed	AT3G24650.1	ABI3,SIS10	AP2/B3-like transcriptional factor family protein
LOC_Os05g15630	-0.179063	0.466775	0.507651	5	8846586	8848673	membrane associated DUF588 domain containing protein, putative, expressed	AT1G03700.1	0	Uncharacterised protein family (UPF0497)
LOC_Os03g60509	-0.132153	0.470165	0.510461	3	34394493	34395664	expressed protein	0	0	0
LOC_Os05g48200	0.248536	0.471998	0.511961	5	27622654	27636451	glutamate synthase, chloroplast precursor, putative, expressed	AT5G53460.1	GLT1	NADH-dependent glutamate synthase 1
LOC_Os02g10780	-0.272094	0.473952	0.513762	2	5706636	5709127	SPX domain containing protein, putative, expressed	AT5G20150.1	ATSPX1,SPX1	SPX domain gene 1
LOC_Os03g57220	-0.114403	0.476841	0.516424	3	32628528	32632535	hydroxyacid oxidase 1, putative, expressed	AT3G14420.1	0	Aldolase-type TIM barrel family protein
LOC_Os03g11600	0.0983352	0.477208	0.516685	3	6041245	6048687	YABBY domain containing protein, putative, expressed	AT1G69180.1	CRC	Plant-specific transcription factor YABBY family protein
LOC_Os06g48810	0.260471	0.478532	0.517909	6	29538934	29541219	OsHKT2;1 - Na+ transporter, expressed	AT4G10310.1	ATHKT1,HKT1	high-affinity K+ transporter 1
LOC_Os09g32080	0.0251854	0.48101	0.520169	9	19148039	19150031	CHIT13 - Chitinase family protein precursor, expressed	AT1G05850.1	ATCTL1,CTL1,ELP,ELP1,ERH2,HOT2,POM1	Chitinase family protein
LOC_Os01g45860	0.0820852	0.49616	0.533525	1	26044166	26045843	GRAS family transcription factor domain containing protein, expressed	AT1G14920.1	GAI,RGA2	GRAS family transcription factor family protein
LOC_Os08g41940	0.156637	0.496943	0.534138	8	26501167	26506218	OsSPL16 - SBP-box gene family member, expressed	AT5G50670.1	0	Squamosa promoter-binding protein-like (SBP domain) transcription factor family protein
LOC_Os03g08754	-0.232962	0.504728	0.541274	3	4519405	4525778	OsMADS47 - MADS-box family gene with MIKCc type-box, expressed	AT2G22540.1	AGL22,SVP	K-box region and MADS-box transcription factor family protein
LOC_Os03g19590	0.0604145	0.506309	0.542642	3	11020091	11028228	phytochrome B, putative, expressed	AT2G18790.1	HY3,OOP1,PHYB	phytochrome B
LOC_Os04g38720	0.0571155	0.506915	0.543183	4	22994552	22996740	no apical meristem protein, putative, expressed	AT5G07680.1	ANAC079,ANAC080,ATNAC4,NAC080	NAC domain containing protein 80
LOC_Os02g52780	0.0680543	0.508562	0.544587	2	32276591	32281653	bZIP transcription factor, putative, expressed	AT3G19290.1	ABF4,AREB2	ABRE binding factor 4
LOC_Os01g33040	0.14907	0.513806	0.549166	1	18150894	18157844	kinesin motor domain containing protein, expressed	AT1G18370.1	ATNACK1,HIK,NACK1	ATP binding microtubule motor family protein
LOC_Os10g40960	0.0998289	0.514289	0.549542	10	21995563	21997584	oxidoreductase, 2OG-Fe oxygenase family protein, putative, expressed	AT1G78550.1	0	2-oxoglutarate (2OG) and Fe(II)-dependent oxygenase superfamily protein
LOC_Os03g20460	-0.0706855	0.517935	0.552771	3	11595453	11599060	guanylate kinase, putative, expressed	AT3G06200.1	0	P-loop containing nucleoside triphosphate hydrolases superfamily protein
LOC_Os03g08570	0.0277148	0.51859	0.55334	3	4409075	4414803	amine oxidase, flavin-containing, domain containing protein, expressed	AT4G14210.1	PDE226,PDS,PDS3	phytoene desaturase 3
LOC_Os11g48070	0.0219701	0.518844	0.553533	11	28982944	28985763	GDSL-like lipase/acylhydrolase, putative, expressed	AT3G11210.1	0	SGNH hydrolase-type esterase superfamily protein
LOC_Os11g38580	0.511972	0.52308	0.557344	11	22862447	22867268	NBS-LRR type disease resistance protein, putative, expressed	AT3G46730.1	0	NB-ARC domain-containing disease resistance protein
LOC_Os09g36320	0.0766735	0.524696	0.558751	9	20962030	20967594	tyrosine protein kinase domain containing protein, putative, expressed	AT5G47070.1	0	Protein kinase superfamily protein
LOC_Os01g01280	-0.134207	0.53028	0.563797	1	134291	135685	expressed protein	AT4G24930.1	0	thylakoid lumenal 17.9 kDa protein, chloroplast
LOC_Os05g27930	0.0171095	0.531545	0.56493	5	16296914	16300385	AP2 domain containing protein, expressed	AT2G40340.1	AtERF48,DREB2C	Integrase-type DNA-binding superfamily protein
LOC_Os03g60650	0.0424027	0.535155	0.568208	3	34474694	34478370	protein phosphatase 2C, putative, expressed	AT2G28890.1	PLL4	poltergeist like 4
LOC_Os12g36100	-0.122393	0.536293	0.56915	12	22126680	22133896	kinesin-4, putative, expressed	AT2G47500.1	0	P-loop nucleoside triphosphate hydrolases superfamily protein with CH (Calponin Homology) domain
LOC_Os08g01660	-0.103568	0.541197	0.573645	8	384088	388246	mago nashi, putative, expressed	AT1G02140.1	HAP1,MAGO,MEE63	mago nashi family protein
LOC_Os01g15010	-0.0768423	0.548496	0.579982	1	8413832	8419026	miro, putative, expressed	AT4G02080.1	ASAR1,ATSAR2,ATSARA1C,SAR2	secretion-associated RAS super family 2
LOC_Os12g39400	-0.138862	0.550199	0.581594	12	24237164	24238781	ZOS12-09 - C2H2 zinc finger protein, expressed	AT1G27730.1	STZ,ZAT10	salt tolerance zinc finger
LOC_Os03g60080	-0.179805	0.553358	0.584415	3	34166099	34167546	NAC domain-containing protein 67, putative, expressed	AT5G63790.1	ANAC102,NAC102	NAC domain containing protein 102
LOC_Os04g52090	-0.210789	0.554833	0.585591	4	30939177	30940275	AP2 domain containing protein, expressed	AT1G03800.1	ATERF10,ERF10	ERF domain protein 10
LOC_Os01g48690	-0.0919143	0.558394	0.588692	1	27922230	27924368	ribosomal protein rpS20, putative, expressed	AT3G15190.1	0	chloroplast 30S ribosomal protein S20, putative
LOC_Os05g08430	0.200146	0.560476	0.59042	5	4600979	4607413	boron transporter protein, putative, expressed	AT1G15460.1	ATBOR4,BOR4	HCO3- transporter family
LOC_Os03g06654	-0.182445	0.561076	0.590998	3	3355041	3360485	flavin monooxygenase, putative, expressed	AT1G04610.1	YUC3	YUCCA 3
LOC_Os06g39650	-0.0835958	0.562385	0.592156	6	23547462	23549621	pentatricopeptide, putative, expressed	AT1G31430.1	0	Pentatricopeptide repeat (PPR-like) superfamily protein
LOC_Os03g45400	0.053679	0.572724	0.601617	3	25627102	25631164	antitermination NusB domain-containing protein, putative, expressed	AT4G26370.1	0	antitermination NusB domain-containing protein
LOC_Os02g50480	-0.0421193	0.573174	0.602035	2	30823545	30829508	histidine kinase, putative, expressed	AT2G01830.1	AHK4,ATCRE1,CRE1,WOL,WOL1	CHASE domain containing histidine kinase protein
LOC_Os04g57610	-0.118052	0.578067	0.606387	4	34278412	34285869	auxin response factor, putative, expressed	AT1G30330.2	ARF6	auxin response factor 6
LOC_Os04g56170	0.0394649	0.581309	0.609253	4	33488512	33492876	OsSPL8 - SBP-box gene family member, expressed	AT1G02065.1	SPL8	squamosa promoter binding protein-like 8
LOC_Os03g36540	-0.106982	0.586114	0.613551	3	20247674	20250146	magnesium-chelatase subunit chlI, chloroplast precursor, putative, expressed	AT5G45930.1	CHL I2,CHLI-2,CHLI2	magnesium chelatase i2
LOC_Os01g09010	0.0413584	0.594775	0.621241	1	4527986	4532893	transferase family protein, putative, expressed	AT3G62160.1	0	HXXXD-type acyl-transferase family protein
LOC_Os03g05620	0.110668	0.595128	0.621553	3	2807555	2809678	inorganic phosphate transporter, putative, expressed	AT3G54700.1	PHT1;7	phosphate transporter 1;7
LOC_Os07g40260	-0.0367849	0.596361	0.622726	7	24129000	24137321	eukaryotic aspartyl protease domain containing protein, expressed	AT5G43100.1	0	Eukaryotic aspartyl protease family protein
LOC_Os08g43334	-0.220729	0.600934	0.62678	8	27380765	27390339	HSF-type DNA-binding domain containing protein, expressed	AT5G62020.1	AT-HSFB2A,HSFB2A	heat shock transcription factor B2A
LOC_Os03g09250	-0.211524	0.6111	0.635599	3	4825616	4829747	inositol-3-phosphate synthase, putative, expressed	AT2G22240.1	ATIPS2,ATMIPS2,MIPS2	myo-inositol-1-phosphate synthase 2
LOC_Os02g20360	-0.251164	0.613305	0.637454	2	11997094	12002633	tyrosine aminotransferase, putative, expressed	AT5G53970.1	0	Tyrosine transaminase family protein
LOC_Os01g54810	-0.145011	0.61632	0.640235	1	31524048	31527177	lipase, putative, expressed	AT5G50890.1	0	alpha/beta-Hydrolases superfamily protein
LOC_Os11g12740	-0.19386	0.619224	0.642633	11	7193230	7198552	peptide transporter PTR2, putative, expressed	AT1G33440.1	0	Major facilitator superfamily protein
LOC_Os02g34560	-0.0682953	0.624902	0.647785	2	20717887	20721920	plant neutral invertase domain containing protein, expressed	AT4G09510.1	CINV2	cytosolic invertase 2
LOC_Os09g35000	0.0328883	0.627105	0.649623	9	20389919	20394140	flap endonuclease, putative, expressed	AT1G01880.1	0	5\'-3\' exonuclease family protein
LOC_Os03g24040	0.0897968	0.630889	0.652619	3	13633729	13637491	seven in absentia protein family domain containing protein, expressed	AT3G61790.1	0	Protein with RING/U-box and TRAF-like domains
LOC_Os01g67970	-0.0954665	0.632042	0.653663	1	39493173	39500045	ZOS1-20 - C2H2 zinc finger protein, expressed	AT3G48430.1	REF6	relative of early flowering 6
LOC_Os07g15770	0.141205	0.634368	0.655829	7	9152402	9155185	CCT motif family protein, expressed	AT5G24930.1	ATCOL4,COL4	CONSTANS-like 4
LOC_Os03g54084	0.045949	0.638278	0.6593	3	31004724	31009782	phytochrome C, putative, expressed	AT5G35840.1	PHYC	phytochrome C
LOC_Os03g08330	-0.137486	0.648258	0.668361	3	4248884	4249985	ZIM domain containing protein, putative, expressed	AT1G19180.1	JAZ1,TIFY10A	jasmonate-zim-domain protein 1
LOC_Os05g12260	-0.0942717	0.651757	0.67151	5	7034287	7036754	CAPIP1, putative, expressed	AT5G53160.2	PYL8,RCAR3	regulatory components of ABA receptor 3
LOC_Os08g06280	-0.171358	0.65512	0.674393	8	3460710	3464756	LSD1 zinc finger domain containing protein, expressed	AT1G32540.1	LOL1	lsd one like 1
LOC_Os12g41680	0.0309836	0.658832	0.677537	12	25800944	25806553	No apical meristem protein, putative, expressed	AT1G56010.2	anac021,ANAC022,NAC1	NAC domain containing protein 1
LOC_Os03g56260	-0.0821296	0.670365	0.688056	3	32064251	32071108	kinesin motor domain containing protein, putative, expressed	AT3G49650.1	0	P-loop containing nucleoside triphosphate hydrolases superfamily protein
LOC_Os02g39710	-0.223625	0.675121	0.692373	2	23989750	23991293	CCT/B-box zinc finger protein, putative, expressed	AT5G57660.1	ATCOL5,COL5	CONSTANS-like 5
LOC_Os01g60020	-0.214671	0.675704	0.69288	1	34692830	34694391	NAC domain transcription factor, putative, expressed	AT5G63790.1	ANAC102,NAC102	NAC domain containing protein 102
LOC_Os05g44210	0.0552015	0.677613	0.694615	5	25713720	25720299	trehalose-6-phosphate synthase, putative, expressed	AT1G78580.1	ATTPS1,TPS1	trehalose-6-phosphate synthase
LOC_Os09g06464	-0.554189	0.679961	0.696801	9	3048020	3064571	CCT/B-box zinc finger protein, putative, expressed	AT3G02380.1	ATCOL2,COL2	CONSTANS-like 2
LOC_Os01g56940	0.104733	0.681494	0.698151	1	32893379	32899784	flap endonuclease, putative, expressed	AT1G29630.1	0	5\'-3\' exonuclease family protein
LOC_Os05g13900	-0.205017	0.683296	0.699934	5	7721628	7723149	retrotransposon protein, putative, unclassified, expressed	0	0	0
LOC_Os03g15650	0.0216362	0.692375	0.708338	3	8629761	8635165	vacuolar sorting protein, putative, expressed	AT3G19770.1	ATVPS9A,VPS9,VPS9A	Vacuolar sorting protein 9 (VPS9) domain
LOC_Os04g38480	0.0233772	0.718229	0.731718	4	22867268	22872511	BRASSINOSTEROID INSENSITIVE 1-associated receptor kinase 1 precursor, putative, expressed	AT1G71830.1	ATSERK1,SERK1	somatic embryogenesis receptor-like kinase 1
LOC_Os01g69030	0.120788	0.72282	0.735899	1	40101404	40107186	sucrose-phosphate synthase, putative, expressed	AT1G04920.1	ATSPS3F,SPS3F	sucrose phosphate synthase 3F
LOC_Os03g01590	-0.17843	0.72649	0.739237	3	370151	374690	PAIR1, putative, expressed	AT1G01690.1	ATPRD3,PRD3	putative recombination initiation defects 3
LOC_Os06g48060	-0.123496	0.735232	0.747294	6	29072350	29076031	ABC transporter, ATP-binding protein, putative, expressed	AT1G67940.1	ATNAP3,AtSTAR1,NAP3	non-intrinsic ABC protein 3
LOC_Os07g47300	0.0578676	0.738328	0.750172	7	28277520	28281063	spo0B-associated GTP-binding protein, putative, expressed	AT5G18570.1	ATOBGC,CPSAR1,EMB269	GTP1/OBG family protein
LOC_Os02g05480	0.024623	0.739733	0.751533	2	2642977	2646360	CGMC_MAPKCMGC_2_SLT2y_ERK.1 - CGMC includes CDA, MAPK, GSK3, and CLKC kinases, expressed	AT1G10210.1	ATMPK1,MPK1	mitogen-activated protein kinase 1
LOC_Os12g36890	0.182878	0.747931	0.759351	12	22602880	22607315	CSLD4 - cellulose synthase-like family D, expressed	AT1G02730.1	ATCSLD5,CSLD5,SOS6	cellulose synthase-like D5
LOC_Os01g07760	0.018202	0.750031	0.761312	1	3724314	3729284	phospholipase D, putative, expressed	AT3G15730.1	PLD,PLDALPHA1	phospholipase D alpha 1
LOC_Os01g61810	-0.0858043	0.761886	0.77224	1	35756334	35758551	histone-like transcription factor and archaeal histone, putative, expressed	AT2G37060.1	NF-YB8	nuclear factor Y, subunit B8
LOC_Os03g12820	-0.0930481	0.768048	0.777963	3	6895178	6898428	ATP8, putative, expressed	AT1G32230.2	ATP8,CEO,CEO1,RCD1	WWE protein-protein interaction domain protein family
LOC_Os03g03660	0.0278296	0.778389	0.787312	3	1624879	1629530	CAMK_CAMK_like.17 - CAMK includes calcium/calmodulin depedent protein kinases, expressed	AT4G35310.1	ATCPK5,CPK5	calmodulin-domain protein kinase 5
LOC_Os03g46640	0.160456	0.801144	0.808705	3	26396243	26397459	deoxyuridine 5-triphosphate nucleotidohydrolase, putative, expressed	AT3G46940.1	DUT1	DUTP-PYROPHOSPHATASE-LIKE 1
LOC_Os09g01680	0.0389783	0.809985	0.817048	9	485012	490816	DNA repair protein RAD51 homolog 4, putative, expressed	AT1G07745.2	ATRAD51D,RAD51D,SSN1	homolog of RAD51 D
LOC_Os03g60430	-0.0968353	0.812275	0.819175	3	34358193	34362334	AP2 domain containing protein, expressed	AT2G28550.3	RAP2.7,TOE1	related to AP2.7
LOC_Os01g64990	0.0335908	0.81648	0.823013	1	37722310	37731905	GPI transamidase subunit PIG-U domain containing protein, expressed	AT1G63110.1	0	GPI transamidase subunit PIG-U
LOC_Os02g55420	-0.0590498	0.817288	0.823681	2	33942024	33946395	aminotransferase, classes I and II, domain containing protein, expressed	AT4G31990.1	AAT3,ASP5,ATAAT1	aspartate aminotransferase 5
LOC_Os03g37490	-0.0950798	0.81938	0.825569	3	20793053	20799805	MATE efflux family protein, putative, expressed	AT3G21690.1	0	MATE efflux family protein
LOC_Os07g06980	0.0137311	0.848985	0.853389	7	3435933	3444791	histone deacetylase, putative, expressed	AT3G18520.1	ATHDA15,HDA15	histone deacetylase 15
LOC_Os08g05520	-0.098052	0.863663	0.867373	8	2948522	2951372	myb-like DNA-binding domain containing protein, putative, expressed	AT1G63910.1	AtMYB103,MYB103	myb domain protein 103
LOC_Os11g29840	-0.150304	0.885795	0.88846	11	17318918	17324441	expressed protein	AT5G14090.1	0	0
LOC_Os01g36930	0.0122577	0.893856	0.896228	1	20581615	20589583	ubiquitin carboxyl-terminal hydrolase 6, putative, expressed	AT1G51710.1	ATUBP6,UBP6	ubiquitin-specific protease 6
LOC_Os05g03430	-0.0532358	0.904128	0.906006	5	1426929	1438465	ATSIZ1/SIZ1, putative, expressed	AT5G60410.1	ATSIZ1,SIZ1	DNA-binding protein with MIZ/SP-RING zinc finger, PHD-finger and SAP domain
LOC_Os08g39890	-0.12696	0.910885	0.912575	8	25274449	25278696	OsSPL14 - SBP-box gene family member, expressed	AT2G42200.1	SPL9	squamosa promoter binding protein-like 9
LOC_Os07g08729	-0.0710599	0.916968	0.918345	7	4485206	4496251	ATP-dependent DNA helicase 2 subunit 1, putative, expressed	0	0	0
LOC_Os01g01010	0.129103	0.0183585	0.0382926	1	2903	10817	TBC domain containing protein, expressed	AT2G43490.6	0	Ypt/Rab-GAP domain of gyp1p superfamily protein
LOC_Os01g01019	-1.45887	2.11e-06	9.88e-06	1	11218	12435	expressed protein	0	0	0
LOC_Os01g01030	-0.553873	8.25e-05	0.000285095	1	12648	15915	monocopper oxidase, putative, expressed	AT5G48450.1	sks3	SKU5 similar 3
LOC_Os01g01040	-0.0164421	0.203535	0.300014	1	16292	18304	expressed protein	AT5G16520.1	0	0
LOC_Os01g01050	0.00743891	0.367992	0.422256	1	22841	26971	R3H domain containing protein, expressed	0	0	0
LOC_Os01g01060	-0.110922	0.471474	0.511516	1	27136	28651	40S ribosomal protein S5, putative, expressed	AT2G37270.1	ATRPS5B,RPS5B	ribosomal protein 5B
LOC_Os01g01070	-0.100509	0.238352	0.317452	1	29818	33943	expressed protein	AT1G24265.1	0	Protein of unknown function (DUF1664)
LOC_Os01g01080	0.184502	1.11e-07	6.5e-07	1	35581	41180	decarboxylase, putative, expressed	AT1G27980.1	ATDPL1,DPL1	dihydrosphingosine phosphate lyase
LOC_Os01g01115	-0.257231	0.0539871	0.100654	1	58658	61090	pentatricopeptide, putative, expressed	AT3G02010.1	0	Pentatricopeptide repeat (PPR) superfamily protein
LOC_Os01g01120	-0.332301	0.00174562	0.00460308	1	62059	63576	enolase-phosphatase E1, putative, expressed	AT5G53850.2	0	haloacid dehalogenase-like hydrolase family protein
LOC_Os01g01130	-0.32034	4.16e-06	1.85e-05	1	63244	66302	snurportin-1, putative, expressed	AT4G24880.1	0	0
LOC_Os01g01150	-0.0498883	0.231174	0.313116	1	72775	78702	RNA recognition motif, putative, expressed	AT3G23900.1	0	RNA recognition motif (RRM)-containing protein
LOC_Os01g01160	0.00510108	0.243825	0.321102	1	82428	84302	heat shock protein DnaJ, putative, expressed	AT4G13830.2	J20	DNAJ-like 20
LOC_Os01g01170	0.43246	0.126268	0.213522	1	85337	88844	expressed protein	AT3G23740.1	0	0
LOC_Os01g01190	0.14292	0.0999984	0.173539	1	89653	91521	phosphoesterase family protein, putative, expressed	AT3G48610.1	NPC6	non-specific phospholipase C6
LOC_Os01g01295	0.180709	0.0032086	0.00798278	1	141936	144554	expressed protein	AT5G13100.1	0	0
LOC_Os01g01302	0.0151498	0.298544	0.363931	1	145577	147852	shikimate kinase, putative, expressed	AT3G26900.1	ATSKL1,SKL1	shikimate kinase like 1
LOC_Os01g01307	0.0326924	0.161547	0.265344	1	148045	150577	translocon-associated protein beta domain containing protein, expressed	AT5G14030.1	0	translocon-associated protein beta (TRAPB) family protein
LOC_Os01g01312	0.448382	7.58e-07	3.84e-06	1	151409	156500	retrotransposon protein, putative, Ty1-copia subclass, expressed	0	0	0
LOC_Os01g01330	-0.275761	0.000284467	0.000879027	1	161365	164107	retrotransposon protein, putative, Ty1-copia subclass, expressed	0	0	0
LOC_Os01g01340	-0.116811	0.190125	0.294036	1	168470	170381	light-induced protein 1-like, putative, expressed	AT3G26740.1	CCL	CCR-like
LOC_Os01g01350	-0.0616323	0.176741	0.283804	1	170712	173191	SNF7 domain containing protein, putative, expressed	AT3G10640.1	VPS60.1	SNF7 family protein
LOC_Os01g01360	-0.000810709	0.214468	0.304399	1	178310	180812	peptide transporter PTR2, putative, expressed	AT5G13400.1	0	Major facilitator superfamily protein
LOC_Os01g01369	-0.0647609	0.360621	0.415756	1	186246	190846	3-beta-hydroxysteroid-Delta-isomerase, putative, expressed	AT1G20050.1	HYD1	C-8,7 sterol isomerase
LOC_Os01g01380	-0.562088	6.28e-08	3.86e-07	1	191036	196287	expressed protein	AT4G20060.1	EMB1895	ARM repeat superfamily protein
LOC_Os01g01390	-0.161332	0.0041403	0.0100494	1	197647	200803	expressed protein	AT1G76660.1	0	0
LOC_Os01g01410	0.0609053	0.0800693	0.142666	1	205710	209606	TKL_IRAK_C-LEC.1 - TKL_IRAK_C-LEC has homology to C-type lectin receptors, expressed	AT1G52310.1	0	protein kinase family protein / C-type lectin domain-containing protein
LOC_Os01g01450	-0.215626	0.0482049	0.0909356	1	226897	229331	stress responsive protein, putative, expressed	AT2G39050.1	0	hydroxyproline-rich glycoprotein family protein
LOC_Os01g01510	-0.0679413	0.298321	0.363749	1	261530	268471	sas10/Utp3 family protein, expressed	AT2G43650.1	EMB2777	Sas10/U3 ribonucleoprotein (Utp) family protein
LOC_Os01g01520	-1.48653	4.1e-11	4.26e-10	1	270145	275084	transferase family protein, putative, expressed	AT1G27620.1	0	HXXXD-type acyl-transferase family protein
LOC_Os01g01570	-1.57474	5.4e-12	6.51e-11	1	288372	292296	kinesin heavy chain, putative, expressed	0	0	0
LOC_Os01g01600	0.0408399	0.306602	0.370374	1	303103	306800	ethylene-responsive protein related, putative, expressed	AT1G27660.1	0	basic helix-loop-helix (bHLH) DNA-binding superfamily protein
LOC_Os01g01610	-0.335014	0.476933	0.516498	1	306869	308842	IscA-like iron-sulfur assembly protein, mitochondrial precursor, putative, expressed	AT2G16710.1	0	Iron-sulphur cluster biosynthesis family protein
LOC_Os01g01620	0.134494	0.0053633	0.0126918	1	309459	313170	kinase, pfkB family, putative, expressed	AT1G19600.1	0	pfkB-like carbohydrate kinase family protein
LOC_Os01g01640	-0.499997	9.89e-11	9.65e-10	1	319713	322248	Rer1 protein, putative, expressed	AT4G39220.1	ATRER1A	Rer1 family protein
LOC_Os01g01650	-1.29064	1.4e-07	8.1e-07	1	322556	323948	isoflavone reductase homolog IRL, putative, expressed	AT1G75290.1	0	NAD(P)-binding Rossmann-fold superfamily protein
LOC_Os01g01670	-0.312375	2.65e-06	1.22e-05	1	330238	332339	expressed protein	AT5G60030.1	0	0
LOC_Os01g01680	0.306358	0.000492705	0.00145584	1	332667	333689	expressed protein	AT2G46630.1	0	0
LOC_Os01g01689	-0.0559725	0.204804	0.300324	1	335809	371191	phosphatidylinositol 3- and 4-kinase family protein, expressed	AT3G48190.1	ATATM,ATM	ataxia-telangiectasia mutated
LOC_Os01g01700	-0.0495437	0.505104	0.541575	1	371831	374470	anaphase-promoting complex subunit 11, putative, expressed	AT5G20570.1	ATRBX1,HRT1,RBX1,ROC1	RING-box 1
LOC_Os01g01710	0.0114615	0.285673	0.35339	1	374728	380716	1-deoxy-D-xylulose 5-phosphate reductoisomerase, chloroplast precursor, putative, expressed	AT5G62790.1	DXR,PDE129	1-deoxy-D-xylulose 5-phosphate reductoisomerase
LOC_Os01g01720	0.108031	0.0157626	0.0334308	1	383047	386701	pex14, putative, expressed	AT5G62810.1	ATPEX14,PED2,PEX14	peroxin 14
LOC_Os01g01740	0.360115	1.41e-07	8.14e-07	1	392081	396651	protein kinase domain containing protein, expressed	AT1G62400.1	HT1	Protein kinase superfamily protein
LOC_Os01g01780	0.100004	0.0285418	0.0568204	1	412579	415830	exostosin family protein, putative, expressed	AT4G16745.1	0	Exostosin family protein
LOC_Os01g01790	0.0765682	0.29107	0.357823	1	416241	420497	expressed protein	AT1G27510.1	0	Protein of unknown function (DUF3506)
LOC_Os01g01800	-0.113168	0.0123531	0.026892	1	422462	431692	expressed protein	AT5G08440.1	0	0
LOC_Os01g01830	-0.316172	8.47e-11	8.36e-10	1	437613	449137	OsPOP1 - Putative Prolyl Oligopeptidase homologue, expressed	AT1G76140.1	0	Prolyl oligopeptidase family protein
LOC_Os01g01840	-3.81093	2.23e-10	2.06e-09	1	455512	460716	helix-loop-helix DNA-binding domain containing protein, expressed	AT1G10586.1	0	basic helix-loop-helix (bHLH) DNA-binding superfamily protein
LOC_Os01g01870	-0.571519	1.01e-05	4.2e-05	1	478325	481166	helix-loop-helix DNA-binding domain containing protein, expressed	AT1G10586.1	0	basic helix-loop-helix (bHLH) DNA-binding superfamily protein
LOC_Os01g01890	0.129147	0.766797	0.7768	1	483885	486492	expressed protein	AT1G23790.1	0	Plant protein of unknown function (DUF936)
LOC_Os01g01910	-0.231602	0.826275	0.831999	1	496066	497368	expressed protein	0	0	0
LOC_Os01g01920	-0.10104	0.803018	0.810524	1	498454	506264	HD domain containing protein 2, putative, expressed	AT5G40270.1	0	HD domain-containing metal-dependent phosphohydrolase family protein
LOC_Os01g01940	1.13774	2.17e-10	2.01e-09	1	510752	512159	expressed protein	0	0	0
LOC_Os01g01960	0.0518511	0.105024	0.181275	1	513890	522448	transcriptional repressor, putative, expressed	AT1G24190.1	ATSIN3,SIN3,SNL3	SIN3-like 3
LOC_Os01g01970	0.143369	0.000415435	0.00124554	1	524579	528002	expressed protein	0	0	0
LOC_Os01g02000	0.58425	1.24e-05	5.07e-05	1	537710	543355	phosphate transporter 1, putative, expressed	AT1G68740.1	PHO1;H1	EXS (ERD1/XPR1/SYG1) family protein
LOC_Os01g02010	-0.0248949	0.198291	0.297792	1	542987	544510	expressed protein	0	0	0
LOC_Os01g02020	0.251235	2.26e-05	8.78e-05	1	549108	553287	acetyl-CoA acetyltransferase, cytosolic, putative, expressed	AT5G47720.2	0	Thiolase family protein
LOC_Os01g02040	0.22073	8.65e-06	3.64e-05	1	554022	558015	retrotransposon protein, putative, unclassified, expressed	0	0	0
LOC_Os01g02050	-0.0295444	0.214659	0.304478	1	562056	572138	phosphoenolpyruvate carboxylase, putative, expressed	AT1G68750.1	ATPPC4,PPC4	phosphoenolpyruvate carboxylase 4
LOC_Os01g02060	-0.0570441	0.184516	0.290628	1	576443	579569	TOO MANY MOUTHS precursor, putative, expressed	AT1G68780.1	0	RNI-like superfamily protein
LOC_Os01g02080	-0.147428	0.299369	0.36471	1	586414	587780	peptidyl-prolyl cis-trans isomerase, putative, expressed	AT1G74070.1	0	Cyclophilin-like peptidyl-prolyl cis-trans isomerase family protein
LOC_Os01g02090	-0.0913216	0.424621	0.470315	1	588863	593759	expressed protein	AT1G26110.2	DCP5	decapping 5
LOC_Os01g02100	-0.0902852	0.173659	0.280745	1	598290	601472	transposon protein, putative, unclassified, expressed	0	0	0
LOC_Os01g02139	-0.0138891	0.18958	0.293627	1	624087	624613	expressed protein	0	0	0
LOC_Os01g02150	0.0514069	0.657405	0.676346	1	625976	627024	sulfated surface glycoprotein 185 precursor, putative, expressed	0	0	0
LOC_Os01g02160	0.0851813	0.603101	0.628692	1	632093	632913	hydroxyproline-rich glycoprotein family protein, putative, expressed	0	0	0
LOC_Os01g02170	-0.333248	0.000243617	0.000763618	1	634011	639309	expressed protein	AT1G18850.1	0	0
LOC_Os01g02180	-0.00409019	0.242237	0.319865	1	640588	644256	expressed protein	AT1G24265.3	0	Protein of unknown function (DUF1664)
LOC_Os01g02200	-0.0725378	0.346524	0.403711	1	648128	651881	armadillo/beta-catenin repeat family protein, putative, expressed	AT3G03440.1	0	ARM repeat superfamily protein
LOC_Os01g02290	0.32229	0.040995	0.0787497	1	720629	723317	Ser/Thr receptor-like kinase, putative, expressed	AT1G66980.1	SNC4	suppressor of npr1-1 constitutive 4
LOC_Os01g02300	0.51658	5.15e-05	0.000184487	1	723693	726321	receptor kinase ORK10, putative, expressed	AT1G66910.1	0	Protein kinase superfamily protein
LOC_Os01g02310	-0.0960491	0.280375	0.349505	1	728977	730930	expressed protein	AT5G38280.1	PR5K	PR5-like receptor kinase
LOC_Os01g02320	-0.283794	0.408943	0.456518	1	731149	738020	protein kinase domain containing protein, expressed	AT1G70250.1	0	receptor serine/threonine kinase, putative
LOC_Os01g02334	0.187368	0.0360577	0.0702292	1	738281	741794	expressed protein	0	0	0
LOC_Os01g02350	-0.360185	0.407607	0.455408	1	742272	745156	receptor-like kinase ARK1AS, putative, expressed	AT1G70250.1	0	receptor serine/threonine kinase, putative
LOC_Os01g02360	-0.260999	0.308218	0.371746	1	745452	748945	resistance-related receptor-like kinase, putative, expressed	AT5G38260.1	0	Protein kinase superfamily protein
LOC_Os01g02370	-0.0186931	0.382663	0.434582	1	752080	754992	receptor-like kinase ARK1AS, putative, expressed	AT1G18390.2	0	Protein kinase superfamily protein
LOC_Os01g02390	1.93241	0.0193915	0.0402437	1	767169	769673	protein kinase domain containing protein, expressed	AT1G66920.2	0	Protein kinase superfamily protein
LOC_Os01g02400	1.01396	0.0495752	0.0932337	1	770332	773846	protein kinase domain containing protein, expressed	AT1G70250.1	0	receptor serine/threonine kinase, putative
LOC_Os01g02420	-0.296751	0.234241	0.315178	1	781442	784424	protein kinase domain containing protein, expressed	AT4G18250.1	0	receptor serine/threonine kinase, putative
LOC_Os01g02490	1.13778	0.00268208	0.00679206	1	804084	806932	expressed protein	0	0	0
LOC_Os01g02500	1.06253	0.00167482	0.00443497	1	807850	809721	glutamyl-tRNA amidotransferase, putative, expressed	AT4G34880.1	0	Amidase family protein
LOC_Os01g02550	-0.968349	0.0128823	0.0279366	1	839809	842757	protein kinase domain containing protein, expressed	AT5G38280.1	PR5K	PR5-like receptor kinase
LOC_Os01g02560	-0.855569	0.105921	0.182644	1	843530	847454	Ser/Thr receptor-like kinase, putative, expressed	AT1G70250.1	0	receptor serine/threonine kinase, putative
LOC_Os01g02570	0.266496	0.539251	0.571807	1	852249	854568	protein kinase domain containing protein, expressed	AT5G38260.1	0	Protein kinase superfamily protein
LOC_Os01g02580	0.255583	0.027265	0.0545228	1	857957	860583	protein kinase domain containing protein, expressed	AT5G38260.1	0	Protein kinase superfamily protein
LOC_Os01g02590	-0.0800232	0.00958537	0.0214347	1	862579	865253	receptor-like kinase, putative, expressed	AT1G18390.2	0	Protein kinase superfamily protein
LOC_Os01g02600	0.280261	0.0227692	0.0464835	1	865966	869063	Ser/Thr receptor-like kinase, putative, expressed	AT5G38280.1	PR5K	PR5-like receptor kinase
LOC_Os01g02610	1.47523	0.0146572	0.0313245	1	870318	874817	protein kinase domain containing protein, expressed	AT1G66980.1	SNC4	suppressor of npr1-1 constitutive 4
LOC_Os01g02690	-1.13149	0.135003	0.226512	1	915639	919674	resistance-related receptor-like kinase, putative, expressed	AT5G38260.1	0	Protein kinase superfamily protein
LOC_Os01g02700	-0.0106785	0.240955	0.318952	1	920992	923630	protein kinase domain containing protein, expressed	AT1G66910.1	0	Protein kinase superfamily protein
LOC_Os01g02710	-0.24568	0.553859	0.584782	1	924451	925175	LRk-type protein, putative, expressed	AT1G18390.2	0	Protein kinase superfamily protein
LOC_Os01g02720	0.044586	0.373107	0.426383	1	929883	934458	elongation factor Tu, putative, expressed	AT5G10630.2	0	Translation elongation factor EF1A/initiation factor IF2gamma family protein
LOC_Os01g02730	0.568161	0.559918	0.589969	1	935574	938367	TAK14, putative, expressed	AT5G38280.1	PR5K	PR5-like receptor kinase
LOC_Os01g02740	-1.25539	0.300973	0.365909	1	940005	952451	retrotransposon protein, putative, unclassified, expressed	0	0	0
LOC_Os01g02750	-1.27851	0.032127	0.0631703	1	954075	956817	protein kinase domain containing protein, expressed	AT5G39030.1	0	Protein kinase superfamily protein
LOC_Os01g02760	-1.37105	0.00973047	0.0217228	1	957907	960626	receptor-like kinase, putative, expressed	AT5G38280.1	PR5K	PR5-like receptor kinase
LOC_Os01g02770	-1.85859	0.0162249	0.0342742	1	961681	965151	resistance-related receptor-like kinase, putative, expressed	AT5G39030.1	0	Protein kinase superfamily protein
LOC_Os01g02790	-1.86089	0.0360773	0.0702614	1	976766	980431	protein kinase domain containing protein, expressed	AT5G38280.1	PR5K	PR5-like receptor kinase
LOC_Os01g02830	-1.69127	0.0521589	0.0976149	1	994710	997262	receptor-like kinase ARK1AS, putative, expressed	AT1G66910.1	0	Protein kinase superfamily protein
LOC_Os01g02840	-0.894817	0.0165412	0.0348774	1	997963	1000997	resistance-related receptor-like kinase, putative, expressed	AT5G39020.1	0	Malectin/receptor-like protein kinase family protein
LOC_Os01g02850	-1.39321	0.00493999	0.0117872	1	1001292	1001770	expressed protein	0	0	0
LOC_Os01g02860	0.112185	0.282552	0.351307	1	1002459	1007068	expressed protein	AT1G72390.1	0	0
LOC_Os01g02870	-0.355298	0.0322882	0.0634542	1	1010259	1012410	auxin-induced protein 5NG4, putative, expressed	AT3G18200.1	0	nodulin MtN21 /EamA-like transporter family protein
LOC_Os01g02880	0.176241	0.000239765	0.000752585	1	1016065	1019545	fructose-bisphospate aldolase isozyme, putative, expressed	AT2G01140.1	0	Aldolase superfamily protein
LOC_Os01g02884	0.130268	0.00309124	0.0077162	1	1024184	1030112	ATP-dependent RNA helicase DHX36, putative, expressed	0	0	0
LOC_Os01g02900	0.420232	4.96e-09	3.7e-08	1	1057137	1059856	glycosyltransferase, putative, expressed	AT3G18170.1	0	Glycosyltransferase family 61 protein
LOC_Os01g02910	0.0235887	0.219117	0.306046	1	1066448	1069826	glycosyltransferase, putative, expressed	AT3G18180.1	0	Glycosyltransferase family 61 protein
LOC_Os01g02920	0.493055	6.49e-10	5.6e-09	1	1071962	1075030	glycosyltransferase protein, putative, expressed	AT3G18180.1	0	Glycosyltransferase family 61 protein
LOC_Os01g02930	0.309854	0.0111603	0.0245431	1	1078511	1081702	glycosyltransferase protein, putative, expressed	AT3G18180.1	0	Glycosyltransferase family 61 protein
LOC_Os01g02940	-0.196969	0.061802	0.113489	1	1089743	1093528	glycosyltransferase protein, putative, expressed	AT3G18180.1	0	Glycosyltransferase family 61 protein
LOC_Os01g02960	-0.379898	0.00286873	0.00721239	1	1103782	1106890	expressed protein	0	0	0
LOC_Os01g03020	0.281948	0.000108914	0.000366629	1	1145829	1155094	tRNA synthetase class I, putative, expressed	AT4G04350.1	EMB2369	tRNA synthetase class I (I, L, M and V) family protein
LOC_Os01g03030	-0.114616	0.627376	0.649815	1	1155213	1158601	alanyl-tRNA synthetase, putative, expressed	AT3G16565.2	0	alanine-tRNA ligases;nucleic acid binding;ligases, forming aminoacyl-tRNA and related compounds;nucleotide binding;ATP binding
LOC_Os01g03040	-0.195578	0.408006	0.455741	1	1160152	1164635	expressed protein	AT1G18060.1	0	0
LOC_Os01g03050	-0.0106945	0.194708	0.296451	1	1165737	1168415	fruit protein PKIWI502, putative, expressed	AT1G15140.1	0	FAD/NAD(P)-binding oxidoreductase
LOC_Os01g03060	0.110444	0.000131205	0.00043419	1	1168647	1171130	splicing factor, putative, expressed	AT2G01100.1	0	0
LOC_Os01g03070	-0.0684743	0.306237	0.370125	1	1171809	1179372	transposon protein, putative, unclassified, expressed	0	0	0
LOC_Os01g03080	-0.367813	0.00190948	0.00499279	1	1181158	1182158	expressed protein	AT1G18290.1	0	0
LOC_Os01g03090	-0.126143	0.21422	0.304302	1	1183394	1186707	methyltransferase, putative, expressed	AT1G66680.1	AR401	S-adenosyl-L-methionine-dependent methyltransferases superfamily protein
LOC_Os01g03100	0.23746	2.62e-06	1.21e-05	1	1186260	1191013	protein binding protein, putative, expressed	AT2G01275.1	0	RING/FYVE/PHD zinc finger superfamily protein
LOC_Os01g03110	0.121111	0.0287885	0.0572664	1	1198687	1203506	expressed protein	AT1G71110.1	0	0
LOC_Os01g03130	-0.19236	0.349157	0.405724	1	1217006	1218122	expressed protein	AT2G01300.1	0	0
LOC_Os01g03144	0.037068	0.305754	0.369757	1	1222905	1230507	white-brown complex homolog protein 7, putative, expressed	AT2G01320.3	0	ABC-2 type transporter family protein
LOC_Os01g03160	0.13342	4.59e-06	2.02e-05	1	1232473	1236832	xylosyltransferase, putative, expressed	AT1G71070.1	0	Core-2/I-branching beta-1,6-N-acetylglucosaminyltransferase family protein
LOC_Os01g03180	-0.358419	0.404978	0.452939	1	1249881	1251448	retrotransposon protein, putative, unclassified, expressed	0	0	0
LOC_Os01g03310	-0.537606	0.0171527	0.0360394	1	1338229	1339139	BBTI1 - Bowman-Birk type bran trypsin inhibitor precursor, expressed	0	0	0
LOC_Os01g03320	-0.637728	0.168028	0.273926	1	1341319	1342277	BBTI2 - Bowman-Birk type bran trypsin inhibitor precursor, expressed	0	0	0
LOC_Os01g03340	-1.13447	0.00163394	0.00433785	1	1347567	1348786	BBTI4 - Bowman-Birk type bran trypsin inhibitor precursor, expressed	0	0	0
LOC_Os01g03360	0.0111954	0.215345	0.304594	1	1353629	1354802	BBTI5 - Bowman-Birk type bran trypsin inhibitor precursor, expressed	0	0	0
LOC_Os01g03390	-0.716793	0.00928687	0.0208371	1	1365508	1366503	BBTI7 - Bowman-Birk type bran trypsin inhibitor precursor, expressed	0	0	0
LOC_Os01g03480	0.696786	9.64e-09	6.85e-08	1	1401504	1403598	expressed protein	0	0	0
LOC_Os01g03490	0.00689047	0.237518	0.31703	1	1404155	1407187	heavy-metal-associated domain-containing protein, putative, expressed	AT1G23000.1	0	Heavy metal transport/detoxification superfamily protein
LOC_Os01g03500	-0.163977	0.00505337	0.0120375	1	1410987	1413093	expressed protein	AT5G17460.1	0	0
LOC_Os01g03520	0.118029	2.81e-06	1.29e-05	1	1421693	1428049	ubiquitin conjugating enzyme protein, putative, expressed	AT2G16920.1	PFU2,UBC23	ubiquitin-conjugating enzyme 23
LOC_Os01g03549	0.0793358	0.881164	0.883971	1	1437163	1445689	multi-copper oxidase type I family protein, putative, expressed	AT1G23010.1	LPR1	Cupredoxin superfamily protein
LOC_Os01g03570	0.121834	0.29683	0.362485	1	1446849	1450473	transcription factor X1, putative, expressed	AT3G48670.1	IDN2,RDM12	XH/XS domain-containing protein
LOC_Os01g03650	-0.215214	0.00559323	0.0131713	1	1503993	1508057	sufB/sufD domain containing protein, putative, expressed	AT1G32500.1	ATNAP6,NAP6	non-intrinsic ABC protein 6
LOC_Os01g03660	0.099267	0.106902	0.184126	1	1508235	1512752	MYB family transcription factor, putative, expressed	0	0	0
LOC_Os01g03690	0.301699	0.0253949	0.051203	1	1518245	1521644	TKL_IRAK_DUF26-lg.1 - DUF26 kinases have homology to DUF26 containing loci, expressed	AT4G00960.1	0	Protein kinase superfamily protein
LOC_Os01g03710	-0.0718627	0.265731	0.337235	1	1534135	1539627	mannose-6-phosphate isomerase, putative, expressed	AT3G02570.1	MEE31,PMI1	Mannose-6-phosphate isomerase, type I
LOC_Os01g03730	0.34369	0.00474901	0.0113746	1	1566138	1569472	nuclease PA3, putative, expressed	AT4G21585.1	ENDO4	endonuclease 4
LOC_Os01g03740	-1.47204	3.33e-08	2.14e-07	1	1562612	1566554	nuclease PA3, putative, expressed	AT1G68290.1	ENDO 2	endonuclease 2
LOC_Os01g03750	-0.00323914	0.204599	0.300245	1	1569585	1570939	expressed protein	AT1G67080.1	ABA4	abscisic acid (aba)-deficient 4
LOC_Os01g03760	0.15448	0.000284204	0.000878571	1	1571420	1576753	expressed protein	AT1G23170.2	0	Protein of unknown function DUF2359, transmembrane
LOC_Os01g03820	0.0781264	0.836327	0.841635	1	1597486	1604610	C2 domain containing protein, putative, expressed	AT3G18370.1	ATSYTF,NTMC2T3,NTMC2TYPE3,SYTF	C2 domain-containing protein
LOC_Os01g03870	-0.138908	0.554308	0.585201	1	1641234	1644237	expressed protein	AT1G73850.1	0	Protein of unknown function (DUF1666)
LOC_Os01g03914	-0.330133	0.00283924	0.00714536	1	1673010	1680632	cation efflux family protein, putative, expressed	AT1G16310.1	0	Cation efflux family protein
LOC_Os01g03940	-0.069812	0.204313	0.300236	1	1684741	1685880	expressed protein	0	0	0
LOC_Os01g03950	0.0487526	0.341562	0.399511	1	1698203	1703090	glycosyl hydrolase, family 31, putative, expressed	AT1G68560.1	ATXYL1,TRG1,XYL1	alpha-xylosidase 1
LOC_Os01g03980	-0.0602454	0.221472	0.307261	1	1711930	1712947	expressed protein	0	0	0
LOC_Os01g04010	-0.0945998	0.458421	0.500443	1	1738965	1739492	expressed protein	AT1G13360.1	0	0
LOC_Os01g04020	-0.0472042	0.208006	0.301498	1	1746416	1748549	AP2 domain containing protein, expressed	AT1G68550.1	0	Integrase-type DNA-binding superfamily protein
LOC_Os01g04030	-0.326941	4.35e-11	4.52e-10	1	1754332	1757728	signal peptidase complex subunit 3, putative, expressed	AT3G05230.1	0	Signal peptidase subunit
LOC_Os01g04040	-0.169823	0.968267	0.968438	1	1757812	1758730	BBTI11 - Bowman-Birk type bran trypsin inhibitor precursor, putative, expressed	0	0	0
LOC_Os01g04050	0.163746	0.470618	0.510807	1	1760140	1761135	BBTI12 - Bowman-Birk type bran trypsin inhibitor precursor, expressed	0	0	0
LOC_Os01g04080	-0.140222	0.318363	0.380117	1	1771369	1772410	expressed protein	0	0	0
LOC_Os01g04100	-0.34517	0.000167215	0.000540808	1	1781075	1782386	expressed protein	AT3G60410.1	0	Protein of unknown function (DUF1639)
LOC_Os01g04110	-0.318526	3e-06	1.37e-05	1	1787870	1791498	mediator of RNA polymerase II transcription subunit 22, putative, expressed	AT1G16430.1	0	Surfeit locus protein 5 subunit 22 of Mediator complex
LOC_Os01g04120	-0.160181	0.278958	0.348333	1	1801924	1806267	ZOS1-03 - C2H2 zinc finger protein, expressed	AT1G68360.1	0	C2H2 and C2HC zinc fingers superfamily protein
LOC_Os01g04130	0.150876	0.0650166	0.118738	1	1815769	1817554	peptidyl-tRNA hydrolase, mitochondrial precursor protein, putative, expressed	AT5G16140.1	0	Peptidyl-tRNA hydrolase family protein
LOC_Os01g04160	0.0434836	0.240659	0.318765	1	1834110	1837733	expressed protein	AT3G58650.1	0	0
LOC_Os01g04170	0.284797	0.200358	0.298578	1	1838170	1839194	expressed protein	AT5G38700.1	0	0
LOC_Os01g04190	0.178327	1.16e-09	9.6e-09	1	1843814	1849186	transporter family protein, putative, expressed	AT5G16150.1	GLT1,PGLCT	plastidic GLC translocator
LOC_Os01g04200	0.105521	0.0174329	0.0365536	1	1849834	1856303	metallo-beta-lactamase family protein, putative, expressed	AT1G25375.1	0	Metallo-hydrolase/oxidoreductase superfamily protein
LOC_Os01g04210	-0.162794	0.427945	0.473072	1	1857104	1858452	DNA binding protein, putative, expressed	AT1G68390.1	0	Core-2/I-branching beta-1,6-N-acetylglucosaminyltransferase family protein
LOC_Os01g04230	0.18846	0.215175	0.304566	1	1867936	1870390	inactive receptor kinase At2g26730 precursor, putative, expressed	AT1G68400.1	0	leucine-rich repeat transmembrane protein kinase family protein
LOC_Os01g04250	-0.14368	0.382186	0.434215	1	1876913	1879903	expressed protein	0	0	0
LOC_Os01g04260	0.131154	0.00622534	0.0145241	1	1888524	1892298	fatty acid hydroxylase, putative, expressed	AT3G02580.1	BUL1,DWF7,STE1	sterol 1
LOC_Os01g04280	-0.174164	0.334851	0.3938	1	1902736	1905247	calmodulin binding protein, putative, expressed	AT5G57580.1	0	Calmodulin-binding protein
LOC_Os01g04300	0.260601	5.85e-07	3.02e-06	1	1912561	1915094	glycosyl hydrolase family 10 protein, putative, expressed	AT1G58370.1	ATXYN1,RXF12	glycosyl hydrolase family 10 protein / carbohydrate-binding domain-containing protein
LOC_Os01g04324	-2.09721	9.99e-08	5.91e-07	1	1928166	1930290	expressed protein	0	0	0
LOC_Os01g04330	-0.684649	0.000681599	0.00196058	1	1930994	1931904	OsCML16 - Calmodulin-related calcium sensor protein, expressed	AT5G37770.1	CML24,TCH2	EF hand calcium-binding protein family
LOC_Os01g04350	-0.215604	0.211183	0.302625	1	1941003	1941953	hsp20/alpha crystallin family protein, putative, expressed	AT1G53540.1	0	HSP20-like chaperones superfamily protein
LOC_Os01g04390	-0.263935	0.0158251	0.0335398	1	1955148	1955925	expressed protein	0	0	0
LOC_Os01g04409	0.610914	0.000149167	0.000488006	1	1957777	1967451	OsWAK1 - OsWAK receptor-like cytoplasmic kinase OsWAK-RLCK, expressed	AT1G18390.2	0	Protein kinase superfamily protein
LOC_Os01g04430	-1.60314	0.0642029	0.117413	1	1968323	1970538	expressed protein	AT1G18390.2	0	Protein kinase superfamily protein
LOC_Os01g04450	0.434079	0.00401999	0.00978668	1	1977423	1982484	OsWAK2 - OsWAK receptor-like cytoplasmic kinase OsWAK-RLCK, expressed	AT1G18390.2	0	Protein kinase superfamily protein
LOC_Os01g04460	0.201255	0.17256	0.279446	1	1984267	1986394	Ser/Thr protein kinase, putative, expressed	AT1G66910.1	0	Protein kinase superfamily protein
LOC_Os01g04490	0.0995733	0.240177	0.318451	1	1998427	2002855	Ser/Thr protein kinase, putative, expressed	AT5G38260.1	0	Protein kinase superfamily protein
LOC_Os01g04500	0.222014	0.25832	0.33147	1	2003219	2003916	expressed protein	0	0	0
LOC_Os01g04530	1.11609	0.000464	0.00137658	1	2021415	2022167	expressed protein	AT1G18390.2	0	Protein kinase superfamily protein
LOC_Os01g04560	-1.23063	0.102378	0.177249	1	2041300	2042770	expressed protein	AT1G18390.2	0	Protein kinase superfamily protein
LOC_Os01g04570	-0.0958462	0.264942	0.33669	1	2048717	2052521	Ser/Thr protein kinase, putative, expressed	AT5G38260.1	0	Protein kinase superfamily protein
LOC_Os01g04590	0.0554848	0.417528	0.464182	1	2059309	2062277	expressed protein	AT1G15030.1	0	Protein of unknown function (DUF789)
LOC_Os01g04600	0.212593	0.0485659	0.0915009	1	2063612	2065995	expressed protein	AT3G20070.1	TTN9	titan9
LOC_Os01g04620	-0.223208	0.384928	0.436369	1	2071830	2073621	transposon protein, putative, unclassified, expressed	0	0	0
LOC_Os01g04630	0.185301	0.0163082	0.0344373	1	2074753	2077903	muconate cycloisomerase, putative, expressed	AT3G18270.1	CYP77A5P	cytochrome P450, family 77, subfamily A, polypeptide 5 pseudogene
LOC_Os01g04640	0.406921	5.91e-07	3.04e-06	1	2080105	2081540	reticulon domain containing protein, putative, expressed	AT3G18260.1	0	Reticulon family protein
LOC_Os01g04650	0.0804989	0.0938577	0.164038	1	2083681	2087226	PB1 domain containing protein, expressed	AT2G01190.1	0	Octicosapeptide/Phox/Bem1p family protein
LOC_Os01g04710	-0.145051	0.305685	0.369715	1	2120381	2122366	aspartic proteinase, putative, expressed	AT1G25510.1	0	Eukaryotic aspartyl protease family protein
LOC_Os01g04720	-0.132748	0.285983	0.3536	1	2130798	2137310	leucine-rich repeat protein-related, putative, expressed	AT1G25570.1	0	Di-glucose binding protein with Leucine-rich repeat domain
LOC_Os01g04730	-0.152913	0.247742	0.323928	1	2137763	2138996	ribosomal protein L24, putative, expressed	AT3G49910.1	0	Translation protein SH3-like family protein
LOC_Os01g04750	0.02047	0.241114	0.319088	1	2154326	2155994	B3 DNA binding domain containing protein, expressed	AT1G68840.1	EDF2,RAP2.8,RAV2,TEM2	related to ABI3/VP1 2
LOC_Os01g04800	0.0525093	0.258279	0.331436	1	2202264	2203860	B3 DNA binding domain containing protein, expressed	AT1G25560.1	EDF1,TEM1	AP2/B3 transcription factor family protein
LOC_Os01g04814	0.0378095	0.191701	0.29496	1	2215586	2222837	vacuolar protein sorting-associating protein 4B, putative, expressed	AT2G27600.1	ATSKD1,SKD1,VPS4	AAA-type ATPase family protein
LOC_Os01g04860	-0.311223	0.0466793	0.0883778	1	2245732	2250576	DUF647 domain containing protein, putative, expressed	AT5G01510.1	RUS5	Protein of unknown function, DUF647
LOC_Os01g04870	0.328635	8.6e-05	0.000295273	1	2250820	2255073	WD domain, G-beta repeat domain containing protein, expressed	AT5G58760.1	DDB2	damaged DNA binding 2
LOC_Os01g04880	-0.0873957	0.238815	0.31762	1	2261455	2266908	retrotransposon protein, putative, unclassified, expressed	0	0	0
LOC_Os01g04900	0.0355553	0.641907	0.662536	1	2265477	2271051	peptidase M50 family protein, putative, expressed	AT5G05740.3	ATEGY2,EGY2	ethylene-dependent gravitropism-deficient and yellow-green-like 2
LOC_Os01g04910	-0.0754061	0.533474	0.566715	1	2271163	2273757	TP53RK-binding protein, putative, expressed	AT4G34412.1	0	0
LOC_Os01g04920	0.221539	0.0221189	0.0452987	1	2275067	2278872	glycosyl transferase, group 1 domain containing protein, expressed	AT5G01220.1	SQD2	sulfoquinovosyldiacylglycerol 2
LOC_Os01g04930	-0.0354287	0.204852	0.300324	1	2281534	2285053	MYB family transcription factor, putative, expressed	AT2G38090.1	0	Duplicated homeodomain-like superfamily protein
LOC_Os01g04950	-0.0380747	0.232943	0.314255	1	2292111	2298407	peptide transporter PTR2, putative, expressed	AT5G01180.1	ATPTR5,PTR5	peptide transporter 5
LOC_Os01g04990	-0.0917619	0.43217	0.476767	1	2349919	2353502	mitochondrial carrier protein, putative, expressed	AT3G55640.1	0	Mitochondrial substrate carrier family protein
LOC_Os01g05010	-0.180922	0.085748	0.151605	1	2357769	2360444	mitochondrial glycoprotein, putative, expressed	AT3G55605.1	0	Mitochondrial glycoprotein family protein
LOC_Os01g05060	-0.0290198	0.177603	0.284725	1	2374472	2376768	mitochondrial glycoprotein, putative, expressed	AT2G39795.1	0	Mitochondrial glycoprotein family protein
LOC_Os01g05064	-0.0279833	0.19091	0.294388	1	2377322	2377980	expressed protein	0	0	0
LOC_Os01g05070	0.11573	9.82e-05	0.000333752	1	2378810	2382690	expressed protein	AT3G49720.1	0	0
LOC_Os01g05080	-0.0781262	0.295903	0.361743	1	2383530	2385638	thylakoid lumenal protein, putative, expressed	AT2G44920.2	0	Tetratricopeptide repeat (TPR)-like superfamily protein
LOC_Os01g05090	-0.0364432	0.312324	0.374965	1	2386373	2388611	expressed protein	AT2G37680.1	0	0
LOC_Os01g05105	0.0413009	0.39124	0.441625	1	2393480	2398292	expressed protein	0	0	0
LOC_Os01g05130	-0.668568	0.10935	0.187862	1	2403270	2405982	expressed protein	AT5G59460.1	0	scarecrow-like transcription factor 11 (SCL11)
LOC_Os01g05140	-0.704976	0.00170666	0.00451242	1	2406438	2408067	expressed protein	AT1G19240.1	0	0
LOC_Os01g05180	-0.250228	0.248044	0.324135	1	2434793	2438774	expressed protein	0	0	0
LOC_Os01g05420	-0.00758248	0.376472	0.429179	1	2560858	2565373	IWS1 C-terminus family protein, putative, expressed	AT1G32130.1	ATIWS1,IWS1	Transcription elongation factor (TFIIS) family protein
LOC_Os01g05430	-0.0828819	0.250576	0.32567	1	2568051	2570029	OsRhmbd1 - Putative Rhomboid homologue, expressed	AT2G29050.1	ATRBL1,RBL1	RHOMBOID-like 1
LOC_Os01g05460	0.099541	0.289384	0.356541	1	2575583	2578210	expressed protein	0	0	0
LOC_Os01g05470	-0.00136831	0.224639	0.309354	1	2579552	2583575	transcription factor X1, putative, expressed	AT1G15910.1	0	XH/XS domain-containing protein
LOC_Os01g05480	-0.110455	0.512969	0.548452	1	2584986	2589023	expressed protein	AT2G39690.1	0	Protein of unknown function, DUF547
LOC_Os01g05490	-0.00719998	0.253623	0.328098	1	2589537	2593641	triosephosphate isomerase, cytosolic, putative, expressed	AT3G55440.1	ATCTIMC,CYTOTPI,TPI	triosephosphate isomerase
LOC_Os01g05500	0.116762	0.0215702	0.0442909	1	2599850	2612793	zinc finger protein, putative, expressed	AT5G02310.1	PRT6	proteolysis 6
LOC_Os01g05510	1.46041	9.42e-05	0.000320711	1	2613656	2623196	expressed protein	0	0	0
LOC_Os01g05530	1.07143	0.0538133	0.100388	1	2632554	2638081	expressed protein	AT1G52930.1	0	Ribosomal RNA processing Brix domain protein
LOC_Os01g05540	-0.8976	0.352164	0.408331	1	2640937	2644665	expressed protein	0	0	0
LOC_Os01g05560	-0.441114	1.12e-07	6.54e-07	1	2652648	2655639	expressed protein	0	0	0
LOC_Os01g05600	-0.458232	0.0172331	0.036185	1	2669952	2672924	NBS-LRR disease resistance protein, putative, expressed	AT3G14470.1	0	NB-ARC domain-containing disease resistance protein
LOC_Os01g05610	0.910298	0.0167603	0.0352869	1	2674400	2675373	Core histone H2A/H2B/H3/H4 domain containing protein, putative, expressed	AT3G45980.1	H2B,HTB9	Histone superfamily protein
LOC_Os01g05620	-0.986121	0.000407447	0.00122385	1	2682019	2684988	NBS-LRR disease resistance protein, putative, expressed	AT3G14470.1	0	NB-ARC domain-containing disease resistance protein
LOC_Os01g05630	-0.272847	0.496024	0.533403	1	2686729	2687700	Core histone H2A/H2B/H3/H4 domain containing protein, putative, expressed	AT3G45980.1	H2B,HTB9	Histone superfamily protein
LOC_Os01g05640	1.13474	1.52e-08	1.04e-07	1	2688623	2692186	receptor-like protein kinase 5 precursor, putative, expressed	AT3G47570.1	0	Leucine-rich repeat protein kinase family protein
LOC_Os01g05650	-0.177285	0.394675	0.444346	1	2693134	2695085	metallothionein, putative, expressed	AT3G09390.1	ATMT-1,ATMT-K,MT2A	metallothionein 2A
LOC_Os01g05660	0.31544	1.59e-07	9.04e-07	1	2698928	2703491	expressed protein	AT5G02390.1	0	Protein of unknown function (DUF3741)
LOC_Os01g05670	-0.109629	0.63169	0.653388	1	2707498	2711428	3-oxo-5-alpha-steroid 4-dehydrogenase, putative, expressed	AT3G55360.1	ATTSC13,CER10,ECR,TSC13	3-oxo-5-alpha-steroid 4-dehydrogenase family protein
LOC_Os01g05680	-0.140276	0.745538	0.757057	1	2713412	2716075	geranylgeranyl transferase type-1 subunit beta, putative, expressed	AT2G39550.1	ATGGT-IB,GGB,PGGT-I	Prenyltransferase family protein
LOC_Os01g05694	-0.148606	0.213176	0.303761	1	2719212	2720873	expressed protein	AT5G10480.2	PAS2,PEP	Protein-tyrosine phosphatase-like, PTPLA
LOC_Os01g05710	0.396383	0.0333258	0.0653348	1	2722518	2724797	expressed protein	AT5G10480.2	PAS2,PEP	Protein-tyrosine phosphatase-like, PTPLA
LOC_Os01g05744	-0.0965036	0.273316	0.343576	1	2742507	2747439	expressed protein	AT5G10480.1	PAS2,PEP	Protein-tyrosine phosphatase-like, PTPLA
LOC_Os01g05760	-0.555238	0.193248	0.295868	1	2752218	2753012	PAS2, putative, expressed	AT5G10480.3	PAS2,PEP	Protein-tyrosine phosphatase-like, PTPLA
LOC_Os01g05770	-0.536233	0.00367101	0.00900966	1	2753790	2757078	expressed protein	0	0	0
LOC_Os01g05780	-0.774523	0.0069431	0.0160239	1	2759369	2761393	expressed protein	0	0	0
LOC_Os01g05790	0.14099	5.98e-05	0.000211622	1	2765773	2768644	SLT1 protein, putative, expressed	AT2G37570.1	SLT1	HSP20-like chaperones superfamily protein
LOC_Os01g05800	0.116331	0.0237811	0.0482754	1	2770140	2774609	inner membrane protein, putative, expressed	AT2G28800.1	ALB3	63 kDa inner membrane family protein
LOC_Os01g05810	0.128153	0.195306	0.296602	1	2776973	2781775	gamma-glutamyltranspeptidase 1 precursor, putative, expressed	AT4G29210.1	GGT3,GGT4	gamma-glutamyl transpeptidase 4
LOC_Os01g05820	-0.334928	0.00987012	0.0219848	1	2783189	2790454	gamma-glutamyltranspeptidase 1 precursor, putative, expressed	AT4G29210.2	GGT3,GGT4	gamma-glutamyl transpeptidase 4
LOC_Os01g05830	-0.077022	0.907031	0.908795	1	2791224	2795865	expressed protein	AT5G59960.1	0	0
LOC_Os01g05840	-0.24376	0.116401	0.198616	1	2800436	2803742	oxidoreductase, short chain dehydrogenase/reductase family domain containing family, expressed	AT2G37540.1	0	NAD(P)-binding Rossmann-fold superfamily protein
LOC_Os01g05860	0.0293788	0.419125	0.465569	1	2805584	2808152	PPR repeat domain containing protein, putative, expressed	AT3G15200.1	0	Tetratricopeptide repeat (TPR)-like superfamily protein
LOC_Os01g05870	0.640424	0.00103713	0.00287422	1	2810313	2815017	receptor kinase, putative, expressed	AT3G47570.1	0	Leucine-rich repeat protein kinase family protein
LOC_Os01g05900	0.392251	0.210638	0.302325	1	2820036	2838580	Core histone H2A/H2B/H3/H4 domain containing protein, putative, expressed	AT3G45980.1	H2B,HTB9	Histone superfamily protein
LOC_Os01g05960	1.19778	3.12e-07	1.68e-06	1	2839934	2843514	receptor kinase, putative, expressed	AT3G47570.1	0	Leucine-rich repeat protein kinase family protein
LOC_Os01g05970	0.0536252	0.450481	0.493271	1	2844429	2858134	OsFBO1 - F-box and other domain containing protein, expressed	AT3G45980.1	H2B,HTB9	Histone superfamily protein
LOC_Os01g06000	0.0674093	0.300305	0.365449	1	2862560	2867272	PPR repeat containing protein, expressed	AT5G59900.1	0	Pentatricopeptide repeat (PPR) superfamily protein
LOC_Os01g06010	-0.173957	0.483063	0.52209	1	2872110	2872988	Core histone H2A/H2B/H3/H4 domain containing protein, putative, expressed	AT3G45980.1	H2B,HTB9	Histone superfamily protein
LOC_Os01g06020	-0.251257	0.01417	0.0303604	1	2877647	2882686	aspartyl-tRNA synthetase, putative, expressed	AT4G33760.1	0	tRNA synthetase class II (D, K and N) family protein
LOC_Os01g06050	-0.403914	0.517712	0.552638	1	2892919	2894707	expressed protein	0	0	0
LOC_Os01g06150	0.637827	1.45e-09	1.18e-08	1	2930802	2932892	expressed protein	AT3G09110.1	0	Protein of unknown function (DUF674)
LOC_Os01g06270	0.0677564	0.0236912	0.0481231	1	2971125	2979313	expressed protein	AT5G13560.1	0	0
LOC_Os01g06280	-0.0156136	0.188826	0.293182	1	2982483	2986160	TKL_IRAK_CrRLK1L-1.4 - The CrRLK1L-1 subfamily has homology to the CrRLK1L homolog, expressed	AT3G46290.1	HERK1	hercules receptor kinase 1
LOC_Os01g06290	-0.00364703	0.24	0.318424	1	2985356	2989282	splicing factor, arginine/serine-rich, putative, expressed	AT3G53500.2	RSZ32	RNA-binding (RRM/RBD/RNP motifs) family protein with retrovirus zinc finger-like domain
LOC_Os01g06340	-0.296613	0.213112	0.303761	1	3013892	3014751	expressed protein	0	0	0
LOC_Os01g06454	-0.153138	0.15453	0.255242	1	3041412	3044348	heat shock protein DnaJ, putative, expressed	AT2G35795.1	0	Chaperone DnaJ-domain superfamily protein
LOC_Os01g06460	0.0455088	0.0752929	0.135084	1	3044483	3047221	uncharacterized Cys-rich domain containing protein, putative, expressed	AT2G37110.1	0	PLAC8 family protein
LOC_Os01g06470	0.141417	0.066319	0.120786	1	3047504	3051989	expressed protein	AT5G03070.1	IMPA-9	importin alpha isoform 9
LOC_Os01g06490	0.00683222	0.27424	0.344357	1	3054465	3057198	OsSCP1 - Putative Serine Carboxypeptidase homologue, expressed	AT2G35780.1	scpl26	serine carboxypeptidase-like 26
LOC_Os01g06500	-0.141458	0.576544	0.605013	1	3058543	3059717	PHLOEM 2-LIKE A5, putative, expressed	AT4G19840.1	ATPP2-A1,ATPP2A-1,PP2-A1	phloem protein 2-A1
LOC_Os01g06510	-1.12365	0.0225299	0.0460405	1	3060994	3066189	arginyl-tRNA synthetase, putative, expressed	AT4G26300.1	emb1027	Arginyl-tRNA synthetase, class Ic
LOC_Os01g06520	-0.256258	0.280171	0.349349	1	3067323	3071243	verticillium wilt disease resistance protein, putative, expressed	AT1G45616.1	AtRLP6,RLP6	receptor like protein 6
LOC_Os01g06550	0.384503	0.000447393	0.00133307	1	3085406	3090887	NF-X1-type zinc finger protein, putative, expressed	AT5G05660.1	ATNFXL2	sequence-specific DNA binding transcription factors;zinc ion binding;sequence-specific DNA binding transcription factors
LOC_Os01g06580	-0.0112732	0.242758	0.320235	1	3097346	3098527	fasciclin domain containing protein, expressed	AT5G03170.1	ATFLA11,FLA11	FASCICLIN-like arabinogalactan-protein 11
LOC_Os01g06590	0.0394021	0.533326	0.56661	1	3099428	3105235	zinc finger, C3HC4 type domain containing protein, expressed	AT5G42940.1	0	RING/U-box superfamily protein
LOC_Os01g06600	-0.192904	0.00970207	0.0216658	1	3108117	3113963	glutaryl-CoA dehydrogenase, mitochondrial precursor, putative, expressed	AT3G51840.1	ACX4,ATG6,ATSCX	acyl-CoA oxidase 4
LOC_Os01g06640	-0.28149	0.121855	0.206894	1	3128992	3130722	basic helix-loop-helix, putative, expressed	AT2G40200.1	0	basic helix-loop-helix (bHLH) DNA-binding superfamily protein
LOC_Os01g06660	0.636672	6.11e-11	6.2e-10	1	3136104	3140217	thiamine pyrophosphate enzyme, C-terminal TPP binding domain containing protein, expressed	AT4G33070.1	0	Thiamine pyrophosphate dependent pyruvate decarboxylase family protein
LOC_Os01g06680	-1.29299	0.0224484	0.0458987	1	3147379	3152501	retrotransposon protein, putative, unclassified, expressed	0	0	0
LOC_Os01g06740	-1.66104	5.6e-05	0.00019911	1	3188757	3190330	ribosome inactivating protein, putative, expressed	0	0	0
LOC_Os01g06790	2.66535	1.09e-06	5.36e-06	1	3222303	3226257	disease resistance protein, putative, expressed	AT3G11010.1	AtRLP34,RLP34	receptor like protein 34
LOC_Os01g06870	-0.617905	0.394797	0.444401	1	3251204	3252724	resistance protein SlVe1 precursor, putative, expressed	AT5G44700.1	EDA23,GSO2	Leucine-rich repeat transmembrane protein kinase
LOC_Os01g06876	0.296972	0.225799	0.309823	1	3256822	3257901	Cf-2, putative, expressed	AT2G33050.1	AtRLP26,RLP26	receptor like protein 26
LOC_Os01g06900	0.181872	0.346471	0.40367	1	3272839	3276416	verticillium wilt disease resistance protein Ve2, putative, expressed	AT2G32680.1	AtRLP23,RLP23	receptor like protein 23
LOC_Os01g06920	-1.63893	0.000983261	0.00273799	1	3282976	3286357	resistance protein SlVe1 precursor, putative, expressed	AT1G45616.1	AtRLP6,RLP6	receptor like protein 6
LOC_Os01g07070	-0.0392694	0.205774	0.300709	1	3322790	3328256	transposon protein, putative, CACTA, En/Spm sub-class, expressed	0	0	0
LOC_Os01g07080	-0.370911	1.05e-06	5.22e-06	1	3328533	3331963	DEAD-box ATP-dependent RNA helicase, putative, expressed	0	0	0
LOC_Os01g07090	-0.0973857	0.458548	0.500509	1	3332952	3336075	5-azacytidine resistance protein azr1, putative, expressed	AT2G30170.1	0	Protein phosphatase 2C family protein
LOC_Os01g07100	-0.120147	0.0167659	0.0352954	1	3336408	3342886	expressed protein	AT5G63220.1	0	0
LOC_Os01g07110	0.0999619	0.285732	0.353421	1	3345203	3355066	BRCA2 repeat family protein, expressed	AT5G01630.1	ATBRCA2(V),BRCA2(V),BRCA2B	BRCA2-like B
LOC_Os01g07140	-0.311176	0.0528812	0.0988036	1	3361963	3366321	kelch repeat-containing protein, putative, expressed	AT5G01660.1	0	0
LOC_Os01g07170	-0.169586	0.334677	0.393677	1	3386907	3390756	HORMA domain containing protein, putative, expressed	AT1G67370.1	ASY1,ATASY1	DNA-binding HORMA family protein
LOC_Os01g07200	-0.0366222	0.236447	0.316361	1	3397337	3400518	staphylococcal nuclease homologue, putative, expressed	AT3G56170.1	CAN	Ca-2+ dependent nuclease
LOC_Os01g07212	0.132306	0.121464	0.206354	1	3401288	3407358	staphylococcal nuclease homologue, putative, expressed	AT2G40410.2	0	Staphylococcal nuclease homologue
LOC_Os01g07240	-0.166302	0.66271	0.681123	1	3414659	3415986	expressed protein	AT5G01790.1	0	0
LOC_Os01g07250	-0.303214	0.00661902	0.0153604	1	3422011	3425559	saposin-like type B, region 1 family protein, putative, expressed	AT3G51730.1	0	saposin B domain-containing protein
LOC_Os01g07260	0.13444	0.149362	0.247644	1	3425737	3429654	expressed protein	AT2G40550.1	ETG1	E2F target gene 1
LOC_Os01g07270	0.0289069	0.282099	0.350929	1	3430549	3430923	transposon protein, putative, unclassified, expressed	0	0	0
LOC_Os01g07280	0.594028	0.000444619	0.00132567	1	3431606	3435618	disease resistance protein, putative, expressed	AT3G05660.1	AtRLP33,RLP33	receptor like protein 33
LOC_Os01g07300	-0.309207	0.00862019	0.0195087	1	3445159	3446607	uncharacterized 50.6 kDa protein in the 5region of gyrA and gyrB, putative, expressed	0	0	0
LOC_Os01g07310	0.107597	0.0130433	0.0282508	1	3446936	3450222	transporter-related, putative, expressed	AT1G06890.1	0	nodulin MtN21 /EamA-like transporter family protein
LOC_Os01g07320	-0.230489	0.324458	0.384945	1	3455254	3456059	expressed protein	0	0	0
LOC_Os01g07330	-0.33194	0.0115482	0.0253026	1	3456200	3464954	expressed protein	AT2G30480.3	0	0
LOC_Os01g07340	0.00296335	0.203255	0.299916	1	3465634	3467520	pentatricopeptide, putative, expressed	AT5G66631.1	0	Tetratricopeptide repeat (TPR)-like superfamily protein
LOC_Os01g07350	-0.264387	0.0263105	0.0528659	1	3467858	3472117	transposon protein, putative, unclassified, expressed	0	0	0
LOC_Os01g07360	0.289331	0.00357923	0.0088044	1	3473760	3477334	KIP1, putative, expressed	AT5G58320.2	0	Kinase interacting (KIP1-like) family protein
LOC_Os01g07370	0.202437	0.00666207	0.0154508	1	3479338	3481793	KIP1, putative, expressed	AT2G30500.1	0	Kinase interacting (KIP1-like) family protein
LOC_Os01g07376	0.0446121	0.300521	0.365633	1	3489310	3491991	thioredoxin, putative, expressed	AT3G08710.1	ATH9,TH9,TRX H9	thioredoxin H-type 9
LOC_Os01g07382	-0.0468277	0.277771	0.347317	1	3493219	3496598	expressed protein	AT3G56430.1	0	0
LOC_Os01g07390	0.121454	0.158278	0.260631	1	3501094	3504833	zinc finger, C3HC4 type family protein, expressed	AT5G01960.1	0	RING/U-box superfamily protein
LOC_Os01g07400	0.0714648	0.00911593	0.0205022	1	3505665	3510531	WD40-like domain containing protein, putative, expressed	AT3G56440.1	ATATG18D,ATG18D	homolog of yeast autophagy 18 (ATG18) D
LOC_Os01g07410	0.269149	3.52e-09	2.69e-08	1	3511835	3515902	growth regulator related protein, putative, expressed	AT1G14020.1	0	O-fucosyltransferase family protein
LOC_Os01g07420	0.0929246	0.0340975	0.0667092	1	3516658	3519175	hydrolase, alpha/beta fold family protein, putative, expressed	AT5G21950.1	0	alpha/beta-Hydrolases superfamily protein
LOC_Os01g07480	-0.369757	0.260222	0.333032	1	3551044	3552990	DUF260 domain containing protein, putative, expressed	AT5G63090.1	LOB	Lateral organ boundaries (LOB) domain family protein
LOC_Os01g07490	-0.0637729	0.273769	0.343937	1	3559732	3574280	RST1, putative, expressed	AT3G27670.1	RST1	ARM repeat superfamily protein
LOC_Os01g07520	0.206233	7.72e-09	5.57e-08	1	3591811	3596154	proline-rich family protein, putative, expressed	AT3G01560.1	0	Protein of unknown function (DUF1421)
LOC_Os01g07530	-0.261399	0.0184066	0.0383895	1	3598418	3602211	uncharacterized glycosyltransferase, putative, expressed	AT5G40390.1	SIP1	Raffinose synthase family protein
LOC_Os01g07540	0.0728178	0.611885	0.636241	1	3610392	3615764	G-patch domain containing protein, expressed	AT4G34140.2	0	D111/G-patch domain-containing protein
LOC_Os01g07560	0.356588	0.000150331	0.000491247	1	3621211	3625356	receptor-like protein kinase 2 precursor, putative, expressed	AT5G56040.2	0	Leucine-rich receptor-like protein kinase family protein
LOC_Os01g07570	0.1844	0.00983274	0.0219166	1	3633275	3639164	carboxyl-terminal proteinase, putative, expressed	AT1G23340.1	0	Protein of Unknown Function (DUF239)
LOC_Os01g07590	0.0377299	0.261587	0.334056	1	3645587	3650362	universal stress protein domain containing protein, putative, expressed	AT3G17020.1	0	Adenine nucleotide alpha hydrolases-like superfamily protein
LOC_Os01g07600	-1.17161	1.02e-11	1.17e-10	1	3652273	3656479	expressed protein	0	0	0
LOC_Os01g07610	-0.0041025	0.175555	0.282709	1	3661688	3664319	PPR repeat domain containing protein, putative, expressed	AT1G66345.1	0	Pentatricopeptide repeat (PPR) superfamily protein
LOC_Os01g07620	0.618582	0.000331582	0.00101247	1	3665042	3666046	expressed protein	0	0	0
LOC_Os01g07630	0.00453807	0.283258	0.351783	1	3667439	3673065	BRASSINOSTEROID INSENSITIVE 1-associated receptor kinase 1 precursor, putative, expressed	AT1G60800.1	NIK3	NSP-interacting kinase 3
LOC_Os01g07700	0.153515	0.108226	0.186122	1	3696142	3699805	expressed protein	AT5G62960.1	0	0
LOC_Os01g07720	-0.195415	8.32e-05	0.000287111	1	3705420	3709016	dolichyl-P-Man Man-PP-dolichyl mannosyltransferase, putative, expressed	AT2G47760.1	ALG3,AtALG3	asparagine-linked glycosylation 3
LOC_Os01g07730	0.213355	0.000192498	0.000615293	1	3711212	3713653	phosphate/phosphoenolpyruvate translocator-related protein, putative, expressed	AT5G33320.1	ARAPPT,CUE1,PPT	Glucose-6-phosphate/phosphate translocator-related
LOC_Os01g07740	-0.103371	0.0670742	0.122004	1	3713687	3718637	DEAD-box ATP-dependent RNA helicase 14, putative, expressed	0	0	0
LOC_Os01g07750	0.021199	0.55331	0.584415	1	3720115	3723166	expressed protein	AT5G25360.1	0	0
LOC_Os01g07770	0.301924	0.00401687	0.00978016	1	3732150	3733930	peroxidase precursor, putative, expressed	AT2G41480.1	0	Peroxidase superfamily protein
LOC_Os01g07780	-0.0820143	0.299839	0.365137	1	3735829	3736828	embryo-specific 3, putative, expressed	AT2G41475.1	0	Embryo-specific protein 3, (ATS3)
LOC_Os01g07800	-0.0436218	0.184693	0.290628	1	3737903	3742067	thiol-disulphide oxidoreductase DCC, putative, expressed	AT1G52590.1	0	Putative thiol-disulphide oxidoreductase DCC
LOC_Os01g07870	-0.214195	0.0183106	0.0382137	1	3804528	3811030	ABC transporter family protein, putative, expressed	AT3G13080.1	ATMRP3,MRP3	multidrug resistance-associated protein 3
LOC_Os01g07880	-0.869074	4.38e-19	1.96e-17	1	3811149	3812069	transcription factor HY5, putative, expressed	AT5G11260.1	HY5,TED 5	Basic-leucine zipper (bZIP) transcription factor family protein
LOC_Os01g07890	-1.38105	3.53e-18	1.28e-16	1	3818046	3818774	expressed protein	AT5G20100.1	0	0
LOC_Os01g07910	-0.449333	9.42e-10	7.89e-09	1	3820168	3824523	NADH-cytochrome b5 reductase, putative, expressed	AT5G20080.1	0	FAD/NAD(P)-binding oxidoreductase
LOC_Os01g07920	-1.62716	1.11e-16	3.06e-15	1	3827039	3830326	prolyl 4-hydroxylase, putative, expressed	AT3G28480.1	0	Oxoglutarate/iron-dependent oxygenase
LOC_Os01g07940	0.481156	5.41e-06	2.35e-05	1	3835129	3838211	AGC_PVPK_like_kin82y.3 - ACG kinases include homologs to PKA, PKG and PKC, expressed	AT2G26700.1	PID2	AGC (cAMP-dependent, cGMP-dependent and protein kinase C) kinase family protein
LOC_Os01g07950	-1.44502	8.64e-15	1.69e-13	1	3842753	3845541	OsGrx_S15.2 - glutaredoxin subgroup II, expressed	AT3G15660.1	ATGRX4,GRX4	glutaredoxin 4
LOC_Os01g07960	-0.92264	1.85e-13	2.86e-12	1	3846181	3850161	acyl-protein thioesterase, putative, expressed	AT5G20060.1	0	alpha/beta-Hydrolases superfamily protein
LOC_Os01g07970	-0.308483	0.0190322	0.0395632	1	3855046	3856060	expressed protein	AT1G52720.1	0	0
LOC_Os01g07980	2.1814	9.32e-11	9.13e-10	1	3858824	3861839	ankyrin, putative, expressed	AT3G04710.3	0	ankyrin repeat family protein
LOC_Os01g08000	0.726388	5.89e-05	0.000208643	1	3870734	3874321	fibronectin type 3 and ankyrin repeat domains 1 protein, putative, expressed	AT3G04710.1	0	ankyrin repeat family protein
LOC_Os01g08010	-0.902151	2.22e-06	1.04e-05	1	3875761	3878459	expressed protein	0	0	0
LOC_Os01g08020	-0.791245	0.0247703	0.0500683	1	3878069	3900085	boron transporter protein, putative, expressed	AT1G15460.1	ATBOR4,BOR4	HCO3- transporter family
LOC_Os01g08090	-0.506213	0.00147636	0.00395377	1	3917918	3920458	flavonol-3-O-glycoside-7-O-glucosyltransferase 1, putative, expressed	AT2G36770.1	0	UDP-Glycosyltransferase superfamily protein
LOC_Os01g08110	0.643131	1.14e-07	6.68e-07	1	3924363	3926556	flavonol-3-O-glycoside-7-O-glucosyltransferase 1, putative, expressed	AT2G36780.1	0	UDP-Glycosyltransferase superfamily protein
LOC_Os01g08120	0.0734589	0.3358	0.394725	1	3927450	3929447	pentatricopeptide, putative, expressed	AT2G29760.1	OTP81	Tetratricopeptide repeat (TPR)-like superfamily protein
LOC_Os01g08130	0.0513458	0.274175	0.344332	1	3932329	3933352	phototropic-responsive NPH3 family protein, putative, expressed	AT3G15570.1	0	Phototropic-responsive NPH3 family protein
LOC_Os01g08140	0.0599533	0.292278	0.358782	1	3937749	3938912	phototropic-responsive NPH3 family protein, putative, expressed	AT1G52770.1	0	Phototropic-responsive NPH3 family protein
LOC_Os01g08150	0.0305725	0.224317	0.309198	1	3939131	3942405	expressed protein	AT3G15550.1	0	0
LOC_Os01g08160	-0.0452349	0.18779	0.292554	1	3953039	3955491	MYB family transcription factor, putative, expressed	AT2G03500.1	0	Homeodomain-like superfamily protein
LOC_Os01g08190	0.751253	4.65e-09	3.49e-08	1	3975902	3984922	transcriptional corepressor LEUNIG, putative, expressed	AT4G32551.1	LUG,RON2	LisH dimerisation motif;WD40/YVTN repeat-like-containing domain
LOC_Os01g08200	-0.0862267	0.0415715	0.0797422	1	3986612	3995398	ubiquitin carboxyl-terminal hydrolase 14, putative, expressed	AT3G20630.1	ATUBP14,PER1,TTN6,UBP14	ubiquitin-specific protease 14
LOC_Os01g08250	-0.924645	0.000724021	0.00207026	1	4024855	4030589	retrotransposon protein, putative, unclassified, expressed	0	0	0
LOC_Os01g08270	0.122979	0.184458	0.290627	1	4051856	4057690	aminotransferase, classes I and II, domain containing protein, expressed	AT1G80360.1	0	Pyridoxal phosphate (PLP)-dependent transferases superfamily protein
LOC_Os01g08280	-0.200488	0.00010423	0.000352274	1	4059510	4063190	expressed protein	AT5G19950.3	0	Domain of unknown function (DUF1767)
LOC_Os01g08290	-0.119581	0.687475	0.703834	1	4063704	4066374	transmembrane protein, putative, expressed	AT5G19930.1	0	Protein of unknown function DUF92, transmembrane
LOC_Os01g08310	0.307879	1.29e-06	6.3e-06	1	4068617	4070372	serine/threonine protein phosphatase 2A 59 kDa regulatory subunit Bgamma isoform, putative, expressed	AT3G09880.1	ATB\' BETA	Protein phosphatase 2A regulatory B subunit family protein
LOC_Os01g08340	-0.0687974	0.290407	0.357277	1	4091068	4094859	zinc finger family protein, putative, expressed	AT4G32600.1	0	RING/U-box superfamily protein
LOC_Os01g08360	1.18959	1.92e-05	7.56e-05	1	4099383	4101882	hypothetical protein	0	0	0
LOC_Os01g08370	0.808287	6.29e-08	3.86e-07	1	4106828	4108541	symbiosis-related disease resistance protein, putative, expressed	AT3G14460.1	0	LRR and NB-ARC domains-containing disease resistance protein
LOC_Os01g08380	0.775456	2.82e-14	5.01e-13	1	4110380	4112127	transferase family protein, putative, expressed	AT3G62160.1	0	HXXXD-type acyl-transferase family protein
LOC_Os01g08400	-0.0208045	0.202992	0.299703	1	4118041	4122579	syntaxin, putative, expressed	AT3G24350.1	ATSYP32,SYP32	syntaxin of plants 32
LOC_Os01g08410	-0.418415	1.4e-23	2.46e-21	1	4123420	4126379	early fruit mRNA, putative, expressed	AT2G25670.1	0	0
LOC_Os01g08420	0.263114	4.69e-10	4.13e-09	1	4133703	4140633	EMB2410, putative, expressed	AT2G25660.1	emb2410	embryo defective 2410
LOC_Os01g08430	0.0277642	0.510812	0.546662	1	4143351	4150414	expressed protein	AT4G32620.1	0	Enhancer of polycomb-like transcription factor protein
LOC_Os01g08440	-0.225873	0.36895	0.423078	1	4152864	4154680	UDP-glucoronosyl and UDP-glucosyl transferase domain containing protein, expressed	AT4G15550.1	IAGLU	indole-3-acetate beta-D-glucosyltransferase
LOC_Os01g08450	-0.00376033	0.333471	0.392656	1	4160946	4165165	ras-related protein, putative, expressed	AT1G02130.1	ARA-5,ARA5,ATRAB1B,ATRABD2A,RA-5,RABD2A	RAS 5
LOC_Os01g08460	-0.172832	0.179259	0.286428	1	4167511	4171559	TMS membrane protein/tumour differentially expressed protein, putative, expressed	AT3G24460.1	0	Serinc-domain containing serine and sphingolipid biosynthesis protein
LOC_Os01g08470	0.0972651	0.473466	0.513321	1	4179159	4181434	retrotransposon protein, putative, unclassified, expressed	0	0	0
LOC_Os01g08510	0.0439386	0.317401	0.379406	1	4208553	4213302	MAR-binding filament-like protein 1, putative, expressed	AT3G16000.1	MFP1	MAR binding filament-like protein 1
LOC_Os01g08520	-0.191774	0.300855	0.365863	1	4215032	4217547	DUF581 domain containing protein, expressed	AT2G25690.1	0	Protein of unknown function (DUF581)
LOC_Os01g08530	-0.0628824	0.193615	0.296109	1	4232100	4233560	retrotransposon protein, putative, unclassified, expressed	0	0	0
LOC_Os01g08540	-0.625159	1.07e-09	8.87e-09	1	4234514	4244531	DNA mismatch repair protein MSH6-2, putative, expressed	AT3G24495.1	ATMSH7,MSH6-2,MSH7	MUTS homolog 7
LOC_Os01g08550	-0.388282	0.00595955	0.013947	1	4245417	4249851	aminoacyl-tRNA synthetase, putative, expressed	AT1G18950.1	0	DDT domain superfamily
LOC_Os01g08560	-0.0207995	0.183621	0.289965	1	4253838	4259626	DnaK family protein, putative, expressed	AT1G79920.1	0	Heat shock protein 70 (Hsp 70) family protein
LOC_Os01g08580	-0.0666306	0.674381	0.69174	1	4272797	4276333	frigida, putative, expressed	AT5G48385.1	0	FRIGIDA-like protein
LOC_Os01g08600	0.0479431	0.44358	0.48722	1	4281714	4283625	expressed protein	0	0	0
LOC_Os01g08630	-1.73608	5.18e-06	2.26e-05	1	4297867	4302381	expressed protein	0	0	0
LOC_Os01g08650	-1.99864	1.26e-11	1.44e-10	1	4306882	4309963	expressed protein	0	0	0
LOC_Os01g08660	-0.234689	0.000373849	0.00113027	1	4313645	4315834	aquaporin protein, putative, expressed	AT5G18290.1	SIP1;2,SIP1B	Aquaporin-like superfamily protein
LOC_Os01g08670	-0.404059	3.2e-08	2.06e-07	1	4317974	4318780	expressed protein	AT2G25735.1	0	0
LOC_Os01g08680	-0.403764	1.66e-08	1.13e-07	1	4322727	4326342	myb/SANT domain protein, putative, expressed	AT2G36960.3	TKI1	TSL-kinase interacting protein 1
LOC_Os01g08690	-0.248475	3.33e-05	0.000124111	1	4326578	4328863	holocarboxylase synthetase, putative, expressed	AT5G64780.1	0	Uncharacterised conserved protein UCP009193
LOC_Os01g08710	-0.930096	1.46e-13	2.32e-12	1	4340849	4356383	WRKY102, expressed	AT4G39410.1	ATWRKY13,WRKY13	WRKY DNA-binding protein 13
LOC_Os01g08750	0.0690869	0.545323	0.5773	1	4374129	4393045	expressed protein	AT4G39420.1	0	0
LOC_Os01g08760	-0.39812	1.98e-13	3.05e-12	1	4395154	4397000	choline/ethanolamine kinase, putative, expressed	AT1G71697.1	ATCK1,CK,CK1	choline kinase 1
LOC_Os01g08770	-0.105852	0.2084	0.301522	1	4397652	4402081	WD domain, G-beta repeat domain containing protein, expressed	AT3G10530.1	0	Transducin/WD40 repeat-like superfamily protein
LOC_Os01g08780	-0.5489	0.000448341	0.00133554	1	4402620	4407292	endonuclease/exonuclease/phosphatase family domain containing protein, expressed	AT1G71710.1	0	DNAse I-like superfamily protein
LOC_Os01g08810	0.104943	0.216645	0.305025	1	4421318	4423107	cytochrome P450, putative, expressed	AT4G39490.1	CYP96A10	cytochrome P450, family 96, subfamily A, polypeptide 10
LOC_Os01g08814	-0.0864422	0.364272	0.418928	1	4423892	4426884	expressed protein	AT5G57060.1	0	0
LOC_Os01g08820	0.247488	0.716021	0.729731	1	4431532	4433679	PHD-finger domain containing protein, putative, expressed	AT3G14740.2	0	RING/FYVE/PHD zinc finger superfamily protein
LOC_Os01g08830	-0.0161819	0.206651	0.301278	1	4434089	4437971	OsFBDUF1 - F-box and DUF domain containing protein, expressed	AT4G17565.1	0	F-box family protein with a domain of unknown function (DUF295)
LOC_Os01g08850	-0.409923	2.25e-15	4.85e-14	1	4444670	4448386	expressed protein	AT5G11010.2	0	Pre-mRNA cleavage complex II protein family
LOC_Os01g08860	-5.49427	1.1e-25	5.92e-23	1	4449032	4449876	hsp20/alpha crystallin family protein, putative, expressed	AT5G12020.1	HSP17.6II	17.6 kDa class II heat shock protein
LOC_Os01g08870	-4.59211	2.06e-24	5.56e-22	1	4453717	4454004	expressed protein	0	0	0
LOC_Os01g08880	-6.26145	9.81e-27	7.95e-24	1	4454755	4457084	expressed protein	AT5G08470.1	PEX1	peroxisome 1
LOC_Os01g08890	-7.82699	1.37e-23	2.43e-21	1	4459084	4484478	expressed protein	0	0	0
LOC_Os01g08930	-0.482983	5.88e-08	3.62e-07	1	4485747	4490158	DEAD-box ATP-dependent RNA helicase, putative, expressed	0	0	0
LOC_Os01g08950	-1.28848	2.16e-18	8.42e-17	1	4493365	4495153	expressed protein	AT1G71780.1	0	0
LOC_Os01g08960	-0.63379	2.81e-19	1.31e-17	1	4494598	4497627	phosducin-like protein 3, putative, expressed	AT5G14240.1	0	Thioredoxin superfamily protein
LOC_Os01g08970	-0.307455	2.7e-19	1.27e-17	1	4497719	4504386	SSRP1-like FACT complex subunit, putative, expressed	AT3G28730.1	ATHMG,HMG,NFD,SSRP1	high mobility group
LOC_Os01g09000	0.0762543	0.086979	0.153458	1	4514298	4520613	glutaminyl-tRNA synthetase, putative, expressed	AT1G25350.1	OVA9	glutamine-tRNA ligase, putative / glutaminyl-tRNA synthetase, putative / GlnRS, putative
LOC_Os01g09020	0.703044	1.29e-14	2.41e-13	1	4534021	4540216	WD domain, G-beta repeat domain containing protein, expressed	AT1G49040.1	SCD1	stomatal cytokinesis defective / SCD1 protein (SCD1)
LOC_Os01g09030	0.00816015	0.246264	0.322957	1	4542296	4546560	2-aminoethanethiol dioxygenase, putative, expressed	AT5G39890.1	0	Protein of unknown function (DUF1637)
LOC_Os01g09100	-0.410872	0.0814954	0.144854	1	4572448	4573409	WRKY10, expressed	AT5G26170.1	ATWRKY50,WRKY50	WRKY DNA-binding protein 50
LOC_Os01g09120	-0.197894	0.0374864	0.0726624	1	4581148	4584690	Twin LOV 1, putative, expressed	AT2G02710.2	PLP,PLPA,PLPB,PLPC	PAS/LOV protein B
LOC_Os01g09200	-0.0701845	0.259431	0.332331	1	4621677	4631365	AGC_AGC_other_NDRh_TRCd.1 - ACG kinases include homologs to PKA, PKG and PKC, expressed	AT4G33080.1	0	AGC (cAMP-dependent, cGMP-dependent and protein kinase C) kinase family protein
LOC_Os01g09220	0.167362	0.32373	0.384405	1	4646427	4648260	transposon protein, putative, CACTA, En/Spm sub-class, expressed	0	0	0
LOC_Os01g09246	0.0744771	0.0336864	0.065962	1	4673400	4684865	glycine-rich protein, putative, expressed	AT5G11700.2	0	0
LOC_Os01g09252	-0.337485	0.024965	0.0504259	1	4688108	4693114	WD domain, G-beta repeat domain containing protein, expressed	AT5G51980.1	0	Transducin/WD40 repeat-like superfamily protein
LOC_Os01g09270	-2.44536	5.98e-24	1.24e-21	1	4713523	4713924	expressed protein	0	0	0
LOC_Os01g09280	-0.0263685	0.1993	0.298163	1	4714468	4718746	myb-related transcription activator, putative, expressed	AT5G47390.1	0	myb-like transcription factor family protein
LOC_Os01g09300	-0.279591	0.00485918	0.0116128	1	4726659	4731243	oxidoreductase, putative, expressed	AT1G35190.1	0	2-oxoglutarate (2OG) and Fe(II)-dependent oxygenase superfamily protein
LOC_Os01g09305	-0.330331	6.38e-05	0.00022457	1	4732052	4733048	EMB1895, putative, expressed	AT4G20060.1	EMB1895	ARM repeat superfamily protein
LOC_Os01g09310	-0.430603	9.51e-07	4.75e-06	1	4734012	4737606	EMB1895, putative, expressed	AT4G20060.1	EMB1895	ARM repeat superfamily protein
LOC_Os01g09320	-0.19936	0.0286407	0.0570024	1	4738905	4744591	NADP-dependent malic enzyme, chloroplast precursor, putative, expressed	AT1G79750.1	ATNADP-ME4,NADP-ME4	NADP-malic enzyme 4
LOC_Os01g09370	-4.74974	6.33e-07	3.24e-06	1	4761304	4767339	ankyrin repeat domain-containing protein 28, putative, expressed	AT3G04710.3	0	ankyrin repeat family protein
LOC_Os01g09384	-5.89735	1.13e-18	4.66e-17	1	4768735	4782706	ankyrin repeat domain containing protein, putative, expressed	AT3G04710.3	0	ankyrin repeat family protein
LOC_Os01g09410	-5.81467	9.39e-18	3.14e-16	1	4791837	4795348	expressed protein	0	0	0
LOC_Os01g09420	-2.97969	8.11e-22	7.62e-20	1	4796155	4798479	expressed protein	0	0	0
LOC_Os01g09430	-0.344113	0.0225393	0.0460555	1	4800247	4802179	expressed protein	AT3G21360.1	0	2-oxoglutarate (2OG) and Fe(II)-dependent oxygenase superfamily protein
LOC_Os01g09450	-0.776077	1.11e-07	6.51e-07	1	4816845	4818962	OsIAA2 - Auxin-responsive Aux/IAA gene family member, expressed	AT3G16500.1	IAA26,PAP1	phytochrome-associated protein 1
LOC_Os01g09460	0.724703	1.54e-12	2.03e-11	1	4820104	4823129	hexokinase, putative, expressed	AT4G29130.1	ATHXK1,GIN2,HXK1	hexokinase 1
LOC_Os01g09470	-0.0959427	0.189109	0.29342	1	4826590	4828735	IQ calmodulin-binding motif family protein, expressed	AT3G16490.1	IQD26	IQ-domain 26
LOC_Os01g09500	0.0596258	0.34134	0.39933	1	4849901	4852193	expressed protein	AT4G04190.1	0	0
LOC_Os01g09510	-0.117217	0.383966	0.435594	1	4852430	4854566	60S acidic ribosomal protein, putative, expressed	AT3G44590.1	0	60S acidic ribosomal protein family
LOC_Os01g09540	-0.209302	0.239858	0.318373	1	4872119	4873806	HAD superfamily phosphatase, putative, expressed	AT4G29260.1	0	HAD superfamily, subfamily IIIB acid phosphatase
LOC_Os01g09550	0.210225	3.49e-06	1.57e-05	1	4879207	4885949	no apical meristem protein, putative, expressed	AT4G29230.1	anac075,NAC075	NAC domain containing protein 75
LOC_Os01g09560	0.0295974	0.361071	0.416143	1	4891516	4896876	mitochondrial-processing peptidase subunit alpha, mitochondrial precursor, putative, expressed	AT1G51980.1	0	Insulinase (Peptidase family M16) protein
LOC_Os01g09570	0.000440124	0.192538	0.295466	1	4905501	4909514	6-phosphofructokinase, putative, expressed	AT4G26270.1	PFK3	phosphofructokinase 3
LOC_Os01g09580	0.145785	0.409602	0.457051	1	4909890	4913696	CAMK_CAMK_like_Aur_like.1 - CAMK includes calcium/calmodulin depedent protein kinases, expressed	AT4G32830.1	AtAUR1,AUR1	ataurora1
LOC_Os01g09590	-0.313426	0.000758613	0.0021606	1	4917884	4919224	myb-like DNA-binding domain containing protein, putative, expressed	AT2G36890.1	ATMYB38,BIT1,MYB38,RAX2	Duplicated homeodomain-like superfamily protein
LOC_Os01g09640	-0.0984947	0.597965	0.624085	1	4971171	4973555	Myb transcription factor, putative, expressed	AT5G47390.1	0	myb-like transcription factor family protein
LOC_Os01g09660	-0.929555	2.09e-14	3.78e-13	1	4979098	4980028	expressed protein	AT5G19090.1	0	Heavy metal transport/detoxification superfamily protein
LOC_Os01g09665	-1.47027	1.63e-13	2.55e-12	1	4980670	4981944	expressed protein	0	0	0
LOC_Os01g09670	0.356276	1.53e-06	7.32e-06	1	4982142	4985143	pollen-specific protein SF21, putative, expressed	AT5G56750.1	NDL1	N-MYC downregulated-like 1
LOC_Os01g09700	-2.72618	9.02e-20	4.74e-18	1	5002118	5005727	aminotransferase, classes I and II, domain containing protein, expressed	AT4G26200.1	ACS7,ATACS7	1-amino-cyclopropane-1-carboxylate synthase 7
LOC_Os01g09740	-0.199257	0.00227285	0.00584982	1	5017893	5020150	F-box/LRR-repeat protein, putative, expressed	AT4G29420.1	0	F-box/RNI-like superfamily protein
LOC_Os01g09750	-0.0747708	0.27272	0.343095	1	5021088	5025720	RNA methyltransferase protein, putative, expressed	AT3G21300.1	0	RNA methyltransferase family protein
LOC_Os01g09760	-0.0188176	0.192686	0.295611	1	5028289	5037189	DIRP family protein, putative, expressed	AT3G21430.2	ALY3,ATALY3	DNA binding
LOC_Os01g09770	-0.0125186	0.189057	0.29338	1	5037238	5040698	expressed protein	AT3G11760.1	0	0
LOC_Os01g09790	-0.222164	0.277646	0.347241	1	5052993	5055753	IQ calmodulin-binding motif domain containing protein, expressed	AT2G26180.1	IQD6	IQ-domain 6
LOC_Os01g09830	-0.411534	0.00180373	0.00474309	1	5085833	5086559	OsGrx_A2 - glutaredoxin subgroup III, expressed	AT5G11930.1	0	Thioredoxin superfamily protein
LOC_Os01g09850	0.00162491	0.213626	0.303927	1	5099501	5102343	ZOS1-04 - C2H2 zinc finger protein, expressed	AT3G13810.1	AtIDD11,IDD11	indeterminate(ID)-domain 11
LOC_Os01g09860	0.0963082	0.418309	0.464799	1	5109949	5117013	retrotransposon protein, putative, unclassified, expressed	0	0	0
LOC_Os01g09880	0.0354944	0.825582	0.831375	1	5131471	5132918	harpin-induced protein 1 domain containing protein, expressed	AT1G17620.1	0	Late embryogenesis abundant (LEA) hydroxyproline-rich glycoprotein family
LOC_Os01g09890	-0.492583	6.04e-09	4.44e-08	1	5138463	5140925	translation initiation factor SUI1, putative, expressed	AT5G11900.1	0	Translation initiation factor SUI1 family protein
LOC_Os01g09930	3.38196	4.26e-18	1.52e-16	1	5163291	5168424	helix-loop-helix DNA-binding domain containing protein, expressed	AT5G56960.1	0	basic helix-loop-helix (bHLH) DNA-binding family protein
LOC_Os01g10010	0.172908	2.43e-05	9.36e-05	1	5213932	5216703	prenylated rab acceptor, putative, expressed	AT1G55190.1	PRA1.F2,PRA7	PRA1 (Prenylated rab acceptor) family protein
LOC_Os01g10020	0.14966	0.000838284	0.00236625	1	5218542	5220398	ectonucleotide pyrophosphatase/phosphodiesterase family member 1, putative, expressed	AT4G29680.1	0	Alkaline-phosphatase-like family protein
LOC_Os01g10050	-0.0488173	0.45093	0.493691	1	5246503	5251192	DEAD-box ATP-dependent RNA helicase, putative, expressed	0	0	0
LOC_Os01g10070	-0.235371	0.000441259	0.00131617	1	5256634	5257326	expressed protein	0	0	0
LOC_Os01g10080	-0.174957	0.00390294	0.00953448	1	5258256	5261017	expressed protein	AT1G17665.1	0	0
LOC_Os01g10100	-0.0373111	0.199688	0.298165	1	5263422	5266102	expressed protein	AT5G11870.2	0	Alkaline phytoceramidase (aPHC)
LOC_Os01g10130	-0.190527	0.66212	0.680609	1	5288135	5293325	RNA-dependent RNA polymerase, putative, expressed	AT2G19910.1	0	RNA-dependent RNA polymerase family protein
LOC_Os01g10140	0.0743796	0.511308	0.546985	1	5307412	5315398	RNA-dependent RNA polymerase, putative, expressed	AT2G19910.1	0	RNA-dependent RNA polymerase family protein
LOC_Os01g10150	0.101115	2.87e-05	0.000108677	1	5328818	5335518	CK1_CaseinKinase_1a.1 - CK1 includes the casein kinase 1 kinases, expressed	AT2G25760.1	0	Protein kinase family protein
LOC_Os01g10180	-0.143743	0.348382	0.405044	1	5352369	5353612	avr9/Cf-9 rapidly elicited protein 146, putative, expressed	AT1G52140.1	0	0
LOC_Os01g10210	0.346154	0.000910014	0.00254874	1	5373582	5374794	lachrymatory factor synthase, putative, expressed	AT2G25770.1	0	Polyketide cyclase/dehydrase and lipid transport superfamily protein
LOC_Os01g10250	-0.238503	0.0148162	0.0316403	1	5389733	5394414	hydrolase, alpha/beta fold family domain containing protein, expressed	AT5G11650.1	0	alpha/beta-Hydrolases superfamily protein
LOC_Os01g10280	0.000567484	0.219527	0.306201	1	5406007	5412769	phosphoribosylaminoimidazole carboxylase, chloroplast precursor, putative, expressed	AT2G37690.1	0	phosphoribosylaminoimidazole carboxylase, putative / AIR carboxylase, putative
LOC_Os01g10290	-0.060015	0.644765	0.665182	1	5413599	5416935	autophagy-related protein 3, putative, expressed	AT5G61500.1	ATATG3,ATG3	autophagy 3 (APG3)
LOC_Os01g10300	0.415204	3.06e-11	3.25e-10	1	5417184	5418745	expressed protein	0	0	0
LOC_Os01g10320	0.0759324	0.8204	0.826524	1	5426518	5430614	class III HD-Zip protein 8, putative, expressed	AT1G52150.1	ATHB-15,ATHB15,CNA,ICU4	Homeobox-leucine zipper family protein / lipid-binding START domain-containing protein
LOC_Os01g10340	0.38336	2.41e-07	1.33e-06	1	5435443	5442651	expressed protein	AT5G11640.1	0	Thioredoxin superfamily protein
LOC_Os01g10350	-0.0733976	0.414994	0.461772	1	5442857	5446266	MPPN domain containing protein, expressed	AT3G16310.1	0	mitotic phosphoprotein N\' end (MPPN) family protein
LOC_Os01g10400	-0.0158439	0.200789	0.298767	1	5478476	5479836	expressed protein	0	0	0
LOC_Os01g10430	-0.195545	0.00422413	0.0102419	1	5493186	5499451	protein kinase family protein, putative, expressed	AT1G53050.1	0	Protein kinase superfamily protein
LOC_Os01g10440	0.352363	0.0302679	0.0598208	1	5507002	5509548	xylosyltransferase, putative, expressed	AT3G15350.1	0	Core-2/I-branching beta-1,6-N-acetylglucosaminyltransferase family protein
LOC_Os01g10450	0.63102	1.8e-12	2.34e-11	1	5510522	5514480	protein kinase domain containing protein, expressed	AT5G58950.1	0	Protein kinase superfamily protein
LOC_Os01g10460	0.000218962	0.173358	0.280418	1	5530497	5533609	expressed protein	0	0	0
LOC_Os01g10530	-0.000684801	0.221545	0.307296	1	5591697	5596237	expressed protein	0	0	0
LOC_Os01g10580	0.114572	0.436127	0.480407	1	5639769	5641495	B-box zinc finger family protein, putative, expressed	AT1G78600.2	DBB3,LZF1,STH3	light-regulated zinc finger protein 1
LOC_Os01g10610	0.0950805	0.0202632	0.0418574	1	5668988	5671470	BES1/BZR1 homolog protein, putative, expressed	AT1G78700.1	BEH4	BES1/BZR1 homolog 4
LOC_Os01g10630	-0.190614	0.00600589	0.0140482	1	5675585	5679551	expressed protein	AT1G53460.1	0	0
LOC_Os01g10680	-0.437531	7.89e-07	3.99e-06	1	5699651	5701555	GIL1, putative, expressed	AT1G53380.1	0	Plant protein of unknown function (DUF641)
LOC_Os01g10690	0.328886	0.000283906	0.00087803	1	5718883	5724184	POLD3 - Putative DNA polymerase delta complex subunit, expressed	AT1G78650.1	POLD3	DNA-directed DNA polymerases
LOC_Os01g10700	2.97832	3.5e-16	8.81e-15	1	5727326	5729756	D-mannose binding lectin family protein, expressed	AT4G32300.1	SD2-5	S-domain-2 5
LOC_Os01g10790	0.0452502	0.211938	0.303179	1	5760481	5764641	WD domain, G-beta repeat domain containing protein, expressed	AT5G45760.1	0	Transducin/WD40 repeat-like superfamily protein
LOC_Os01g10800	0.138992	0.083499	0.147998	1	5764652	5767959	pentatricopeptide, putative, expressed	AT4G18750.1	DOT4	Pentatricopeptide repeat (PPR) superfamily protein
LOC_Os01g10810	0.0759874	0.396907	0.446179	1	5768209	5769462	rho termination factor, N-terminal domain containing protein, expressed	AT4G18740.1	0	Rho termination factor
LOC_Os01g10820	-0.0838451	0.324045	0.384596	1	5770150	5772034	ribosomal protein L5, putative, expressed	AT3G58700.1	0	Ribosomal L5P family protein
LOC_Os01g10830	-0.169544	0.219782	0.306347	1	5773300	5774192	carnitine racemase like protein, putative, expressed	AT4G14440.1	ATECI3,ECI3,HCD1	3-hydroxyacyl-CoA dehydratase 1
LOC_Os01g10850	-0.429078	0.135817	0.227651	1	5789309	5791121	peroxidase precursor, putative, expressed	AT5G05340.1	0	Peroxidase superfamily protein
LOC_Os01g10860	-0.244953	0.233988	0.315027	1	5794747	5797674	expressed protein	0	0	0
LOC_Os01g10880	-0.360331	1.03e-05	4.28e-05	1	5808045	5808340	expressed protein	0	0	0
LOC_Os01g10890	-0.430887	0.0210856	0.0434003	1	5809557	5811617	CAMK_KIN1/SNF1/Nim1_like.8 - CAMK includes calcium/calmodulin depedent protein kinases, expressed	AT5G45820.1	CIPK20,PKS18,SnRK3.6	CBL-interacting protein kinase 20
LOC_Os01g10900	0.58017	0.00017844	0.000574082	1	5814778	5818810	MRH1, putative, expressed	AT4G18640.1	MRH1	Leucine-rich repeat protein kinase family protein
LOC_Os01g10930	0.10062	0.143011	0.238439	1	5828553	5830832	peptide-N4-asparagine amidase A, putative, expressed	AT3G14920.1	0	Peptide-N4-(N-acetyl-beta-glucosaminyl)asparagine amidase A protein
LOC_Os01g10950	-0.119985	0.231455	0.313317	1	5837475	5839898	peptide-N4-asparagine amidase A, putative, expressed	AT3G14920.1	0	Peptide-N4-(N-acetyl-beta-glucosaminyl)asparagine amidase A protein
LOC_Os01g10960	-0.124623	0.486313	0.524728	1	5841736	5843574	peptide-N4-asparagine amidase A, putative, expressed	AT3G14920.1	0	Peptide-N4-(N-acetyl-beta-glucosaminyl)asparagine amidase A protein
LOC_Os01g10980	0.187145	0.125148	0.211866	1	5856467	5857920	auxin-induced protein 5NG4, putative, expressed	AT5G64700.1	0	nodulin MtN21 /EamA-like transporter family protein
LOC_Os01g10990	0.502915	0.00113056	0.00310508	1	5861816	5863794	integral membrane protein DUF6 containing protein, expressed	AT5G64700.1	0	nodulin MtN21 /EamA-like transporter family protein
LOC_Os01g11010	0.463023	0.000501087	0.00147791	1	5875786	5877849	peptide-N4-asparagine amidase A, putative, expressed	AT3G14920.1	0	Peptide-N4-(N-acetyl-beta-glucosaminyl)asparagine amidase A protein
LOC_Os01g11020	-1.60633	3.52e-06	1.59e-05	1	5884006	5884572	expressed protein	0	0	0
LOC_Os01g11040	0.105617	0.0261561	0.0525835	1	5890605	5898224	SCAR-like protein 2, putative, expressed	AT1G29170.1	ATSCAR3,SCAR3,WAVE2	SCAR family protein
LOC_Os01g11070	0.00374655	0.508555	0.544587	1	5911503	5916819	Alg9-like mannosyltransferase protein, putative, expressed	AT1G16900.1	0	Alg9-like mannosyltransferase family
LOC_Os01g11110	-0.235893	0.0097426	0.0217392	1	5921759	5934186	14-3-3 protein, putative, expressed	AT1G26480.1	GF14 IOTA,GRF12	general regulatory factor 12
LOC_Os01g11120	0.00576683	0.32478	0.385227	1	5934573	5939527	CID11, putative, expressed	AT3G14450.1	CID9	CTC-interacting domain 9
LOC_Os01g11150	0.36463	0.312296	0.374951	1	5968819	5972489	gibberellin 2-beta-dioxygenase, putative, expressed	AT1G78440.1	ATGA2OX1,GA2OX1	Arabidopsis thaliana gibberellin 2-oxidase 1
LOC_Os01g11160	0.35787	0.00960477	0.0214739	1	5983581	5985875	amino acid permease family protein, putative, expressed	AT2G34960.1	CAT5	cationic amino acid transporter 5
LOC_Os01g11210	-0.0759426	0.215587	0.304631	1	6003524	6004869	expressed protein	0	0	0
LOC_Os01g11230	-0.367832	4.24e-09	3.21e-08	1	6007818	6009027	SOUL heme-binding protein, putative, expressed	AT1G17100.1	0	SOUL heme-binding family protein
LOC_Os01g11240	-0.245867	0.000596832	0.0017348	1	6010736	6011894	DUF538 domain containing protein, putative, expressed	AT5G46230.1	0	Protein of unknown function, DUF538
LOC_Os01g11250	0.0174654	0.297048	0.362673	1	6017742	6022156	potassium channel KAT1, putative, expressed	AT4G18290.1	KAT2	potassium channel in Arabidopsis thaliana 2
LOC_Os01g11260	0.117413	0.0501005	0.0941123	1	6025074	6029649	phospho-N-acetylmuramoyl-pentapeptide-transferase, putative, expressed	AT4G18270.1	ATTRANS11,TRANS11	translocase 11
LOC_Os01g11270	0.229196	0.771662	0.781276	1	6031025	6032833	cytochrome P450, putative, expressed	AT2G34500.1	CYP710A1	cytochrome P450, family 710, subfamily A, polypeptide 1
LOC_Os01g11340	-0.0355153	0.203719	0.300053	1	6076688	6078711	cytochrome P450, putative, expressed	AT2G34500.1	CYP710A1	cytochrome P450, family 710, subfamily A, polypeptide 1
LOC_Os01g11350	0.024928	0.48769	0.525862	1	6094692	6096528	bZIP transcription factor domain containing protein, expressed	AT3G58120.1	ATBZIP61,BZIP61	Basic-leucine zipper (bZIP) transcription factor family protein
LOC_Os01g11360	0.245861	0.142909	0.238286	1	6108958	6111317	expressed protein	0	0	0
LOC_Os01g11370	-0.0671139	0.346596	0.403763	1	6112801	6125531	ATP-dependent RNA helicase, putative, expressed	0	0	0
LOC_Os01g11414	0.0802222	0.0900296	0.158127	1	6134202	6139189	sodium/calcium exchanger protein, putative, expressed	AT1G53210.1	0	sodium/calcium exchanger family protein / calcium-binding EF hand family protein
LOC_Os01g11480	0.0851226	0.267119	0.338347	1	6183125	6183625	zinc finger, C3HC4 type domain containing protein, expressed	AT2G42350.1	0	RING/U-box superfamily protein
LOC_Os01g11500	-0.359819	0.225618	0.309751	1	6188518	6189219	zinc finger, C3HC4 type domain containing protein, expressed	AT1G04360.1	0	RING/U-box superfamily protein
LOC_Os01g11520	-0.0298038	0.197184	0.297411	1	6199158	6200399	RING-H2 finger protein, putative, expressed	AT2G42360.1	0	RING/U-box superfamily protein
LOC_Os01g11550	0.397934	0.0107778	0.0237914	1	6221636	6224329	TCP family transcription factor, putative, expressed	AT3G15030.1	MEE35,TCP4	TCP family transcription factor 4
LOC_Os01g11570	0.682513	2.04e-12	2.63e-11	1	6242495	6244969	GDSL-like lipase/acylhydrolase, putative, expressed	AT5G45920.1	0	SGNH hydrolase-type esterase superfamily protein
LOC_Os01g11580	0.0285291	0.0572785	0.106188	1	6248097	6253398	bromodomain containing protein, expressed	AT1G06230.1	GTE4	global transcription factor group E4
LOC_Os01g11590	-0.68709	1.23e-06	6.04e-06	1	6253721	6257198	uncharacterized protein HI0077, putative, expressed	AT1G06240.1	0	Protein of unknown function DUF455
LOC_Os01g11600	0.558788	0.000107192	0.000361371	1	6257915	6258264	expressed protein	AT2G31090.1	0	0
LOC_Os01g11620	0.220066	0.000512462	0.0015091	1	6267440	6270903	GDSL-like lipase/acylhydrolase, putative, expressed	AT5G45910.1	0	GDSL-like Lipase/Acylhydrolase superfamily protein
LOC_Os01g11650	0.254014	0.000760485	0.00216524	1	6278493	6283652	GDSL-like lipase/acylhydrolase, putative, expressed	AT5G45910.1	0	GDSL-like Lipase/Acylhydrolase superfamily protein
LOC_Os01g11660	-2.45886	0.00605352	0.0141509	1	6288365	6292303	GDSL-like lipase/acylhydrolase, putative, expressed	AT1G28590.1	0	GDSL-like Lipase/Acylhydrolase superfamily protein
LOC_Os01g11670	-2.47626	1.47e-07	8.44e-07	1	6295991	6297676	OsSCP2 - Putative Serine Carboxypeptidase homologue, expressed	AT1G15000.1	scpl50	serine carboxypeptidase-like 50
LOC_Os01g11700	0.178669	0.3525	0.408637	1	6304802	6306608	GDSL-like lipase/acylhydrolase, putative, expressed	AT2G27360.1	0	GDSL-like Lipase/Acylhydrolase superfamily protein
LOC_Os01g11710	-0.207278	0.470933	0.511075	1	6319130	6322474	GDSL-like lipase/acylhydrolase, putative, expressed	AT5G45910.1	0	GDSL-like Lipase/Acylhydrolase superfamily protein
LOC_Os01g11730	-1.13357	0.00173646	0.00458212	1	6340836	6344345	GDSL-like lipase/acylhydrolase, putative, expressed	AT5G45910.1	0	GDSL-like Lipase/Acylhydrolase superfamily protein
LOC_Os01g11750	0.781491	0.00231989	0.00595938	1	6361526	6363457	GDSL-like lipase/acylhydrolase, putative, expressed	AT5G45910.1	0	GDSL-like Lipase/Acylhydrolase superfamily protein
LOC_Os01g11810	0.280241	0.000552455	0.00161617	1	6387691	6391467	powdery mildew resistant protein 5, putative, expressed	AT1G29050.1	TBL38	TRICHOME BIREFRINGENCE-LIKE 38
LOC_Os01g11860	2.65394	1.44e-11	1.61e-10	1	6412786	6419895	DJ-1 family protein, putative, expressed	AT1G53280.1	0	Class I glutamine amidotransferase-like superfamily protein
LOC_Os01g11880	0.0148372	0.247099	0.323497	1	6432336	6436086	DJ-1 family protein, putative, expressed	AT1G53280.1	0	Class I glutamine amidotransferase-like superfamily protein
LOC_Os01g11900	0.0417108	0.346398	0.403606	1	6444319	6456076	hhH-GPD superfamily base excision DNA repair protein, expressed	AT5G04560.2	DME	HhH-GPD base excision DNA repair family protein
LOC_Os01g11910	-0.178555	0.587264	0.614529	1	6462706	6465037	basic helix-loop-helix, putative, expressed	AT2G40200.1	0	basic helix-loop-helix (bHLH) DNA-binding superfamily protein
LOC_Os01g11920	0.0841386	0.162941	0.267401	1	6471718	6485507	retrotransposon protein, putative, unclassified, expressed	0	0	0
LOC_Os01g11946	0.12274	0.0632208	0.115841	1	6500706	6507149	ABC transporter, ATP-binding protein, putative, expressed	AT1G54350.1	0	ABC transporter family protein
LOC_Os01g11952	-0.0905468	0.329505	0.389264	1	6507356	6514891	histone-lysine N-methyltransferase ATX5, putative, expressed	AT4G27910.1	ATX4,SDG16	SET domain protein 16
LOC_Os01g11960	-0.102629	0.169901	0.276204	1	6518127	6521046	histone-lysine N-methyltransferase ATX5, putative, expressed	AT3G61740.1	ATX3,SDG14	SET domain protein 14
LOC_Os01g11970	-0.168042	0.232109	0.313614	1	6523637	6524620	expressed protein	AT3G25545.1	0	0
LOC_Os01g11980	0.224154	5.21e-07	2.72e-06	1	6525486	6528272	SFT2, putative, expressed	AT5G24170.1	0	Got1/Sft2-like vescicle transport protein family
LOC_Os01g12000	0.0706478	0.250679	0.325723	1	6534609	6535837	expressed protein	0	0	0
LOC_Os01g12060	-2.60159	5.2e-16	1.26e-14	1	6558931	6559377	expressed protein	0	0	0
LOC_Os01g12080	-0.486801	5.97e-05	0.000211117	1	6572023	6577171	plant-specific domain TIGR01589 family protein, putative, expressed	AT3G61700.1	0	Plant protein 1589 of unknown function
LOC_Os01g12090	-0.177631	0.0372051	0.0721973	1	6583822	6586889	ribosomal protein S6 family protein, putative, expressed	AT3G18760.1	0	Translation elongation factor EF1B/ribosomal protein S6 family protein
LOC_Os01g12100	-0.572383	5.82e-07	3e-06	1	6587146	6587940	expressed protein	0	0	0
LOC_Os01g12120	-0.379629	0.254095	0.328334	1	6606521	6607239	expressed protein	0	0	0
LOC_Os01g12130	-1.72402	1.47e-06	7.05e-06	1	6612343	6613905	nodulin MtN3 family protein, putative, expressed	AT5G53190.1	0	Nodulin MtN3 family protein
LOC_Os01g12160	0.110624	0.261134	0.333725	1	6624963	6630462	OsGH3.3 - Probable indole-3-acetic acid-amido synthetase, expressed	AT2G46370.4	FIN219,JAR1	Auxin-responsive GH3 family protein
LOC_Os01g12180	-0.143195	0.127868	0.215767	1	6642665	6645196	expressed protein	AT5G53220.1	0	0
LOC_Os01g12190	-0.0570226	0.210497	0.302291	1	6649789	6650522	expressed protein	AT5G41761.1	0	0
LOC_Os01g12200	-0.0679846	0.241729	0.319561	1	6653077	6655383	expressed protein	AT2G46220.1	0	Uncharacterized conserved protein (DUF2358)
LOC_Os01g12210	-0.669457	0.00696435	0.0160697	1	6659149	6662582	aluminum-activated malate transporter, putative, expressed	AT3G18440.1	ALMT9,AtALMT9	aluminum-activated malate transporter 9
LOC_Os01g12220	0.0913812	0.172364	0.279208	1	6663533	6665460	uncharacterized protein family UPF0016 domain containing protein, expressed	AT1G64150.1	0	Uncharacterized protein family (UPF0016)
LOC_Os01g12230	0.104923	0.200019	0.298357	1	6667854	6670442	peptidase C45, acyl-coenzyme A/6-aminopenicillanic acid acyl-transferase, putative, expressed	0	0	0
LOC_Os01g12250	0.204363	0.62943	0.651383	1	6694004	6696795	expressed protein	AT5G52950.1	0	0
LOC_Os01g12260	0.0494239	0.569876	0.599181	1	6699462	6703371	vacuolar ATP synthase subunit E, putative, expressed	AT4G11150.1	emb2448,TUF,TUFF,VHA-E1	vacuolar ATP synthase subunit E1
LOC_Os01g12270	-0.21531	0.232467	0.313892	1	6704403	6704666	expressed protein	0	0	0
LOC_Os01g12280	0.0761864	0.0268121	0.0537404	1	6706087	6710801	hAT dimerisation domain-containing protein, putative, expressed	AT1G79740.1	0	hAT transposon superfamily
LOC_Os01g12290	-1.49526	0.00741942	0.0170368	1	6711815	6714142	S-locus lectin protein kinase family protein, putative, expressed	AT2G19130.1	0	S-locus lectin protein kinase family protein
LOC_Os01g12304	-3.0417	2.31e-07	1.28e-06	1	6718349	6719948	esterase, putative, expressed	AT2G27360.1	0	GDSL-like Lipase/Acylhydrolase superfamily protein
LOC_Os01g12320	1.38465	0.246195	0.322947	1	6724939	6727643	GDSL-like lipase/acylhydrolase, putative, expressed	AT5G45910.1	0	GDSL-like Lipase/Acylhydrolase superfamily protein
LOC_Os01g12330	0.224895	0.261415	0.333927	1	6732152	6735486	expressed protein	0	0	0
LOC_Os01g12340	-3.47338	6.67e-05	0.000234028	1	6735758	6746298	retrotransposon protein, putative, unclassified, expressed	0	0	0
LOC_Os01g12350	-1.49125	1e-05	4.17e-05	1	6747476	6750728	retrotransposon protein, putative, unclassified, expressed	0	0	0
LOC_Os01g12374	-1.37714	0.000164356	0.00053249	1	6758675	6760456	expressed protein	0	0	0
LOC_Os01g12381	0.920378	1.62e-11	1.8e-10	1	6764450	6765888	GDSL-like lipase/acylhydrolase, putative, expressed	AT1G31550.2	0	GDSL-like Lipase/Acylhydrolase superfamily protein
LOC_Os01g12390	0.0132466	0.237752	0.317206	1	6766497	6770164	inactive receptor kinase At2g26730 precursor, putative, expressed	AT4G23740.1	0	Leucine-rich repeat protein kinase family protein
LOC_Os01g12400	0.209429	0.000586016	0.00170489	1	6774200	6777805	S-locus lectin protein kinase family protein, putative, expressed	AT2G19130.1	0	S-locus lectin protein kinase family protein
LOC_Os01g12410	0.150086	0.0368285	0.0715522	1	6781919	6784207	receptor-like protein kinase, putative, expressed	AT2G19130.1	0	S-locus lectin protein kinase family protein
LOC_Os01g12420	0.599266	3.85e-05	0.000141353	1	6787075	6789731	receptor-like protein kinase, putative, expressed	AT2G19130.1	0	S-locus lectin protein kinase family protein
LOC_Os01g12430	-0.0560252	0.167702	0.273621	1	6790657	6793346	receptor-like protein kinase, putative, expressed	AT2G19130.1	0	S-locus lectin protein kinase family protein
LOC_Os01g12440	-0.417979	0.0182679	0.0381353	1	6813714	6815546	AP2 domain containing protein, expressed	AT4G27950.1	CRF4	cytokinin response factor 4
LOC_Os01g12460	0.072659	0.23703	0.316696	1	6830104	6832770	expressed protein	AT5G53280.1	PDV1	plastid division1
LOC_Os01g12464	0.543124	2.66e-07	1.45e-06	1	6833050	6835300	CHCH domain containing protein, expressed	AT4G23760.1	0	Cox19-like CHCH family protein
LOC_Os01g12470	-0.0625227	0.308283	0.371806	1	6837120	6841269	mitochondrial carrier protein, putative, expressed	AT4G27940.1	ATMTM1,MTM1	manganese tracking factor for mitochondrial SOD2
LOC_Os01g12480	-0.13431	0.00280718	0.00707048	1	6841526	6843538	expressed protein	AT2G44820.1	0	0
LOC_Os01g12520	-0.197549	0.346342	0.403602	1	6879905	6881968	mitochondrial carrier protein, putative, expressed	AT1G79900.1	ATMBAC2,BAC2	Mitochondrial substrate carrier family protein
LOC_Os01g12530	-0.0580306	0.257371	0.33072	1	6889351	6896414	smr domain containing protein, expressed	AT5G58720.1	0	smr (Small MutS Related) domain-containing protein
LOC_Os01g12540	-0.235741	0.000348204	0.00106037	1	6897557	6904259	GTPase of unknown function domain containing protein, putative, expressed	AT5G39960.1	0	GTP binding;GTP binding
LOC_Os01g12550	0.0909038	0.00338511	0.0083714	1	6904506	6909594	expressed protein	AT5G62650.1	0	Tic22-like family protein
LOC_Os01g12560	-0.299083	0.000807429	0.00228656	1	6909691	6912131	3-methyl-2-oxobutanoate hydroxymethyltransferase, putative, expressed	AT2G46110.1	KPHMT1,PANB1	ketopantoate hydroxymethyltransferase 1
LOC_Os01g12640	-0.152431	0.313163	0.375613	1	6957017	6958737	expressed protein	AT1G64080.1	0	0
LOC_Os01g12650	-0.0692365	0.183085	0.289421	1	6967620	6970164	reticulon domain containing protein, putative, expressed	AT4G23630.1	BTI1,RTNLB1	VIRB2-interacting protein 1
LOC_Os01g12660	-1.57447	6.11e-10	5.28e-09	1	6970861	6976710	AAA-type ATPase family protein, putative, expressed	AT1G64110.3	0	P-loop containing nucleoside triphosphate hydrolases superfamily protein
LOC_Os01g12670	-0.283528	8.98e-08	5.38e-07	1	6979613	6985778	expressed protein	AT2G46200.1	0	0
LOC_Os01g12680	0.401144	0.0048449	0.0115835	1	6987901	6994006	C4-dicarboxylate transporter/malic acid transport protein, expressed	AT5G24030.1	SLAH3	SLAC1 homologue 3
LOC_Os01g12720	0.0940715	0.0634422	0.11619	1	7038103	7042925	protein kinase domain containing protein, expressed	AT3G24550.1	ATPERK1,PERK1	proline extensin-like receptor kinase 1
LOC_Os01g12730	0.106387	0.0114766	0.025165	1	7043932	7047559	ras-related protein, putative, expressed	AT1G52280.1	AtRABG3d,RABG3d	RAB GTPase homolog G3D
LOC_Os01g12740	-0.0451053	0.456514	0.498745	1	7048273	7050877	cytochrome P450, putative, expressed	AT3G48290.1	CYP71A24	cytochrome P450, family 71, subfamily A, polypeptide 24
LOC_Os01g12750	-0.252304	0.0250049	0.0504976	1	7053100	7056375	cytochrome P450, putative, expressed	AT3G48310.1	CYP71A22	cytochrome P450, family 71, subfamily A, polypeptide 22
LOC_Os01g12760	0.373246	0.20271	0.299651	1	7061344	7065249	cytochrome P450, putative, expressed	AT3G48280.1	CYP71A25	cytochrome P450, family 71, subfamily A, polypeptide 25
LOC_Os01g12770	0.136924	0.511855	0.547416	1	7071481	7073789	cytochrome P450, putative, expressed	AT3G48270.1	CYP71A26	cytochrome P450, family 71, subfamily A, polypeptide 26
LOC_Os01g12800	-0.0758066	0.689672	0.705892	1	7085842	7089194	peroxisomal membrane protein, putative, expressed	AT3G24570.1	0	Peroxisomal membrane 22 kDa (Mpv17/PMP22) family protein
LOC_Os01g12810	-0.696082	0.00108878	0.00300049	1	7092032	7095355	retrotransposon protein, putative, unclassified, expressed	0	0	0
LOC_Os01g12830	-0.118117	0.800155	0.807778	1	7100013	7103266	erythronate-4-phosphate dehydrogenase domain containing protein, expressed	AT1G79870.1	0	D-isomer specific 2-hydroxyacid dehydrogenase family protein
LOC_Os01g12840	-0.380598	0.0104401	0.0231114	1	7104273	7109141	expressed protein	AT3G24630.1	0	0
LOC_Os01g12860	0.178862	0.694801	0.710628	1	7115771	7124102	MYB family transcription factor, putative, expressed	AT4G32730.2	ATMYB3R-1,ATMYB3R1,MYB3R-1,MYB3R1,PC-MYB1	Homeodomain-like protein
LOC_Os01g12870	-0.275141	0.0999026	0.1734	1	7125360	7128912	eukaryotic translation initiation factor 3 subunit E-interacting protein, putative, expressed	AT5G25754.1	0	RNA polymerase I-associated factor PAF67
LOC_Os01g12880	-0.0120339	0.221257	0.307113	1	7129149	7137330	VHS and GAT domain containing protein, expressed	AT4G32760.2	0	ENTH/VHS/GAT family protein
LOC_Os01g12890	0.1402	0.00158757	0.00422862	1	7157780	7164385	expressed protein	AT5G11530.1	EMF1	embryonic flower 1 (EMF1)
LOC_Os01g12910	-0.734011	3.77e-12	4.67e-11	1	7173618	7175813	thioesterase family protein, putative, expressed	AT3G16175.1	0	Thioesterase superfamily protein
LOC_Os01g12920	-0.323637	0.281968	0.350874	1	7176107	7177066	thioesterase family protein, putative, expressed	AT3G16175.1	0	Thioesterase superfamily protein
LOC_Os01g12930	-0.936132	2.99e-11	3.2e-10	1	7177355	7183963	U-box domain containing protein, expressed	AT3G06880.2	0	Transducin/WD40 repeat-like superfamily protein
LOC_Os01g12950	0.119628	0.0726499	0.130949	1	7197022	7205699	ubiquitin-conjugating enzyme, putative, expressed	AT3G15355.1	PFU1,UBC25	ubiquitin-conjugating enzyme 25
LOC_Os01g13000	0.256744	2.35e-07	1.3e-06	1	7216513	7225223	ethylene-responsive protein related, putative, expressed	AT4G29100.1	0	basic helix-loop-helix (bHLH) DNA-binding superfamily protein
LOC_Os01g13030	0.659363	0.00638276	0.0148608	1	7249761	7254629	OsIAA3 - Auxin-responsive Aux/IAA gene family member, expressed	AT4G29080.1	IAA27,PAP2	phytochrome-associated protein 2
LOC_Os01g13060	-0.0224338	0.191996	0.295059	1	7265228	7273237	CK1_CaseinKinase_1.1 - CK1 includes the casein kinase 1 kinases, expressed	AT4G28880.1	ckl3	casein kinase I-like 3
LOC_Os01g13070	0.151479	0.196036	0.296896	1	7276019	7277972	expressed protein	AT3G22810.1	0	Plant protein of unknown function (DUF828) with plant pleckstrin homology-like region
LOC_Os01g13080	-0.324119	0.000307164	0.000942356	1	7278720	7280250	60S acidic ribosomal protein, putative, expressed	AT4G25890.1	0	60S acidic ribosomal protein family
LOC_Os01g13090	-0.27949	4.54e-05	0.000164874	1	7281734	7285992	nucleic acid binding protein, putative, expressed	AT3G16220.1	0	Predicted eukaryotic LigT
LOC_Os01g13100	0.174031	0.011374	0.0249618	1	7287907	7294236	KH domain containing protein, putative, expressed	AT3G16230.2	0	Predicted eukaryotic LigT
LOC_Os01g13120	0.0698156	0.257616	0.330903	1	7297672	7298971	aquaporin protein, putative, expressed	AT2G25810.1	TIP4;1	tonoplast intrinsic protein 4;1
LOC_Os01g13130	-0.0658592	0.265212	0.336857	1	7302368	7303788	aquaporin protein, putative, expressed	AT2G25810.1	TIP4;1	tonoplast intrinsic protein 4;1
LOC_Os01g13140	-0.143608	0.228892	0.311808	1	7307881	7309906	WD domain, G-beta repeat domain containing protein, expressed	AT2G26490.1	0	Transducin/WD40 repeat-like superfamily protein
LOC_Os01g13150	0.0881761	0.120229	0.204484	1	7325145	7332536	metallo-beta-lactamase family protein, putative, expressed	AT3G16260.1	TRZ4	tRNAse Z4
LOC_Os01g13160	0.111382	0.000799827	0.00226729	1	7333691	7339244	expressed protein	AT3G16270.1	0	ENTH/VHS family protein
LOC_Os01g13170	0.274723	8.09e-08	4.87e-07	1	7340717	7345465	ubiquitin-conjugating enzyme E2, putative, expressed	AT1G53025.1	0	Ubiquitin-conjugating enzyme family protein
LOC_Os01g13190	-0.065704	0.377551	0.430048	1	7348563	7352146	histidinol dehydrogenase, chloroplast precursor, putative, expressed	AT5G63890.1	ATHDH,HDH,HISN8	histidinol dehydrogenase
LOC_Os01g13200	-0.100211	0.0595088	0.109794	1	7352175	7357620	abscisic acid insensitive 8, putative, expressed	AT3G08550.1	ABI8,ELD1,KOB1	elongation defective 1 protein / ELD1 protein
LOC_Os01g13210	-0.269765	0.00787713	0.0179746	1	7363643	7366111	salt stress root protein RS1, putative, expressed	AT4G20260.1	ATPCAP1,PCAP1	plasma-membrane associated cation-binding protein 1
LOC_Os01g13229	-0.390779	0.046141	0.0874495	1	7369672	7374369	cyclin-A1, putative, expressed	AT1G44110.1	CYCA1;1	Cyclin A1;1
LOC_Os01g13260	-0.315183	0.141725	0.236451	1	7389342	7393708	cyclin-A1, putative, expressed	AT1G44110.1	CYCA1;1	Cyclin A1;1
LOC_Os01g13280	0.125733	0.0776209	0.138817	1	7404888	7409640	ubiquitin conjugating enzyme protein, putative, expressed	AT3G15355.1	PFU1,UBC25	ubiquitin-conjugating enzyme 25
LOC_Os01g13300	-0.62563	1.77e-06	8.37e-06	1	7417303	7422624	B3 DNA binding domain containing protein, expressed	AT5G42700.1	0	AP2/B3-like transcriptional factor family protein
LOC_Os01g13320	-0.0211946	0.179726	0.286773	1	7429384	7431486	pectinesterase, putative, expressed	AT3G49220.1	0	Plant invertase/pectin methylesterase inhibitor superfamily
LOC_Os01g13350	-0.123358	0.0386386	0.0746533	1	7437788	7443252	25.3 kDa vesicle transport protein, putative, expressed	AT1G11890.1	ATSEC22,SEC22	Synaptobrevin family protein
LOC_Os01g13370	-0.00141511	0.256169	0.329868	1	7450837	7453683	seven in absentia protein family domain containing protein, expressed	AT3G61790.1	0	Protein with RING/U-box and TRAF-like domains
LOC_Os01g13390	-0.228205	0.565044	0.594602	1	7457835	7459959	expressed protein	AT5G42070.1	0	0
LOC_Os01g13404	-0.221791	8.23e-05	0.000284437	1	7460348	7465533	ATP binding protein, putative, expressed	AT3G49250.1	DMS3,IDN1	defective in meristem silencing 3
LOC_Os01g13420	-0.0710156	0.36989	0.423706	1	7470710	7472743	SOUL heme-binding protein, putative, expressed	AT1G17100.1	0	SOUL heme-binding family protein
LOC_Os01g13430	0.00579766	0.190421	0.294148	1	7477641	7482824	importin-alpha re-exporter, putative, expressed	AT2G46520.1	0	cellular apoptosis susceptibility protein, putative / importin-alpha re-exporter, putative
LOC_Os01g13460	-0.0532318	0.542351	0.574557	1	7495057	7498391	helix-loop-helix DNA-binding domain containing protein, expressed	AT2G46510.1	AIB,ATAIB	ABA-inducible BHLH-type transcription factor
LOC_Os01g13470	-0.0989284	0.0183166	0.0382229	1	7506213	7511768	KH domain containing protein, putative, expressed	AT5G64390.1	HEN4	RNA-binding KH domain-containing protein
LOC_Os01g13480	-0.664236	3.09e-05	0.000116133	1	7517210	7518741	glutaredoxin, putative, expressed	AT1G64500.1	0	Glutaredoxin family protein
LOC_Os01g13490	-0.121388	0.664937	0.683134	1	7519617	7524433	expressed protein	AT4G27840.1	0	SNARE-like superfamily protein
LOC_Os01g13520	-0.751438	5.55e-16	1.33e-14	1	7546885	7551996	auxin response factor 1, putative, expressed	AT2G46530.1	ARF11	auxin response factor 11
LOC_Os01g13530	0.0995559	0.496666	0.533917	1	7557172	7560626	ABIL2, putative, expressed	AT3G49290.1	ABIL2	ABL interactor-like protein 2
LOC_Os01g13540	-0.285911	0.00478146	0.0114439	1	7571236	7576817	NIN, putative, expressed	AT1G64530.1	0	Plant regulator RWP-RK family protein
LOC_Os01g13550	0.673109	0.000123336	0.000410667	1	7578091	7582923	beta-amylase, putative, expressed	AT3G23920.1	BAM1,BMY7,TR-BAMY	beta-amylase 1
LOC_Os01g13570	-0.0194274	0.201041	0.298898	1	7590399	7592760	phosphoglycerate mutase, putative, expressed	AT5G22620.1	0	phosphoglycerate/bisphosphoglycerate mutase family protein
LOC_Os01g13660	0.628868	1.85e-15	4.06e-14	1	7652869	7656854	expressed protein	0	0	0
LOC_Os01g13690	-0.437775	0.00304421	0.00760717	1	7665101	7668163	ligA, putative, expressed	0	0	0
LOC_Os01g13700	-0.301535	7.53e-11	7.49e-10	1	7670066	7672762	DNA-binding protein-related, putative, expressed	AT2G33845.1	0	Nucleic acid-binding, OB-fold-like protein
LOC_Os01g13720	-0.21858	0.000976743	0.00272164	1	7677147	7678869	expressed protein	AT2G20585.1	NFD6	nuclear fusion defective 6
LOC_Os01g13730	0.114879	0.000381375	0.00115149	1	7679030	7685923	WD domain, G-beta repeat domain containing protein, expressed	AT4G28450.1	0	nucleotide binding;protein binding
LOC_Os01g13740	0.134324	0.106726	0.183863	1	7686884	7693987	myb-like DNA-binding domain containing protein, expressed	AT2G20570.1	ATGLK1,GLK1,GPRI1	GBF\'s pro-rich region-interacting factor 1
LOC_Os01g13760	-0.076183	0.309401	0.372619	1	7712339	7721253	dnaJ domain containing protein, expressed	AT2G20560.1	0	DNAJ heat shock family protein
LOC_Os01g13770	0.00154049	0.18295	0.289268	1	7718189	7721596	DUF250 domain containing protein, putative, expressed	AT5G46110.4	APE2,TPT	Glucose-6-phosphate/phosphate translocator-related
LOC_Os01g13800	0.175775	1.5e-05	6.01e-05	1	7739074	7742914	receptor-like protein kinase 5 precursor, putative, expressed	AT1G28440.1	HSL1	HAESA-like 1
LOC_Os01g13930	0.261105	0.00495422	0.0118175	1	7804166	7805842	expressed protein	AT2G42760.1	0	0
LOC_Os01g13940	-0.183875	0.00042309	0.00126598	1	7806630	7810972	expressed protein	AT2G28130.1	0	0
LOC_Os01g14020	0.291224	4.65e-12	5.66e-11	1	7852645	7855833	expressed protein	AT1G28510.1	0	Optic atrophy 3 protein (OPA3)
LOC_Os01g14040	0.0238372	0.379951	0.432196	1	7857826	7860061	D-tyrosyl-tRNA, putative, expressed	AT4G18460.1	0	D-Tyr-tRNA(Tyr) deacylase family protein
LOC_Os01g14050	0.0323806	0.613591	0.637693	1	7862001	7867812	C2 domain containing protein, putative, expressed	AT1G53590.1	NTMC2T6.1,NTMC2TYPE6.1	Calcium-dependent lipid-binding (CaLB domain) family protein
LOC_Os01g14070	0.0825256	0.30984	0.373068	1	7876233	7878802	60S ribosomal protein L18a-1, putative, expressed	AT1G17080.1	0	Ribosomal protein L18ae family
LOC_Os01g14080	-0.0959759	0.379576	0.431933	1	7879931	7882632	lipase class 3 family protein, putative, expressed	AT5G50890.1	0	alpha/beta-Hydrolases superfamily protein
LOC_Os01g14090	-0.144384	0.849966	0.854299	1	7891541	7894725	kinesin motor domain containing protein, putative, expressed	AT3G10310.1	0	P-loop nucleoside triphosphate hydrolases superfamily protein with CH (Calponin Homology) domain
LOC_Os01g14100	0.489005	8.64e-14	1.42e-12	1	7894959	7900874	BT1 family protein, putative, expressed	AT5G54860.1	0	Major facilitator superfamily protein
LOC_Os01g14110	0.00557844	0.3126	0.375216	1	7903813	7904466	expressed protein	AT3G05800.1	AIF1	AtBS1(activation-tagged BRI1 suppressor 1)-interacting factor 1
LOC_Os01g14140	0.328742	0.0222184	0.0454813	1	7928083	7929764	X8 domain containing protein, expressed	AT1G78520.1	0	Carbohydrate-binding X8 domain superfamily protein
LOC_Os01g14370	0.0674647	0.0267468	0.0536236	1	8047368	8055582	histone acetyltransferase HAC5, putative, expressed	AT1G79000.1	ATHAC1,ATHPCAT2,HAC1,PCAT2	histone acetyltransferase of the CBP family 1
LOC_Os01g14410	-0.378825	0.397278	0.446507	1	8061858	8062908	early light-induced protein, chloroplast precursor, putative, expressed	AT4G14690.1	ELIP2	Chlorophyll A-B binding family protein
LOC_Os01g14420	0.0929529	0.0373825	0.0724857	1	8064796	8069095	RWP-RK domain-containing protein, putative, expressed	AT1G74480.1	0	RWP-RK domain-containing protein
LOC_Os01g14440	-0.03931	0.206998	0.301278	1	8084372	8087044	WRKY1, expressed	AT1G62300.1	ATWRKY6,WRKY6	WRKY family transcription factor
LOC_Os01g14510	-0.00680834	0.190799	0.294342	1	8125667	8128193	BRASSINOSTEROID INSENSITIVE 1 precursor, putative, expressed	AT1G78530.1	0	Protein kinase superfamily protein
LOC_Os01g14530	-0.04526	0.210089	0.30225	1	8146428	8148059	AWPM-19-like membrane family protein, putative, expressed	AT1G29520.1	0	AWPM-19-like family protein
LOC_Os01g14550	-1.23637	1.13e-09	9.39e-09	1	8159849	8161554	pathogen-related protein, putative, expressed	AT1G78780.2	0	pathogenesis-related family protein
LOC_Os01g14580	0.00373937	0.276483	0.346263	1	8170309	8176392	dehydrogenase, putative, expressed	AT1G65930.1	cICDH	cytosolic NADP+-dependent isocitrate dehydrogenase
LOC_Os01g14590	-0.311406	0.00853883	0.0193405	1	8175375	8177889	pathogen-related protein, putative, expressed	AT1G78780.2	0	pathogenesis-related family protein
LOC_Os01g14610	-0.0684498	0.679606	0.6965	1	8178899	8183095	PSF2 - Putative GINS complex subunit, expressed	AT3G12530.1	PSF2	PSF2
LOC_Os01g14630	0.943832	0.000493283	0.00145735	1	8191077	8192462	polyprenyl synthetase, putative, expressed	AT4G36810.1	GGPS1	geranylgeranyl pyrophosphate synthase 1
LOC_Os01g14640	-0.118649	0.497955	0.535074	1	8193541	8194179	expressed protein	0	0	0
LOC_Os01g14660	-0.181265	0.243671	0.321029	1	8201896	8202798	expansin precursor, putative, expressed	AT4G01630.1	ATEXP17,ATEXPA17,ATHEXP ALPHA 1.13,EXPA17	expansin A17
LOC_Os01g14670	0.157695	0.000704852	0.0020208	1	8203765	8206969	Cupin domain containing protein, expressed	AT3G62020.1	GLP10	germin-like protein 10
LOC_Os01g14690	-0.0991262	0.633396	0.654914	1	8212421	8215133	Lg106, putative, expressed	AT5G64130.1	0	cAMP-regulated phosphoprotein 19-related protein
LOC_Os01g14770	-5.76857	3.4e-14	5.96e-13	1	8251639	8263539	retrotransposon protein, putative, unclassified, expressed	0	0	0
LOC_Os01g14790	-0.300739	2.21e-05	8.6e-05	1	8269588	8272646	expressed protein	AT1G57540.1	0	0
LOC_Os01g14810	-0.229014	0.0428528	0.0819435	1	8275474	8283966	5-nucleotidase domain-containing protein, putative, expressed	AT5G48960.1	0	HAD-superfamily hydrolase, subfamily IG, 5\'-nucleotidase
LOC_Os01g14820	-0.0164308	0.23508	0.315518	1	8284418	8289120	expressed protein	AT3G06960.1	PDE320,TGD4	pigment defective 320
LOC_Os01g14830	-0.153623	0.0415558	0.0797189	1	8291337	8296221	ribosomal protein L3, putative, expressed	AT3G17465.1	RPL3P	ribosomal protein L3 plastid
LOC_Os01g14840	0.072895	1.5e-05	6.04e-05	1	8297586	8302407	ZOS1-06 - C2H2 zinc finger protein, expressed	AT3G62240.1	0	RING/U-box superfamily protein
LOC_Os01g14850	-0.146439	0.215022	0.304566	1	8305547	8306555	MFS18 protein precursor, putative, expressed	0	0	0
LOC_Os01g14860	-0.00686545	0.247804	0.323953	1	8329704	8334052	CGMC_GSK.1 - CGMC includes CDA, MAPK, GSK3, and CLKC kinases, expressed	AT3G05840.1	ATSK12	Protein kinase superfamily protein
LOC_Os01g14870	0.166169	1.85e-05	7.31e-05	1	8334519	8338574	zinc finger matrin-type protein 5, putative, expressed	AT5G26749.1	0	C2H2 and C2HC zinc fingers superfamily protein
LOC_Os01g14880	-0.265182	0.123738	0.209713	1	8339182	8339424	expressed protein	0	0	0
LOC_Os01g14890	-0.0379004	0.21757	0.305468	1	8343761	8346041	expressed protein	AT4G01935.1	0	0
LOC_Os01g14920	0.0417388	0.278467	0.347912	1	8359014	8362270	zinc knuckle family protein, putative, expressed	AT3G62330.1	0	Zinc knuckle (CCHC-type) family protein
LOC_Os01g14932	0.0145728	0.853816	0.857941	1	8367184	8375401	NAK-like ser/thr protein kinase, putative, expressed	AT4G02010.1	0	Protein kinase superfamily protein
LOC_Os01g14950	-0.0197607	0.173496	0.280501	1	8382094	8387260	importin subunit alpha, putative, expressed	AT3G06720.1	AIMP ALPHA,AT-IMP,ATKAP ALPHA,IMPA-1,IMPA1	importin alpha isoform 1
LOC_Os01g14960	0.144646	0.0689073	0.124898	1	8387587	8388859	expressed protein	AT5G49320.1	0	Protein of unknown function (DUF1218)
LOC_Os01g14970	-0.141964	0.349667	0.406196	1	8394453	8395803	expressed protein	AT3G62630.1	0	Protein of unknown function (DUF1645)
LOC_Os01g14980	-0.152487	0.161627	0.265456	1	8396498	8398622	RPA3 - Putative single-stranded DNA binding complex subunit 3, expressed	AT4G18590.1	0	Nucleic acid-binding, OB-fold-like protein
LOC_Os01g15000	-0.0159167	0.192864	0.295642	1	8404247	8408377	lipase, putative, expressed	AT1G02660.1	0	alpha/beta-Hydrolases superfamily protein
LOC_Os01g15020	0.109451	0.000997789	0.00277367	1	8420923	8430280	lissencephaly type-1-like homology motif, putative, expressed	AT3G16830.1	TPR2	TOPLESS-related 2
LOC_Os01g15029	0.111569	0.00360626	0.00886225	1	8444463	8447054	expressed protein	AT3G66654.1	0	Cyclophilin-like peptidyl-prolyl cis-trans isomerase family protein
LOC_Os01g15039	-0.00524173	0.396484	0.445835	1	8447460	8451535	pectinesterase, putative, expressed	AT3G05620.1	0	Plant invertase/pectin methylesterase inhibitor superfamily
LOC_Os01g15110	-0.0122248	0.206113	0.30094	1	8475499	8479870	syntaxin, putative, expressed	AT5G46860.1	ATSYP22,ATVAM3,SGR3,SYP22,VAM3	Syntaxin/t-SNARE family protein
LOC_Os01g15120	-0.202949	0.158984	0.261532	1	8486472	8489700	hydrolase, alpha/beta fold family domain containing protein, expressed	AT4G02340.1	0	alpha/beta-Hydrolases superfamily protein
LOC_Os01g15240	-0.785766	0.0535903	0.100005	1	8532212	8532919	expressed protein	0	0	0
LOC_Os01g15260	-0.30143	5.79e-05	0.000205402	1	8540621	8544588	dynein light chain type 1 domain containing protein, expressed	AT4G15930.1	0	Dynein light chain type 1 family protein
LOC_Os01g15270	-1.09734	1.02e-07	6.04e-07	1	8545997	8546894	expressed protein	0	0	0
LOC_Os01g15290	-1.33708	0.000843558	0.00237966	1	8555286	8556951	ribosomal L18p/L5e family protein, putative, expressed	AT5G27820.1	0	Ribosomal L18p/L5e family protein
LOC_Os01g15300	-0.180105	0.015642	0.0332006	1	8560623	8569631	zinc finger helicase family protein, putative, expressed	0	0	0
LOC_Os01g15310	-0.0280484	0.195145	0.29654	1	8570841	8574555	LSM domain containing protein, expressed	AT5G27720.1	emb1644	Small nuclear ribonucleoprotein family protein
LOC_Os01g15320	-0.125778	0.154068	0.254567	1	8577199	8577934	RALFL9 - Rapid ALkalinization Factor RALF family protein precursor, expressed	AT4G15800.1	RALFL33	ralf-like 33
LOC_Os01g15350	0.0535601	0.192191	0.295272	1	8593788	8599448	zinc finger C-x8-C-x5-C-x3-H type family protein, expressed	AT2G47850.1	0	Zinc finger C-x8-C-x5-C-x3-H type family protein
LOC_Os01g15390	-0.236723	0.0048481	0.0115887	1	8627820	8629150	expressed protein	0	0	0
LOC_Os01g15399	-4.262	4.93e-24	1.11e-21	1	8630317	8633592	expressed protein	0	0	0
LOC_Os01g15460	0.0360792	0.136829	0.229176	1	8659375	8664836	zinc finger C-x8-C-x5-C-x3-H type family protein, expressed	AT2G47850.1	0	Zinc finger C-x8-C-x5-C-x3-H type family protein
LOC_Os01g15470	0.235724	1.65e-05	6.56e-05	1	8682929	8687571	protein kinase, putative, expressed	AT5G18610.1	0	Protein kinase superfamily protein
LOC_Os01g15480	0.0945991	0.26618	0.33756	1	8691739	8699628	EMB3013, putative, expressed	AT5G18700.1	EMB3013,RUK	Protein kinase family protein with ARM repeat domain
LOC_Os01g15490	-0.0354131	0.202165	0.299504	1	8701159	8708630	phosphoadenosine phosphosulfate, putative, expressed	AT5G03430.1	0	phosphoadenosine phosphosulfate (PAPS) reductase family protein
LOC_Os01g15520	2.16645	1.01e-12	1.37e-11	1	8717853	8720898	expressed protein	AT5G64680.1	0	0
LOC_Os01g15530	0.156516	0.159262	0.261913	1	8732427	8734486	tetratricopeptide-like helical, putative, expressed	AT5G56310.1	0	Pentatricopeptide repeat (PPR) superfamily protein
LOC_Os01g15540	0.0774425	0.34992	0.406316	1	8735984	8740559	kinesin motor domain containing protein, putative, expressed	AT1G55550.1	0	P-loop containing nucleoside triphosphate hydrolases superfamily protein
LOC_Os01g15580	0.355528	9.06e-07	4.54e-06	1	8751071	8755448	disease resistance protein RGA2, putative, expressed	AT3G14470.1	0	NB-ARC domain-containing disease resistance protein
LOC_Os01g15600	0.00704443	0.576476	0.604998	1	8759370	8763491	PUR ALPHA-1, putative, expressed	AT2G32080.1	PUR ALPHA-1	purin-rich alpha 1
LOC_Os01g15610	-0.267482	4.83e-05	0.000174418	1	8770874	8773267	expressed protein	0	0	0
LOC_Os01g15630	0.0129915	0.545047	0.577035	1	8786512	8792386	zinc finger, C3HC4 type domain containing protein, expressed	AT1G75400.1	0	RING/U-box superfamily protein
LOC_Os01g15640	-0.039658	0.209863	0.302088	1	8792646	8797363	no apical meristem protein, putative, expressed	AT5G17260.1	anac086,NAC086	NAC domain containing protein 86
LOC_Os01g15660	-0.551363	7.74e-09	5.57e-08	1	8809361	8813097	NAD dependent epimerase/dehydratase family protein, putative, expressed	AT1G19690.1	0	NAD(P)-binding Rossmann-fold superfamily protein
LOC_Os01g15770	0.047999	0.392376	0.442511	1	8883238	8885407	transmembrane protein 136, putative, expressed	AT1G35180.1	0	TRAM, LAG1 and CLN8 (TLC) lipid-sensing domain containing protein
LOC_Os01g15790	-0.540772	0.00149034	0.00398932	1	8892579	8900116	expressed protein	AT4G36440.1	0	0
LOC_Os01g15830	-0.191074	0.741682	0.753343	1	8917547	8919971	peroxidase precursor, putative, expressed	AT5G66390.1	0	Peroxidase superfamily protein
LOC_Os01g15840	0.0659531	0.62982	0.651692	1	8921590	8925372	PPR repeat containing protein, expressed	AT5G57250.1	0	Pentatricopeptide repeat (PPR) superfamily protein
LOC_Os01g15850	0.07514	0.000464205	0.00137683	1	8925072	8929646	expressed protein	AT3G09180.1	0	0
LOC_Os01g15860	-0.0722543	0.591893	0.618601	1	8931593	8936683	pre-mRNA-processing factor 6, putative, expressed	AT4G03430.1	EMB2770,STA1	pre-mRNA splicing factor-related
LOC_Os01g15890	-0.421995	6.06e-05	0.000214276	1	8943896	8948425	retrotransposon protein, putative, unclassified, expressed	0	0	0
LOC_Os01g15970	-0.375064	0.00045078	0.0013421	1	8986253	8987398	expressed protein	0	0	0
LOC_Os01g15979	-0.302999	6.21e-06	2.68e-05	1	8988867	8992581	gb protein, putative, expressed	AT5G18250.1	0	0
LOC_Os01g16000	0.260815	1.18e-08	8.24e-08	1	9004101	9008071	CRAL/TRIO domain containing protein, expressed	AT1G22180.2	0	Sec14p-like phosphatidylinositol transfer family protein
LOC_Os01g16010	0.124895	0.00132161	0.00357479	1	9013002	9016711	BCAS2 protein, putative, expressed	AT3G18165.1	MOS4	modifier of snc1,4
LOC_Os01g16020	0.182276	0.235776	0.31593	1	9018144	9019762	FAD binding domain containing protein, expressed	AT1G74470.1	0	Pyridine nucleotide-disulphide oxidoreductase family protein
LOC_Os01g16030	0.127824	0.0642291	0.117451	1	9019841	9023602	ADP-ribosylation factor, putative, expressed	AT5G14670.1	ARFA1B,ATARFA1B	ADP-ribosylation factor A1B
LOC_Os01g16040	0.25446	2.62e-07	1.43e-06	1	9024897	9028876	mitochondrial carrier protein, putative, expressed	AT3G51870.1	0	Mitochondrial substrate carrier family protein
LOC_Os01g16060	-0.391874	0.056655	0.105118	1	9041580	9046087	expressed protein	0	0	0
LOC_Os01g16070	-0.425442	0.00024962	0.000780923	1	9053511	9053928	expressed protein	0	0	0
LOC_Os01g16080	-0.243435	2.72e-05	0.000103758	1	9057835	9061059	expressed protein	AT5G04910.1	0	0
LOC_Os01g16090	0.0522291	0.0157335	0.0333729	1	9063968	9066787	RNA binding protein, putative, expressed	AT2G41060.1	0	RNA-binding (RRM/RBD/RNP motifs) family protein
LOC_Os01g16100	0.114261	0.0519576	0.0972624	1	9067360	9071396	translin, putative, expressed	AT2G03780.1	0	Translin family protein
LOC_Os01g16110	0.0570728	0.45096	0.4937	1	9074613	9083795	la domain containing protein, putative, expressed	AT5G21160.3	0	LA RNA-binding protein
LOC_Os01g16120	-0.24984	0.00305764	0.00763737	1	9088088	9089111	zinc finger, C3HC4 type domain containing protein, expressed	AT2G01150.1	RHA2B	RING-H2 finger protein 2B
LOC_Os01g16124	-4.3662	9.56e-12	1.11e-10	1	9095172	9099512	retrotransposon protein, putative, unclassified, expressed	0	0	0
LOC_Os01g16130	-4.62056	2.89e-13	4.27e-12	1	9100034	9102721	retrotransposon protein, putative, unclassified, expressed	0	0	0
LOC_Os01g16140	-0.356251	0.00438461	0.0105846	1	9114002	9114253	expressed protein	0	0	0
LOC_Os01g16146	-0.223426	0.00123766	0.00336336	1	9114577	9117425	phenazine biosynthesis protein, putative, expressed	AT4G02860.1	0	Phenazine biosynthesis PhzC/PhzF protein
LOC_Os01g16152	-0.0332683	0.178327	0.285543	1	9117901	9121417	peroxiredoxin, putative, expressed	AT3G06050.1	ATPRXIIF,PRXIIF	peroxiredoxin IIF
LOC_Os01g16170	0.179757	0.353921	0.409886	1	9133519	9140430	PQ loop repeat domain containing protein, expressed	AT2G41050.1	0	PQ-loop repeat family protein / transmembrane family protein
LOC_Os01g16180	0.00561462	0.27225	0.342673	1	9159606	9165693	MT-A70 domain containing protein, expressed	AT4G09980.1	EMB1691	Methyltransferase MT-A70 family protein
LOC_Os01g16190	0.00201164	0.395371	0.444893	1	9166353	9169971	26S proteasome non-ATPase regulatory subunit 14, putative, expressed	AT5G23540.1	0	Mov34/MPN/PAD-1 family protein
LOC_Os01g16210	0.334363	4.13e-06	1.84e-05	1	9173107	9175991	uncharacterized Cys-rich domain containing protein, putative, expressed	AT2G40935.2	0	PLAC8 family protein
LOC_Os01g16220	-0.035369	0.177684	0.284794	1	9179212	9181984	Sad1 / UNC-like C-terminal domain containing protein, putative, expressed	AT5G04990.1	ATSUN1,SUN1	SAD1/UNC-84 domain protein 1
LOC_Os01g16230	-0.0372581	0.187666	0.292543	1	9192249	9193439	TKL_IRAK_CR4L.2 - The CR4L subfamily has homology with Crinkly4, expressed	AT1G28390.2	0	Protein kinase superfamily protein
LOC_Os01g16240	0.116826	0.087465	0.154232	1	9195527	9198962	OsCam1-3 - Calmodulin, expressed	AT2G27030.3	ACAM-2,CAM5	calmodulin 5
LOC_Os01g16260	-0.413341	0.0239311	0.0485451	1	9203963	9211788	major facilitator superfamily antiporter, putative, expressed	AT3G43790.1	ZIFL2	zinc induced facilitator-like 2
LOC_Os01g16290	0.294266	2.19e-05	8.52e-05	1	9225213	9235012	DNA gyrase subunit B, chloroplast/mitochondrial precursor, putative, expressed	AT5G04130.1	GYRB2	DNA GYRASE B2
LOC_Os01g16310	-0.0230532	0.192435	0.295408	1	9245577	9253454	glycosyl hydrolase, family 31, putative, expressed	AT5G11720.1	0	Glycosyl hydrolases family 31 protein
LOC_Os01g16330	0.111668	1.59e-07	9.01e-07	1	9259137	9264342	OsRhmbd2 - Putative Rhomboid homologue, expressed	AT3G56740.1	0	Ubiquitin-associated (UBA) protein
LOC_Os01g16340	-0.405737	0.000835669	0.00235946	1	9264978	9268482	expressed protein	AT2G26840.1	0	0
LOC_Os01g16350	0.0179952	0.737487	0.749418	1	9268652	9272919	hydroxymethylglutaryl-CoA lyase, putative, expressed	AT2G26800.2	0	Aldolase superfamily protein
LOC_Os01g16354	0.0692621	0.00153173	0.00409093	1	9273876	9279032	rab GDP dissociation inhibitor alpha, putative, expressed	AT3G06540.1	AthREP,REP	Rab escort protein
LOC_Os01g16400	-0.428536	0.0201264	0.0416164	1	9314159	9318060	NB-ARC domain containing protein, expressed	AT3G07040.1	RPM1,RPS3	NB-ARC domain-containing disease resistance protein
LOC_Os01g16414	-0.112403	0.486301	0.524728	1	9318848	9323339	actin, putative, expressed	AT3G33520.1	ARP6,ATARP6,ESD1,SUF3	actin-related protein 6
LOC_Os01g16430	-0.0877011	0.297229	0.362836	1	9325545	9329334	cysteine proteinase inhibitor precursor protein, putative, expressed	AT3G12490.2	ATCYS6,ATCYSB,CYSB	cystatin B
LOC_Os01g16450	0.275411	0.0104333	0.023103	1	9339815	9342304	peroxidase precursor, putative, expressed	AT2G39040.1	0	Peroxidase superfamily protein
LOC_Os01g16510	0.051102	0.123371	0.20917	1	9370599	9373674	expressed protein	AT5G63000.1	0	Mitochondrial import inner membrane translocase subunit Tim17/Tim22/Tim23 family protein
LOC_Os01g16520	0.443015	2.39e-11	2.59e-10	1	9373716	9378204	glutamyl-tRNA synthetase, cytoplasmic, putative, expressed	AT5G26710.1	0	Glutamyl/glutaminyl-tRNA synthetase, class Ic
LOC_Os01g16530	-0.179056	5.54e-05	0.00019731	1	9378864	9383183	OsClp1 - Putative Clp protease homologue, expressed	AT4G17040.1	CLPR4	CLP protease R subunit 4
LOC_Os01g16540	-0.00657758	0.279758	0.349005	1	9386194	9390635	NEDD8-activating enzyme E1 catalytic subunit, putative, expressed	AT5G19180.1	ECR1	E1 C-terminal related 1
LOC_Os01g16550	-0.0948936	0.448485	0.491513	1	9394361	9396460	expressed protein	AT3G52040.1	0	0
LOC_Os01g16600	-0.369046	0.0057516	0.0135106	1	9424556	9429196	expressed protein	AT5G13500.1	0	0
LOC_Os01g16620	0.670338	0.000849828	0.00239466	1	9431735	9435957	expressed protein	0	0	0
LOC_Os01g16640	-0.2415	0.00018301	0.00058745	1	9441829	9444010	split hand/foot malformation type 1, putative, expressed	AT1G64750.1	ATDSS1(I),DSS1(I)	deletion of SUV3 suppressor 1(I)
LOC_Os01g16650	-0.490457	0.110736	0.189963	1	9445679	9446566	ubiquitin-conjugating enzyme, putative, expressed	AT3G20060.1	UBC19	ubiquitin-conjugating enzyme19
LOC_Os01g16660	0.256374	0.0765687	0.137127	1	9447788	9450787	transposon protein, putative, unclassified, expressed	0	0	0
LOC_Os01g16670	0.160846	3.29e-05	0.000122936	1	9454976	9456923	BSD domain-containing protein, putative, expressed	AT1G03350.1	0	BSD domain-containing protein
LOC_Os01g16714	0.370612	9.64e-06	4.03e-05	1	9488825	9493964	flavin monooxygenase, putative, expressed	AT1G48910.1	YUC10	Flavin-containing monooxygenase family protein
LOC_Os01g16750	-1.34373	5.21e-07	2.72e-06	1	9512985	9515102	flavin monooxygenase, putative, expressed	AT1G48910.1	YUC10	Flavin-containing monooxygenase family protein
LOC_Os01g16870	-0.450738	2.31e-13	3.49e-12	1	9631296	9638901	argonaute, putative, expressed	AT2G27040.1	AGO4,OCP11	Argonaute family protein
LOC_Os01g16890	-0.205486	0.0067119	0.0155425	1	9657980	9661279	ribosomal protein L7Ae, putative, expressed	AT1G36240.1	0	Ribosomal protein L7Ae/L30e/S12e/Gadd45 family protein
LOC_Os01g16900	0.0674467	0.000242542	0.000760669	1	9665409	9670237	dehydrogenase, putative, expressed	AT5G03290.1	IDH-V	isocitrate dehydrogenase V
LOC_Os01g16910	-0.0396266	0.17527	0.282429	1	9670773	9675747	outer mitochondrial membrane porin, putative, expressed	AT3G20000.1	TOM40	translocase of the outer mitochondrial membrane 40
LOC_Os01g16930	-0.0375066	0.227491	0.310969	1	9682566	9684170	presenilin, putative, expressed	AT1G08700.1	PS1	Presenilin-1
LOC_Os01g16940	0.104528	0.0339344	0.0664132	1	9684830	9689518	MazG nucleotide pyrophosphohydrolase domain containing protein, expressed	AT1G31860.1	AT-IE,HISN2	histidine biosynthesis bifunctional protein (HISIE)
LOC_Os01g16950	-0.262808	9.23e-05	0.000314837	1	9690235	9692180	zinc finger, C3HC4 type domain containing protein, expressed	AT5G56340.1	ATCRT1	RING/U-box superfamily protein
LOC_Os01g16960	-0.332024	1.9e-07	1.07e-06	1	9694027	9699817	pyruvate kinase, putative, expressed	AT5G56350.1	0	Pyruvate kinase family protein
LOC_Os01g16970	0.0905891	0.00037353	0.00112946	1	9702734	9709696	glucosidase II beta subunit-like domain containing protein, expressed	AT5G56360.1	PSL4	calmodulin-binding protein
LOC_Os01g16980	-0.559053	1.04e-08	7.35e-08	1	9711615	9712419	expressed protein	0	0	0
LOC_Os01g17000	-0.592887	1.72e-09	1.39e-08	1	9733832	9738226	expressed protein	AT5G39660.1	CDF2	cycling DOF factor 2
LOC_Os01g17010	0.163122	4.38e-09	3.3e-08	1	9738442	9744728	phospholipid-transporting ATPase, putative, expressed	AT5G04930.1	ALA1	aminophospholipid ATPase 1
LOC_Os01g17020	0.0226789	0.334806	0.393782	1	9750080	9753770	glycosyl hydrolases family 17 protein, putative, expressed	AT5G21070.1	0	0
LOC_Os01g17040	0.311034	1.15e-05	4.74e-05	1	9764973	9766481	heat shock protein DnaJ, putative, expressed	AT2G41000.2	0	Chaperone DnaJ-domain superfamily protein
LOC_Os01g17050	-0.165765	0.545992	0.577846	1	9770015	9771037	VQ domain containing protein, putative, expressed	AT2G41010.1	ATCAMBP25,CAMBP25	calmodulin (CAM)-binding protein of 25 kDa
LOC_Os01g17060	-0.509585	1.17e-09	9.64e-09	1	9793959	9796829	expressed protein	0	0	0
LOC_Os01g17065	-0.0219431	0.244691	0.321756	1	9809343	9810633	expressed protein	0	0	0
LOC_Os01g17070	-0.243794	0.0367259	0.0713713	1	9816783	9822736	OsDegp1 - Putative Deg protease homologue, expressed	AT5G27660.1	0	Trypsin family protein with PDZ domain
LOC_Os01g17150	0.0822691	0.07857	0.14037	1	9859350	9860764	plastid-specific 50S ribosomal protein 5, chloroplast precursor, putative, expressed	AT3G56910.1	PSRP5	plastid-specific 50S ribosomal protein 5
LOC_Os01g17160	-0.641403	1.19e-07	6.91e-07	1	9866424	9870864	OsSubt1 - Putative Subtilisin homologue, expressed	AT3G56930.1	0	DHHC-type zinc finger family protein
LOC_Os01g17170	-0.0142202	0.576603	0.605047	1	9874326	9876951	magnesium-protoporphyrin IX monomethyl ester cyclase,chloroplast precursor, putative, expressed	AT3G56940.1	ACSF,CHL27,CRD1	dicarboxylate diiron protein, putative (Crd1)
LOC_Os01g17180	-0.122958	3.29e-05	0.000122755	1	9878631	9885134	proteasome subunit, putative, expressed	AT2G26990.1	ATCSN2,COP12,CSN2,FUS12	proteasome family protein
LOC_Os01g17190	0.0971084	0.0921531	0.161357	1	9887626	9889328	OsCam3 - Calmodulin, expressed	AT2G27030.3	ACAM-2,CAM5	calmodulin 5
LOC_Os01g17214	-0.857014	7.03e-08	4.28e-07	1	9889548	9902738	major facilitator superfamily antiporter, putative, expressed	AT3G43790.1	ZIFL2	zinc induced facilitator-like 2
LOC_Os01g17240	0.0969112	0.272491	0.342882	1	9913390	9917318	transporter, major facilitator family, putative, expressed	AT2G29650.1	ANTR1,PHT4;1	phosphate transporter 4;1
LOC_Os01g17250	0.0743612	0.00995509	0.0221479	1	9917474	9921595	BRASSINOSTEROID INSENSITIVE 1-associated receptor kinase 1 precursor, putative, expressed	AT5G21090.1	0	Leucine-rich repeat (LRR) family protein
LOC_Os01g17260	-0.21437	1.09e-09	9.06e-09	1	9928866	9935981	transcription factor, putative, expressed	AT3G12250.1	BZIP45,TGA6	TGACG motif-binding factor 6
LOC_Os01g17279	-0.176914	7.22e-08	4.38e-07	1	9936753	9947940	exonuclease, putative, expressed	AT3G15140.1	0	Polynucleotidyl transferase, ribonuclease H-like superfamily protein
LOC_Os01g17300	-3.25899	1.15e-21	1.01e-19	1	9954154	9955696	expressed protein	0	0	0
LOC_Os01g17320	1.02827	1.12e-09	9.32e-09	1	9962629	9966966	PPR repeat domain containing protein, putative, expressed	AT1G80270.1	PPR596	PENTATRICOPEPTIDE REPEAT 596
LOC_Os01g17390	-0.0249298	0.17081	0.277284	1	10003950	10007768	OsFBX5 - F-box domain containing protein, expressed	AT2G26850.1	0	F-box family protein
LOC_Os01g17396	-0.57803	0.175573	0.282709	1	10008036	10011595	expressed protein	AT5G06980.3	0	0
LOC_Os01g17402	0.348861	0.0459359	0.0870973	1	10011875	10015464	cyclin, putative, expressed	AT5G06150.1	CYC1BAT,CYCB1;2	Cyclin family protein
LOC_Os01g17430	0.0943777	0.00389172	0.00951119	1	10021428	10027122	coatomer subunit beta-1, putative, expressed	AT4G31480.1	0	Coatomer, beta subunit
LOC_Os01g17470	0.0932802	0.0526082	0.0983584	1	10048264	10050309	plastocyanin-like domain containing protein, putative, expressed	AT1G08500.1	AtENODL18,ENODL18	early nodulin-like protein 18
LOC_Os01g18050	0.0681321	0.0544916	0.101495	1	10098282	10103021	tubulin/FtsZ domain containing protein, putative, expressed	AT5G12250.1	TUB6	beta-6 tubulin
LOC_Os01g18060	0.201137	0.00162897	0.00432667	1	10113381	10119022	sugar transporter superfamily, putative, expressed	AT5G12260.1	0	0
LOC_Os01g18070	0.0452647	0.0605513	0.11149	1	10119211	10123815	bacterial transferase hexapeptide domain containing protein, expressed	AT1G19580.1	GAMMA CA1	gamma carbonic anhydrase 1
LOC_Os01g18080	-0.0693301	0.378862	0.431334	1	10133857	10135806	retrotransposon protein, putative, unclassified, expressed	0	0	0
LOC_Os01g18100	0.15625	1.39e-05	5.6e-05	1	10137215	10140159	OsRhmbd3 - Putative Rhomboid homologue, expressed	AT3G17611.1	ATRBL14,RBL14	RHOMBOID-like protein 14
LOC_Os01g18110	-1.34293	4.54e-09	3.41e-08	1	10144292	10146312	cinnamoyl CoA reductase, putative, expressed	AT1G15950.1	ATCCR1,CCR1,IRX4	cinnamoyl coa reductase 1
LOC_Os01g18120	0.433444	0.319906	0.381269	1	10148777	10152520	cinnamoyl CoA reductase, putative, expressed	AT1G15950.1	ATCCR1,CCR1,IRX4	cinnamoyl coa reductase 1
LOC_Os01g18170	0.203669	0.0590267	0.109064	1	10167886	10169316	Cupin domain containing protein, expressed	AT1G02335.1	GL22	germin-like protein subfamily 2 member 2 precursor
LOC_Os01g18210	0.224205	5.07e-05	0.000182002	1	10193643	10196775	peptidyl-prolyl cis-trans isomerase, putative, expressed	AT3G62030.3	ROC4	rotamase CYP 4
LOC_Os01g18220	-0.110232	0.307341	0.371039	1	10200476	10203694	expressed protein	AT2G46940.1	0	0
LOC_Os01g18230	-0.142063	0.479382	0.51868	1	10211391	10212188	FAD-linked oxidoreductase protein, putative, expressed	AT5G44410.1	0	FAD-binding Berberine family protein
LOC_Os01g18240	0.758841	2.71e-19	1.27e-17	1	10217247	10219696	MYB family transcription factor, putative, expressed	AT1G09540.1	ATMYB61,MYB61	myb domain protein 61
LOC_Os01g18280	-0.903006	1.64e-13	2.56e-12	1	10262946	10267962	SNF7 domain containing protein, putative, expressed	AT3G62080.2	0	SNF7 family protein
LOC_Os01g18320	-0.043356	0.233054	0.314348	1	10291889	10295536	protoporphyrinogen oxidase, chloroplast precursor, putative, expressed	AT4G01690.1	HEMG1,PPO1,PPOX	Flavin containing amine oxidoreductase family
LOC_Os01g18360	0.292437	0.00254308	0.00647114	1	10312341	10314826	OsIAA4 - Auxin-responsive Aux/IAA gene family member, expressed	AT3G17600.1	IAA31	indole-3-acetic acid inducible 31
LOC_Os01g18390	-0.042111	0.192	0.295059	1	10333538	10337512	OsRCI2-1 - Putative low temperature and salt responsive protein, expressed	0	0	0
LOC_Os01g18400	-0.388886	0.07037	0.127274	1	10342025	10343570	CHIT10 - Chitinase family protein precursor, expressed	AT1G02360.1	0	Chitinase family protein
LOC_Os01g18410	0.411778	1.68e-07	9.52e-07	1	10346711	10349872	expressed protein	0	0	0
LOC_Os01g18450	0.179172	0.201087	0.298898	1	10370062	10370403	expressed protein	AT3G17580.1	0	0
LOC_Os01g18584	-0.17148	0.295145	0.361108	1	10470540	10478800	WRKY9, expressed	AT1G62300.1	ATWRKY6,WRKY6	WRKY family transcription factor
LOC_Os01g18620	-1.2193	6.06e-10	5.24e-09	1	10488948	10490994	transferase family protein, putative, expressed	AT5G07870.1	0	HXXXD-type acyl-transferase family protein
LOC_Os01g18630	0.189067	0.017963	0.037554	1	10492039	10495723	aspartic proteinase oryzasin-1 precursor, putative, expressed	0	0	0
LOC_Os01g18640	-0.183079	4.35e-09	3.28e-08	1	10496604	10500943	aminotransferase, putative, expressed	AT3G62130.1	0	Pyridoxal phosphate (PLP)-dependent transferases superfamily protein
LOC_Os01g18660	0.311328	6.65e-07	3.39e-06	1	10509032	10513400	aminotransferase, putative, expressed	AT3G62130.1	0	Pyridoxal phosphate (PLP)-dependent transferases superfamily protein
LOC_Os01g18670	0.0355077	0.4205	0.466782	1	10515723	10521282	MDR-like ABC transporter, putative, expressed	AT3G62150.1	PGP21	P-glycoprotein 21
LOC_Os01g18744	-0.206642	0.221178	0.30709	1	10561328	10565325	transferase family protein, putative, expressed	AT3G62160.1	0	HXXXD-type acyl-transferase family protein
LOC_Os01g18800	-0.196214	0.452654	0.495125	1	10622795	10627548	CAMK_KIN1/SNF1/Nim1_like.9 - CAMK includes calcium/calmodulin depedent protein kinases, expressed	AT3G17510.1	CIPK1,SnRK3.16	CBL-interacting protein kinase 1
LOC_Os01g18840	-0.527131	0.000187891	0.000601938	1	10643287	10644848	IF, putative, expressed	AT1G09470.1	0	0
LOC_Os01g18850	-0.0466662	0.215778	0.304637	1	10650139	10656779	OsSPL1 - SBP-box gene family member, expressed	AT2G47070.1	SPL1	squamosa promoter binding protein-like 1
LOC_Os01g18880	0.0138515	0.240776	0.318817	1	10675167	10679828	ubiquitin carboxyl-terminal hydrolase, family 1, putative, expressed	AT3G63090.1	0	Ubiquitin carboxyl-terminal hydrolase family protein
LOC_Os01g18930	-2.41571	3.78e-12	4.67e-11	1	10701626	10703130	peroxidase precursor, putative, expressed	AT4G36430.1	0	Peroxidase superfamily protein
LOC_Os01g19020	0.307684	2.19e-05	8.55e-05	1	10748603	10750234	peroxidase precursor, putative, expressed	AT5G14130.1	0	Peroxidase superfamily protein
LOC_Os01g19130	-0.25049	0.00078164	0.00221962	1	10805496	10808081	protein phosphatase 2C, putative, expressed	AT3G62260.2	0	Protein phosphatase 2C family protein
LOC_Os01g19140	0.23235	0.321396	0.382434	1	10813997	10818530	O-sialoglycoprotein endopeptidase, putative, expressed	AT2G45270.1	GCP1	glycoprotease 1
LOC_Os01g19150	-0.200195	2.11e-09	1.68e-08	1	10822583	10827157	CGMC_GSK.3 - CGMC includes CDA, MAPK, GSK3, and CLKC kinases, expressed	AT3G05840.1	ATSK12	Protein kinase superfamily protein
LOC_Os01g19160	0.00029108	0.182604	0.289144	1	10819351	10822413	protein kinase domain containing protein, expressed	AT4G08850.1	0	Leucine-rich repeat receptor-like protein kinase family protein
LOC_Os01g19170	-0.414139	0.000259809	0.000810006	1	10830045	10831911	polygalacturonase, putative, expressed	AT1G02460.1	0	Pectin lyase-like superfamily protein
LOC_Os01g19220	0.185336	0.0019177	0.00501138	1	10871371	10874265	beta-D-xylosidase, putative, expressed	AT5G64570.1	ATBXL4,XYL4	beta-D-xylosidase 4
LOC_Os01g19270	-2.242	1.27e-15	2.86e-14	1	10895602	10897796	expressed protein	0	0	0
LOC_Os01g19320	-1.71283	1.64e-05	6.54e-05	1	10931624	10933061	expressed protein	0	0	0
LOC_Os01g19380	-0.278665	0.250433	0.325569	1	10965000	10968073	pentatricopeptide, putative, expressed	AT1G56570.1	0	Tetratricopeptide repeat (TPR)-like superfamily protein
LOC_Os01g19390	0.240294	0.000124072	0.000412876	1	10969331	10972881	glycerol-3-phosphate acyltransferase, putative, expressed	AT4G01950.1	ATGPAT3,GPAT3	glycerol-3-phosphate acyltransferase 3
LOC_Os01g19400	0.257042	1.72e-07	9.69e-07	1	10977180	10979974	expressed protein	AT5G26800.1	0	0
LOC_Os01g19410	-0.949106	2.7e-15	5.75e-14	1	10980739	10983343	expressed protein	AT3G17120.1	0	0
LOC_Os01g19440	-2.0464	5.73e-07	2.96e-06	1	10997593	10999294	pectinesterase, putative, expressed	AT3G24130.1	0	Pectin lyase-like superfamily protein
LOC_Os01g19450	0.033798	0.155633	0.256796	1	10999316	11006013	ATP-citrate synthase subunit 1, putative, expressed	AT5G49460.1	ACLB-2	ATP citrate lyase subunit B 2
LOC_Os01g19460	1.04755	5.88e-11	6e-10	1	11014249	11020364	retrotransposon protein, putative, unclassified, expressed	0	0	0
LOC_Os01g19470	0.0979454	0.0565194	0.104901	1	11025443	11038870	nodal modulator 1 precursor, putative, expressed	AT3G62360.1	0	Carbohydrate-binding-like fold
LOC_Os01g19480	-0.0959684	0.320634	0.381868	1	11058878	11063978	kelch motif family protein, putative, expressed	AT1G74150.1	0	Galactose oxidase/kelch repeat superfamily protein
LOC_Os01g19490	0.150944	0.0242369	0.0491084	1	11064694	11068774	pentatricopeptide, putative, expressed	AT1G02370.1	0	Tetratricopeptide repeat (TPR)-like superfamily protein
LOC_Os01g19548	-0.0111509	0.180168	0.287111	1	11089051	11093987	pentatricopeptide, putative, expressed	AT1G02370.1	0	Tetratricopeptide repeat (TPR)-like superfamily protein
LOC_Os01g19610	0.125521	0.135528	0.227267	1	11109804	11113543	plant protein of unknown function domain containing protein, expressed	AT3G50120.1	0	Plant protein of unknown function (DUF247)
LOC_Os01g19630	-3.87821	5.19e-15	1.05e-13	1	11129421	11131876	expressed protein	0	0	0
LOC_Os01g19670	0.232455	0.200685	0.298748	1	11155313	11155780	expressed protein	0	0	0
LOC_Os01g19740	-0.214292	0.528915	0.562504	1	11202595	11203335	calvin cycle protein CP12, putative, expressed	AT3G62410.1	CP12,CP12-2	CP12 domain-containing protein 2
LOC_Os01g19750	-1.72484	0.00997741	0.0221867	1	11208573	11209819	glycosyl hydrolase, putative, expressed	AT5G24090.1	ATCHIA,CHIA	chitinase A
LOC_Os01g19760	0.0976543	0.000842056	0.00237631	1	11211845	11221400	expressed protein	AT1G35220.1	0	0
LOC_Os01g19800	-0.13427	0.268316	0.339381	1	11231972	11234811	zinc finger, C3HC4 type, putative, expressed	AT1G02610.1	0	RING/FYVE/PHD zinc finger superfamily protein
LOC_Os01g19820	-0.587592	2.5e-05	9.6e-05	1	11245197	11246756	universal stress protein domain containing protein, putative, expressed	AT3G62550.1	0	Adenine nucleotide alpha hydrolases-like superfamily protein
LOC_Os01g19840	-0.155028	0.0440466	0.0839221	1	11249654	11251232	60S ribosomal protein L29-2, putative, expressed	AT3G06680.1	0	Ribosomal L29e protein family
LOC_Os01g19850	0.667798	4.45e-07	2.35e-06	1	11254144	11261684	amino acid permease family protein, putative, expressed	AT1G30450.1	ATCCC1,CCC1,HAP5	cation-chloride co-transporter 1
LOC_Os01g19870	0.130553	0.00296488	0.00742693	1	11272155	11278214	hydrolase, acting on carbon-nitrogen, putative, expressed	AT1G28240.1	0	Protein of unknown function (DUF616)
LOC_Os01g19940	0.178291	0.00310395	0.00774621	1	11316601	11320197	expressed protein	AT5G64130.1	0	cAMP-regulated phosphoprotein 19-related protein
LOC_Os01g19970	0.337345	0.452958	0.495409	1	11350507	11356863	MYB family transcription factor, putative, expressed	AT2G47460.1	ATMYB12,MYB12,PFG1	myb domain protein 12
LOC_Os01g19990	-0.113268	0.225825	0.309823	1	11364355	11365344	expressed protein	AT3G26400.1	EIF4B1	eukaryotic translation initiation factor 4B1
LOC_Os01g20110	-0.104486	0.565094	0.594622	1	11412131	11421047	expressed protein	AT4G37920.1	0	0
LOC_Os01g20120	0.0711393	0.192884	0.295642	1	11426336	11430967	expressed protein	AT1G15030.1	0	Protein of unknown function (DUF789)
LOC_Os01g20206	1.3487	6.8e-09	4.96e-08	1	11505077	11506103	methyltransferase, putative, expressed	AT2G41380.1	0	S-adenosyl-L-methionine-dependent methyltransferases superfamily protein
LOC_Os01g20730	0.510147	3.03e-06	1.38e-05	1	11544302	11545431	expressed protein	AT3G62650.1	0	0
LOC_Os01g20780	-0.24339	0.173717	0.280818	1	11585607	11586525	anther-specific protein SF18 precursor, putative, expressed	0	0	0
LOC_Os01g20830	-0.310461	0.00011023	0.000370512	1	11610848	11612708	heavy metal-associated domain containing protein, expressed	AT3G56891.1	0	Heavy metal transport/detoxification superfamily protein
LOC_Os01g20840	0.00865407	0.485371	0.52401	1	11618335	11622535	lipase class 3 family protein, putative, expressed	AT4G16070.1	0	Mono-/di-acylglycerol lipase, N-terminal;Lipase, class 3
LOC_Os01g20860	0.218011	6.95e-05	0.000243132	1	11625658	11637076	phospholipase D. Active site motif family protein, expressed	AT3G16785.1	PLD ZETA 1,PLDP1,PLDZ1,PLDZETA1	phospholipase D P1
LOC_Os01g20880	-2.39869	1.47e-09	1.2e-08	1	11655138	11659895	OsWAK3 - OsWAK receptor-like cytoplasmic kinase OsWAK-RLCK, expressed	AT1G11300.1	0	protein serine/threonine kinases;protein kinases;ATP binding;sugar binding;kinases;carbohydrate binding
LOC_Os01g20890	-0.906906	2.54e-16	6.52e-15	1	11662723	11666347	expressed protein	0	0	0
LOC_Os01g20894	-5.27397	3.72e-19	1.7e-17	1	11667260	11667716	expressed protein	0	0	0
LOC_Os01g20900	-0.100015	0.155931	0.257125	1	11677483	11681889	OsWAK4 - OsWAK receptor-like cytoplasmic kinase OsWAK-RLCK, expressed	AT1G48210.1	0	Protein kinase superfamily protein
LOC_Os01g20910	0.123603	0.251683	0.326436	1	11686442	11687386	zinc finger, C3HC4 type domain containing protein, expressed	AT3G16720.1	ATL2,TL2	TOXICOS EN LEVADURA 2
LOC_Os01g20930	-0.019065	0.170746	0.277201	1	11688901	11690975	RING-H2 finger protein, putative, expressed	AT3G16720.1	ATL2,TL2	TOXICOS EN LEVADURA 2
LOC_Os01g20940	0.355877	1.17e-08	8.16e-08	1	11693809	11700025	PHS1, putative, expressed	AT5G23720.1	PHS1	dual specificity protein phosphatase family protein
LOC_Os01g20950	1.53883	4.86e-14	8.34e-13	1	11703247	11704653	sulfotransferase domain containing protein, expressed	AT3G45070.1	0	P-loop containing nucleoside triphosphate hydrolases superfamily protein
LOC_Os01g20980	0.223636	0.213573	0.303927	1	11715165	11717784	pectinesterase, putative, expressed	AT4G02330.1	ATPMEPCRB	Plant invertase/pectin methylesterase inhibitor superfamily
LOC_Os01g21034	0.436861	4.92e-09	3.68e-08	1	11741377	11743757	pectinesterase, putative, expressed	AT3G14310.1	ATPME3,PME3	pectin methylesterase 3
LOC_Os01g21070	0.293679	0.0867501	0.153102	1	11756851	11759649	endoglucanase, putative, expressed	AT4G02290.1	AtGH9B13,GH9B13	glycosyl hydrolase 9B13
LOC_Os01g21120	-0.089198	0.23482	0.315454	1	11783910	11785001	AP2 domain containing protein, expressed	AT2G47520.1	HRE2	Integrase-type DNA-binding superfamily protein
LOC_Os01g21144	1.04141	8.74e-15	1.7e-13	1	11800239	11803815	expressed protein	0	0	0
LOC_Os01g21160	-0.170135	0.00346272	0.00854375	1	11804111	11808549	2-oxo acid dehydrogenases acyltransferase domain containing protein, expressed	AT3G06850.1	BCE2,DIN3,LTA1	2-oxoacid dehydrogenases acyltransferase family protein
LOC_Os01g21170	-1.45431	1.21e-06	5.91e-06	1	11810685	11811951	expressed protein	0	0	0
LOC_Os01g21180	-0.0165935	0.185792	0.29146	1	11812178	11815789	translation machinery-associated protein 20, putative, expressed	AT1G09150.1	0	pseudouridine synthase and archaeosine transglycosylase (PUA) domain-containing protein
LOC_Os01g21240	3.07014	1.47e-22	1.8e-20	1	11855552	11858974	MLA6 protein, putative, expressed	AT3G46730.1	0	NB-ARC domain-containing disease resistance protein
LOC_Os01g21250	-0.324289	0.324567	0.385035	1	11863920	11864332	late embryogenesis abundant protein, putative, expressed	AT4G02380.1	AtLEA5,SAG21	senescence-associated gene 21
LOC_Os01g21300	-0.173638	0.437413	0.481519	1	11897558	11902407	esterase/lipase/thioesterase family protein, putative, expressed	AT2G47630.1	0	alpha/beta-Hydrolases superfamily protein
LOC_Os01g21310	-0.0913226	0.187146	0.292197	1	11905412	11906678	expressed protein	AT3G62860.1	0	alpha/beta-Hydrolases superfamily protein
LOC_Os01g21320	0.0979661	3.19e-05	0.000119738	1	11906864	11910916	NAD dependent epimerase/dehydratase family domain containing protein, expressed	AT2G47650.1	UXS4	UDP-xylose synthase 4
LOC_Os01g21410	-0.000330021	0.270563	0.341194	1	11953342	11955449	expressed protein	AT4G02425.1	0	0
LOC_Os01g21420	-0.000446924	0.198201	0.297768	1	11957243	11964812	pre-mRNA-splicing factor SF2, putative, expressed	AT1G02840.1	ATSRP34,SR1,SRP34	RNA-binding (RRM/RBD/RNP motifs) family protein
LOC_Os01g21440	-0.0278147	0.19517	0.29654	1	11970728	11972568	expressed protein	0	0	0
LOC_Os01g21450	-0.2451	8.5e-06	3.58e-05	1	11974129	11981959	expressed protein	AT4G37440.1	0	0
LOC_Os01g21520	5.60734	1.05e-17	3.46e-16	1	12031970	12032254	esterase/lipase/thioesterase family protein, putative, expressed	AT5G19290.1	0	alpha/beta-Hydrolases superfamily protein
LOC_Os01g21560	-0.223625	0.0284745	0.0567064	1	12067684	12069113	esterase/lipase/thioesterase family protein, putative, expressed	AT5G19290.1	0	alpha/beta-Hydrolases superfamily protein
LOC_Os01g21590	-0.485973	0.0129956	0.0281554	1	12091633	12093276	homeodomain, putative, expressed	AT3G10040.1	0	sequence-specific DNA binding transcription factors
LOC_Os01g21610	-0.0914301	0.385946	0.437413	1	12108869	12110717	uncharacterized aarF domain-containing protein kinase 4, putative, expressed	AT4G01660.1	ABC1,ATABC1,ATATH10	ABC transporter 1
LOC_Os01g21620	-2.84179	9.68e-15	1.86e-13	1	12112984	12113844	expressed protein	AT1G04220.1	KCS2	3-ketoacyl-CoA synthase 2
LOC_Os01g21630	-0.479877	0.000708933	0.00203161	1	12117107	12123195	pectinacetylesterase domain containing protein, expressed	AT2G46930.1	0	Pectinacetylesterase family protein
LOC_Os01g21820	0.165549	0.000436767	0.00130346	1	12235262	12248213	preprotein translocase subunit secA, chloroplast precursor, putative, expressed	AT4G01800.1	AGY1,AtcpSecA	Albino or Glassy Yellow 1
LOC_Os01g21850	0.0243137	0.610171	0.63472	1	12258138	12263046	protein transport protein-related, putative, expressed	AT4G01810.1	0	Sec23/Sec24 protein transport family protein
LOC_Os01g21860	-0.11005	0.0476086	0.0899828	1	12264911	12269085	AGAP010768-PA, putative, expressed	AT3G62140.1	0	0
LOC_Os01g21940	0.0948876	0.00027991	0.000866478	1	12303170	12309435	WD domain, G-beta repeat domain containing protein, expressed	AT1G73720.1	SMU1	transducin family protein / WD-40 repeat family protein
LOC_Os01g21960	0.154589	0.000398776	0.00120019	1	12326486	12331776	serine/threonine-protein kinase, putative, expressed	AT1G56720.1	0	Protein kinase superfamily protein
LOC_Os01g21970	0.189376	0.021454	0.0440762	1	12332795	12337227	protein kinase, putative, expressed	AT1G48210.1	0	Protein kinase superfamily protein
LOC_Os01g21990	-0.273605	0.000776941	0.00220711	1	12344460	12351233	CRS2-associated factor 2, chloroplast precursor, putative, expressed	AT1G23400.1	ATCAF2,CAF2	RNA-binding CRS1 / YhbY (CRM) domain-containing protein
LOC_Os01g22000	-0.928176	5.07e-11	5.2e-10	1	12351454	12353063	expressed protein	0	0	0
LOC_Os01g22070	0.0978433	0.00751717	0.0172273	1	12394022	12397207	transposon protein, putative, Mutator sub-class, expressed	0	0	0
LOC_Os01g22090	-4.256	4.47e-10	3.95e-09	1	12403525	12408003	expressed protein	0	0	0
LOC_Os01g22230	0.331362	0.00172331	0.00455167	1	12499923	12504215	peroxidase precursor, putative, expressed	AT1G05260.1	RCI3,RCI3A	Peroxidase superfamily protein
LOC_Os01g22336	0.317695	0.0911791	0.159923	1	12551333	12557013	peroxidase precursor, putative, expressed	AT2G18150.1	0	Peroxidase superfamily protein
LOC_Os01g22352	0.184527	0.13367	0.224466	1	12564283	12570032	peroxidase precursor, putative, expressed	AT2G18150.1	0	Peroxidase superfamily protein
LOC_Os01g22370	-0.993758	5.02e-15	1.02e-13	1	12578189	12582301	peroxidase precursor, putative, expressed	AT1G05260.1	RCI3,RCI3A	Peroxidase superfamily protein
LOC_Os01g22390	-0.180376	0.000796727	0.00225907	1	12584652	12594761	WD domain containing protein, putative, expressed	AT5G18525.1	0	protein serine/threonine kinases;protein tyrosine kinases;ATP binding;protein kinases
LOC_Os01g22430	0.433042	8.33e-06	3.52e-05	1	12615648	12617245	OsFBDUF3 - F-box and DUF domain containing protein, expressed	AT5G25290.1	0	F-box family protein with a domain of unknown function (DUF295)
LOC_Os01g22440	-2.72675	1.25e-12	1.67e-11	1	12621246	12621704	expressed protein	0	0	0
LOC_Os01g22450	-4.08102	2.84e-10	2.58e-09	1	12628026	12629938	expressed protein	0	0	0
LOC_Os01g22480	-0.00615122	0.38886	0.439881	1	12636380	12640675	OsFBDUF4 - F-box and DUF domain containing protein, expressed	AT2G17030.1	0	F-box family protein with a domain of unknown function (DUF295)
LOC_Os01g22490	-0.177073	0.0968539	0.168637	1	12645515	12646409	40S ribosomal protein S27a, putative, expressed	AT1G23410.1	0	Ribosomal protein S27a / Ubiquitin family protein
LOC_Os01g22500	-0.213169	0.000159987	0.000519358	1	12646586	12650014	craniofacial development protein 1, putative, expressed	AT5G30490.1	0	0
LOC_Os01g22510	-0.195986	0.0128405	0.0278513	1	12650540	12654393	cyclase/dehydrase family protein, expressed	AT1G02475.1	0	Polyketide cyclase/dehydrase and lipid transport superfamily protein
LOC_Os01g22520	0.107304	0.0531704	0.0993152	1	12654852	12658475	dihydrolipoyl dehydrogenase 1, mitochondrial precursor, putative, expressed	AT1G48030.1	mtLPD1	mitochondrial lipoamide dehydrogenase 1
LOC_Os01g22550	-0.025188	0.203785	0.300077	1	12667343	12672757	galactosyltransferase family protein, putative, expressed	AT3G06440.1	0	Galactosyltransferase family protein
LOC_Os01g22560	-0.576243	0.00976766	0.0217857	1	12677086	12678141	glycerol-3-phosphate acyltransferase 1, putative, expressed	AT4G01950.1	ATGPAT3,GPAT3	glycerol-3-phosphate acyltransferase 3
LOC_Os01g22570	-0.289087	0.320553	0.381832	1	12682333	12683428	glycerol-3-phosphate acyltransferase, putative, expressed	AT4G01950.1	ATGPAT3,GPAT3	glycerol-3-phosphate acyltransferase 3
LOC_Os01g22600	-0.212292	0.045458	0.086285	1	12704700	12709808	mitochondrial carrier protein, putative, expressed	AT5G15640.1	0	Mitochondrial substrate carrier family protein
LOC_Os01g22630	0.0545022	0.412118	0.459339	1	12725141	12731526	ECT protein, putative, expressed	AT1G48110.1	ECT7	evolutionarily conserved C-terminal region 7
LOC_Os01g22640	0.155395	2.78e-05	0.000105751	1	12734098	12738112	GDSL-like lipase/acylhydrolase, putative, expressed	AT1G09390.1	0	GDSL-like Lipase/Acylhydrolase superfamily protein
LOC_Os01g22660	0.227439	1.9e-05	7.47e-05	1	12742056	12746046	GDSL-like lipase/acylhydrolase, putative, expressed	AT1G56670.1	0	GDSL-like Lipase/Acylhydrolase superfamily protein
LOC_Os01g22710	-0.822861	1.64e-08	1.12e-07	1	12758518	12760143	organic cation transporter-related, putative, expressed	AT1G79360.1	2-Oct,ATOCT2,OCT2	organic cation/carnitine transporter 2
LOC_Os01g22780	0.314584	0.00222256	0.00573356	1	12804579	12810224	GDSL-like lipase/acylhydrolase, putative, expressed	AT1G56670.1	0	GDSL-like Lipase/Acylhydrolase superfamily protein
LOC_Os01g22870	0.0387391	0.858043	0.861958	1	12848912	12853410	expressed protein	AT1G09330.1	0	0
LOC_Os01g22900	0.0243282	0.199472	0.298163	1	12870228	12874264	neutral/alkaline invertase, putative, expressed	AT1G56560.1	0	Plant neutral invertase family protein
LOC_Os01g22910	-0.561965	0.00916128	0.020594	1	12875498	12882540	retrotransposon protein, putative, unclassified, expressed	0	0	0
LOC_Os01g22954	-0.273308	0.13502	0.226516	1	12896174	12915380	serine carboxypeptidase, putative, expressed	AT3G17180.1	scpl33	serine carboxypeptidase-like 33
LOC_Os01g22980	-0.0752346	0.256329	0.329944	1	12914948	12919210	OsSCP3 - Putative Serine Carboxypeptidase homologue, expressed	AT3G17180.1	scpl33	serine carboxypeptidase-like 33
LOC_Os01g22990	-0.0832706	0.617258	0.641034	1	12921466	12924802	acidic leucine-rich nuclear phosphoprotein 32-related protein 1, putative, expressed	AT3G17160.1	0	0
LOC_Os01g23380	0.0537397	0.303769	0.368242	1	13141932	13144941	stripe rust resistance protein Yr10, putative, expressed	AT3G07040.1	RPM1,RPS3	NB-ARC domain-containing disease resistance protein
LOC_Os01g23590	0.00828083	0.485669	0.524207	1	13246387	13262227	suppressor of Mek, putative, expressed	AT3G06670.1	0	binding
LOC_Os01g23600	0.0275357	0.275782	0.345776	1	13264930	13266669	expressed protein	0	0	0
LOC_Os01g23610	0.35863	9.7e-09	6.88e-08	1	13272614	13282201	dihydrolipoyl dehydrogenase, putative, expressed	AT3G16950.2	LPD1,ptlpd1	lipoamide dehydrogenase 1
LOC_Os01g23630	-0.244491	0.000475337	0.00140745	1	13291338	13294467	transcription initiation factor IID, 18kD subunit family protein, expressed	AT1G02680.1	TAF13	TBP-associated factor 13
LOC_Os01g23640	0.0736453	0.00192221	0.00502028	1	13296332	13305295	mov34/MPN/PAD-1 family protein, expressed	AT4G16144.1	AMSH3	associated molecule with the SH3 domain of STAM 3
LOC_Os01g23680	-0.114877	0.161405	0.265168	1	13319295	13322178	rossmann fold nucleotide-binding protein involved in DNA uptake, putative, expressed	AT2G43945.1	0	0
LOC_Os01g23710	0.154796	0.198871	0.298038	1	13342879	13345906	no apical meristem protein, putative, expressed	0	0	0
LOC_Os01g23740	0.100452	0.00225046	0.00580009	1	13353629	13356837	OsPDIL2-2 protein disulfide isomerase PDIL2-2, expressed	AT2G47470.1	ATPDI11,ATPDIL2-1,MEE30,PDI11,UNE5	thioredoxin family protein
LOC_Os01g23850	-1.03371	0.256731	0.330272	1	13422753	13424642	transposon protein, putative, CACTA, En/Spm sub-class, expressed	0	0	0
LOC_Os01g23870	-1.87107	4.52e-07	2.38e-06	1	13436891	13438586	expressed protein	0	0	0
LOC_Os01g23910	-1.76235	7.68e-07	3.89e-06	1	13454908	13455887	expressed protein	0	0	0
LOC_Os01g23990	-0.471103	0.00736754	0.0169294	1	13508317	13508882	expressed protein	0	0	0
LOC_Os01g24010	-0.224666	0.679474	0.696428	1	13517518	13528480	pleiotropic drug resistance protein, putative, expressed	AT1G15520.1	ABCG40,ATABCG40,ATPDR12,PDR12	pleiotropic drug resistance 12
LOC_Os01g24020	-0.0867236	0.274703	0.344766	1	13523472	13531777	expressed protein	AT3G19508.1	0	0
LOC_Os01g24060	-0.135871	0.106704	0.183839	1	13560832	13566873	importin subunit alpha, putative, expressed	AT3G06720.1	AIMP ALPHA,AT-IMP,ATKAP ALPHA,IMPA-1,IMPA1	importin alpha isoform 1
LOC_Os01g24070	-0.127637	0.31636	0.378467	1	13570607	13573322	GATA zinc finger domain containing protein, expressed	AT5G26930.1	GATA23	GATA transcription factor 23
LOC_Os01g24090	-1.31685	6.33e-08	3.88e-07	1	13582036	13584917	TPR repeat, putative, expressed	AT3G05625.1	0	Tetratricopeptide repeat (TPR)-like superfamily protein
LOC_Os01g24210	-2.83082	4.71e-12	5.72e-11	1	13643985	13646640	retrotransposon protein, putative, Ty1-copia subclass, expressed	0	0	0
LOC_Os01g24420	-2.01475	0.000545991	0.00159849	1	13765231	13772186	expressed protein	0	0	0
LOC_Os01g24430	-0.914898	0.0433334	0.082744	1	13775186	13776654	expressed protein	0	0	0
LOC_Os01g24440	-0.948456	2.75e-12	3.47e-11	1	13778572	13779786	glycine-rich protein, putative, expressed	AT3G06780.1	0	glycine-rich protein
LOC_Os01g24470	0.0650834	0.257942	0.331172	1	13794686	13799906	PHS1, putative, expressed	AT5G23720.3	PHS1	dual specificity protein phosphatase family protein
LOC_Os01g24480	0.374297	2e-08	1.34e-07	1	13799955	13804790	DUF1399 containing protein, putative, expressed	AT1G56230.1	0	Protein of unknown function (DUF1399)
LOC_Os01g24680	0.139082	3.59e-06	1.61e-05	1	13887272	13893293	3-hydroxyacyl-CoA dehydrogenase, putative, expressed	AT3G06860.1	ATMFP2,MFP2	multifunctional protein 2
LOC_Os01g24690	-0.192035	0.0752337	0.134994	1	13896291	13898264	60S ribosomal protein L23A, putative, expressed	AT3G55280.1	RPL23AB	ribosomal protein L23AB
LOC_Os01g24710	-1.69866	4.81e-06	2.11e-05	1	13903153	13904715	jacalin-like lectin domain containing protein, expressed	AT1G73040.1	0	Mannose-binding lectin superfamily protein
LOC_Os01g24750	0.0848983	0.00141043	0.00379151	1	13922344	13927455	Ser/Thr protein phosphatase family protein, putative, expressed	AT3G05580.1	0	Calcineurin-like metallo-phosphoesterase superfamily protein
LOC_Os01g24764	-5.41541	5.79e-13	8.18e-12	1	13934495	13935854	expressed protein	0	0	0
LOC_Os01g24770	-2.76878	4.24e-16	1.05e-14	1	13936525	13937302	expressed protein	0	0	0
LOC_Os01g24780	-3.24799	3.27e-13	4.77e-12	1	13941318	13944691	cytochrome P450, putative, expressed	AT2G46950.1	CYP709B2	cytochrome P450, family 709, subfamily B, polypeptide 2
LOC_Os01g24790	-3.91049	1.25e-11	1.42e-10	1	13957512	13959245	transferase family protein, putative, expressed	AT5G17540.1	0	HXXXD-type acyl-transferase family protein
LOC_Os01g24820	1.88925	8.76e-09	6.26e-08	1	13979885	13983744	NB-ARC domain containing protein, expressed	AT1G58390.1	0	Disease resistance protein (CC-NBS-LRR class) family
LOC_Os01g24880	-0.118633	0.0476514	0.0900337	1	14012515	14019465	zinc finger, C3HC4 type domain containing protein, expressed	AT3G05545.1	0	RING/U-box superfamily protein
LOC_Os01g24920	-0.250378	0.569539	0.598882	1	14031364	14038788	poly synthetase 2-B, putative, expressed	AT4G02390.1	APP,ATPARP1,PARP1,PP	poly(ADP-ribose) polymerase
LOC_Os01g24940	0.687068	2.46e-06	1.14e-05	1	14047801	14054910	poly synthetase 2-A, putative, expressed	AT4G02390.1	APP,ATPARP1,PARP1,PP	poly(ADP-ribose) polymerase
LOC_Os01g24950	0.0321059	0.286882	0.354305	1	14059572	14064407	exocyst complex component 6, putative, expressed	AT4G02350.1	SEC15B	exocyst complex component sec15B
LOC_Os01g24980	-0.247493	0.478818	0.518169	1	14077629	14080716	naringenin,2-oxoglutarate 3-dioxygenase, putative, expressed	AT1G17010.1	0	2-oxoglutarate (2OG) and Fe(II)-dependent oxygenase superfamily protein
LOC_Os01g25010	-0.482593	0.132101	0.222094	1	14101994	14108083	flavonol synthase/flavanone 3-hydroxylase, putative, expressed	AT1G17010.1	0	2-oxoglutarate (2OG) and Fe(II)-dependent oxygenase superfamily protein
LOC_Os01g25189	-1.62267	1.53e-07	8.72e-07	1	14224896	14233656	delta14-sterol reductase, putative, expressed	AT3G52940.1	ELL1,FK,HYD2	Ergosterol biosynthesis ERG4/ERG24 family
LOC_Os01g25240	-0.3495	0.637718	0.658752	1	14252929	14257384	expressed protein	AT5G11010.2	0	Pre-mRNA cleavage complex II protein family
LOC_Os01g25270	1.00381	1.1e-07	6.48e-07	1	14264078	14267208	pentatricopeptide repeat protein PPR986-12, putative, expressed	AT3G57430.1	OTP84	Tetratricopeptide repeat (TPR)-like superfamily protein
LOC_Os01g25320	0.0902914	0.0184791	0.0385131	1	14292067	14303222	auxilin, putative, expressed	AT4G12770.1	0	Chaperone DnaJ-domain superfamily protein
LOC_Os01g25330	0.0180842	0.523233	0.557481	1	14308159	14316696	SAC9, putative, expressed	AT3G59770.1	SAC9	sacI homology domain-containing protein / WW domain-containing protein
LOC_Os01g25370	-0.150845	0.00106887	0.0029521	1	14328622	14333284	SUMO protease, putative, expressed	AT4G15880.1	ATESD4,ESD4	Cysteine proteinases superfamily protein
LOC_Os01g25386	-0.0676109	0.19513	0.29654	1	14340133	14357449	multidrug resistance-associated protein, putative, expressed	AT2G47800.1	ATMRP4,EST3,MRP4	multidrug resistance-associated protein 4
LOC_Os01g25440	0.0885565	0.109773	0.188511	1	14391999	14398598	thiamin pyrophosphokinase 1, putative, expressed	AT1G02880.3	TPK1	thiamin pyrophosphokinase1
LOC_Os01g25500	-1.01522	4.72e-09	3.53e-08	1	14453690	14454560	sterol carrier protein-2, putative, expressed	AT5G42890.1	ATSCP2,SCP2	sterol carrier protein 2
LOC_Os01g25530	-0.394119	0.000703412	0.00201769	1	14471242	14476738	pentatricopeptide repeat protein PPR986-12, putative, expressed	AT4G21300.1	0	Tetratricopeptide repeat (TPR)-like superfamily protein
LOC_Os01g25540	-0.395201	6.63e-06	2.84e-05	1	14480782	14481616	RALFL6 - Rapid ALkalinization Factor RALF family protein precursor, expressed	AT4G15800.1	RALFL33	ralf-like 33
LOC_Os01g25560	-0.618749	1.31e-06	6.37e-06	1	14486393	14487170	RALFL7 - Rapid ALkalinization Factor RALF family protein precursor, expressed	AT4G15800.1	RALFL33	ralf-like 33
LOC_Os01g25600	-0.0639011	0.42968	0.474712	1	14506673	14513164	tetratricopeptide repeat domain containing protein, expressed	AT1G02910.1	LPA1	tetratricopeptide repeat (TPR)-containing protein
LOC_Os01g25610	0.105063	0.0479665	0.0905386	1	14513321	14515446	40S ribosomal protein S4, putative, expressed	AT5G58420.1	0	Ribosomal protein S4 (RPS4A) family protein
LOC_Os01g25679	-1.99909	3.58e-05	0.000132498	1	14555698	14559975	retrotransposon protein, putative, Ty3-gypsy subclass, expressed	0	0	0
LOC_Os01g25710	-3.21178	8.8e-09	6.28e-08	1	14571837	14581150	transposon protein, putative, CACTA, En/Spm sub-class, expressed	0	0	0
LOC_Os01g25740	-1.96976	0.4878	0.525907	1	14587007	14591754	powdery mildew resistance protein PM3F, putative, expressed	AT3G14460.1	0	LRR and NB-ARC domains-containing disease resistance protein
LOC_Os01g25760	-0.910286	0.3091	0.372378	1	14597790	14602976	powdery mildew resistance protein PM3F, putative, expressed	AT3G14460.1	0	LRR and NB-ARC domains-containing disease resistance protein
LOC_Os01g25810	-1.74768	5.25e-17	1.54e-15	1	14612547	14617122	powdery mildew resistance protein PM3A, putative, expressed	AT3G14460.1	0	LRR and NB-ARC domains-containing disease resistance protein
LOC_Os01g25820	0.199343	0.00106547	0.00294412	1	14621295	14627937	respiratory burst oxidase, putative, expressed	AT5G47910.1	ATRBOHD,RBOHD	respiratory burst oxidase homologue D
LOC_Os01g25880	-0.227682	0.00124574	0.00338329	1	14679306	14683435	dephospho-CoA kinase, putative, expressed	AT2G27490.1	ATCOAE	dephospho-CoA kinase family
LOC_Os01g25920	-6.0293	1.87e-10	1.75e-09	1	14702305	14705998	expressed protein	0	0	0
LOC_Os01g25990	-0.452538	4.24e-06	1.88e-05	1	14730142	14738424	expressed protein	AT1G54570.1	0	Esterase/lipase/thioesterase family protein
LOC_Os01g26000	-0.0241572	0.184282	0.29044	1	14742684	14748152	expressed protein	AT1G54570.1	0	Esterase/lipase/thioesterase family protein
LOC_Os01g26020	0.0392703	0.953696	0.954096	1	14752089	14754630	expressed protein	AT5G58920.1	0	0
LOC_Os01g26039	0.0203518	0.18879	0.293182	1	14754773	14764507	expressed protein	AT1G54570.1	0	Esterase/lipase/thioesterase family protein
LOC_Os01g26070	-4.52833	1.58e-06	7.52e-06	1	14769271	14769883	expressed protein	0	0	0
LOC_Os01g26080	-2.73559	1.24e-10	1.19e-09	1	14777806	14779110	expressed protein	0	0	0
LOC_Os01g26120	-0.462366	1.49e-08	1.02e-07	1	14793093	14797228	membrane associated DUF588 domain containing protein, putative, expressed	AT4G15630.1	0	Uncharacterised protein family (UPF0497)
LOC_Os01g26130	-1.36141	0.150195	0.248953	1	14799300	14801932	expressed protein	0	0	0
LOC_Os01g26160	-0.00156015	0.383193	0.435076	1	14809676	14822130	exportin 1, putative, expressed	AT3G05040.1	HST,HST1	ARM repeat superfamily protein
LOC_Os01g26174	-1.10241	3.9e-05	0.000143193	1	14825144	14828267	OsWAK5 - OsWAK receptor-like protein kinase, expressed	AT1G21230.1	WAK5	wall associated kinase 5
LOC_Os01g26240	-2.40112	0.000199019	0.00063417	1	14871573	14878509	retrotransposon protein, putative, Ty1-copia subclass, expressed	0	0	0
LOC_Os01g26280	-0.710909	0.346393	0.403606	1	14896685	14899178	OsWAK8 - OsWAK receptor-like protein kinase, expressed	AT1G21230.1	WAK5	wall associated kinase 5
LOC_Os01g26290	-1.78528	5.06e-10	4.43e-09	1	14901174	14903208	expressed protein	0	0	0
LOC_Os01g26370	-4.94223	1.53e-13	2.41e-12	1	14955700	14959369	expressed protein	0	0	0
LOC_Os01g26940	0.0655322	0.044017	0.0838798	1	15007012	15013275	transposon protein, putative, CACTA, En/Spm sub-class, expressed	0	0	0
LOC_Os01g26970	-0.540232	2.49e-09	1.96e-08	1	15019806	15023931	expressed protein	AT2G39080.1	0	NAD(P)-binding Rossmann-fold superfamily protein
LOC_Os01g27020	0.0236354	0.0281412	0.0561116	1	15059422	15067554	transposon protein, putative, unclassified, expressed	0	0	0
LOC_Os01g27040	0.0920237	0.100852	0.174833	1	15075862	15083305	chromatin-remodeling complex ATPase chain, putative, expressed	0	0	0
LOC_Os01g27050	0.707209	5.75e-16	1.38e-14	1	15085557	15087045	flavin-containing monooxygenase family protein, putative, expressed	AT5G07800.1	0	Flavin-binding monooxygenase family protein
LOC_Os01g27120	-0.144628	0.212626	0.303513	1	15118693	15119756	expressed protein	AT4G18425.1	0	Protein of unknown function (DUF679)
LOC_Os01g27140	-0.529816	0.00016531	0.000535258	1	15124631	15125398	OsGrx_C7 - glutaredoxin subgroup III, expressed	AT3G21460.1	0	Glutaredoxin family protein
LOC_Os01g27150	0.123878	3.09e-08	2e-07	1	15130857	15139604	cullin, putative, expressed	AT4G02570.1	ATCUL1,AXR6,CUL1	cullin 1
LOC_Os01g27210	-1.49056	1.6e-13	2.5e-12	1	15170345	15171860	glutathione S-transferase, putative, expressed	AT3G62760.1	ATGSTF13	Glutathione S-transferase family protein
LOC_Os01g27230	0.620367	0.00487011	0.0116364	1	15185076	15188301	12-oxophytodienoate reductase, putative, expressed	AT1G76690.1	ATOPR2,OPR2	12-oxophytodienoate reductase 2
LOC_Os01g27260	1.01259	0.00010299	0.000348655	1	15216813	15217959	glutathione S-transferase, putative, expressed	AT3G62760.1	ATGSTF13	Glutathione S-transferase family protein
LOC_Os01g27360	0.0949794	0.299376	0.36471	1	15281130	15283073	glutathione S-transferase, putative, expressed	AT3G62760.1	ATGSTF13	Glutathione S-transferase family protein
LOC_Os01g27520	-0.0318629	0.208751	0.301569	1	15356779	15360684	tRNA synthetases class II domain containing protein, expressed	AT1G70980.1	SYNC3	Class II aminoacyl-tRNA and biotin synthetases superfamily protein
LOC_Os01g27590	-2.90976	3.54e-05	0.000131093	1	15389732	15392073	transposon protein, putative, Pong sub-class, expressed	0	0	0
LOC_Os01g27650	0.0539311	0.291322	0.358022	1	15418911	15421118	pentatricopeptide, putative, expressed	AT2G33680.1	0	Tetratricopeptide repeat (TPR)-like superfamily protein
LOC_Os01g27720	-0.265974	2.21e-05	8.6e-05	1	15453620	15457813	E3 ubiquitin-protein ligase MGRN1, putative, expressed	AT3G53410.1	0	RING/U-box superfamily protein
LOC_Os01g27730	-0.200642	0.00135202	0.00364793	1	15462065	15466760	GTPase of unknown function domain containing protein, putative, expressed	AT3G07050.1	0	GTP-binding family protein
LOC_Os01g27740	0.0713042	0.0109334	0.0240999	1	15474284	15478322	dnaJ domain containing protein, expressed	AT5G18750.1	0	DNAJ heat shock N-terminal domain-containing protein
LOC_Os01g27750	0.0618866	0.0302351	0.0597613	1	15479968	15493549	bifunctional 3-dehydroquinate dehydratase/shikimate dehydrogenase,chloroplast precursor, putative, expressed	AT3G06350.1	EMB3004,MEE32	dehydroquinate dehydratase, putative / shikimate dehydrogenase, putative
LOC_Os01g27770	-2.61496	8.81e-09	6.28e-08	1	15503196	15511672	expressed protein	AT3G06350.1	EMB3004,MEE32	dehydroquinate dehydratase, putative / shikimate dehydrogenase, putative
LOC_Os01g27880	0.0835757	0.546284	0.578074	1	15568776	15573377	sucrose-phosphatase, putative, expressed	AT2G35840.1	0	Sucrose-6F-phosphate phosphohydrolase family protein
LOC_Os01g27890	1.59764	0.000460463	0.00136698	1	15581786	15583686	cytochrome P450, putative, expressed	AT3G26230.1	CYP71B24	cytochrome P450, family 71, subfamily B, polypeptide 24
LOC_Os01g27940	-0.11721	0.00211559	0.00548427	1	15618221	15622694	cyclin-L1-1, putative, expressed	AT2G26430.1	ATRCY1,RCY1	arginine-rich cyclin 1
LOC_Os01g27990	-0.0975259	0.047618	0.0899931	1	15644812	15647065	NPL4, putative, expressed	AT2G47970.1	0	Nuclear pore localisation protein NPL4
LOC_Os01g28030	-0.336001	0.81571	0.822347	1	15672566	15676615	peroxidase precursor, putative, expressed	AT5G15180.1	0	Peroxidase superfamily protein
LOC_Os01g28134	-1.67491	0.000316431	0.000969081	1	15760468	15763180	expressed protein	0	0	0
LOC_Os01g28150	-1.322	9.21e-11	9.03e-10	1	15777301	15780996	OsFBX6 - F-box domain containing protein, expressed	AT5G49610.1	0	F-box family protein
LOC_Os01g28300	4.53382	1.05e-14	2e-13	1	15850967	15854629	OsFBX7 - F-box domain containing protein, expressed	AT5G07610.1	0	F-box family protein
LOC_Os01g28450	-1.94157	0.000355967	0.00108154	1	15934491	15935319	SCP-like extracellular protein, expressed	AT2G14610.1	ATPR1,PR 1,PR1	pathogenesis-related gene 1
LOC_Os01g28500	-1.33533	1.53e-06	7.32e-06	1	15958735	15959500	SCP-like extracellular protein, expressed	AT2G14610.1	ATPR1,PR 1,PR1	pathogenesis-related gene 1
LOC_Os01g28540	-0.645971	4.16e-10	3.68e-09	1	15975324	15980624	stress regulated protein, putative, expressed	AT5G27290.1	0	0
LOC_Os01g28580	-2.58532	8.04e-07	4.06e-06	1	15992759	15996844	expressed protein	0	0	0
LOC_Os01g28680	-0.396638	1.1e-07	6.46e-07	1	16046649	16056268	WD domain, G-beta repeat domain containing protein, expressed	AT4G03020.1	0	transducin family protein / WD-40 repeat family protein
LOC_Os01g28690	1.45538	3.35e-14	5.88e-13	1	16061947	16067662	nucleoporin autopeptidase domain containing protein, expressed	AT1G10390.1	0	Nucleoporin autopeptidase
LOC_Os01g28710	-2.3274	7.03e-10	6.03e-09	1	16079293	16080059	expressed protein	0	0	0
LOC_Os01g28730	0.626138	8.47e-13	1.17e-11	1	16086623	16088672	protein kinase domain containing protein, expressed	AT2G48010.1	RKF3	receptor-like kinase in in flowers 3
LOC_Os01g28790	-0.470066	0.00163022	0.00432951	1	16130515	16131447	PRAS-rich protein, putative, expressed	AT3G21570.1	0	0
LOC_Os01g28840	0.0710024	0.234091	0.315109	1	16151540	16154058	C4-dicarboxylate transporter/malic acid transport protein, expressed	AT5G24030.1	SLAH3	SLAC1 homologue 3
LOC_Os01g28989	-0.884525	5.11e-09	3.8e-08	1	16232120	16234469	expressed protein	0	0	0
LOC_Os01g29050	-2.66233	4.44e-17	1.31e-15	1	16260241	16266992	retrotransposon protein, putative, unclassified, expressed	0	0	0
LOC_Os01g29104	-0.147564	0.208768	0.301575	1	16296106	16300182	expressed protein	0	0	0
LOC_Os01g29180	0.231352	0.000288704	0.000890661	1	16346972	16349561	expressed protein	0	0	0
LOC_Os01g29220	0.100101	0.338973	0.397302	1	16364894	16369857	expressed protein	AT2G48060.1	0	0
LOC_Os01g29230	0.137195	0.00119049	0.00325077	1	16377716	16389716	expressed protein	AT2G48060.1	0	0
LOC_Os01g29330	-1.21431	0.000130184	0.000431377	1	16435856	16436845	expressed protein	AT3G02430.1	0	Protein of unknown function (DUF679)
LOC_Os01g29390	-0.489479	0.000670953	0.00193269	1	16468658	16478543	expressed protein	AT1G14800.1	0	Nucleic acid-binding, OB-fold-like protein
LOC_Os01g29409	-0.066388	0.281076	0.350187	1	16480363	16494335	tRNA methyltransferase, putative, expressed	AT4G27340.1	0	Met-10+ like family protein
LOC_Os01g29430	-0.177347	0.0964626	0.168007	1	16495357	16503329	tetratricopeptide-like helical, putative, expressed	AT5G19020.1	MEF18	mitochondrial editing factor 18
LOC_Os01g29469	0.209113	0.0401613	0.0773054	1	16511526	16518660	dual specificity protein phosphatase, putative, expressed	AT3G23610.3	DSPTP1	dual specificity protein phosphatase 1
LOC_Os01g29507	-1.43584	1.51e-09	1.23e-08	1	16540178	16545913	retrotransposon, putative, centromere-specific, expressed	0	0	0
LOC_Os01g29600	0.0736867	0.850055	0.854351	1	16588536	16589162	expressed protein	0	0	0
LOC_Os01g29610	-0.10972	0.263808	0.335701	1	16590518	16597459	expressed protein	AT4G31810.1	0	ATP-dependent caseinolytic (Clp) protease/crotonase family protein
LOC_Os01g29740	0.247332	4.54e-07	2.39e-06	1	16659734	16664416	expressed protein	AT3G15780.1	0	0
LOC_Os01g29804	-1.41362	1.41e-07	8.11e-07	1	16693961	16700745	expressed protein	0	0	0
LOC_Os01g29820	-0.787974	8.78e-13	1.21e-11	1	16706250	16709605	expressed protein	0	0	0
LOC_Os01g29830	0.0642075	0.235827	0.315964	1	16716655	16719424	expressed protein	0	0	0
LOC_Os01g31020	-3.98834	7.38e-18	2.52e-16	1	16961290	16973754	retrotransposon protein, putative, unclassified, expressed	0	0	0
LOC_Os01g31050	-4.19732	2.17e-16	5.68e-15	1	16982168	16983007	expressed protein	0	0	0
LOC_Os01g31110	-0.124013	0.190767	0.294337	1	17012521	17016324	CRS2-associated factor 1, chloroplast precursor, putative, expressed	AT2G20020.1	ATCAF1,CAF1	RNA-binding CRS1 / YhbY (CRM) domain-containing protein
LOC_Os01g31220	-0.0913325	0.501922	0.538724	1	17066935	17070832	expressed protein	AT3G16200.1	0	0
LOC_Os01g31360	0.051427	0.576656	0.605076	1	17151655	17157845	expressed protein	AT3G54500.1	0	0
LOC_Os01g31370	0.652753	2.24e-06	1.04e-05	1	17159673	17161710	glycosyltransferase, putative, expressed	AT2G41640.1	0	Glycosyltransferase family 61 protein
LOC_Os01g31470	0.0390351	0.0100149	0.0222636	1	17210255	17218310	mov34/MPN/PAD-1 family protein, expressed	AT4G16144.1	AMSH3	associated molecule with the SH3 domain of STAM 3
LOC_Os01g31494	0.695042	7.33e-05	0.000255653	1	17226661	17228698	expressed protein	0	0	0
LOC_Os01g31570	1.21908	5.31e-14	9e-13	1	17262173	17262493	expressed protein	0	0	0
LOC_Os01g31580	0.198976	8.68e-11	8.56e-10	1	17266159	17274840	BZIP protein, putative, expressed	AT1G52320.2	0	0
LOC_Os01g31610	-0.146619	0.164252	0.269279	1	17301967	17303723	tyrosyl-tRNA synthetase, putative, expressed	AT3G02660.1	emb2768	Tyrosyl-tRNA synthetase, class Ib, bacterial/mitochondrial
LOC_Os01g31629	0.0645485	0.0159137	0.033689	1	17309298	17325760	expressed protein	AT1G55080.1	MED9	0
LOC_Os01g31680	-0.14752	0.0300289	0.0594315	1	17341202	17346405	uncharacterized protein sll0194, putative, expressed	AT2G01110.1	APG2,PGA2,TATC,UNE3	Sec-independent periplasmic protein translocase
LOC_Os01g31690	-0.139538	0.183937	0.290175	1	17349311	17350816	oxygen-evolving enhancer protein 1, chloroplast precursor, putative, expressed	AT3G50820.1	OEC33,PSBO-2,PSBO2	photosystem II subunit O-2
LOC_Os01g31770	-0.00859972	0.231916	0.313495	1	17394269	17404492	oxidoreductase, 2OG-Fe oxygenase family protein, putative, expressed	AT3G18210.1	0	2-oxoglutarate (2OG) and Fe(II)-dependent oxygenase superfamily protein
LOC_Os01g31800	0.0714878	0.204162	0.300236	1	17420432	17421291	Core histone H2A/H2B/H3/H4 domain containing protein, putative, expressed	AT5G02560.1	HTA12	histone H2A 12
LOC_Os01g31810	-1.73366	2.83e-16	7.21e-15	1	17422800	17429393	RNA recognition motif containing protein, putative, expressed	AT3G46020.1	0	RNA-binding (RRM/RBD/RNP motifs) family protein
LOC_Os01g31870	0.341585	2.28e-06	1.06e-05	1	17457002	17465049	natural resistance-associated macrophage protein, putative, expressed	AT1G80830.1	ATNRAMP1,NRAMP1,PMIT1	natural resistance-associated macrophage protein 1
LOC_Os01g31890	-2.94738	1.42e-10	1.35e-09	1	17470274	17471520	transposon protein, putative, unclassified, expressed	0	0	0
LOC_Os01g31920	-1.8852	1.51e-07	8.6e-07	1	17482326	17486091	expressed protein	0	0	0
LOC_Os01g31940	-0.0584184	0.228119	0.311381	1	17490452	17491820	purine permease, putative, expressed	AT1G30840.1	ATPUP4,PUP4	purine permease 4
LOC_Os01g31980	-0.647963	2.4e-05	9.26e-05	1	17504338	17512384	MATE efflux family protein, putative, expressed	AT1G15150.1	0	MATE efflux family protein
LOC_Os01g32090	0.0588008	0.473781	0.513601	1	17559698	17567805	PPR repeat domain containing protein, putative, expressed	AT1G71060.1	0	Tetratricopeptide repeat (TPR)-like superfamily protein
LOC_Os01g32120	-0.588057	4.18e-07	2.21e-06	1	17581113	17582133	OsCML11 - Calmodulin-related calcium sensor protein, expressed	AT1G32250.1	0	Calcium-binding EF-hand family protein
LOC_Os01g32130	-0.4494	7.49e-11	7.45e-10	1	17583645	17586310	expressed protein	AT1G60640.1	0	0
LOC_Os01g32170	0.0891724	0.0221611	0.0453767	1	17605172	17607576	pentatricopeptide, putative, expressed	AT5G11310.1	0	Pentatricopeptide repeat (PPR) superfamily protein
LOC_Os01g32184	0.152583	8.59e-08	5.16e-07	1	17612327	17626975	tetratricopeptide repeat protein 5, putative, expressed	0	0	0
LOC_Os01g32259	-0.905621	7.52e-15	1.48e-13	1	17681433	17683094	expressed protein	0	0	0
LOC_Os01g32280	-0.386957	1.4e-09	1.14e-08	1	17697080	17706376	transmembrane protein, putative, expressed	AT5G19930.1	0	Protein of unknown function DUF92, transmembrane
LOC_Os01g32300	0.0112287	0.503348	0.539922	1	17708791	17713472	expressed protein	AT1G71080.1	0	RNA polymerase II transcription elongation factor
LOC_Os01g32330	0.229438	0.000348174	0.00106037	1	17740974	17742308	heavy metal-associated domain containing protein, expressed	AT1G71050.1	0	Heavy metal transport/detoxification superfamily protein
LOC_Os01g32350	-0.00571892	0.196074	0.296913	1	17746363	17751130	OsClp2 - Putative Clp protease homologue, expressed	AT1G66670.1	CLPP3,NCLPP3	CLP protease proteolytic subunit 3
LOC_Os01g32364	0.301696	1.36e-06	6.6e-06	1	17756051	17765020	Os1bglu1 - beta-mannosidase/glucosidase homologue, expressed	AT3G18080.1	BGLU44	B-S glucosidase 44
LOC_Os01g32380	1.55067	7.8e-22	7.4e-20	1	17767880	17768465	expressed protein	0	0	0
LOC_Os01g32439	-2.23965	0.189404	0.293507	1	17792209	17794532	expressed protein	0	0	0
LOC_Os01g32460	0.0729908	0.562305	0.592113	1	17798261	17799032	expressed protein	0	0	0
LOC_Os01g32610	-3.38284	1.58e-12	2.08e-11	1	17881781	17885487	expressed protein	0	0	0
LOC_Os01g32640	0.424411	3.92e-06	1.75e-05	1	17894912	17898610	OsFBX9 - F-box domain containing protein, expressed	AT5G03970.2	0	F-box associated ubiquitination effector family protein
LOC_Os01g32670	-0.257462	0.249931	0.325215	1	17911523	17912150	expressed protein	0	0	0
LOC_Os01g32710	0.30908	5.46e-07	2.83e-06	1	17932853	17934360	EDM2, putative, expressed	AT5G55390.1	EDM2	ENHANCED DOWNY MILDEW 2
LOC_Os01g32720	0.163507	7.95e-05	0.000275599	1	17935889	17947080	expressed protein	AT5G55390.1	EDM2	ENHANCED DOWNY MILDEW 2
LOC_Os01g32730	-0.046749	0.256937	0.330406	1	17947747	17951664	tetratricopeptide repeat containing protein, putative, expressed	AT3G14110.2	FLU	Tetratricopeptide repeat (TPR)-like superfamily protein
LOC_Os01g32750	0.137596	1.06e-07	6.27e-07	1	17960865	17968602	TATA binding protein-associated factor, putative, expressed	AT1G04950.1	ATTAF6,TAF6,TAFII59	TATA BOX ASSOCIATED FACTOR II 59
LOC_Os01g32770	-0.472718	5.83e-05	0.000206671	1	17975816	17977327	DUF260 domain containing protein, putative, expressed	AT3G02550.1	LBD41	LOB domain-containing protein 41
LOC_Os01g32780	-0.419455	2.12e-05	8.27e-05	1	17990828	17993764	universal stress protein domain containing protein, putative, expressed	AT1G68300.1	0	Adenine nucleotide alpha hydrolases-like superfamily protein
LOC_Os01g32790	-0.226326	2.63e-05	0.000100456	1	17994549	17997769	expressed protein	AT4G05400.1	0	copper ion binding
LOC_Os01g32800	0.112984	0.00188963	0.00494544	1	17999299	18002878	proteasome subunit, putative, expressed	AT4G19006.1	0	Proteasome component (PCI) domain protein
LOC_Os01g32830	-0.41578	0.000178744	0.000574896	1	18013675	18017027	expressed protein	AT1G32080.1	0	membrane protein, putative
LOC_Os01g32840	-1.81182	0.487247	0.525511	1	18022008	18024750	expressed protein	0	0	0
LOC_Os01g32849	0.0675931	0.717438	0.73101	1	18026504	18030389	expressed protein	0	0	0
LOC_Os01g32864	3.43018	2.21e-16	5.75e-15	1	18033722	18036566	retrotransposon protein, putative, unclassified, expressed	0	0	0
LOC_Os01g32870	-0.0744397	0.624507	0.647406	1	18041759	18050240	heat shock protein DnaJ, putative, expressed	AT1G68370.1	ARG1	Chaperone DnaJ-domain superfamily protein
LOC_Os01g32880	0.118795	0.000497725	0.00146875	1	18051517	18054939	AP-3 complex subunit delta, putative, expressed	AT1G48760.1	delta-ADR	delta-adaptin
LOC_Os01g32890	0.28544	0.0137704	0.0295909	1	18062446	18063975	expressed protein	AT1G61730.1	0	DNA-binding storekeeper protein-related transcriptional regulator
LOC_Os01g32920	-0.0868505	0.288666	0.355988	1	18073579	18074498	ZOS1-08 - C2H2 zinc finger protein, expressed	AT1G67030.1	ZFP6	zinc finger protein 6
LOC_Os01g32964	0.107047	0.000538983	0.00158063	1	18087601	18095186	protein phosphotase protein, putative, expressed	AT1G68410.1	0	Protein phosphatase 2C family protein
LOC_Os01g32980	0.0533612	0.127747	0.215606	1	18101551	18111348	mitochondrial carrier protein, putative, expressed	AT1G25380.1	ATNDT2,NDT2	NAD+ transporter 2
LOC_Os01g33000	-0.271878	8.08e-05	0.000279622	1	18124929	18128894	expressed protein	AT1G15030.1	0	Protein of unknown function (DUF789)
LOC_Os01g33020	0.0229724	0.847748	0.852183	1	18135288	18138335	trafficking protein particle complex subunit 1, putative, expressed	AT1G51160.1	0	SNARE-like superfamily protein
LOC_Os01g33030	-0.0601707	0.324265	0.384798	1	18140743	18142908	Brix domain containing protein, putative, expressed	AT3G23620.1	0	Ribosomal RNA processing Brix domain protein
LOC_Os01g33050	-0.0945294	0.168615	0.274726	1	18158641	18163459	ribosomal protein L24, putative, expressed	AT2G44860.1	0	Ribosomal protein L24e family protein
LOC_Os01g33060	0.011523	0.929531	0.930598	1	18163746	18173603	HEAT repeat family protein, putative, expressed	AT5G16210.1	0	HEAT repeat-containing protein
LOC_Os01g33070	0.136034	0.109972	0.188796	1	18176535	18177876	pentatricopeptide repeat protein PPR868-14, putative, expressed	AT5G66500.1	0	Tetratricopeptide repeat (TPR)-like superfamily protein
LOC_Os01g33080	0.258715	0.000145051	0.000475637	1	18186985	18193374	fimbrin-like protein 2, putative, expressed	AT5G48460.1	0	Actin binding Calponin homology (CH) domain-containing protein
LOC_Os01g33090	0.678562	8.7e-11	8.57e-10	1	18205177	18208221	expressed protein	AT2G01210.1	0	Leucine-rich repeat protein kinase family protein
LOC_Os01g33110	0.567479	3.93e-05	0.000144093	1	18229321	18233091	receptor-like protein kinase 5 precursor, putative, expressed	AT4G08850.1	0	Leucine-rich repeat receptor-like protein kinase family protein
LOC_Os01g33160	-0.0663519	0.191883	0.295006	1	18259565	18267198	stress responsive A/B Barrel domain containing protein, expressed	AT3G17210.1	ATHS1,HS1	heat stable protein 1
LOC_Os01g33204	-0.489823	6.13e-07	3.15e-06	1	18284604	18288878	retrotransposon protein, putative, unclassified, expressed	0	0	0
LOC_Os01g33230	0.0650235	0.632949	0.654481	1	18298135	18303981	UDP-N-acetylglucosamine--N-acetylmuramyl-pyrophosphor yl-undecaprenol N-acetylglucosamine transferase, putative, expressed	AT1G73740.1	0	UDP-Glycosyltransferase superfamily protein
[truncated: 20,676 more rows]

## Sheet: PAV
Gene	Expression Frequency - Indica	Expression Frequency - Japonica	p-value	FDR	Chromosome	GeneStart	GeneEnd	Rice Annototation	Arabidopsis Gene ID	Arabidopsis Gene Name	Arabidopsis Description
LOC_Os01g01019	0.405797	0.901786	4.07177e-06	1.15756e-05	1	11218	12435	expressed protein	-	-	-
LOC_Os01g01570	0.173913	0.75	5.90616e-11	3.16978e-10	1	288372	292296	kinesin heavy chain, putative, expressed	-	-	-
LOC_Os01g01600	0.536232	0.455357	0.336355	0.416425	1	303103	306800	ethylene-responsive protein related, putative, expressed	AT1G27660.1	-	basic helix-loop-helix (bHLH) DNA-binding superfamily protein
LOC_Os01g01840	0.26087	0.946429	1.15355e-12	7.93565e-12	1	455512	460716	helix-loop-helix DNA-binding domain containing protein, expressed	AT1G10586.1	-	basic helix-loop-helix (bHLH) DNA-binding superfamily protein
LOC_Os01g01940	0.898551	0.5625	1.0217e-06	3.11525e-06	1	510752	512159	expressed protein	-	-	-
LOC_Os01g02160	0.565217	0.464286	0.205861	0.270537	1	632093	632913	hydroxyproline-rich glycoprotein family protein, putative, expressed	-	-	-
LOC_Os01g02290	0.637681	0.383929	0.00285703	0.00529795	1	720629	723317	Ser/Thr receptor-like kinase, putative, expressed	AT1G66980.1	SNC4	suppressor of npr1-1 constitutive 4
LOC_Os01g02300	0.652174	0.410714	0.00184411	0.00353207	1	723693	726321	receptor kinase ORK10, putative, expressed	AT1G66910.1	-	Protein kinase superfamily protein
LOC_Os01g02310	0.15942	0.285714	0.395363	0.477371	1	728977	730930	expressed protein	AT5G38280.1	PR5K	PR5-like receptor kinase
LOC_Os01g02320	0.594203	0.625	0.828361	0.870396	1	731149	738020	protein kinase domain containing protein, expressed	AT1G70250.1	-	receptor serine/threonine kinase, putative
LOC_Os01g02360	0.550725	0.642857	0.352365	0.433761	1	745452	748945	resistance-related receptor-like kinase, putative, expressed	AT5G38260.1	-	Protein kinase superfamily protein
LOC_Os01g02370	0.26087	0.205357	0.702556	0.764055	1	752080	754992	receptor-like kinase ARK1AS, putative, expressed	AT1G18390.2	-	Protein kinase superfamily protein
LOC_Os01g02420	0.507246	0.625	0.342462	0.422945	1	781442	784424	protein kinase domain containing protein, expressed	AT4G18250.1	-	receptor serine/threonine kinase, putative
LOC_Os01g02490	0.405797	0.241071	0.112435	0.157084	1	804084	806932	expressed protein	-	-	-
LOC_Os01g02500	0.782609	0.598214	0.0515406	0.0772737	1	807850	809721	glutamyl-tRNA amidotransferase, putative, expressed	AT4G34880.1	-	Amidase family protein
LOC_Os01g02550	0.144928	0.321429	0.504062	0.585353	1	839809	842757	protein kinase domain containing protein, expressed	AT5G38280.1	PR5K	PR5-like receptor kinase
LOC_Os01g02560	0.536232	0.544643	0.889183	0.914902	1	843530	847454	Ser/Thr receptor-like kinase, putative, expressed	AT1G70250.1	-	receptor serine/threonine kinase, putative
LOC_Os01g02610	0.637681	0.446429	0.0807512	0.116213	1	870318	874817	protein kinase domain containing protein, expressed	AT1G66980.1	SNC4	suppressor of npr1-1 constitutive 4
LOC_Os01g02690	0.246377	0.5625	0.000223339	0.000494698	1	915639	919674	resistance-related receptor-like kinase, putative, expressed	AT5G38260.1	-	Protein kinase superfamily protein
LOC_Os01g02730	0.768116	0.696429	0.857922	0.894673	1	935574	938367	TAK14, putative, expressed	AT5G38280.1	PR5K	PR5-like receptor kinase
LOC_Os01g02740	0.202899	0.419643	0.0126222	0.0211573	1	940005	952451	retrotransposon protein, putative, unclassified, expressed	-	-	-
LOC_Os01g02750	0.405797	0.642857	0.00993266	0.0169148	1	954075	956817	protein kinase domain containing protein, expressed	AT5G39030.1	-	Protein kinase superfamily protein
LOC_Os01g02770	0.463768	0.6875	0.0115681	0.019532	1	961681	965151	resistance-related receptor-like kinase, putative, expressed	AT5G39030.1	-	Protein kinase superfamily protein
LOC_Os01g02790	0.101449	0.401786	0.674941	0.741573	1	976766	980431	protein kinase domain containing protein, expressed	AT5G38280.1	PR5K	PR5-like receptor kinase
LOC_Os01g02830	0.173913	0.544643	1.62645e-05	4.25742e-05	1	994710	997262	receptor-like kinase ARK1AS, putative, expressed	AT1G66910.1	-	Protein kinase superfamily protein
LOC_Os01g02840	0.347826	0.616071	0.00365702	0.00666105	1	997963	1000997	resistance-related receptor-like kinase, putative, expressed	AT5G39020.1	-	Malectin/receptor-like protein kinase family protein
LOC_Os01g02850	0.188406	0.491071	0.000857354	0.00172299	1	1001292	1001770	expressed protein	-	-	-
LOC_Os01g03080	0.115942	0.258929	0.0167756	0.0274882	1	1181158	1182158	expressed protein	AT1G18290.1	-	-
LOC_Os01g03180	0.623188	0.758929	0.0936726	0.133151	1	1249881	1251448	retrotransposon protein, putative, unclassified, expressed	-	-	-
LOC_Os01g03360	0.608696	0.473214	0.11872	0.164869	1	1353629	1354802	BBTI5 - Bowman-Birk type bran trypsin inhibitor precursor, expressed	-	-	-
LOC_Os01g03480	0.811594	0.428571	1.08649e-05	2.92117e-05	1	1401504	1403598	expressed protein	-	-	-
LOC_Os01g04040	0.594203	0.669643	0.321895	0.400876	1	1757812	1758730	BBTI11 - Bowman-Birk type bran trypsin inhibitor precursor, putative, expressed	-	-	-
LOC_Os01g04080	0.449275	0.401786	0.564272	0.642896	1	1771369	1772410	expressed protein	-	-	-
LOC_Os01g04210	0.246377	0.348214	0.248223	0.317976	1	1857104	1858452	DNA binding protein, putative, expressed	AT1G68390.1	-	Core-2/I-branching beta-1,6-N-acetylglucosaminyltransferase family protein
LOC_Os01g04250	0.376812	0.4375	0.573498	0.651088	1	1876913	1879903	expressed protein	-	-	-
LOC_Os01g04280	0.73913	0.830357	0.162021	0.218725	1	1902736	1905247	calmodulin binding protein, putative, expressed	AT5G57580.1	-	Calmodulin-binding protein
LOC_Os01g04324	0.26087	0.767857	4.82147e-08	1.75718e-07	1	1928166	1930290	expressed protein	-	-	-
LOC_Os01g04380	0.0869565	0.589286	5.62317e-08	2.01929e-07	1	1951928	1952771	hsp20/alpha crystallin family protein, putative, expressed	AT1G53540.1	-	HSP20-like chaperones superfamily protein
LOC_Os01g04430	0.202899	0.5	0.000104516	0.000242288	1	1968323	1970538	expressed protein	AT1G18390.2	-	Protein kinase superfamily protein
LOC_Os01g04530	0.376812	0.1875	0.117954	0.16397	1	2021415	2022167	expressed protein	AT1G18390.2	-	Protein kinase superfamily protein
LOC_Os01g04560	0.246377	0.535714	0.000472062	0.000993288	1	2041300	2042770	expressed protein	AT1G18390.2	-	Protein kinase superfamily protein
LOC_Os01g04620	0.637681	0.732143	0.230355	0.298208	1	2071830	2073621	transposon protein, putative, unclassified, expressed	-	-	-
LOC_Os01g04750	0.811594	0.75	0.415781	0.497837	1	2154326	2155994	B3 DNA binding domain containing protein, expressed	AT1G68840.1	EDF2,RAP2.8,RAV2,TEM2	related to ABI3/VP1 2
LOC_Os01g05090	0.753623	0.705357	0.840221	0.879969	1	2386373	2388611	expressed protein	AT2G37680.1	-	-
LOC_Os01g05180	0.217391	0.294643	0.79071	0.83931	1	2434793	2438774	expressed protein	-	-	-
LOC_Os01g05460	0.449275	0.375	0.397463	0.479581	1	2575583	2578210	expressed protein	-	-	-
LOC_Os01g05540	0.637681	0.696429	0.428194	0.50962	1	2640937	2644665	expressed protein	-	-	-
LOC_Os01g05600	0.347826	0.5	0.0441227	0.0668749	1	2669952	2672924	NBS-LRR disease resistance protein, putative, expressed	AT3G14470.1	-	NB-ARC domain-containing disease resistance protein
LOC_Os01g05640	0.478261	0.0714286	5.78992e-06	1.61621e-05	1	2688623	2692186	receptor-like protein kinase 5 precursor, putative, expressed	AT3G47570.1	-	Leucine-rich repeat protein kinase family protein
LOC_Os01g05710	0.73913	0.732143	0.910464	0.932189	1	2722518	2724797	expressed protein	AT5G10480.2	PAS2,PEP	Protein-tyrosine phosphatase-like, PTPLA
LOC_Os01g05760	0.507246	0.6875	0.0719342	0.104499	1	2752218	2753012	PAS2, putative, expressed	AT5G10480.3	PAS2,PEP	Protein-tyrosine phosphatase-like, PTPLA
LOC_Os01g05870	0.347826	0.133929	0.00387587	0.0070228	1	2810313	2815017	receptor kinase, putative, expressed	AT3G47570.1	-	Leucine-rich repeat protein kinase family protein
LOC_Os01g05960	0.84058	0.607143	0.0710367	0.10334	1	2839934	2843514	receptor kinase, putative, expressed	AT3G47570.1	-	Leucine-rich repeat protein kinase family protein
LOC_Os01g06050	0.449275	0.491071	0.654851	0.724864	1	2892919	2894707	expressed protein	-	-	-
LOC_Os01g06340	0.623188	0.723214	0.173667	0.232338	1	3013892	3014751	expressed protein	-	-	-
LOC_Os01g06510	0.318841	0.5	0.00738721	0.0128535	1	3060994	3066189	arginyl-tRNA synthetase, putative, expressed	AT4G26300.1	emb1027	Arginyl-tRNA synthetase, class Ic
LOC_Os01g06520	0.318841	0.4375	0.0663493	0.0970509	1	3067323	3071243	verticillium wilt disease resistance protein, putative, expressed	AT1G45616.1	AtRLP6,RLP6	receptor like protein 6
LOC_Os01g06680	0.318841	0.642857	0.0006011	0.00124219	1	3147379	3152501	retrotransposon protein, putative, unclassified, expressed	-	-	-
LOC_Os01g06740	0.217391	0.419643	0.0171822	0.0281102	1	3188757	3190330	ribosome inactivating protein, putative, expressed	-	-	-
LOC_Os01g06790	0.855072	0.473214	2.65267e-05	6.72377e-05	1	3222303	3226257	disease resistance protein, putative, expressed	AT3G11010.1	AtRLP34,RLP34	receptor like protein 34
LOC_Os01g06870	0.26087	0.303571	0.452528	0.534209	1	3251204	3252724	resistance protein SlVe1 precursor, putative, expressed	AT5G44700.1	EDA23,GSO2	Leucine-rich repeat transmembrane protein kinase
LOC_Os01g06876	0.217391	0.232143	0.873191	0.903811	1	3256822	3257901	Cf-2, putative, expressed	AT2G33050.1	AtRLP26,RLP26	receptor like protein 26
LOC_Os01g06900	0.275362	0.1875	0.80054	0.847844	1	3272839	3276416	verticillium wilt disease resistance protein Ve2, putative, expressed	AT2G32680.1	AtRLP23,RLP23	receptor like protein 23
LOC_Os01g06920	0.289855	0.625	0.00041259	0.000875676	1	3282976	3286357	resistance protein SlVe1 precursor, putative, expressed	AT1G45616.1	AtRLP6,RLP6	receptor like protein 6
LOC_Os01g07320	0.608696	0.6875	0.332363	0.412309	1	3455254	3456059	expressed protein	-	-	-
LOC_Os01g07340	0.652174	0.642857	0.88128	0.909243	1	3465634	3467520	pentatricopeptide, putative, expressed	AT5G66631.1	-	Tetratricopeptide repeat (TPR)-like superfamily protein
LOC_Os01g07480	0.130435	0.294643	0.00875993	0.0150594	1	3551044	3552990	DUF260 domain containing protein, putative, expressed	AT5G63090.1	LOB	Lateral organ boundaries (LOB) domain family protein
LOC_Os01g07620	0.57971	0.303571	0.00220775	0.00418426	1	3665042	3666046	expressed protein	-	-	-
LOC_Os01g07980	0.927536	0.383929	8.09341e-09	3.30243e-08	1	3858824	3861839	ankyrin, putative, expressed	AT3G04710.3	-	ankyrin repeat family protein
LOC_Os01g08000	0.826087	0.607143	0.00554744	0.00983743	1	3870734	3874321	fibronectin type 3 and ankyrin repeat domains 1 protein, putative, expressed	AT3G04710.1	-	ankyrin repeat family protein
LOC_Os01g08010	0.507246	0.803571	0.00082716	0.00166633	1	3875761	3878459	expressed protein	-	-	-
LOC_Os01g08090	0.521739	0.776786	0.00238468	0.00448083	1	3917918	3920458	flavonol-3-O-glycoside-7-O-glucosyltransferase 1, putative, expressed	AT2G36770.1	-	UDP-Glycosyltransferase superfamily protein
LOC_Os01g08110	0.84058	0.464286	1.29626e-06	3.92366e-06	1	3924363	3926556	flavonol-3-O-glycoside-7-O-glucosyltransferase 1, putative, expressed	AT2G36780.1	-	UDP-Glycosyltransferase superfamily protein
LOC_Os01g08120	0.695652	0.678571	0.821193	0.865486	1	3927450	3929447	pentatricopeptide, putative, expressed	AT2G29760.1	OTP81	Tetratricopeptide repeat (TPR)-like superfamily protein
LOC_Os01g08250	0.057971	0.3125	0.000249505	0.000548877	1	4024855	4030589	retrotransposon protein, putative, unclassified, expressed	-	-	-
LOC_Os01g08360	0.57971	0.205357	2.4066e-05	6.13365e-05	1	4099383	4101882	hypothetical protein	-	-	-
LOC_Os01g08530	0.695652	0.732143	0.562788	0.641821	1	4232100	4233560	retrotransposon protein, putative, unclassified, expressed	-	-	-
LOC_Os01g08630	0.057971	0.339286	2.65674e-05	6.72998e-05	1	4297867	4302381	expressed protein	-	-	-
LOC_Os01g08820	0.73913	0.705357	0.651229	0.721431	1	4431532	4433679	PHD-finger domain containing protein, putative, expressed	AT3G14740.2	-	RING/FYVE/PHD zinc finger superfamily protein
LOC_Os01g08860	0.0724638	0.982143	1.36644e-22	6.25174e-21	1	4449032	4449876	hsp20/alpha crystallin family protein, putative, expressed	AT5G12020.1	HSP17.6II	17.6 kDa class II heat shock protein
LOC_Os01g08870	0	0.955357	1.66881e-25	2.3152e-23	1	4453717	4454004	expressed protein	-	-	-
LOC_Os01g08880	0.0144928	0.982143	3.08366e-26	5.13368e-24	1	4454755	4457084	expressed protein	AT5G08470.1	PEX1	peroxisome 1
LOC_Os01g08890	0.231884	0.982143	2.9017e-16	3.44071e-15	1	4459084	4484478	expressed protein	-	-	-
LOC_Os01g08950	0.173913	0.839286	2.85325e-17	3.98497e-16	1	4493365	4495153	expressed protein	AT1G71780.1	-	-
LOC_Os01g09100	0.478261	0.660714	0.0318879	0.0498375	1	4572448	4573409	WRKY10, expressed	AT5G26170.1	ATWRKY50,WRKY50	WRKY DNA-binding protein 50
LOC_Os01g09270	0	0.883929	4.04058e-24	2.89947e-22	1	4713523	4713924	expressed protein	-	-	-
LOC_Os01g09370	0.347826	0.946429	2.65916e-09	1.16672e-08	1	4761304	4767339	ankyrin repeat domain-containing protein 28, putative, expressed	AT3G04710.3	-	ankyrin repeat family protein
LOC_Os01g09384	0.0869565	0.9375	1.46924e-18	2.50614e-17	1	4768735	4782706	ankyrin repeat domain containing protein, putative, expressed	AT3G04710.3	-	ankyrin repeat family protein
LOC_Os01g09410	0.0724638	0.946429	1.55701e-20	4.15402e-19	1	4791837	4795348	expressed protein	-	-	-
LOC_Os01g09460	0.855072	0.446429	1.76873e-07	5.94624e-07	1	4820104	4823129	hexokinase, putative, expressed	AT4G29130.1	ATHXK1,GIN2,HXK1	hexokinase 1
LOC_Os01g09470	0.695652	0.732143	0.614749	0.689244	1	4826590	4828735	IQ calmodulin-binding motif family protein, expressed	AT3G16490.1	IQD26	IQ-domain 26
LOC_Os01g09500	0.463768	0.339286	0.14191	0.193713	1	4849901	4852193	expressed protein	AT4G04190.1	-	-
LOC_Os01g09665	0.0289855	0.339286	6.26147e-07	1.96237e-06	1	4980670	4981944	expressed protein	-	-	-
LOC_Os01g09700	0.217391	0.955357	1.94204e-16	2.3843e-15	1	5002118	5005727	aminotransferase, classes I and II, domain containing protein, expressed	AT4G26200.1	ACS7,ATACS7	1-amino-cyclopropane-1-carboxylate synthase 7
LOC_Os01g09930	0.942029	0.232143	1.46145e-14	1.34272e-13	1	5163291	5168424	helix-loop-helix DNA-binding domain containing protein, expressed	AT5G56960.1	-	basic helix-loop-helix (bHLH) DNA-binding family protein
LOC_Os01g10110	0.608696	0.857143	0.000668305	0.00136952	1	5270103	5275678	cytokinin dehydrogenase precursor, putative, expressed	AT5G56970.1	ATCKX3,CKX3	cytokinin oxidase 3
LOC_Os01g10130	0.202899	0.276786	0.303155	0.379892	1	5288135	5293325	RNA-dependent RNA polymerase, putative, expressed	AT2G19910.1	-	RNA-dependent RNA polymerase family protein
LOC_Os01g10440	0.623188	0.5	0.105914	0.148873	1	5507002	5509548	xylosyltransferase, putative, expressed	AT3G15350.1	-	Core-2/I-branching beta-1,6-N-acetylglucosaminyltransferase family protein
LOC_Os01g10504	0.594203	0.732143	0.0872215	0.124876	1	5559548	5568844	OsMADS3 - MADS-box family gene with MIKCc type-box, expressed	AT4G18960.1	AG	K-box region and MADS-box transcription factor family protein
LOC_Os01g10700	0.84058	0.0446429	4.3479e-18	6.85453e-17	1	5727326	5729756	D-mannose binding lectin family protein, expressed	AT4G32300.1	SD2-5	S-domain-2 5
LOC_Os01g11020	0.217391	0.508929	0.000217297	0.000482342	1	5884006	5884572	expressed protein	-	-	-
LOC_Os01g11150	0.492754	0.419643	0.363148	0.44424	1	5968819	5972489	gibberellin 2-beta-dioxygenase, putative, expressed	AT1G78440.1	ATGA2OX1,GA2OX1	Arabidopsis thaliana gibberellin 2-oxidase 1
LOC_Os01g11270	0.318841	0.169643	0.0388536	0.0596491	1	6031025	6032833	cytochrome P450, putative, expressed	AT2G34500.1	CYP710A1	cytochrome P450, family 710, subfamily A, polypeptide 1
LOC_Os01g11480	0.26087	0.285714	0.785696	0.835479	1	6183125	6183625	zinc finger, C3HC4 type domain containing protein, expressed	AT2G42350.1	-	RING/U-box superfamily protein
LOC_Os01g11520	0.666667	0.6875	0.793013	0.84154	1	6199158	6200399	RING-H2 finger protein, putative, expressed	AT2G42360.1	-	RING/U-box superfamily protein
LOC_Os01g11600	0.927536	0.705357	0.00125602	0.0024554	1	6257915	6258264	expressed protein	AT2G31090.1	-	-
LOC_Os01g11660	0.463768	0.991071	0.000355992	0.000762552	1	6288365	6292303	GDSL-like lipase/acylhydrolase, putative, expressed	AT1G28590.1	-	GDSL-like Lipase/Acylhydrolase superfamily protein
LOC_Os01g11670	0.463768	0.982143	5.75343e-07	1.80723e-06	1	6295991	6297676	OsSCP2 - Putative Serine Carboxypeptidase homologue, expressed	AT1G15000.1	scpl50	serine carboxypeptidase-like 50
LOC_Os01g11750	0.768116	0.526786	0.00425885	0.00767662	1	6361526	6363457	GDSL-like lipase/acylhydrolase, putative, expressed	AT5G45910.1	-	GDSL-like Lipase/Acylhydrolase superfamily protein
LOC_Os01g11860	0.710145	0.205357	7.27849e-08	2.57594e-07	1	6412786	6419895	DJ-1 family protein, putative, expressed	AT1G53280.1	-	Class I glutamine amidotransferase-like superfamily protein
LOC_Os01g12060	0.0724638	0.741071	6.25729e-13	4.45177e-12	1	6558931	6559377	expressed protein	-	-	-
LOC_Os01g12120	0.26087	0.348214	0.132393	0.181691	1	6606521	6607239	expressed protein	-	-	-
LOC_Os01g12130	0.594203	0.919643	1.50406e-05	3.96195e-05	1	6612343	6613905	nodulin MtN3 family protein, putative, expressed	AT5G53190.1	-	Nodulin MtN3 family protein
LOC_Os01g12250	0.318841	0.25	0.331713	0.411748	1	6694004	6696795	expressed protein	AT5G52950.1	-	-
LOC_Os01g12290	0.42029	0.642857	0.021004	0.0339227	1	6711815	6714142	S-locus lectin protein kinase family protein, putative, expressed	AT2G19130.1	-	S-locus lectin protein kinase family protein
LOC_Os01g12330	0.507246	0.339286	0.00387076	0.00701659	1	6732152	6735486	expressed protein	-	-	-
LOC_Os01g12340	0.362319	0.785714	1.92354e-06	5.6819e-06	1	6735758	6746298	retrotransposon protein, putative, unclassified, expressed	-	-	-
LOC_Os01g12350	0.0724638	0.3125	0.402215	0.484521	1	6747476	6750728	retrotransposon protein, putative, unclassified, expressed	-	-	-
LOC_Os01g12374	0.130435	0.303571	0.433645	0.51493	1	6758675	6760456	expressed protein	-	-	-
LOC_Os01g12420	0.884058	0.732143	0.0136834	0.0228074	1	6787075	6789731	receptor-like protein kinase, putative, expressed	AT2G19130.1	-	S-locus lectin protein kinase family protein
LOC_Os01g12430	0.623188	0.669643	0.526693	0.60706	1	6790657	6793346	receptor-like protein kinase, putative, expressed	AT2G19130.1	-	S-locus lectin protein kinase family protein
LOC_Os01g12460	0.57971	0.553571	0.757483	0.811492	1	6830104	6832770	expressed protein	AT5G53280.1	PDV1	plastid division1
LOC_Os01g12660	0.144928	0.642857	3.44806e-08	1.27904e-07	1	6970861	6976710	AAA-type ATPase family protein, putative, expressed	AT1G64110.3	-	P-loop containing nucleoside triphosphate hydrolases superfamily protein
LOC_Os01g12760	0.42029	0.214286	0.0130381	0.0218281	1	7061344	7065249	cytochrome P450, putative, expressed	AT3G48280.1	CYP71A25	cytochrome P450, family 71, subfamily A, polypeptide 25
LOC_Os01g12930	0.26087	0.75	1.47295e-08	5.79433e-08	1	7177355	7183963	U-box domain containing protein, expressed	AT3G06880.2	-	Transducin/WD40 repeat-like superfamily protein
LOC_Os01g13070	0.550725	0.544643	0.951601	0.964632	1	7276019	7277972	expressed protein	AT3G22810.1	-	Plant protein of unknown function (DUF828) with plant pleckstrin homology-like region
LOC_Os01g13229	0.304348	0.508929	0.00958777	0.0163609	1	7369672	7374369	cyclin-A1, putative, expressed	AT1G44110.1	CYCA1;1	Cyclin A1;1
LOC_Os01g14630	0.753623	0.544643	0.00699161	0.0122111	1	8191077	8192462	polyprenyl synthetase, putative, expressed	AT4G36810.1	GGPS1	geranylgeranyl pyrophosphate synthase 1
LOC_Os01g14660	0.333333	0.330357	0.976372	0.982272	1	8201896	8202798	expansin precursor, putative, expressed	AT4G01630.1	ATEXP17,ATEXPA17,ATHEXP ALPHA 1.13,EXPA17	expansin A17
LOC_Os01g14770	0.202899	0.866071	2.81773e-13	2.10546e-12	1	8251639	8263539	retrotransposon protein, putative, unclassified, expressed	-	-	-
LOC_Os01g14970	0.507246	0.517857	0.885452	0.912642	1	8394453	8395803	expressed protein	AT3G62630.1	-	Protein of unknown function (DUF1645)
LOC_Os01g15240	0.246377	0.357143	0.143599	0.19589	1	8532212	8532919	expressed protein	-	-	-
LOC_Os01g15399	0.0289855	0.919643	5.56762e-21	1.76889e-19	1	8630317	8633592	expressed protein	-	-	-
LOC_Os01g15530	0.724638	0.696429	0.684717	0.74896	1	8732427	8734486	tetratricopeptide-like helical, putative, expressed	AT5G56310.1	-	Pentatricopeptide repeat (PPR) superfamily protein
LOC_Os01g15890	0.478261	0.830357	1.26272e-05	3.36673e-05	1	8943896	8948425	retrotransposon protein, putative, unclassified, expressed	-	-	-
LOC_Os01g15900	0.811594	0.741071	0.30322	0.379892	1	8949249	8952712	expressed protein	AT5G62430.1	CDF1	cycling DOF factor 1
LOC_Os01g16070	0.507246	0.830357	2.37251e-05	6.05051e-05	1	9053511	9053928	expressed protein	-	-	-
LOC_Os01g16124	0.521739	0.946429	0.000207313	0.000461903	1	9095172	9099512	retrotransposon protein, putative, unclassified, expressed	-	-	-
LOC_Os01g16130	0.42029	0.928571	2.04658e-05	5.27422e-05	1	9100034	9102721	retrotransposon protein, putative, unclassified, expressed	-	-	-
LOC_Os01g16230	0.217391	0.196429	0.734837	0.792946	1	9192249	9193439	TKL_IRAK_CR4L.2 - The CR4L subfamily has homology with Crinkly4, expressed	AT1G28390.2	-	Protein kinase superfamily protein
LOC_Os01g16310	0.753623	0.821429	0.301642	0.378371	1	9245577	9253454	glycosyl hydrolase, family 31, putative, expressed	AT5G11720.1	-	Glycosyl hydrolases family 31 protein
LOC_Os01g16660	0.536232	0.321429	0.0106079	0.0180131	1	9447788	9450787	transposon protein, putative, unclassified, expressed	-	-	-
LOC_Os01g16750	0.521739	0.9375	2.7025e-08	1.01975e-07	1	9512985	9515102	flavin monooxygenase, putative, expressed	AT1G48910.1	YUC10	Flavin-containing monooxygenase family protein
LOC_Os01g17160	0.536232	0.866071	2.10916e-06	6.21256e-06	1	9866424	9870864	OsSubt1 - Putative Subtilisin homologue, expressed	AT3G56930.1	-	DHHC-type zinc finger family protein
LOC_Os01g17300	0	0.723214	1.25161e-20	3.47279e-19	1	9954154	9955696	expressed protein	-	-	-
LOC_Os01g17402	0.478261	0.3125	0.0371449	0.057237	1	10011875	10015464	cyclin, putative, expressed	AT5G06150.1	CYC1BAT,CYCB1;2	Cyclin family protein
LOC_Os01g18110	0.130435	0.526786	2.13311e-07	7.12519e-07	1	10144292	10146312	cinnamoyl CoA reductase, putative, expressed	AT1G15950.1	ATCCR1,CCR1,IRX4	cinnamoyl coa reductase 1
LOC_Os01g18120	0.347826	0.1875	0.0459286	0.0693846	1	10148777	10152520	cinnamoyl CoA reductase, putative, expressed	AT1G15950.1	ATCCR1,CCR1,IRX4	cinnamoyl coa reductase 1
LOC_Os01g18220	0.507246	0.607143	0.199105	0.262654	1	10200476	10203694	expressed protein	AT2G46940.1	-	-
LOC_Os01g18230	0.463768	0.794643	0.00026425	0.000579457	1	10211391	10212188	FAD-linked oxidoreductase protein, putative, expressed	AT5G44410.1	-	FAD-binding Berberine family protein
LOC_Os01g18390	0.594203	0.642857	0.512271	0.593231	1	10333538	10337512	OsRCI2-1 - Putative low temperature and salt responsive protein, expressed	-	-	-
LOC_Os01g18400	0.652174	0.875	0.00222599	0.00421438	1	10342025	10343570	CHIT10 - Chitinase family protein precursor, expressed	AT1G02360.1	-	Chitinase family protein
LOC_Os01g18450	0.594203	0.589286	0.957596	0.968769	1	10370062	10370403	expressed protein	AT3G17580.1	-	-
LOC_Os01g18620	0.347826	0.892857	1.86046e-10	9.51255e-10	1	10488948	10490994	transferase family protein, putative, expressed	AT5G07870.1	-	HXXXD-type acyl-transferase family protein
LOC_Os01g18930	0.0144928	0.383929	5.05299e-08	1.83513e-07	1	10701626	10703130	peroxidase precursor, putative, expressed	AT4G36430.1	-	Peroxidase superfamily protein
LOC_Os01g19270	0.0434783	0.4375	2.24908e-08	8.62736e-08	1	10895602	10897796	expressed protein	-	-	-
LOC_Os01g19320	0.217391	0.535714	0.000468471	0.000987228	1	10931624	10933061	expressed protein	-	-	-
LOC_Os01g19440	0.144928	0.517857	4.20357e-06	1.19259e-05	1	10997593	10999294	pectinesterase, putative, expressed	AT3G24130.1	-	Pectin lyase-like superfamily protein
LOC_Os01g19630	0.144928	0.928571	2.81306e-17	3.94207e-16	1	11129421	11131876	expressed protein	-	-	-
LOC_Os01g19670	0.753623	0.732143	0.750677	0.80586	1	11155313	11155780	expressed protein	-	-	-
LOC_Os01g19750	0.0434783	0.464286	0.00304527	0.00562806	1	11208573	11209819	glycosyl hydrolase, putative, expressed	AT5G24090.1	ATCHIA,CHIA	chitinase A
LOC_Os01g19990	0.289855	0.321429	0.656267	0.725605	1	11364355	11365344	expressed protein	AT3G26400.1	EIF4B1	eukaryotic translation initiation factor 4B1
LOC_Os01g20160	0.449275	0.0535714	1.69129e-07	5.6997e-07	1	11458955	11463442	OsHKT1;5 - Na+ transporter, expressed	AT4G10310.1	ATHKT1,HKT1	high-affinity K+ transporter 1
LOC_Os01g20206	0.565217	0.0982143	4.55372e-07	1.44153e-06	1	11505077	11506103	methyltransferase, putative, expressed	AT2G41380.1	-	S-adenosyl-L-methionine-dependent methyltransferases superfamily protein
LOC_Os01g20894	0.0434783	0.928571	4.497e-21	1.49732e-19	1	11667260	11667716	expressed protein	-	-	-
LOC_Os01g20950	0.811594	0.151786	7.37238e-13	5.20065e-12	1	11703247	11704653	sulfotransferase domain containing protein, expressed	AT3G45070.1	-	P-loop containing nucleoside triphosphate hydrolases superfamily protein
LOC_Os01g20980	0.724638	0.669643	0.54291	0.623164	1	11715165	11717784	pectinesterase, putative, expressed	AT4G02330.1	ATPMEPCRB	Plant invertase/pectin methylesterase inhibitor superfamily
LOC_Os01g21144	0.971014	0.625	2.32761e-07	7.713e-07	1	11800239	11803815	expressed protein	-	-	-
LOC_Os01g21240	1	0.241071	8.69507e-19	1.60839e-17	1	11855552	11858974	MLA6 protein, putative, expressed	AT3G46730.1	-	NB-ARC domain-containing disease resistance protein
LOC_Os01g21520	0.971014	0.0892857	3.66049e-20	8.90933e-19	1	12031970	12032254	esterase/lipase/thioesterase family protein, putative, expressed	AT5G19290.1	-	alpha/beta-Hydrolases superfamily protein
LOC_Os01g21590	0.246377	0.508929	0.000858178	0.00172381	1	12091633	12093276	homeodomain, putative, expressed	AT3G10040.1	-	sequence-specific DNA binding transcription factors
LOC_Os01g21620	0.0434783	0.383929	1.87621e-06	5.55391e-06	1	12112984	12113844	expressed protein	AT1G04220.1	KCS2	3-ketoacyl-CoA synthase 2
LOC_Os01g22090	0.246377	0.928571	1.36643e-11	8.06679e-11	1	12403525	12408003	expressed protein	-	-	-
LOC_Os01g22336	0.797101	0.607143	0.0121051	0.0203643	1	12551333	12557013	peroxidase precursor, putative, expressed	AT2G18150.1	-	Peroxidase superfamily protein
LOC_Os01g22440	0.0144928	0.5625	1.23674e-12	8.49389e-12	1	12621246	12621704	expressed protein	-	-	-
LOC_Os01g22450	0.057971	0.767857	3.0641e-14	2.69046e-13	1	12628026	12629938	expressed protein	-	-	-
LOC_Os01g22910	0.275362	0.401786	0.0966921	0.137162	1	12875498	12882540	retrotransposon protein, putative, unclassified, expressed	-	-	-
LOC_Os01g23870	0.362319	0.892857	3.91858e-07	1.25842e-06	1	13436891	13438586	expressed protein	-	-	-
LOC_Os01g24010	0.275362	0.401786	0.103178	0.145618	1	13517518	13528480	pleiotropic drug resistance protein, putative, expressed	AT1G15520.1	ABCG40,ATABCG40,ATPDR12,PDR12	pleiotropic drug resistance 12
LOC_Os01g24210	0	0.571429	1.00742e-14	9.48612e-14	1	13643985	13646640	retrotransposon protein, putative, Ty1-copia subclass, expressed	-	-	-
LOC_Os01g24430	0.536232	0.910714	8.97345e-06	2.43465e-05	1	13775186	13776654	expressed protein	-	-	-
LOC_Os01g24470	0.318841	0.285714	0.655272	0.724934	1	13794686	13799906	PHS1, putative, expressed	AT5G23720.3	PHS1	dual specificity protein phosphatase family protein
LOC_Os01g24764	0.333333	0.901786	7.961e-08	2.78669e-07	1	13934495	13935854	expressed protein	-	-	-
LOC_Os01g24770	0	0.428571	1.03179e-12	7.16914e-12	1	13936525	13937302	expressed protein	-	-	-
LOC_Os01g24780	0.130435	0.857143	6.23763e-15	6.14768e-14	1	13941318	13944691	cytochrome P450, putative, expressed	AT2G46950.1	CYP709B2	cytochrome P450, family 709, subfamily B, polypeptide 2
LOC_Os01g24790	0.057971	0.866071	1.733e-17	2.50443e-16	1	13957512	13959245	transferase family protein, putative, expressed	AT5G17540.1	-	HXXXD-type acyl-transferase family protein
LOC_Os01g24820	0.536232	0.0267857	4.76096e-07	1.50456e-06	1	13979885	13983744	NB-ARC domain containing protein, expressed	AT1G58390.1	-	Disease resistance protein (CC-NBS-LRR class) family
LOC_Os01g25679	0.0289855	0.383929	0.236731	0.305132	1	14555698	14559975	retrotransposon protein, putative, Ty3-gypsy subclass, expressed	-	-	-
LOC_Os01g25710	0.15942	0.901786	1.08623e-14	1.01593e-13	1	14571837	14581150	transposon protein, putative, CACTA, En/Spm sub-class, expressed	-	-	-
LOC_Os01g25920	0.42029	0.955357	1.7983e-07	6.04079e-07	1	14702305	14705998	expressed protein	-	-	-
LOC_Os01g26070	0.26087	0.946429	4.05239e-11	2.24581e-10	1	14769271	14769883	expressed protein	-	-	-
LOC_Os01g26080	0.130435	0.714286	2.35808e-11	1.34998e-10	1	14777806	14779110	expressed protein	-	-	-
LOC_Os01g26240	0.304348	0.910714	1.46067e-09	6.59359e-09	1	14871573	14878509	retrotransposon protein, putative, Ty1-copia subclass, expressed	-	-	-
LOC_Os01g26280	0.550725	0.714286	0.0799435	0.115249	1	14896685	14899178	OsWAK8 - OsWAK receptor-like protein kinase, expressed	AT1G21230.1	WAK5	wall associated kinase 5
LOC_Os01g26290	0.0869565	0.276786	0.00576091	0.0101813	1	14901174	14903208	expressed protein	-	-	-
LOC_Os01g26370	0.202899	0.946429	2.51602e-13	1.89361e-12	1	14955700	14959369	expressed protein	-	-	-
LOC_Os01g27120	0.57971	0.535714	0.612429	0.687228	1	15118693	15119756	expressed protein	AT4G18425.1	-	Protein of unknown function (DUF679)
LOC_Os01g27260	0.478261	0.151786	0.000104743	0.000242594	1	15216813	15217959	glutathione S-transferase, putative, expressed	AT3G62760.1	ATGSTF13	Glutathione S-transferase family protein
LOC_Os01g27590	0	0.517857	4.28659e-07	1.36606e-06	1	15389732	15392073	transposon protein, putative, Pong sub-class, expressed	-	-	-
LOC_Os01g27770	0.217391	0.857143	4.43461e-11	2.43816e-10	1	15503196	15511672	expressed protein	AT3G06350.1	EMB3004,MEE32	dehydroquinate dehydratase, putative / shikimate dehydrogenase, putative
LOC_Os01g27890	0.782609	0.383929	1.73371e-05	4.51262e-05	1	15581786	15583686	cytochrome P450, putative, expressed	AT3G26230.1	CYP71B24	cytochrome P450, family 71, subfamily B, polypeptide 24
LOC_Os01g28134	0.173913	0.553571	1.42792e-05	3.77334e-05	1	15760468	15763180	expressed protein	-	-	-
LOC_Os01g28300	0.73913	0.0535714	4.1189e-11	2.27964e-10	1	15850967	15854629	OsFBX7 - F-box domain containing protein, expressed	AT5G07610.1	-	F-box family protein
LOC_Os01g28450	0.304348	0.616071	0.000470009	0.000989969	1	15934491	15935319	SCP-like extracellular protein, expressed	AT2G14610.1	ATPR1,PR 1,PR1	pathogenesis-related gene 1
LOC_Os01g28580	0.231884	0.75	4.61204e-09	1.95871e-08	1	15992759	15996844	expressed protein	-	-	-
LOC_Os01g28710	0.0289855	0.508929	2.43095e-09	1.07456e-08	1	16079293	16080059	expressed protein	-	-	-
LOC_Os01g28840	0.275362	0.1875	0.190457	0.252367	1	16151540	16154058	C4-dicarboxylate transporter/malic acid transport protein, expressed	AT5G24030.1	SLAH3	SLAC1 homologue 3
LOC_Os01g29050	0.0724638	0.455357	4.88731e-08	1.77806e-07	1	16260241	16266992	retrotransposon protein, putative, unclassified, expressed	-	-	-
LOC_Os01g29104	0.289855	0.1875	0.167327	0.224651	1	16296106	16300182	expressed protein	-	-	-
LOC_Os01g29330	0.405797	0.75	3.42121e-05	8.54175e-05	1	16435856	16436845	expressed protein	AT3G02430.1	-	Protein of unknown function (DUF679)
LOC_Os01g29507	0.405797	0.964286	1.13312e-09	5.19962e-09	1	16540178	16545913	retrotransposon, putative, centromere-specific, expressed	-	-	-
LOC_Os01g31020	0.130435	0.830357	6.09151e-15	6.02206e-14	1	16961290	16973754	retrotransposon protein, putative, unclassified, expressed	-	-	-
LOC_Os01g31050	0.144928	0.910714	3.03966e-15	3.13146e-14	1	16982168	16983007	expressed protein	-	-	-
LOC_Os01g31370	0.826087	0.544643	0.000330132	0.000711185	1	17159673	17161710	glycosyltransferase, putative, expressed	AT2G41640.1	-	Glycosyltransferase family 61 protein
LOC_Os01g31494	0.782609	0.5	0.0023701	0.00445544	1	17226661	17228698	expressed protein	-	-	-
LOC_Os01g31890	0.217391	0.830357	1.86807e-10	9.53978e-10	1	17470274	17471520	transposon protein, putative, unclassified, expressed	-	-	-
LOC_Os01g31920	0.0724638	0.526786	4.43792e-06	1.2548e-05	1	17482326	17486091	expressed protein	-	-	-
LOC_Os01g32610	0.144928	0.857143	2.54016e-14	2.24462e-13	1	17881781	17885487	expressed protein	-	-	-
LOC_Os01g32670	0.463768	0.642857	0.0349069	0.0540923	1	17911523	17912150	expressed protein	-	-	-
LOC_Os01g32864	0.73913	0.0357143	1.16688e-13	9.21546e-13	1	18033722	18036566	retrotransposon protein, putative, unclassified, expressed	-	-	-
LOC_Os01g32890	0.463768	0.25	0.0105163	0.0178648	1	18062446	18063975	expressed protein	AT1G61730.1	-	DNA-binding storekeeper protein-related transcriptional regulator
LOC_Os01g32920	0.478261	0.508929	0.693639	0.756929	1	18073579	18074498	ZOS1-08 - C2H2 zinc finger protein, expressed	AT1G67030.1	ZFP6	zinc finger protein 6
LOC_Os01g33110	0.855072	0.651786	0.00486948	0.00869819	1	18229321	18233091	receptor-like protein kinase 5 precursor, putative, expressed	AT4G08850.1	-	Leucine-rich repeat receptor-like protein kinase family protein
LOC_Os01g33450	0.231884	0.964286	2.04208e-14	1.83171e-13	1	18416920	18418444	expressed protein	-	-	-
LOC_Os01g33460	0.188406	0.955357	6.36129e-14	5.3271e-13	1	18425445	18430767	retrotransposon protein, putative, unclassified, expressed	-	-	-
LOC_Os01g33710	0.173913	0.598214	4.00536e-06	1.14415e-05	1	18555703	18556813	expressed protein	-	-	-
LOC_Os01g33720	0.115942	0.330357	0.00424458	0.00765422	1	18559025	18559598	hypothetical protein	-	-	-
LOC_Os01g33762	0.115942	0.553571	4.81755e-06	1.35477e-05	1	18585545	18587695	expressed protein	-	-	-
LOC_Os01g34010	0.217391	0.4375	0.00628863	0.0110482	1	18719946	18723104	expressed protein	AT5G18980.1	-	ARM repeat superfamily protein
LOC_Os01g34050	0.347826	0.598214	0.00431738	0.00777203	1	18749285	18750480	expressed protein	-	-	-
LOC_Os01g34590	0.275362	0.839286	3.01908e-09	1.3089e-08	1	19073047	19073890	expressed protein	-	-	-
LOC_Os01g34850	0.84058	0.491071	0.000113565	0.000262151	1	19242042	19243853	OsHKT2;3 - Na+ transporter, expressed	AT4G10310.1	ATHKT1,HKT1	high-affinity K+ transporter 1
LOC_Os01g34860	0.608696	0.75	0.0741909	0.10759	1	19245153	19248201	expressed protein	AT2G35330.1	-	RING/U-box superfamily protein
LOC_Os01g35230	0.594203	0.375	0.00762284	0.0132303	1	19505311	19508412	1-aminocyclopropane-1-carboxylate oxidase homolog 1, putative, expressed	AT5G59530.1	-	2-oxoglutarate (2OG) and Fe(II)-dependent oxygenase superfamily protein
LOC_Os01g35330	0.391304	0.946429	3.16465e-07	1.03304e-06	1	19549153	19550352	circumsporozoite protein precursor, putative, expressed	-	-	-
LOC_Os01g35580	0.507246	0.964286	2.47166e-05	6.28792e-05	1	19681825	19686311	expressed protein	-	-	-
LOC_Os01g35590	0.449275	0.9375	0.000798587	0.00161415	1	19689459	19692954	expressed protein	-	-	-
LOC_Os01g35830	0.405797	0.964286	7.19008e-08	2.54899e-07	1	19845648	19848352	expressed protein	-	-	-
LOC_Os01g35910	0.275362	0.848214	2.6603e-09	1.16672e-08	1	19874820	19875053	expressed protein	-	-	-
LOC_Os01g35930	0.405797	0.964286	7.19008e-08	2.54899e-07	1	19884254	19886352	retrotransposon protein, putative, unclassified, expressed	-	-	-
LOC_Os01g36060	0.057971	0.892857	3.95709e-21	1.32818e-19	1	19954060	19955117	expressed protein	-	-	-
LOC_Os01g36294	0.347826	0.866071	1.35982e-07	4.62007e-07	1	20124194	20126856	cytochrome P450, putative, expressed	AT3G26320.1	CYP71B36	cytochrome P450, family 71, subfamily B, polypeptide 36
LOC_Os01g36580	0.869565	0.633929	0.00234631	0.00441472	1	20299522	20302467	auxin-induced protein 5NG4, putative, expressed	AT5G64700.1	-	nodulin MtN21 /EamA-like transporter family protein
LOC_Os01g36790	0.855072	0.508929	7.18358e-06	1.97869e-05	1	20464606	20469249	TKL_IRAK_DUF26-lf.2 - DUF26 kinases have homology to DUF26 containing loci, expressed	AT1G70520.1	CRK2	cysteine-rich RLK (RECEPTOR-like protein kinase) 2
LOC_Os01g36820	0.710145	0.116071	1.85553e-10	9.49903e-10	1	20480000	20482782	expressed protein	-	-	-
LOC_Os01g37210	0.376812	0.964286	1.04459e-05	2.81215e-05	1	20783355	20785479	expressed protein	-	-	-
LOC_Os01g37260	0.376812	0.875	2.91094e-05	7.32929e-05	1	20805790	20810162	OsFBX14 - F-box domain containing protein, expressed	AT1G13570.1	-	F-box/RNI-like superfamily protein
LOC_Os01g37350	0.202899	0.660714	6.97385e-07	2.1693e-06	1	20849734	20857251	retrotransposon protein, putative, Ty3-gypsy subclass, expressed	-	-	-
LOC_Os01g37670	0.84058	0.732143	0.110448	0.154671	1	21068507	21070217	OsFBX15 - F-box domain containing protein, expressed	AT3G17490.1	-	F-box and associated interaction domains-containing protein
LOC_Os01g38140	0.347826	0.991071	1.22461e-16	1.53519e-15	1	21354470	21365360	retrotransposon protein, putative, unclassified, expressed	-	-	-
LOC_Os01g38180	0.0289855	0.383929	9.68902e-06	2.61855e-05	1	21381884	21389644	peptidyl-prolyl isomerase, putative, expressed	AT5G48570.1	ATFKBP65,FKBP65,ROF2	FKBP-type peptidyl-prolyl cis-trans isomerase family protein
LOC_Os01g38190	0.0869565	0.9375	1.51156e-18	2.5678e-17	1	21392229	21393771	plant protein of unknown function domain containing protein, expressed	AT3G50130.1	-	Plant protein of unknown function (DUF247)
LOC_Os01g38244	0.130435	0.964286	4.8376e-20	1.14398e-18	1	21447486	21450091	expressed protein	-	-	-
LOC_Os01g38680	0.768116	0.651786	0.165872	0.22284	1	21724008	21725863	transporter family protein, putative, expressed	AT1G11260.1	ATSTP1,STP1	sugar transporter 1
LOC_Os01g39020	0.753623	0.366071	4.42926e-07	1.40722e-06	1	21938865	21941839	HSF-type DNA-binding domain containing protein, expressed	AT2G26150.1	ATHSFA2,HSFA2	heat shock transcription factor A2
LOC_Os01g39050	0.797101	0	7.72219e-18	1.18597e-16	1	21949940	21956491	retrotransposon protein, putative, unclassified, expressed	-	-	-
LOC_Os01g39280	0.913043	0.6875	0.000532045	0.00111052	1	22091548	22091889	expressed protein	AT5G01410.1	ATPDX1,ATPDX1.3,PDX1,PDX1.3,RSR4	Aldolase-type TIM barrel family protein
LOC_Os01g39650	0.521739	0.0625	1.33043e-08	5.25355e-08	1	22365507	22369394	programmed cell death protein 2, putative, expressed	AT4G02220.1	-	zinc finger (MYND type) family protein / programmed cell death 2 C-terminal domain-containing protein
LOC_Os01g39670	0.057971	0.901786	2.26528e-18	3.77124e-17	1	22375575	22377560	OsFBD1 - F-box and FBD domain containing protein, expressed	AT2G04230.1	-	FBD, F-box and Leucine Rich Repeat domains containing protein
LOC_Os01g39680	0.376812	0.964286	1.04459e-05	2.81215e-05	1	22379059	22383049	expressed protein	-	-	-
LOC_Os01g39840	0.449275	0.919643	1.69342e-07	5.70229e-07	1	22471886	22474413	expressed protein	-	-	-
LOC_Os01g40260	0.101449	0.392857	7.47099e-05	0.000177682	1	22731943	22733240	WRKY77, expressed	AT5G26170.1	ATWRKY50,WRKY50	WRKY DNA-binding protein 50
LOC_Os01g40660	0.289855	0.339286	0.517432	0.598501	1	22986748	22987781	methyltransferase, putative, expressed	AT5G10830.1	-	S-adenosyl-L-methionine-dependent methyltransferases superfamily protein
LOC_Os01g40680	0.681159	0.794643	0.102635	0.144999	1	22992552	22994171	pentatricopeptide, putative, expressed	AT4G02750.1	-	Tetratricopeptide repeat (TPR)-like superfamily protein
LOC_Os01g41160	0.449275	0.464286	0.837113	0.877517	1	23300866	23302958	FAD dependent oxidoreductase domain containing protein, expressed	AT5G67290.1	-	FAD-dependent oxidoreductase family protein
LOC_Os01g41420	0.478261	0.294643	0.0409659	0.062523	1	23447260	23450935	transmembrane amino acid transporter protein, putative, expressed	AT5G15240.1	-	Transmembrane amino acid transporter family protein
LOC_Os01g41430	0.202899	0.3125	0.159634	0.215713	1	23456074	23458037	UDP-glucoronosyl and UDP-glucosyl transferase, putative, expressed	AT2G15480.2	UGT73B5	UDP-glucosyl transferase 73B5
LOC_Os01g41530	0.217391	0.383929	0.0669345	0.0978165	1	23510098	23512343	OsFBL2 - F-box domain and LRR containing protein, expressed	AT1G13570.1	-	F-box/RNI-like superfamily protein
LOC_Os01g41750	0.956522	0.553571	0.00763232	0.0132412	1	23631765	23635375	expressed protein	AT2G34930.1	-	disease resistance family protein / LRR family protein
LOC_Os01g41780	0.217391	0.669643	7.96627e-07	2.46877e-06	1	23648265	23651499	expressed protein	AT2G34930.1	-	disease resistance family protein / LRR family protein
LOC_Os01g41800	1	0.419643	7.15577e-12	4.36691e-11	1	23663059	23664444	cytochrome P450, putative, expressed	AT3G14630.1	CYP72A9	cytochrome P450, family 72, subfamily A, polypeptide 9
LOC_Os01g41910	0.362319	0.982143	3.22453e-11	1.80626e-10	1	23770115	23771515	receptor-like protein kinase 5 precursor, putative, expressed	AT2G34930.1	-	disease resistance family protein / LRR family protein
LOC_Os01g41930	0.478261	0.928571	3.76023e-09	1.61674e-08	1	23775861	23779747	leucine rich repeat protein, putative, expressed	AT2G34930.1	-	disease resistance family protein / LRR family protein
LOC_Os01g41960	0.289855	0.169643	0.751614	0.806449	1	23787960	23796972	retrotransposon protein, putative, unclassified, expressed	-	-	-
LOC_Os01g42024	0.695652	0.696429	0.9912	0.993587	1	23829862	23830602	expressed protein	-	-	-
LOC_Os01g42040	0.84058	0.767857	0.258257	0.329208	1	23843274	23846881	ubiquitin-conjugating enzyme, putative, expressed	AT3G24515.1	UBC37	ubiquitin-conjugating enzyme 37
LOC_Os01g42160	0.144928	0.714286	6.15715e-10	2.9354e-09	1	23896936	23897459	MEGL14 - Maternally expressed gene MEG family protein precursor, putative, expressed	-	-	-
LOC_Os01g42330	0.405797	0.3125	0.256425	0.327375	1	24022059	24027535	retrotransposon protein, putative, unclassified, expressed	-	-	-
LOC_Os01g42550	0.246377	0.892857	1.49063e-11	8.73802e-11	1	24195819	24196265	expressed protein	-	-	-
LOC_Os01g42760	0.15942	0.491071	3.54486e-05	8.83986e-05	1	24334380	24336158	integral membrane protein TmpA, putative, expressed	AT4G18540.1	-	-
LOC_Os01g42780	0.434783	0.3125	0.115337	0.160546	1	24343518	24345173	cysteine proteinase EP-B 2 precursor, putative, expressed	AT3G49340.1	-	Cysteine proteinases superfamily protein
LOC_Os01g42860	0.304348	0.196429	0.132272	0.181628	1	24392841	24393423	inhibitor I family protein, putative, expressed	AT5G43580.1	-	Serine protease inhibitor, potato inhibitor I-type family protein
LOC_Os01g43080	0.0869565	0.383929	5.3602e-05	0.000129855	1	24575303	24576859	exonuclease, putative, expressed	AT3G15140.1	-	Polynucleotidyl transferase, ribonuclease H-like superfamily protein
LOC_Os01g43110	0.811594	0.133929	8.90078e-14	7.17927e-13	1	24592512	24596220	expressed protein	AT5G18980.1	-	ARM repeat superfamily protein
LOC_Os01g43280	0.797101	0.258929	5.86085e-09	2.43442e-08	1	24739092	24741088	hydroquinone glucosyltransferase, putative, expressed	AT1G01420.1	UGT72B3	UDP-glucosyl transferase 72B3
LOC_Os01g43340	0.608696	0.223214	6.44097e-07	2.01407e-06	1	24774161	24779364	retrotransposon protein, putative, unclassified, expressed	-	-	-
LOC_Os01g43400	0.115942	0.669643	8.35659e-09	3.38328e-08	1	24833040	24834140	expressed protein	-	-	-
LOC_Os01g43430	0	0.580357	2.06478e-11	1.19356e-10	1	24850441	24851298	expressed protein	-	-	-
LOC_Os01g43510	0.608696	0.491071	0.128871	0.177427	1	24908651	24910102	expressed protein	AT5G52870.1	-	-
LOC_Os01g43560	0	0.392857	4.35448e-05	0.000106859	1	24951985	24952773	expressed protein	-	-	-
LOC_Os01g43600	0.130435	0.25	0.745684	0.80174	1	24975992	24977411	expressed protein	-	-	-
LOC_Os01g43750	0.246377	0.5	0.00231501	0.00436173	1	25066171	25068299	cytochrome P450 72A1, putative, expressed	AT3G14690.1	CYP72A15	cytochrome P450, family 72, subfamily A, polypeptide 15
LOC_Os01g43851	0.695652	0.366071	0.00059529	0.00123202	1	25119734	25121927	cytochrome P450 72A1, putative, expressed	AT3G14680.1	CYP72A14	cytochrome P450, family 72, subfamily A, polypeptide 14
LOC_Os01g43950	0.753623	0.705357	0.508121	0.589574	1	25190734	25191844	expressed protein	AT2G43060.1	IBH1	ILI1 binding bHLH 1
LOC_Os01g43980	0.0724638	0.714286	1.67159e-12	1.12032e-11	1	25203326	25210615	retrotransposon protein, putative, unclassified, expressed	-	-	-
LOC_Os01g43990	0.057971	0.625	1.14887e-08	4.55824e-08	1	25211045	25212302	expressed protein	AT5G08020.1	ATRPA70B,RPA70B	RPA70-kDa subunit B
LOC_Os01g44020	0	0.375	4.94311e-07	1.55976e-06	1	25220141	25221142	expressed protein	-	-	-
LOC_Os01g44100	0.0724638	0.4375	0.0404462	0.0618432	1	25278902	25279796	expressed protein	-	-	-
LOC_Os01g44200	0.884058	0.669643	0.00864138	0.0148617	1	25336576	25346419	retrotransposon protein, putative, unclassified, expressed	-	-	-
LOC_Os01g44250	0.173913	0.232143	0.410914	0.493429	1	25368481	25371011	CBS domain containing membrane protein, putative, expressed	AT3G48530.1	KING1	SNF1-related protein kinase regulatory subunit gamma 1
LOC_Os01g45030	0.956522	0.651786	0.355678	0.436934	1	25555154	25562669	retrotransposon protein, putative, Ty3-gypsy subclass, expressed	-	-	-
LOC_Os01g45040	0.971014	0.669643	0.374647	0.456731	1	25563247	25567006	Leucine rich repeat N-terminal domain containing protein, putative, expressed	AT2G35620.1	FEI2	Leucine-rich repeat protein kinase family protein
LOC_Os01g45060	0.217391	0.232143	0.833454	0.874864	1	25579802	25583765	polygalacturonase, putative, expressed	AT1G60590.1	-	Pectin lyase-like superfamily protein
LOC_Os01g45290	0.942029	0.133929	9.09113e-18	1.38598e-16	1	25708316	25714989	retrotransposon protein, putative, unclassified, expressed	-	-	-
LOC_Os01g46030	0.391304	0.553571	0.0398899	0.0610374	1	26169915	26171566	receptor-like protein kinase, putative, expressed	AT5G20050.1	-	Protein kinase superfamily protein
LOC_Os01g46040	0.985507	0.535714	6.28915e-10	2.9949e-09	1	26173185	26177230	bromodomain domain containing protein, expressed	AT1G06230.1	GTE4	global transcription factor group E4
LOC_Os01g46650	0.521739	0.526786	0.939313	0.954682	1	26565360	26567249	expressed protein	AT5G14105.1	-	-
LOC_Os01g46800	0.188406	0.276786	0.233733	0.301455	1	26687377	26688416	WRKY15, expressed	AT4G11070.1	AtWRKY41,WRKY41	WRKY family transcription factor
LOC_Os01g46870	0.376812	0.357143	0.79517	0.843399	1	26734014	26735516	AP2 domain containing protein, expressed	AT4G27950.1	CRF4	cytokinin response factor 4
LOC_Os01g47040	0.507246	0.455357	0.497231	0.578389	1	26862081	26863434	C2 domain containing protein, putative, expressed	AT4G01200.1	-	Calcium-dependent lipid-binding (CaLB domain) family protein
LOC_Os01g47100	0.304348	0.5	0.00906408	0.0155374	1	26912597	26913670	3-5 exonuclease domain-containing protein, putative, expressed	AT4G13870.1	ATWEX,ATWRNEXO,WEX,WRNEXO	Werner syndrome-like exonuclease
LOC_Os01g47110	0.507246	0.723214	0.00340424	0.00624258	1	26916205	26916570	expressed protein	-	-	-
LOC_Os01g47510	0.565217	0.00892857	7.61016e-05	0.000180785	1	27155525	27158677	retrotransposon protein, putative, unclassified, expressed	-	-	-
LOC_Os01g47570	0.681159	0.758929	0.25549	0.326582	1	27220793	27221485	expressed protein	AT1G06475.1	-	-
LOC_Os01g47580	0.289855	0.223214	0.361167	0.442371	1	27226175	27230292	lipid phosphatase protein, putative, expressed	AT3G02600.1	ATLPP3,LPP3	lipid phosphate phosphatase 3
LOC_Os01g48000	0.898551	0.491071	1.13891e-07	3.89174e-07	1	27474005	27476806	S-locus-like receptor protein kinase, putative, expressed	AT2G19130.1	-	S-locus lectin protein kinase family protein
LOC_Os01g48010	0.623188	0.660714	0.608642	0.684199	1	27482806	27486965	expressed protein	-	-	-
LOC_Os01g48120	0.681159	0.0178571	1.28613e-11	7.63604e-11	1	27546819	27548239	expressed protein	-	-	-
LOC_Os01g48290	0.231884	0.866071	2.17871e-13	1.6547e-12	1	27676501	27677028	dof zinc finger domain containing protein, putative, expressed	AT2G34140.1	-	Dof-type zinc finger DNA-binding family protein
LOC_Os01g48339	0.0289855	0.901786	6.8612e-21	2.07259e-19	1	27703978	27705198	expressed protein	-	-	-
LOC_Os01g48360	0.318841	0.241071	0.356107	0.437331	1	27714540	27715319	expressed protein	-	-	-
LOC_Os01g48446	0.507246	0.642857	0.0720524	0.104584	1	27780948	27782266	no apical meristem protein, putative, expressed	AT2G02450.1	anac034,ANAC035,LOV1,NAC035	NAC domain containing protein 35
LOC_Os01g48610	0.507246	0.25	0.00533548	0.00948581	1	27868718	27871847	expressed protein	AT4G21700.1	-	Protein of unknown function (DUF2921)
LOC_Os01g48620	0.811594	0.267857	5.20712e-09	2.18689e-08	1	27875639	27878460	expressed protein	AT4G21700.1	-	Protein of unknown function (DUF2921)
LOC_Os01g48710	0.855072	0.741071	0.0693016	0.101134	1	27929928	27930950	heavy metal-associated domain containing protein, expressed	AT5G52750.1	-	Heavy metal transport/detoxification superfamily protein
LOC_Os01g48740	0.594203	0.491071	0.223413	0.290759	1	27956653	27957588	aspartyl protease family protein, putative, expressed	AT3G12700.2	-	Eukaryotic aspartyl protease family protein
LOC_Os01g48750	0.826087	0.705357	0.0713719	0.103755	1	27960362	27961544	aspartic proteinase nepenthesin-2 precursor, putative, expressed	AT3G12700.1	-	Eukaryotic aspartyl protease family protein
LOC_Os01g48900	0.217391	0.223214	0.963477	0.972827	1	28054938	28060595	dynamin-related protein 1A, putative, expressed	AT5G42080.1	ADL1,ADL1A,AG68,DL1,DRP1A,RSW9	dynamin-like protein
LOC_Os01g48940	0.42029	0.633929	0.0115457	0.0195021	1	28084261	28086409	expressed protein	-	-	-
LOC_Os01g49150	0.202899	0.205357	0.984892	0.988693	1	28242146	28246259	anti-silencing protein, ASF1-like domain containing protein, expressed	AT1G66740.1	ASF1A,AtSP7,SGA2,SP7	ASF1 like histone chaperone
LOC_Os01g49219	0.492754	0.848214	0.00229496	0.00432788	1	28295090	28299999	expressed protein	-	-	-
LOC_Os01g49230	0.971014	0.5625	3.2542e-08	1.21362e-07	1	28303270	28304839	limonoid UDP-glucosyltransferase, putative, expressed	AT4G15480.1	UGT84A1	UDP-Glycosyltransferase superfamily protein
LOC_Os01g49320	0.623188	0.839286	0.00308657	0.00570186	1	28354771	28356109	glycosyl hydrolase, putative, expressed	AT5G24090.1	ATCHIA,CHIA	chitinase A
LOC_Os01g49370	0.565217	0.678571	0.228231	0.296196	1	28380902	28381882	expressed protein	-	-	-
LOC_Os01g49430	0.753623	0.696429	0.485618	0.566781	1	28425815	28427562	DnaK family protein, putative, expressed	AT5G02500.1	AT-HSC70-1,HSC70,HSC70-1,HSP70-1	heat shock cognate protein 70-1
LOC_Os01g49720	0.681159	0.633929	0.600945	0.677447	1	28568721	28569792	glutathione S-transferase, putative, expressed	AT1G10360.1	ATGSTU18,GST29,GSTU18	glutathione S-transferase TAU 18
LOC_Os01g49730	0.0724638	0.767857	2.37469e-13	1.79699e-12	1	28572037	28572923	expressed protein	-	-	-
LOC_Os01g49910	0.710145	0.767857	0.412986	0.495345	1	28666309	28668106	expressed protein	AT3G47570.1	-	Leucine-rich repeat protein kinase family protein
LOC_Os01g50170	0.565217	0.892857	0.000199854	0.00044672	1	28835243	28836885	eukaryotic aspartyl protease domain containing protein, expressed	AT2G03200.1	-	Eukaryotic aspartyl protease family protein
LOC_Os01g50370	0.826087	0.741071	0.178629	0.238363	1	28921498	28923085	STE_MEKK_ste11_MAP3K.4 - STE kinases include homologs to sterile 7, sterile 11 and sterile 20 from yeast, expressed	AT4G26890.1	MAPKKK16	mitogen-activated protein kinase kinase kinase 16
LOC_Os01g50410	0.753623	0.571429	0.0179998	0.0293095	1	28938971	28940927	STE_MEKK_ste11_MAP3K.6 - STE kinases include homologs to sterile 7, sterile 11 and sterile 20 from yeast, expressed	AT4G26890.1	MAPKKK16	mitogen-activated protein kinase kinase kinase 16
LOC_Os01g50680	0.173913	0.8125	6.75563e-13	4.79811e-12	1	29104884	29109135	OsSub2 - Putative Subtilisin homologue, expressed	AT5G59810.1	ATSBT5.4,SBT5.4	Subtilase family protein
LOC_Os01g50730	0.26087	0.776786	8.86614e-10	4.1184e-09	1	29145693	29148106	expressed protein	AT2G25850.4	PAPS2	poly(A) polymerase 2
LOC_Os01g50820	0.768116	0.232143	7.5926e-10	3.56262e-09	1	29188850	29190965	transporter, major facilitator family, putative, expressed	AT1G12940.1	ATNRT2.5,NRT2.5	nitrate transporter2.5
LOC_Os01g50970	0.0289855	0.785714	5.04146e-16	5.74865e-15	1	29285372	29288718	expressed protein	-	-	-
LOC_Os01g51230	0.753623	0.714286	0.641865	0.713908	1	29447990	29450454	IQ calmodulin-binding motif domain containing protein, expressed	AT2G26180.1	IQD6	IQ-domain 6
LOC_Os01g51370	0.0289855	0.607143	1.05393e-08	4.2056e-08	1	29534257	29536165	expressed protein	-	-	-
LOC_Os01g51670	0	0.419643	1.27084e-10	6.62811e-10	1	29708354	29709375	expressed protein	-	-	-
LOC_Os01g51790	0.391304	0.366071	0.733772	0.792413	1	29780279	29783148	expressed protein	AT5G40405.1	-	Tetratricopeptide repeat (TPR)-like superfamily protein
LOC_Os01g51850	0.956522	0.669643	1.25078e-05	3.34346e-05	1	29810802	29812468	expressed protein	AT1G71760.1	-	-
LOC_Os01g52514	0.347826	0.714286	2.10512e-05	5.41168e-05	1	30173442	30179151	B3 DNA binding domain containing protein, expressed	AT2G35310.1	-	Transcriptional factor B3 family protein
LOC_Os01g52594	0.057971	0.964286	2.90087e-22	1.25765e-20	1	30236130	30236776	expressed protein	-	-	-
LOC_Os01g52610	0.884058	0.714286	0.0126107	0.0211466	1	30241948	30251105	membrane associated DUF588 domain containing protein, putative, expressed	AT1G79780.1	-	Uncharacterised protein family (UPF0497)
LOC_Os01g52690	0.405797	0.535714	0.103774	0.14626	1	30293943	30296578	retrotransposon protein, putative, unclassified, expressed	-	-	-
LOC_Os01g52720	0.681159	0.866071	0.00312943	0.00577336	1	30320746	30323993	Complex I intermediate-associated protein 30 domain containing protein, putative, expressed	AT1G17350.1	-	NADH:ubiquinone oxidoreductase intermediate-associated protein 30
LOC_Os01g52810	0.289855	1	5.44064e-15	5.41721e-14	1	30381099	30383389	expressed protein	AT3G63340.2	-	Protein phosphatase 2C family protein
LOC_Os01g52980	0.710145	0.830357	0.0655101	0.0960046	1	30453353	30455368	OsFBX23 - F-box domain containing protein, expressed	AT4G10400.1	-	F-box/RNI-like/FBD-like domains-containing protein
LOC_Os01g53030	0.202899	0.267857	0.318262	0.397065	1	30475254	30476041	expressed protein	-	-	-
LOC_Os01g53040	0.333333	0.410714	0.326721	0.406036	1	30480134	30482161	WRKY14, expressed	AT1G29280.1	ATWRKY65,WRKY65	WRKY DNA-binding protein 65
LOC_Os01g53210	0.478261	0.723214	0.00268447	0.00499676	1	30574861	30576287	metal transporter Nramp3, putative, expressed	AT1G47240.1	ATNRAMP2,NRAMP2	NRAMP metal ion transporter 2
LOC_Os01g53630	0.318841	0.428571	0.203816	0.26802	1	30788730	30796556	ulp1 protease family protein, putative, expressed	AT1G10570.1	OTS2,ULP1C	Cysteine proteinases superfamily protein
LOC_Os01g53779	0.0434783	0.696429	1.52206e-14	1.39226e-13	1	30909430	30916476	expressed protein	-	-	-
LOC_Os01g53830	0	0.357143	0.0099848	0.0169966	1	30946348	30947603	transposon protein, putative, CACTA, En/Spm sub-class, expressed	-	-	-
LOC_Os01g53860	0.797101	0.125	3.97713e-14	3.41295e-13	1	30961904	30965214	expressed protein	-	-	-
LOC_Os01g53900	0.652174	0.785714	0.0774124	0.112027	1	30992411	30997182	elongation factor, putative, expressed	AT1G56070.1	LOS1	Ribosomal protein S5/Elongation factor G/III/V family protein
LOC_Os01g53920	0.478261	0.553571	0.365087	0.44586	1	31006026	31008912	receptor-like protein kinase 5 precursor, putative, expressed	AT5G25930.1	-	Protein kinase family protein with leucine-rich repeat domain
LOC_Os01g54090	0.347826	0.651786	7.44815e-05	0.00017724	1	31108317	31110148	expressed protein	AT1G79760.1	DTA4	downstream target of AGL15-4
LOC_Os01g54470	0.42029	0.258929	0.0375233	0.0577559	1	31331308	31333613	GDSL-like lipase/acylhydrolase, putative, expressed	AT5G45670.1	-	GDSL-like Lipase/Acylhydrolase superfamily protein
LOC_Os01g54950	0.362319	0.169643	0.00883131	0.0151633	1	31605287	31607662	expressed protein	AT1G28510.1	-	Optic atrophy 3 protein (OPA3)
LOC_Os01g55090	0.362319	0.294643	0.845043	0.883685	1	31672195	31676322	transposon protein, putative, Mutator sub-class, expressed	-	-	-
LOC_Os01g55350	0.318841	0.357143	0.643547	0.715089	1	31859331	31865031	phosphoenolpyruvate carboxylase, putative, expressed	AT1G53310.1	ATPEPC1,ATPPC1,PEPC1,PPC1	phosphoenolpyruvate carboxylase 1
LOC_Os01g55420	0.594203	0.6875	0.2023	0.266194	1	31925866	31927051	expressed protein	AT1G78810.1	-	-
LOC_Os01g55560	0.797101	0.767857	0.655437	0.724934	1	32010477	32013420	ABIL3, putative, expressed	AT2G46225.2	ABIL1	ABI-1-like 1
LOC_Os01g55600	0.0869565	0.303571	0.00100518	0.00199884	1	32032686	32035011	peptide transporter PTR2, putative, expressed	AT1G52190.1	-	Major facilitator superfamily protein
LOC_Os01g55660	0.0289855	0.464286	0.0173458	0.0283333	1	32065489	32069846	retrotransposon protein, putative, Ty1-copia subclass, expressed	-	-	-
LOC_Os01g55820	0.681159	0.8125	0.0694724	0.101276	1	32145824	32147365	X8 domain containing protein, expressed	AT1G18650.1	PDCB3	plasmodesmata callose-binding protein 3
LOC_Os01g55940	0.231884	0.5	0.0029166	0.00539746	1	32221376	32225123	OsGH3.2 - Probable indole-3-acetic acid-amido synthetase, expressed	AT4G37390.1	AUR3,BRU6,GH3-2,GH3.2,YDK1	Auxin-responsive GH3 family protein
LOC_Os01g56010	0.405797	0.294643	0.131562	0.180777	1	32249971	32251625	serpin domain containing protein, putative, expressed	AT1G47710.1	-	Serine protease inhibitor (SERPIN) family protein
LOC_Os01g56090	0.666667	0.607143	0.502534	0.584067	1	32293824	32295257	expressed protein	AT2G24970.1	-	-
LOC_Os01g56270	0.652174	0.732143	0.0636186	0.093529	1	32408275	32413635	transposon protein, putative, CACTA, En/Spm sub-class, expressed	-	-	-
LOC_Os01g56480	0.492754	0.678571	0.0459191	0.0693846	1	32547110	32547706	expressed protein	-	-	-
LOC_Os01g56660	0.15942	0.508929	7.26255e-06	1.99912e-05	1	32693760	32696486	expressed protein	-	-	-
LOC_Os01g56730	0	0.535714	1.10463e-07	3.7783e-07	1	32735356	32739833	expressed protein	-	-	-
LOC_Os01g56764	0.507246	0.616071	0.203688	0.267935	1	32747534	32757798	expressed protein	AT1G06750.2	-	P-loop containing nucleoside triphosphate hydrolases superfamily protein
LOC_Os01g56850	0.347826	1	3.97908e-12	2.53225e-11	1	32835841	32838252	expressed protein	AT4G20680.1	-	Domain of unknown function (DUF26)
LOC_Os01g57030	0.681159	0.866071	0.007743	0.0134221	1	32945017	32945552	expressed protein	-	-	-
LOC_Os01g57082	0.362319	0.955357	1.15146e-08	4.56418e-08	1	32984982	32994519	insulin-degrading enzyme, putative, expressed	AT2G41790.1	-	Insulinase (Peptidase family M16) family protein
LOC_Os01g57280	0.304348	0.142857	0.256067	0.327039	1	33098072	33104550	rp1, putative, expressed	AT3G14460.1	-	LRR and NB-ARC domains-containing disease resistance protein
LOC_Os01g57440	0.565217	0.428571	0.0864663	0.123838	1	33195328	33197885	DNA repair metallo-beta-lactamase, putative, expressed	AT1G27410.1	-	DNA repair metallo-beta-lactamase family protein
LOC_Os01g57540	0.144928	0.982143	1.44757e-18	2.48959e-17	1	33240486	33243618	protein kinase, putative, expressed	AT1G65790.1	ARK1,RK1	receptor kinase 1
LOC_Os01g57599	0.0289855	0.517857	0.000312856	0.000677827	1	33302679	33304543	retrotransposon protein, putative, unclassified, expressed	-	-	-
LOC_Os01g57610	0.57971	0.580357	0.976891	0.982556	1	33308448	33311391	OsGH3.1 - Probable indole-3-acetic acid-amido synthetase, expressed	AT5G54510.1	DFL1,GH3.6	Auxin-responsive GH3 family protein
LOC_Os01g57700	0.405797	0.482143	0.379604	0.461423	1	33359442	33361794	membrane protein, putative, expressed	AT1G61740.1	-	Sulfite exporter TauE/SafE family protein
LOC_Os01g58049	0.492754	0.383929	0.15092	0.205213	1	33578192	33579131	photosystem I assembly protein ycf4, putative, expressed	ATCG00520.1	-	unfolded protein binding
LOC_Os01g58100	0.246377	0.553571	0.00079649	0.00161235	1	33601330	33605260	polyphenol oxidase, putative, expressed	-	-	-
LOC_Os01g58280	0.652174	0.848214	0.0026536	0.00494594	1	33684778	33688225	OsSub8 - Putative Subtilisin homologue, expressed	AT4G10540.1	-	Subtilase family protein
LOC_Os01g58330	0.405797	1	1.35546e-09	6.15203e-09	1	33704961	33706129	expressed protein	-	-	-
LOC_Os01g58335	0.246377	0.741071	2.62048e-09	1.15168e-08	1	33708780	33709258	expressed protein	-	-	-
LOC_Os01g58350	0.478261	0.205357	0.00050364	0.00105599	1	33713643	33715442	expressed protein	-	-	-
LOC_Os01g58440	0.681159	0.705357	0.780971	0.832232	1	33778293	33779638	ligA, putative, expressed	-	-	-
LOC_Os01g58450	0.942029	0.196429	3.58163e-17	4.89496e-16	1	33788691	33790147	retrotransposon protein, putative, Ty1-copia subclass, expressed	-	-	-
LOC_Os01g58610	0.347826	0.232143	0.114008	0.158855	1	33884920	33887413	phosphoglycerate kinase protein, putative, expressed	AT3G12780.1	PGK1	phosphoglycerate kinase 1
LOC_Os01g59000	0.42029	0.142857	0.000182483	0.000409781	1	34099444	34101175	cytochrome P450, putative, expressed	AT3G56630.1	CYP94D2	cytochrome P450, family 94, subfamily D, polypeptide 2
LOC_Os01g59050	0.202899	0.303571	0.179639	0.239601	1	34131829	34133381	cytochrome P450, putative, expressed	AT3G56630.1	CYP94D2	cytochrome P450, family 94, subfamily D, polypeptide 2
LOC_Os01g59265	0.753623	0.0357143	6.25217e-16	7.03285e-15	1	34259135	34259790	expressed protein	-	-	-
LOC_Os01g59300	0.0724638	0.446429	0.00278318	0.00517356	1	34277161	34280811	expressed protein	-	-	-
LOC_Os01g59560	0.478261	0.964286	2.02827e-11	1.17408e-10	1	34437262	34444377	protein kinase domain containing protein, expressed	AT1G51820.1	-	Leucine-rich repeat protein kinase family protein
LOC_Os01g59580	0.768116	0.366071	1.39636e-05	3.69228e-05	1	34458723	34466010	retrotransposon protein, putative, unclassified, expressed	-	-	-
LOC_Os01g60020	0.304348	0.455357	0.0567248	0.0842572	1	34692830	34694391	NAC domain transcription factor, putative, expressed	AT5G63790.1	ANAC102,NAC102	NAC domain containing protein 102
LOC_Os01g60060	0.942029	0.607143	0.0907315	0.12944	1	34738321	34744027	leucine-rich repeat family protein, putative, expressed	AT1G79620.1	-	Leucine-rich repeat protein kinase family protein
LOC_Os01g60430	0.57971	0.535714	0.565134	0.643526	1	34946618	34949027	pentatricopeptide repeat-containing protein, putative, expressed	AT3G11460.1	-	Pentatricopeptide repeat (PPR) superfamily protein
LOC_Os01g60600	0.608696	0.348214	0.000695035	0.0014187	1	35032511	35035321	WRKY108, expressed	AT2G46400.1	ATWRKY46,WRKY46	WRKY DNA-binding protein 46
LOC_Os01g60640	0.42029	0.473214	0.539695	0.619987	1	35062734	35064940	WRKY21, expressed	AT2G46400.1	ATWRKY46,WRKY46	WRKY DNA-binding protein 46
LOC_Os01g60680	0.289855	0.267857	0.800437	0.847844	1	35088901	35093120	expressed protein	-	-	-
LOC_Os01g60850	0.782609	0.607143	0.120599	0.167255	1	35176439	35180214	expressed protein	AT2G45260.1	-	Plant protein of unknown function (DUF641)
LOC_Os01g60870	0.57971	0.205357	7.33119e-06	2.01535e-05	1	35192463	35193265	expressed protein	-	-	-
LOC_Os01g60930	0.594203	0.455357	0.11297	0.157673	1	35243884	35246808	expressed protein	-	-	-
LOC_Os01g61080	0.608696	0.607143	0.965846	0.974037	1	35347978	35350645	WRKY24, expressed	AT5G07100.1	WRKY26	WRKY DNA-binding protein 26
LOC_Os01g61240	0.73913	0.491071	0.00130211	0.00254074	1	35433901	35435795	gamma-interferon-inducible lysosomal thiol reductase precursor, putative, expressed	AT1G07080.1	-	Thioredoxin superfamily protein
LOC_Os01g62090	0.0289855	0.446429	3.08237e-09	1.33356e-08	1	35935446	35938531	expressed protein	-	-	-
LOC_Os01g62100	0.0869565	0.964286	1.11315e-20	3.13036e-19	1	35940240	35949471	retrotransposon protein, putative, unclassified, expressed	-	-	-
LOC_Os01g62130	0.710145	0.75	0.591608	0.669096	1	35965949	35966946	ZOS1-14 - C2H2 zinc finger protein, expressed	AT2G28710.1	-	C2H2-type zinc finger family protein
LOC_Os01g62510	0.333333	0.196429	0.0403507	0.0617198	1	36188702	36191681	WRKY119, expressed	AT2G37260.1	ATWRKY44,DSL1,TTG2,WRKY44	WRKY family transcription factor family protein
LOC_Os01g62570	0.855072	0.0535714	7.29011e-19	1.38545e-17	1	36222348	36228582	ATP/GTP/Ca++ binding protein, putative, expressed	AT5G27540.1	emb2473,MIRO1	MIRO-related GTP-ase 1
LOC_Os01g62660	0.362319	0.732143	3.08568e-06	8.94955e-06	1	36286928	36289643	MYB family transcription factor, putative, expressed	AT5G59570.1	-	Homeodomain-like superfamily protein
LOC_Os01g62750	0.434783	0.973214	9.93896e-08	3.4215e-07	1	36325683	36336561	expressed protein	AT5G08020.1	ATRPA70B,RPA70B	RPA70-kDa subunit B
LOC_Os01g62770	0.217391	0.357143	0.0580023	0.086032	1	36346113	36349549	expressed protein	-	-	-
LOC_Os01g62790	0.463768	0.964286	3.9164e-07	1.25842e-06	1	36359709	36365444	expressed protein	AT2G39740.1	-	Nucleotidyltransferase family protein
LOC_Os01g62830	0.681159	0.0357143	4.51446e-16	5.23375e-15	1	36392152	36392864	expressed protein	AT5G02090.1	-	-
LOC_Os01g63180	0.26087	0.214286	0.520813	0.601783	1	36616801	36621516	laccase-6 precursor, putative, expressed	-	-	-
LOC_Os01g63240	0.811594	0.348214	5.50568e-08	1.98395e-07	1	36652405	36655714	reticulon domain containing protein, putative, expressed	AT5G41600.1	BTI3,RTNLB4	VIRB2-interacting protein 3
LOC_Os01g63500	0.202899	0.214286	0.880409	0.90857	1	36807946	36808961	expressed protein	AT1G07300.1	-	josephin protein-related
LOC_Os01g64140	0.362319	0.330357	0.662784	0.731311	1	37248844	37249416	endoglucanase 22 precursor, putative, expressed	AT2G32990.1	AtGH9B8,GH9B8	glycosyl hydrolase 9B8
LOC_Os01g64290	0.057971	0.964286	2.53824e-23	1.46712e-21	1	37321895	37323504	expressed protein	-	-	-
LOC_Os01g64310	0.666667	0.839286	0.0163166	0.0267782	1	37334220	37336229	no apical meristem protein, putative, expressed	AT5G22380.1	anac090,NAC090	NAC domain containing protein 90
LOC_Os01g64330	0	0.330357	3.82002e-05	9.46927e-05	1	37349392	37352086	retrotransposon protein, putative, unclassified, expressed	-	-	-
LOC_Os01g64360	0.608696	0.857143	0.000161137	0.000365678	1	37358204	37359596	MYB family transcription factor, putative, expressed	AT2G38090.1	-	Duplicated homeodomain-like superfamily protein
LOC_Os01g64430	0.695652	0.794643	0.155626	0.210845	1	37396145	37397573	DUF623 domain containing protein, expressed	AT2G36026.1	-	Ovate family protein
LOC_Os01g64470	0.333333	0.607143	0.000387376	0.000825528	1	37412000	37413011	harpin-induced protein 1 domain containing protein, expressed	AT2G35980.1	ATNHL10,NHL10,YLS9	Late embryogenesis abundant (LEA) hydroxyproline-rich glycoprotein family
LOC_Os01g64670	0.217391	0.482143	0.0008176	0.00164842	1	37521803	37524040	soluble inorganic pyrophosphatase, putative, expressed	AT1G01050.1	AtPPa1,PPa1	pyrophosphorylase 1
LOC_Os01g64880	0.275362	0.580357	0.000205038	0.000457325	1	37661778	37662433	expressed protein	AT4G30120.1	ATHMA3,HMA3	heavy metal atpase 3
LOC_Os01g65000	0.652174	0.678571	0.737612	0.795528	1	37735280	37737641	ammonium transporter protein, putative, expressed	AT2G38290.1	AMT2,AMT2;1,ATAMT2	ammonium transporter 2
LOC_Os01g65150	0.753623	0.5	0.00088685	0.00177797	1	37814673	37816775	proton-dependent oligopeptide transport, putative, expressed	AT1G22540.1	-	Major facilitator superfamily protein
LOC_Os01g65490	0.73913	0.625	0.121911	0.168681	1	38012798	38014299	DNA binding protein, putative, expressed	AT1G10280.1	-	Core-2/I-branching beta-1,6-N-acetylglucosaminyltransferase family protein
LOC_Os01g65640	0.608696	0.723214	0.154772	0.209757	1	38106331	38107815	expressed protein	-	-	-
LOC_Os01g65692	0.202899	0.964286	2.24093e-13	1.69887e-12	1	38147021	38148019	expressed protein	-	-	-
LOC_Os01g65700	0.0869565	0.803571	1.10418e-14	1.0304e-13	1	38148684	38149663	expressed protein	AT5G42655.1	-	Disease resistance-responsive (dirigent-like protein) family protein
LOC_Os01g66160	0.869565	0.642857	0.00131115	0.00255717	1	38435460	38437074	pentatricopeptide, putative, expressed	AT2G03880.1	-	Pentatricopeptide repeat (PPR) superfamily protein
LOC_Os01g66530	0.26087	0.4375	0.0214964	0.0346776	1	38637331	38638234	ARGOS, putative, expressed	-	-	-
LOC_Os01g66630	0.492754	0.491071	0.978233	0.983278	1	38699042	38701558	S-domain receptor-like protein kinase, putative, expressed	AT2G19130.1	-	S-locus lectin protein kinase family protein
LOC_Os01g66690	0.565217	0.758929	0.00688374	0.0120278	1	38736544	38739752	ZIP4/SPO22, putative, expressed	AT5G48390.1	ATZIP4	Tetratricopeptide repeat (TPR)-like superfamily protein
LOC_Os01g66710	0.391304	0.678571	0.000437457	0.00092515	1	38749035	38750768	polygalacturonase, putative, expressed	AT2G43870.1	-	Pectin lyase-like superfamily protein
LOC_Os01g66730	0.565217	0.276786	0.0014049	0.00273105	1	38755058	38759513	exosome complex exonuclease RRP40, putative, expressed	AT2G25355.1	-	PNAS-3 related
LOC_Os01g66840	0.231884	0.366071	0.0695624	0.101372	1	38807555	38810451	pectinacetylesterase domain containing protein, expressed	AT3G09410.1	-	Pectinacetylesterase family protein
LOC_Os01g67200	0.449275	0.178571	0.00092619	0.00185416	1	38998277	39000000	ribosomal protein L13 family protein, putative, expressed	AT3G01790.1	-	Ribosomal protein L13 family protein
LOC_Os01g67260	0.710145	0.794643	0.220237	0.28751	1	39040631	39042122	expressed protein	-	-	-
LOC_Os01g67310	0.681159	0.598214	0.311264	0.389501	1	39066175	39068651	patatin, putative, expressed	AT2G26560.1	PLA IIA,PLA2A,PLP2	phospholipase A 2A
LOC_Os01g67630	0.304348	0.178571	0.106955	0.150234	1	39307443	39310581	peptide transporter PTR2, putative, expressed	AT3G54140.1	ATPTR1,PTR1	peptide transporter 1
LOC_Os01g67820	0.318841	0.232143	0.268389	0.340664	1	39411190	39413062	exo70 exocyst complex subunit domain containing protein, expressed	AT5G50380.1	ATEXO70F1,EXO70F1	exocyst subunit exo70 family protein F1
LOC_Os01g67835	0.173913	0.285714	0.123788	0.171165	1	39421336	39422280	ompA/MotB, putative, expressed	-	-	-
LOC_Os01g67910	0.550725	0.8125	0.00686945	0.0120078	1	39465264	39466348	expressed protein	-	-	-
LOC_Os01g68240	0.681159	0.633929	0.523262	0.603943	1	39657943	39660633	expressed protein	-	-	-
LOC_Os01g68260	0.753623	0.517857	0.00228393	0.00430903	1	39666655	39670332	lysine ketoglutarate reductase trans-splicing related 1, putative, expressed	AT1G67850.1	-	Protein of unknown function (DUF707)
LOC_Os01g68490	0.623188	0.732143	0.138423	0.18945	1	39794226	39799341	tetratricopeptide-like helical, putative, expressed	AT3G29230.1	-	Tetratricopeptide repeat (TPR)-like superfamily protein
LOC_Os01g68610	0.594203	0.4375	0.0474242	0.0715143	1	39849645	39851426	pentatricopeptide repeat protein PPR1106-17, putative, expressed	AT3G29230.1	-	Tetratricopeptide repeat (TPR)-like superfamily protein
LOC_Os01g68640	0.101449	0.776786	1.58787e-15	1.71655e-14	1	39862170	39863036	expressed protein	-	-	-
LOC_Os01g68740	0.173913	0.223214	0.431817	0.513199	1	39925522	39927267	keratin, type I cytoskeletal 9, putative, expressed	-	-	-
LOC_Os01g69020	0.217391	0.589286	4.75372e-06	1.33773e-05	1	40097654	40099028	retrotransposon protein, putative, unclassified, expressed	-	-	-
LOC_Os01g69140	0.173913	0.366071	0.00788816	0.0136484	1	40192998	40194721	regulatory protein, putative, expressed	AT1G14590.1	-	Nucleotide-diphospho-sugar transferase family protein
LOC_Os01g69904	0.0289855	0.964286	7.39055e-24	4.88246e-22	1	40390390	40393123	expressed protein	-	-	-
LOC_Os01g70050	0.391304	0.303571	0.234506	0.302359	1	40526591	40527112	OsSAUR3 - Auxin-responsive SAUR gene family member, expressed	AT5G50760.1	-	SAUR-like auxin-responsive protein family
LOC_Os01g70340	0	0.866071	6.10989e-23	3.10114e-21	1	40744003	40750822	expressed protein	AT5G13250.1	-	RING finger protein
LOC_Os01g70480	0.289855	0.383929	0.19406	0.256492	1	40822280	40823822	expressed protein	AT2G34320.1	-	Polynucleotidyl transferase, ribonuclease H-like superfamily protein
LOC_Os01g70490	0.681159	0.723214	0.612296	0.687228	1	40825681	40830301	potassium transporter, putative, expressed	AT4G13420.1	ATHAK5,HAK5	high affinity K+ transporter 5
LOC_Os01g70690	0.347826	0.625	0.00110684	0.00218741	1	40923718	40924053	RALFL1 - Rapid ALkalinization Factor RALF family protein precursor, putative, expressed	AT4G15800.1	RALFL33	ralf-like 33
LOC_Os01g70720	0.0289855	0.946429	2.19883e-22	9.73566e-21	1	40937817	40941018	expressed protein	-	-	-
LOC_Os01g70860	0.652174	0.741071	0.231287	0.299135	1	41007321	41009242	esterase, putative, expressed	AT2G23620.1	ATMES1,MES1	methyl esterase 1
LOC_Os01g70890	0.521739	0.544643	0.767459	0.820489	1	41028601	41030025	histone-like transcription factor and archaeal histone, putative, expressed	AT2G47810.1	NF-YB5	nuclear factor Y, subunit B5
LOC_Os01g71040	0.463768	0.258929	0.0110132	0.0186328	1	41112004	41114858	expressed protein	-	-	-
LOC_Os01g71160	0.666667	0	6.04573e-17	7.88787e-16	1	41176391	41177823	xylanase inhibitor, putative, expressed	AT1G03220.1	-	Eukaryotic aspartyl protease family protein
LOC_Os01g71380	0.594203	0.0446429	6.21808e-06	1.73108e-05	1	41365160	41366570	glycosyl hydrolases family 17, putative, expressed	AT4G16260.1	-	Glycosyl hydrolase superfamily protein
LOC_Os01g71460	0.405797	0.116071	0.00021244	0.000472569	1	41394725	41396203	OsFBDUF11 - F-box and DUF domain containing protein, expressed	AT5G67040.1	-	Protein of unknown function (DUF295)
LOC_Os01g71540	0.318841	0.946429	2.81535e-10	1.40666e-09	1	41439295	41447524	expressed protein	-	-	-
LOC_Os01g71590	0.289855	0.678571	8.24834e-07	2.54671e-06	1	41470275	41478510	expressed protein	-	-	-
LOC_Os01g71620	0.434783	0.964286	8.22146e-08	2.86821e-07	1	41486856	41494446	expressed protein	-	-	-
LOC_Os01g71624	0.275362	0.803571	4.84773e-10	2.35154e-09	1	41495707	41498613	expressed protein	-	-	-
LOC_Os01g71710	0.173913	0.517857	2.47775e-05	6.29957e-05	1	41552037	41554504	amino acid permease family protein, putative, expressed	AT2G01170.1	BAT1	bidirectional amino acid transporter 1
LOC_Os01g71780	0.318841	0.508929	0.0140108	0.0232879	1	41582224	41583944	WD domain, G-beta repeat domain containing protein, expressed	AT3G51930.1	-	Transducin/WD40 repeat-like superfamily protein
LOC_Os01g71810	0.521739	0.9375	0.00049867	0.00104663	1	41592216	41594985	glycosyl hydrolases family 17, putative, expressed	AT4G16260.1	-	Glycosyl hydrolase superfamily protein
LOC_Os01g71820	0.666667	0.803571	0.047028	0.0709683	1	41597270	41598692	glycosyl hydrolases family 17, putative, expressed	AT4G16260.1	-	Glycosyl hydrolase superfamily protein
LOC_Os01g71930	0.115942	0.919643	7.03175e-17	9.11717e-16	1	41677883	41681805	glycosyl hydrolases family 17 protein, expressed	AT4G16260.1	-	Glycosyl hydrolase superfamily protein
LOC_Os01g71950	0.0434783	0.696429	1.52206e-14	1.39226e-13	1	41688391	41690156	expressed protein	AT3G50950.1	ZAR1	HOPZ-ACTIVATED RESISTANCE 1
LOC_Os01g72120	0.478261	0.526786	0.556106	0.635856	1	41839949	41841440	glutathione S-transferase, putative, expressed	AT3G09270.1	ATGSTU8,GSTU8	glutathione S-transferase TAU 8
LOC_Os01g72190	0.73913	0.625	0.127385	0.175613	1	41861562	41863695	expressed protein	AT2G38800.1	-	Plant calmodulin-binding protein-related
LOC_Os01g72530	0.521739	0.696429	0.0292665	0.0460345	1	42073984	42074982	OsCML31 - Calmodulin-related calcium sensor protein, expressed	AT1G76640.1	-	Calcium-binding EF-hand family protein
LOC_Os01g72630	0.42029	0.133929	0.017628	0.0287604	1	42138649	42143038	expressed protein	-	-	-
LOC_Os01g72660	0.101449	0.366071	5.5762e-05	0.000134618	1	42160803	42161279	expressed protein	-	-	-
LOC_Os01g72760	0.724638	0.785714	0.359189	0.440337	1	42211882	42213692	cytochrome P450, putative, expressed	AT5G25120.1	CYP71B11	ytochrome p450, family 71, subfamily B, polypeptide 11
LOC_Os01g72810	0.507246	0.473214	0.677054	0.743117	1	42238811	42240567	secreted glycoprotein, putative, expressed	AT1G16905.1	-	Curculin-like (mannose-binding) lectin family protein
LOC_Os01g72900	0.217391	0.285714	0.361819	0.442909	1	42281272	42281973	abscisic stress-ripening, putative, expressed	-	-	-
LOC_Os01g72910	0.217391	0.25	0.639966	0.713155	1	42282832	42283632	abscisic stress-ripening, putative, expressed	-	-	-
LOC_Os01g72930	0.405797	0.491071	0.262567	0.334191	1	42297255	42300253	pentatricopeptide, putative, expressed	AT3G13880.1	-	Tetratricopeptide repeat (TPR)-like superfamily protein
LOC_Os01g73070	0.724638	0.553571	0.0858059	0.122977	1	42392184	42394166	expressed protein	AT4G19130.1	-	Replication factor-A protein 1-related
[truncated: 3,659 more rows]
