# Supplementary material for: Characterization of the transcriptional divergence between the subspecies of cultivated rice (Oryza sativa)
Source: BMC Genomics. 2020 Jun 8;21:394. doi: 10.1186/s12864-020-06786-6 (PMC7278148; doi:10.1186/s12864-020-06786-6)
Supplement: Supplementary file 4 — Additional file 4 Heritability of gene expression for full population (Indica and Japonica). [file 12864_2020_6786_MOESM4_ESM.xls]

## Sheet: Broadsense
Gene	H2	p-value	FDR	Chromosome	GeneStart	GeneEnd	Rice Annototation	Arabidopsis Gene ID	Arabidopsis Gene Name	Arabidopsis Description
LOC_Os01g01010	0.670405	0	0	1	2903	10817	TBC domain containing protein, expressed	AT2G43490.6	0	Ypt/Rab-GAP domain of gyp1p superfamily protein
LOC_Os01g01019	0.83949	0	0	1	11218	12435	expressed protein	0	0	0
LOC_Os01g01030	0.773419	0	0	1	12648	15915	monocopper oxidase, putative, expressed	AT5G48450.1	sks3	SKU5 similar 3
LOC_Os01g01040	0.40928	0.0064	0.00956184	1	16292	18304	expressed protein	AT5G16520.1	0	0
LOC_Os01g01050	0.302793	0.0473	0.0577311	1	22841	26971	R3H domain containing protein, expressed	0	0	0
LOC_Os01g01060	0.347514	0.023	0.0301913	1	27136	28651	40S ribosomal protein S5, putative, expressed	AT2G37270.1	ATRPS5B,RPS5B	ribosomal protein 5B
LOC_Os01g01070	0.811449	0	0	1	29818	33943	expressed protein	AT1G24265.1	0	Protein of unknown function (DUF1664)
LOC_Os01g01080	0.518264	0.0003	0.000594936	1	35581	41180	decarboxylase, putative, expressed	AT1G27980.1	ATDPL1,DPL1	dihydrosphingosine phosphate lyase
LOC_Os01g01115	0.507266	0.0005	0.000953132	1	58658	61090	pentatricopeptide, putative, expressed	AT3G02010.1	0	Pentatricopeptide repeat (PPR) superfamily protein
LOC_Os01g01120	0.574966	0	0	1	62059	63576	enolase-phosphatase E1, putative, expressed	AT5G53850.2	0	haloacid dehalogenase-like hydrolase family protein
LOC_Os01g01130	0.607711	0	0	1	63244	66302	snurportin-1, putative, expressed	AT4G24880.1	0	0
LOC_Os01g01150	0.227302	0.1116	0.125928	1	72775	78702	RNA recognition motif, putative, expressed	AT3G23900.1	0	RNA recognition motif (RRM)-containing protein
LOC_Os01g01160	0.215745	0.1201	0.134689	1	82428	84302	heat shock protein DnaJ, putative, expressed	AT4G13830.2	J20	DNAJ-like 20
LOC_Os01g01170	0.212595	0.1267	0.141377	1	85337	88844	expressed protein	AT3G23740.1	0	0
LOC_Os01g01190	0.399102	0.0068	0.0101029	1	89653	91521	phosphoesterase family protein, putative, expressed	AT3G48610.1	NPC6	non-specific phospholipase C6
LOC_Os01g01280	0.563572	0	0	1	134291	135685	expressed protein	AT4G24930.1	0	thylakoid lumenal 17.9 kDa protein, chloroplast
LOC_Os01g01295	0.421974	0.0037	0.00584815	1	141936	144554	expressed protein	AT5G13100.1	0	0
LOC_Os01g01302	0.239059	0.1025	0.116588	1	145577	147852	shikimate kinase, putative, expressed	AT3G26900.1	ATSKL1,SKL1	shikimate kinase like 1
LOC_Os01g01307	0.245037	0.0867	0.100144	1	148045	150577	translocon-associated protein beta domain containing protein, expressed	AT5G14030.1	0	translocon-associated protein beta (TRAPB) family protein
LOC_Os01g01312	0.870825	0	0	1	151409	156500	retrotransposon protein, putative, Ty1-copia subclass, expressed	0	0	0
LOC_Os01g01330	0.26063	0.0762	0.0890683	1	161365	164107	retrotransposon protein, putative, Ty1-copia subclass, expressed	0	0	0
LOC_Os01g01340	0.245729	0.091	0.10462	1	168470	170381	light-induced protein 1-like, putative, expressed	AT3G26740.1	CCL	CCR-like
LOC_Os01g01350	0.115924	0.2862	0.300597	1	170712	173191	SNF7 domain containing protein, putative, expressed	AT3G10640.1	VPS60.1	SNF7 family protein
LOC_Os01g01360	0.554858	0.0001	0.000213532	1	178310	180812	peptide transporter PTR2, putative, expressed	AT5G13400.1	0	Major facilitator superfamily protein
LOC_Os01g01369	0.291243	0.0486	0.0591681	1	186246	190846	3-beta-hydroxysteroid-Delta-isomerase, putative, expressed	AT1G20050.1	HYD1	C-8,7 sterol isomerase
LOC_Os01g01380	0.806009	0	0	1	191036	196287	expressed protein	AT4G20060.1	EMB1895	ARM repeat superfamily protein
LOC_Os01g01390	0.38639	0.011	0.0155764	1	197647	200803	expressed protein	AT1G76660.1	0	0
LOC_Os01g01410	0.387765	0.0082	0.0119565	1	205710	209606	TKL_IRAK_C-LEC.1 - TKL_IRAK_C-LEC has homology to C-type lectin receptors, expressed	AT1G52310.1	0	protein kinase family protein / C-type lectin domain-containing protein
LOC_Os01g01420	0.579278	0	0	1	209771	214188	expressed protein	AT3G54360.1	0	zinc ion binding
LOC_Os01g01450	0.801508	0	0	1	226897	229331	stress responsive protein, putative, expressed	AT2G39050.1	0	hydroxyproline-rich glycoprotein family protein
LOC_Os01g01484	0.0923805	0.3271	0.340917	1	248706	256284	light-mediated development protein DET1, putative, expressed	AT4G10180.1	ATDET1,DET1,FUS2	light-mediated development protein 1 / deetiolated1 (DET1)
LOC_Os01g01510	0.0456053	0.4127	0.42461	1	261530	268471	sas10/Utp3 family protein, expressed	AT2G43650.1	EMB2777	Sas10/U3 ribonucleoprotein (Utp) family protein
LOC_Os01g01520	0.896157	0	0	1	270145	275084	transferase family protein, putative, expressed	AT1G27620.1	0	HXXXD-type acyl-transferase family protein
LOC_Os01g01570	0.772226	0	0	1	288372	292296	kinesin heavy chain, putative, expressed	0	0	0
LOC_Os01g01600	0.645629	0	0	1	303103	306800	ethylene-responsive protein related, putative, expressed	AT1G27660.1	0	basic helix-loop-helix (bHLH) DNA-binding superfamily protein
LOC_Os01g01610	0.566404	0	0	1	306869	308842	IscA-like iron-sulfur assembly protein, mitochondrial precursor, putative, expressed	AT2G16710.1	0	Iron-sulphur cluster biosynthesis family protein
LOC_Os01g01620	0.63076	0	0	1	309459	313170	kinase, pfkB family, putative, expressed	AT1G19600.1	0	pfkB-like carbohydrate kinase family protein
LOC_Os01g01640	0.793356	0	0	1	319713	322248	Rer1 protein, putative, expressed	AT4G39220.1	ATRER1A	Rer1 family protein
LOC_Os01g01650	0.890538	0	0	1	322556	323948	isoflavone reductase homolog IRL, putative, expressed	AT1G75290.1	0	NAD(P)-binding Rossmann-fold superfamily protein
LOC_Os01g01660	0.746551	0	0	1	327128	328451	isoflavone reductase, putative, expressed	AT1G75280.1	0	NmrA-like negative transcriptional regulator family protein
LOC_Os01g01670	0.446189	0.0033	0.00526806	1	330238	332339	expressed protein	AT5G60030.1	0	0
LOC_Os01g01680	0.528643	0	0	1	332667	333689	expressed protein	AT2G46630.1	0	0
LOC_Os01g01689	0.105219	0.2998	0.314139	1	335809	371191	phosphatidylinositol 3- and 4-kinase family protein, expressed	AT3G48190.1	ATATM,ATM	ataxia-telangiectasia mutated
LOC_Os01g01700	0.0849727	0.3333	0.346932	1	371831	374470	anaphase-promoting complex subunit 11, putative, expressed	AT5G20570.1	ATRBX1,HRT1,RBX1,ROC1	RING-box 1
LOC_Os01g01710	0.0211232	0.4667	0.476987	1	374728	380716	1-deoxy-D-xylulose 5-phosphate reductoisomerase, chloroplast precursor, putative, expressed	AT5G62790.1	DXR,PDE129	1-deoxy-D-xylulose 5-phosphate reductoisomerase
LOC_Os01g01720	0.522308	0.0002	0.000408632	1	383047	386701	pex14, putative, expressed	AT5G62810.1	ATPEX14,PED2,PEX14	peroxin 14
LOC_Os01g01740	0.548006	0.0001	0.000213532	1	392081	396651	protein kinase domain containing protein, expressed	AT1G62400.1	HT1	Protein kinase superfamily protein
LOC_Os01g01780	0.249046	0.0845	0.0978419	1	412579	415830	exostosin family protein, putative, expressed	AT4G16745.1	0	Exostosin family protein
LOC_Os01g01790	0.581629	0	0	1	416241	420497	expressed protein	AT1G27510.1	0	Protein of unknown function (DUF3506)
LOC_Os01g01800	0.448474	0.0023	0.00380287	1	422462	431692	expressed protein	AT5G08440.1	0	0
LOC_Os01g01830	0.824214	0	0	1	437613	449137	OsPOP1 - Putative Prolyl Oligopeptidase homologue, expressed	AT1G76140.1	0	Prolyl oligopeptidase family protein
LOC_Os01g01840	0.850411	0	0	1	455512	460716	helix-loop-helix DNA-binding domain containing protein, expressed	AT1G10586.1	0	basic helix-loop-helix (bHLH) DNA-binding superfamily protein
LOC_Os01g01870	0.630936	0	0	1	478325	481166	helix-loop-helix DNA-binding domain containing protein, expressed	AT1G10586.1	0	basic helix-loop-helix (bHLH) DNA-binding superfamily protein
LOC_Os01g01890	0.20629	0.1341	0.14885	1	483885	486492	expressed protein	AT1G23790.1	0	Plant protein of unknown function (DUF936)
LOC_Os01g01910	0.615688	0	0	1	496066	497368	expressed protein	0	0	0
LOC_Os01g01920	0.427825	0.0046	0.00710379	1	498454	506264	HD domain containing protein 2, putative, expressed	AT5G40270.1	0	HD domain-containing metal-dependent phosphohydrolase family protein
LOC_Os01g01940	0.732514	0	0	1	510752	512159	expressed protein	0	0	0
LOC_Os01g01960	0.419939	0.0037	0.00584815	1	513890	522448	transcriptional repressor, putative, expressed	AT1G24190.1	ATSIN3,SIN3,SNL3	SIN3-like 3
LOC_Os01g01970	0.38203	0.0124	0.0173497	1	524579	528002	expressed protein	0	0	0
LOC_Os01g02000	0.528902	0.0003	0.000594936	1	537710	543355	phosphate transporter 1, putative, expressed	AT1G68740.1	PHO1;H1	EXS (ERD1/XPR1/SYG1) family protein
LOC_Os01g02010	0.448937	0.0019	0.00320411	1	542987	544510	expressed protein	0	0	0
LOC_Os01g02020	0.734637	0	0	1	549108	553287	acetyl-CoA acetyltransferase, cytosolic, putative, expressed	AT5G47720.2	0	Thiolase family protein
LOC_Os01g02040	0.434219	0.0036	0.00570361	1	554022	558015	retrotransposon protein, putative, unclassified, expressed	0	0	0
LOC_Os01g02050	0.605973	0	0	1	562056	572138	phosphoenolpyruvate carboxylase, putative, expressed	AT1G68750.1	ATPPC4,PPC4	phosphoenolpyruvate carboxylase 4
LOC_Os01g02060	0.234366	0.1	0.113962	1	576443	579569	TOO MANY MOUTHS precursor, putative, expressed	AT1G68780.1	0	RNI-like superfamily protein
LOC_Os01g02080	0.499554	0.0007	0.00129508	1	586414	587780	peptidyl-prolyl cis-trans isomerase, putative, expressed	AT1G74070.1	0	Cyclophilin-like peptidyl-prolyl cis-trans isomerase family protein
LOC_Os01g02090	0.51505	0.0002	0.000408632	1	588863	593759	expressed protein	AT1G26110.2	DCP5	decapping 5
LOC_Os01g02100	0.356178	0.0211	0.0279644	1	598290	601472	transposon protein, putative, unclassified, expressed	0	0	0
LOC_Os01g02139	0.202944	0.1483	0.163325	1	624087	624613	expressed protein	0	0	0
LOC_Os01g02150	0.449866	0.0024	0.00395064	1	625976	627024	sulfated surface glycoprotein 185 precursor, putative, expressed	0	0	0
LOC_Os01g02160	0.0989795	0.3094	0.323645	1	632093	632913	hydroxyproline-rich glycoprotein family protein, putative, expressed	0	0	0
LOC_Os01g02170	0.261363	0.071	0.0835283	1	634011	639309	expressed protein	AT1G18850.1	0	0
LOC_Os01g02180	0.700191	0	0	1	640588	644256	expressed protein	AT1G24265.3	0	Protein of unknown function (DUF1664)
LOC_Os01g02200	0.302418	0.044	0.0540612	1	648128	651881	armadillo/beta-catenin repeat family protein, putative, expressed	AT3G03440.1	0	ARM repeat superfamily protein
LOC_Os01g02290	0.586738	0	0	1	720629	723317	Ser/Thr receptor-like kinase, putative, expressed	AT1G66980.1	SNC4	suppressor of npr1-1 constitutive 4
LOC_Os01g02300	0.489442	0.0005	0.000953132	1	723693	726321	receptor kinase ORK10, putative, expressed	AT1G66910.1	0	Protein kinase superfamily protein
LOC_Os01g02310	0.788706	0	0	1	728977	730930	expressed protein	AT5G38280.1	PR5K	PR5-like receptor kinase
LOC_Os01g02320	0.852273	0	0	1	731149	738020	protein kinase domain containing protein, expressed	AT1G70250.1	0	receptor serine/threonine kinase, putative
LOC_Os01g02334	0.721019	0	0	1	738281	741794	expressed protein	0	0	0
LOC_Os01g02350	0.839475	0	0	1	742272	745156	receptor-like kinase ARK1AS, putative, expressed	AT1G70250.1	0	receptor serine/threonine kinase, putative
LOC_Os01g02360	0.833385	0	0	1	745452	748945	resistance-related receptor-like kinase, putative, expressed	AT5G38260.1	0	Protein kinase superfamily protein
LOC_Os01g02370	0.90972	0	0	1	752080	754992	receptor-like kinase ARK1AS, putative, expressed	AT1G18390.2	0	Protein kinase superfamily protein
LOC_Os01g02390	0.907773	0	0	1	767169	769673	protein kinase domain containing protein, expressed	AT1G66920.2	0	Protein kinase superfamily protein
LOC_Os01g02400	0.923768	0	0	1	770332	773846	protein kinase domain containing protein, expressed	AT1G70250.1	0	receptor serine/threonine kinase, putative
LOC_Os01g02420	0.777197	0	0	1	781442	784424	protein kinase domain containing protein, expressed	AT4G18250.1	0	receptor serine/threonine kinase, putative
LOC_Os01g02490	0.901976	0	0	1	804084	806932	expressed protein	0	0	0
LOC_Os01g02500	0.64583	0	0	1	807850	809721	glutamyl-tRNA amidotransferase, putative, expressed	AT4G34880.1	0	Amidase family protein
LOC_Os01g02550	0.830518	0	0	1	839809	842757	protein kinase domain containing protein, expressed	AT5G38280.1	PR5K	PR5-like receptor kinase
LOC_Os01g02560	0.927463	0	0	1	843530	847454	Ser/Thr receptor-like kinase, putative, expressed	AT1G70250.1	0	receptor serine/threonine kinase, putative
LOC_Os01g02570	0.805455	0	0	1	852249	854568	protein kinase domain containing protein, expressed	AT5G38260.1	0	Protein kinase superfamily protein
LOC_Os01g02580	0.813902	0	0	1	857957	860583	protein kinase domain containing protein, expressed	AT5G38260.1	0	Protein kinase superfamily protein
LOC_Os01g02590	0.851192	0	0	1	862579	865253	receptor-like kinase, putative, expressed	AT1G18390.2	0	Protein kinase superfamily protein
LOC_Os01g02600	0.784015	0	0	1	865966	869063	Ser/Thr receptor-like kinase, putative, expressed	AT5G38280.1	PR5K	PR5-like receptor kinase
LOC_Os01g02610	0.914344	0	0	1	870318	874817	protein kinase domain containing protein, expressed	AT1G66980.1	SNC4	suppressor of npr1-1 constitutive 4
LOC_Os01g02690	0.802703	0	0	1	915639	919674	resistance-related receptor-like kinase, putative, expressed	AT5G38260.1	0	Protein kinase superfamily protein
LOC_Os01g02700	0.83676	0	0	1	920992	923630	protein kinase domain containing protein, expressed	AT1G66910.1	0	Protein kinase superfamily protein
LOC_Os01g02710	0.868045	0	0	1	924451	925175	LRk-type protein, putative, expressed	AT1G18390.2	0	Protein kinase superfamily protein
LOC_Os01g02720	0.749133	0	0	1	929883	934458	elongation factor Tu, putative, expressed	AT5G10630.2	0	Translation elongation factor EF1A/initiation factor IF2gamma family protein
LOC_Os01g02730	0.927513	0	0	1	935574	938367	TAK14, putative, expressed	AT5G38280.1	PR5K	PR5-like receptor kinase
LOC_Os01g02740	0.842393	0	0	1	940005	952451	retrotransposon protein, putative, unclassified, expressed	0	0	0
LOC_Os01g02750	0.900991	0	0	1	954075	956817	protein kinase domain containing protein, expressed	AT5G39030.1	0	Protein kinase superfamily protein
LOC_Os01g02760	0.920053	0	0	1	957907	960626	receptor-like kinase, putative, expressed	AT5G38280.1	PR5K	PR5-like receptor kinase
LOC_Os01g02770	0.887807	0	0	1	961681	965151	resistance-related receptor-like kinase, putative, expressed	AT5G39030.1	0	Protein kinase superfamily protein
LOC_Os01g02790	0.785661	0	0	1	976766	980431	protein kinase domain containing protein, expressed	AT5G38280.1	PR5K	PR5-like receptor kinase
LOC_Os01g02830	0.866699	0	0	1	994710	997262	receptor-like kinase ARK1AS, putative, expressed	AT1G66910.1	0	Protein kinase superfamily protein
LOC_Os01g02840	0.882	0	0	1	997963	1000997	resistance-related receptor-like kinase, putative, expressed	AT5G39020.1	0	Malectin/receptor-like protein kinase family protein
LOC_Os01g02850	0.761581	0	0	1	1001292	1001770	expressed protein	0	0	0
LOC_Os01g02860	0.648489	0	0	1	1002459	1007068	expressed protein	AT1G72390.1	0	0
LOC_Os01g02870	0.843832	0	0	1	1010259	1012410	auxin-induced protein 5NG4, putative, expressed	AT3G18200.1	0	nodulin MtN21 /EamA-like transporter family protein
LOC_Os01g02880	0.654268	0	0	1	1016065	1019545	fructose-bisphospate aldolase isozyme, putative, expressed	AT2G01140.1	0	Aldolase superfamily protein
LOC_Os01g02884	0.459885	0.002	0.00336025	1	1024184	1030112	ATP-dependent RNA helicase DHX36, putative, expressed	0	0	0
LOC_Os01g02890	0.668288	0	0	1	1046604	1053166	phosphatidylserine synthase, putative, expressed	AT1G15110.1	0	phosphatidyl serine synthase family protein
LOC_Os01g02900	0.66423	0	0	1	1057137	1059856	glycosyltransferase, putative, expressed	AT3G18170.1	0	Glycosyltransferase family 61 protein
LOC_Os01g02910	0.358128	0.019	0.0254459	1	1066448	1069826	glycosyltransferase, putative, expressed	AT3G18180.1	0	Glycosyltransferase family 61 protein
LOC_Os01g02920	0.720042	0	0	1	1071962	1075030	glycosyltransferase protein, putative, expressed	AT3G18180.1	0	Glycosyltransferase family 61 protein
LOC_Os01g02930	0.502137	0.0008	0.00146243	1	1078511	1081702	glycosyltransferase protein, putative, expressed	AT3G18180.1	0	Glycosyltransferase family 61 protein
LOC_Os01g02940	0.577075	0	0	1	1089743	1093528	glycosyltransferase protein, putative, expressed	AT3G18180.1	0	Glycosyltransferase family 61 protein
LOC_Os01g02960	0.791964	0	0	1	1103782	1106890	expressed protein	0	0	0
LOC_Os01g03020	0.756696	0	0	1	1145829	1155094	tRNA synthetase class I, putative, expressed	AT4G04350.1	EMB2369	tRNA synthetase class I (I, L, M and V) family protein
LOC_Os01g03030	0.587297	0.0001	0.000213532	1	1155213	1158601	alanyl-tRNA synthetase, putative, expressed	AT3G16565.2	0	alanine-tRNA ligases;nucleic acid binding;ligases, forming aminoacyl-tRNA and related compounds;nucleotide binding;ATP binding
LOC_Os01g03040	0.318343	0.0356	0.0447145	1	1160152	1164635	expressed protein	AT1G18060.1	0	0
LOC_Os01g03050	0.403983	0.008	0.0117017	1	1165737	1168415	fruit protein PKIWI502, putative, expressed	AT1G15140.1	0	FAD/NAD(P)-binding oxidoreductase
LOC_Os01g03060	0.523248	0.0003	0.000594936	1	1168647	1171130	splicing factor, putative, expressed	AT2G01100.1	0	0
LOC_Os01g03070	0.182173	0.1709	0.186449	1	1171809	1179372	transposon protein, putative, unclassified, expressed	0	0	0
LOC_Os01g03080	0.219537	0.1207	0.135261	1	1181158	1182158	expressed protein	AT1G18290.1	0	0
LOC_Os01g03090	0.765485	0	0	1	1183394	1186707	methyltransferase, putative, expressed	AT1G66680.1	AR401	S-adenosyl-L-methionine-dependent methyltransferases superfamily protein
LOC_Os01g03100	0.523842	0.0004	0.000776209	1	1186260	1191013	protein binding protein, putative, expressed	AT2G01275.1	0	RING/FYVE/PHD zinc finger superfamily protein
LOC_Os01g03110	0.286385	0.0567	0.068007	1	1198687	1203506	expressed protein	AT1G71110.1	0	0
LOC_Os01g03130	0.179945	0.1781	0.193485	1	1217006	1218122	expressed protein	AT2G01300.1	0	0
LOC_Os01g03144	0.435829	0.0033	0.00526806	1	1222905	1230507	white-brown complex homolog protein 7, putative, expressed	AT2G01320.3	0	ABC-2 type transporter family protein
LOC_Os01g03160	0.495099	0.0004	0.000776209	1	1232473	1236832	xylosyltransferase, putative, expressed	AT1G71070.1	0	Core-2/I-branching beta-1,6-N-acetylglucosaminyltransferase family protein
LOC_Os01g03180	0.754714	0	0	1	1249881	1251448	retrotransposon protein, putative, unclassified, expressed	0	0	0
LOC_Os01g03310	0.587385	0	0	1	1338229	1339139	BBTI1 - Bowman-Birk type bran trypsin inhibitor precursor, expressed	0	0	0
LOC_Os01g03320	0.564534	0.0002	0.000408632	1	1341319	1342277	BBTI2 - Bowman-Birk type bran trypsin inhibitor precursor, expressed	0	0	0
LOC_Os01g03340	0.719915	0	0	1	1347567	1348786	BBTI4 - Bowman-Birk type bran trypsin inhibitor precursor, expressed	0	0	0
LOC_Os01g03360	0.62189	0	0	1	1353629	1354802	BBTI5 - Bowman-Birk type bran trypsin inhibitor precursor, expressed	0	0	0
LOC_Os01g03390	0.775704	0	0	1	1365508	1366503	BBTI7 - Bowman-Birk type bran trypsin inhibitor precursor, expressed	0	0	0
LOC_Os01g03480	0.656027	0	0	1	1401504	1403598	expressed protein	0	0	0
LOC_Os01g03490	0.226125	0.118	0.13253	1	1404155	1407187	heavy-metal-associated domain-containing protein, putative, expressed	AT1G23000.1	0	Heavy metal transport/detoxification superfamily protein
LOC_Os01g03500	0.484084	0.0014	0.00242792	1	1410987	1413093	expressed protein	AT5G17460.1	0	0
LOC_Os01g03510	0.572084	0	0	1	1413839	1419043	WD domain, G-beta repeat domain containing protein, expressed	AT3G18060.1	0	transducin family protein / WD-40 repeat family protein
LOC_Os01g03520	0.410717	0.0064	0.00956184	1	1421693	1428049	ubiquitin conjugating enzyme protein, putative, expressed	AT2G16920.1	PFU2,UBC23	ubiquitin-conjugating enzyme 23
LOC_Os01g03549	0.187565	0.1622	0.17759	1	1437163	1445689	multi-copper oxidase type I family protein, putative, expressed	AT1G23010.1	LPR1	Cupredoxin superfamily protein
LOC_Os01g03570	0.903539	0	0	1	1446849	1450473	transcription factor X1, putative, expressed	AT3G48670.1	IDN2,RDM12	XH/XS domain-containing protein
LOC_Os01g03650	0.706457	0	0	1	1503993	1508057	sufB/sufD domain containing protein, putative, expressed	AT1G32500.1	ATNAP6,NAP6	non-intrinsic ABC protein 6
LOC_Os01g03660	0.390363	0.0102	0.0145508	1	1508235	1512752	MYB family transcription factor, putative, expressed	0	0	0
LOC_Os01g03690	0.656128	0	0	1	1518245	1521644	TKL_IRAK_DUF26-lg.1 - DUF26 kinases have homology to DUF26 containing loci, expressed	AT4G00960.1	0	Protein kinase superfamily protein
LOC_Os01g03710	0.561922	0	0	1	1534135	1539627	mannose-6-phosphate isomerase, putative, expressed	AT3G02570.1	MEE31,PMI1	Mannose-6-phosphate isomerase, type I
LOC_Os01g03730	0.443629	0.0032	0.0051261	1	1566138	1569472	nuclease PA3, putative, expressed	AT4G21585.1	ENDO4	endonuclease 4
LOC_Os01g03740	0.825002	0	0	1	1562612	1566554	nuclease PA3, putative, expressed	AT1G68290.1	ENDO 2	endonuclease 2
LOC_Os01g03750	0.443724	0.0026	0.00425361	1	1569585	1570939	expressed protein	AT1G67080.1	ABA4	abscisic acid (aba)-deficient 4
LOC_Os01g03760	0.579778	0	0	1	1571420	1576753	expressed protein	AT1G23170.2	0	Protein of unknown function DUF2359, transmembrane
LOC_Os01g03820	0.688387	0	0	1	1597486	1604610	C2 domain containing protein, putative, expressed	AT3G18370.1	ATSYTF,NTMC2T3,NTMC2TYPE3,SYTF	C2 domain-containing protein
LOC_Os01g03870	0.441848	0.0033	0.00526806	1	1641234	1644237	expressed protein	AT1G73850.1	0	Protein of unknown function (DUF1666)
LOC_Os01g03914	0.759896	0	0	1	1673010	1680632	cation efflux family protein, putative, expressed	AT1G16310.1	0	Cation efflux family protein
LOC_Os01g03940	0.468686	0.0019	0.00320411	1	1684741	1685880	expressed protein	0	0	0
LOC_Os01g03950	0.679701	0	0	1	1698203	1703090	glycosyl hydrolase, family 31, putative, expressed	AT1G68560.1	ATXYL1,TRG1,XYL1	alpha-xylosidase 1
LOC_Os01g03980	9.69739e-20	1	1	1	1711930	1712947	expressed protein	0	0	0
LOC_Os01g04010	0.698761	0	0	1	1738965	1739492	expressed protein	AT1G13360.1	0	0
LOC_Os01g04020	0.354927	0.0197	0.0262748	1	1746416	1748549	AP2 domain containing protein, expressed	AT1G68550.1	0	Integrase-type DNA-binding superfamily protein
LOC_Os01g04030	0.516862	0.0001	0.000213532	1	1754332	1757728	signal peptidase complex subunit 3, putative, expressed	AT3G05230.1	0	Signal peptidase subunit
LOC_Os01g04040	0.287986	0.0559	0.0671505	1	1757812	1758730	BBTI11 - Bowman-Birk type bran trypsin inhibitor precursor, putative, expressed	0	0	0
LOC_Os01g04050	0.699991	0	0	1	1760140	1761135	BBTI12 - Bowman-Birk type bran trypsin inhibitor precursor, expressed	0	0	0
LOC_Os01g04080	0.43169	0.0031	0.00498104	1	1771369	1772410	expressed protein	0	0	0
LOC_Os01g04100	0.741993	0	0	1	1781075	1782386	expressed protein	AT3G60410.1	0	Protein of unknown function (DUF1639)
LOC_Os01g04110	0.59593	0	0	1	1787870	1791498	mediator of RNA polymerase II transcription subunit 22, putative, expressed	AT1G16430.1	0	Surfeit locus protein 5 subunit 22 of Mediator complex
LOC_Os01g04120	0.490056	0.0009	0.00162804	1	1801924	1806267	ZOS1-03 - C2H2 zinc finger protein, expressed	AT1G68360.1	0	C2H2 and C2HC zinc fingers superfamily protein
LOC_Os01g04130	0.345952	0.0222	0.0292479	1	1815769	1817554	peptidyl-tRNA hydrolase, mitochondrial precursor protein, putative, expressed	AT5G16140.1	0	Peptidyl-tRNA hydrolase family protein
LOC_Os01g04160	0.168708	0.1945	0.209864	1	1834110	1837733	expressed protein	AT3G58650.1	0	0
LOC_Os01g04170	0.257763	0.074	0.0867561	1	1838170	1839194	expressed protein	AT5G38700.1	0	0
LOC_Os01g04190	0.747723	0	0	1	1843814	1849186	transporter family protein, putative, expressed	AT5G16150.1	GLT1,PGLCT	plastidic GLC translocator
LOC_Os01g04200	0.455606	0.0023	0.00380287	1	1849834	1856303	metallo-beta-lactamase family protein, putative, expressed	AT1G25375.1	0	Metallo-hydrolase/oxidoreductase superfamily protein
LOC_Os01g04210	0.716649	0	0	1	1857104	1858452	DNA binding protein, putative, expressed	AT1G68390.1	0	Core-2/I-branching beta-1,6-N-acetylglucosaminyltransferase family protein
LOC_Os01g04230	0.343125	0.0234	0.030649	1	1867936	1870390	inactive receptor kinase At2g26730 precursor, putative, expressed	AT1G68400.1	0	leucine-rich repeat transmembrane protein kinase family protein
LOC_Os01g04250	0.891233	0	0	1	1876913	1879903	expressed protein	0	0	0
LOC_Os01g04260	0.426081	0.0041	0.00641111	1	1888524	1892298	fatty acid hydroxylase, putative, expressed	AT3G02580.1	BUL1,DWF7,STE1	sterol 1
LOC_Os01g04280	0.480468	0.001	0.00178881	1	1902736	1905247	calmodulin binding protein, putative, expressed	AT5G57580.1	0	Calmodulin-binding protein
LOC_Os01g04300	0.571556	0	0	1	1912561	1915094	glycosyl hydrolase family 10 protein, putative, expressed	AT1G58370.1	ATXYN1,RXF12	glycosyl hydrolase family 10 protein / carbohydrate-binding domain-containing protein
LOC_Os01g04324	0.838713	0	0	1	1928166	1930290	expressed protein	0	0	0
LOC_Os01g04330	0.349219	0.0216	0.0285353	1	1930994	1931904	OsCML16 - Calmodulin-related calcium sensor protein, expressed	AT5G37770.1	CML24,TCH2	EF hand calcium-binding protein family
LOC_Os01g04350	0.627609	0	0	1	1941003	1941953	hsp20/alpha crystallin family protein, putative, expressed	AT1G53540.1	0	HSP20-like chaperones superfamily protein
LOC_Os01g04380	0.825376	0	0	1	1951928	1952771	hsp20/alpha crystallin family protein, putative, expressed	AT1G53540.1	0	HSP20-like chaperones superfamily protein
LOC_Os01g04390	0.386853	0.0097	0.0139154	1	1955148	1955925	expressed protein	0	0	0
LOC_Os01g04409	0.861772	0	0	1	1957777	1967451	OsWAK1 - OsWAK receptor-like cytoplasmic kinase OsWAK-RLCK, expressed	AT1G18390.2	0	Protein kinase superfamily protein
LOC_Os01g04430	0.811654	0	0	1	1968323	1970538	expressed protein	AT1G18390.2	0	Protein kinase superfamily protein
LOC_Os01g04450	0.760034	0	0	1	1977423	1982484	OsWAK2 - OsWAK receptor-like cytoplasmic kinase OsWAK-RLCK, expressed	AT1G18390.2	0	Protein kinase superfamily protein
LOC_Os01g04460	0.512316	0.0003	0.000594936	1	1984267	1986394	Ser/Thr protein kinase, putative, expressed	AT1G66910.1	0	Protein kinase superfamily protein
LOC_Os01g04490	0.717457	0	0	1	1998427	2002855	Ser/Thr protein kinase, putative, expressed	AT5G38260.1	0	Protein kinase superfamily protein
LOC_Os01g04500	0.635531	0	0	1	2003219	2003916	expressed protein	0	0	0
LOC_Os01g04530	0.843593	0	0	1	2021415	2022167	expressed protein	AT1G18390.2	0	Protein kinase superfamily protein
LOC_Os01g04560	0.780817	0	0	1	2041300	2042770	expressed protein	AT1G18390.2	0	Protein kinase superfamily protein
LOC_Os01g04570	0.746125	0	0	1	2048717	2052521	Ser/Thr protein kinase, putative, expressed	AT5G38260.1	0	Protein kinase superfamily protein
LOC_Os01g04590	0.4263	0.0041	0.00641111	1	2059309	2062277	expressed protein	AT1G15030.1	0	Protein of unknown function (DUF789)
LOC_Os01g04600	0.671251	0	0	1	2063612	2065995	expressed protein	AT3G20070.1	TTN9	titan9
LOC_Os01g04620	0.642309	0	0	1	2071830	2073621	transposon protein, putative, unclassified, expressed	0	0	0
LOC_Os01g04630	0.59502	0	0	1	2074753	2077903	muconate cycloisomerase, putative, expressed	AT3G18270.1	CYP77A5P	cytochrome P450, family 77, subfamily A, polypeptide 5 pseudogene
LOC_Os01g04640	0.697057	0	0	1	2080105	2081540	reticulon domain containing protein, putative, expressed	AT3G18260.1	0	Reticulon family protein
LOC_Os01g04650	0.382887	0.0103	0.0146796	1	2083681	2087226	PB1 domain containing protein, expressed	AT2G01190.1	0	Octicosapeptide/Phox/Bem1p family protein
LOC_Os01g04710	0.493369	0.001	0.00178881	1	2120381	2122366	aspartic proteinase, putative, expressed	AT1G25510.1	0	Eukaryotic aspartyl protease family protein
LOC_Os01g04720	0.604064	0	0	1	2130798	2137310	leucine-rich repeat protein-related, putative, expressed	AT1G25570.1	0	Di-glucose binding protein with Leucine-rich repeat domain
LOC_Os01g04730	0.369286	0.0132	0.0183378	1	2137763	2138996	ribosomal protein L24, putative, expressed	AT3G49910.1	0	Translation protein SH3-like family protein
LOC_Os01g04750	0.810506	0	0	1	2154326	2155994	B3 DNA binding domain containing protein, expressed	AT1G68840.1	EDF2,RAP2.8,RAV2,TEM2	related to ABI3/VP1 2
LOC_Os01g04800	0.75674	0	0	1	2202264	2203860	B3 DNA binding domain containing protein, expressed	AT1G25560.1	EDF1,TEM1	AP2/B3 transcription factor family protein
LOC_Os01g04814	0.611611	0	0	1	2215586	2222837	vacuolar protein sorting-associating protein 4B, putative, expressed	AT2G27600.1	ATSKD1,SKD1,VPS4	AAA-type ATPase family protein
LOC_Os01g04860	0.807156	0	0	1	2245732	2250576	DUF647 domain containing protein, putative, expressed	AT5G01510.1	RUS5	Protein of unknown function, DUF647
LOC_Os01g04870	0.85751	0	0	1	2250820	2255073	WD domain, G-beta repeat domain containing protein, expressed	AT5G58760.1	DDB2	damaged DNA binding 2
LOC_Os01g04880	0.430328	0.004	0.00627161	1	2261455	2266908	retrotransposon protein, putative, unclassified, expressed	0	0	0
LOC_Os01g04900	0.536459	0.0002	0.000408632	1	2265477	2271051	peptidase M50 family protein, putative, expressed	AT5G05740.3	ATEGY2,EGY2	ethylene-dependent gravitropism-deficient and yellow-green-like 2
LOC_Os01g04910	0.335204	0.0253	0.032868	1	2271163	2273757	TP53RK-binding protein, putative, expressed	AT4G34412.1	0	0
LOC_Os01g04920	0.221807	0.1167	0.131187	1	2275067	2278872	glycosyl transferase, group 1 domain containing protein, expressed	AT5G01220.1	SQD2	sulfoquinovosyldiacylglycerol 2
LOC_Os01g04930	0.426722	0.005	0.00765633	1	2281534	2285053	MYB family transcription factor, putative, expressed	AT2G38090.1	0	Duplicated homeodomain-like superfamily protein
LOC_Os01g04950	0.577838	0	0	1	2292111	2298407	peptide transporter PTR2, putative, expressed	AT5G01180.1	ATPTR5,PTR5	peptide transporter 5
LOC_Os01g04990	0.73464	0	0	1	2349919	2353502	mitochondrial carrier protein, putative, expressed	AT3G55640.1	0	Mitochondrial substrate carrier family protein
LOC_Os01g05010	0.106631	0.3026	0.316956	1	2357769	2360444	mitochondrial glycoprotein, putative, expressed	AT3G55605.1	0	Mitochondrial glycoprotein family protein
LOC_Os01g05060	0.178725	0.1746	0.190138	1	2374472	2376768	mitochondrial glycoprotein, putative, expressed	AT2G39795.1	0	Mitochondrial glycoprotein family protein
LOC_Os01g05064	0.336888	0.0243	0.0316923	1	2377322	2377980	expressed protein	0	0	0
LOC_Os01g05070	0.578832	0	0	1	2378810	2382690	expressed protein	AT3G49720.1	0	0
LOC_Os01g05080	0.751016	0	0	1	2383530	2385638	thylakoid lumenal protein, putative, expressed	AT2G44920.2	0	Tetratricopeptide repeat (TPR)-like superfamily protein
LOC_Os01g05090	0.913287	0	0	1	2386373	2388611	expressed protein	AT2G37680.1	0	0
LOC_Os01g05105	0.395154	0.0092	0.0132737	1	2393480	2398292	expressed protein	0	0	0
LOC_Os01g05130	0.735964	0	0	1	2403270	2405982	expressed protein	AT5G59460.1	0	scarecrow-like transcription factor 11 (SCL11)
LOC_Os01g05140	0.747942	0	0	1	2406438	2408067	expressed protein	AT1G19240.1	0	0
LOC_Os01g05180	0.785457	0	0	1	2434793	2438774	expressed protein	0	0	0
LOC_Os01g05420	0.0352891	0.4293	0.440589	1	2560858	2565373	IWS1 C-terminus family protein, putative, expressed	AT1G32130.1	ATIWS1,IWS1	Transcription elongation factor (TFIIS) family protein
LOC_Os01g05430	0.471314	0.0019	0.00320411	1	2568051	2570029	OsRhmbd1 - Putative Rhomboid homologue, expressed	AT2G29050.1	ATRBL1,RBL1	RHOMBOID-like 1
LOC_Os01g05460	0.839282	0	0	1	2575583	2578210	expressed protein	0	0	0
LOC_Os01g05470	0.632092	0	0	1	2579552	2583575	transcription factor X1, putative, expressed	AT1G15910.1	0	XH/XS domain-containing protein
LOC_Os01g05480	0.293524	0.0524	0.0633387	1	2584986	2589023	expressed protein	AT2G39690.1	0	Protein of unknown function, DUF547
LOC_Os01g05490	0.544538	0	0	1	2589537	2593641	triosephosphate isomerase, cytosolic, putative, expressed	AT3G55440.1	ATCTIMC,CYTOTPI,TPI	triosephosphate isomerase
LOC_Os01g05500	0.403163	0.0065	0.00970038	1	2599850	2612793	zinc finger protein, putative, expressed	AT5G02310.1	PRT6	proteolysis 6
LOC_Os01g05510	0.894848	0	0	1	2613656	2623196	expressed protein	0	0	0
LOC_Os01g05530	0.897035	0	0	1	2632554	2638081	expressed protein	AT1G52930.1	0	Ribosomal RNA processing Brix domain protein
LOC_Os01g05540	0.930111	0	0	1	2640937	2644665	expressed protein	0	0	0
LOC_Os01g05560	0.514299	0.0003	0.000594936	1	2652648	2655639	expressed protein	0	0	0
LOC_Os01g05600	0.336202	0.0253	0.032868	1	2669952	2672924	NBS-LRR disease resistance protein, putative, expressed	AT3G14470.1	0	NB-ARC domain-containing disease resistance protein
LOC_Os01g05610	0.871178	0	0	1	2674400	2675373	Core histone H2A/H2B/H3/H4 domain containing protein, putative, expressed	AT3G45980.1	H2B,HTB9	Histone superfamily protein
LOC_Os01g05620	0.704121	0	0	1	2682019	2684988	NBS-LRR disease resistance protein, putative, expressed	AT3G14470.1	0	NB-ARC domain-containing disease resistance protein
LOC_Os01g05630	0.584385	0	0	1	2686729	2687700	Core histone H2A/H2B/H3/H4 domain containing protein, putative, expressed	AT3G45980.1	H2B,HTB9	Histone superfamily protein
LOC_Os01g05640	0.728895	0	0	1	2688623	2692186	receptor-like protein kinase 5 precursor, putative, expressed	AT3G47570.1	0	Leucine-rich repeat protein kinase family protein
LOC_Os01g05650	0.679148	0	0	1	2693134	2695085	metallothionein, putative, expressed	AT3G09390.1	ATMT-1,ATMT-K,MT2A	metallothionein 2A
LOC_Os01g05660	0.545911	0.0003	0.000594936	1	2698928	2703491	expressed protein	AT5G02390.1	0	Protein of unknown function (DUF3741)
LOC_Os01g05670	0.496395	0.001	0.00178881	1	2707498	2711428	3-oxo-5-alpha-steroid 4-dehydrogenase, putative, expressed	AT3G55360.1	ATTSC13,CER10,ECR,TSC13	3-oxo-5-alpha-steroid 4-dehydrogenase family protein
LOC_Os01g05680	0.642836	0	0	1	2713412	2716075	geranylgeranyl transferase type-1 subunit beta, putative, expressed	AT2G39550.1	ATGGT-IB,GGB,PGGT-I	Prenyltransferase family protein
LOC_Os01g05694	0.601239	0	0	1	2719212	2720873	expressed protein	AT5G10480.2	PAS2,PEP	Protein-tyrosine phosphatase-like, PTPLA
LOC_Os01g05710	0.658349	0	0	1	2722518	2724797	expressed protein	AT5G10480.2	PAS2,PEP	Protein-tyrosine phosphatase-like, PTPLA
LOC_Os01g05744	0.633027	0	0	1	2742507	2747439	expressed protein	AT5G10480.1	PAS2,PEP	Protein-tyrosine phosphatase-like, PTPLA
LOC_Os01g05760	0.774952	0	0	1	2752218	2753012	PAS2, putative, expressed	AT5G10480.3	PAS2,PEP	Protein-tyrosine phosphatase-like, PTPLA
LOC_Os01g05770	0.696607	0	0	1	2753790	2757078	expressed protein	0	0	0
LOC_Os01g05780	0.727718	0	0	1	2759369	2761393	expressed protein	0	0	0
LOC_Os01g05790	0.557763	0	0	1	2765773	2768644	SLT1 protein, putative, expressed	AT2G37570.1	SLT1	HSP20-like chaperones superfamily protein
LOC_Os01g05800	0.522387	0.0003	0.000594936	1	2770140	2774609	inner membrane protein, putative, expressed	AT2G28800.1	ALB3	63 kDa inner membrane family protein
LOC_Os01g05810	0.641797	0	0	1	2776973	2781775	gamma-glutamyltranspeptidase 1 precursor, putative, expressed	AT4G29210.1	GGT3,GGT4	gamma-glutamyl transpeptidase 4
LOC_Os01g05820	0.818174	0	0	1	2783189	2790454	gamma-glutamyltranspeptidase 1 precursor, putative, expressed	AT4G29210.2	GGT3,GGT4	gamma-glutamyl transpeptidase 4
LOC_Os01g05830	0.545555	0.0004	0.000776209	1	2791224	2795865	expressed protein	AT5G59960.1	0	0
LOC_Os01g05840	0.558665	0.0001	0.000213532	1	2800436	2803742	oxidoreductase, short chain dehydrogenase/reductase family domain containing family, expressed	AT2G37540.1	0	NAD(P)-binding Rossmann-fold superfamily protein
LOC_Os01g05860	0.0189587	0.4642	0.474581	1	2805584	2808152	PPR repeat domain containing protein, putative, expressed	AT3G15200.1	0	Tetratricopeptide repeat (TPR)-like superfamily protein
LOC_Os01g05870	0.737594	0	0	1	2810313	2815017	receptor kinase, putative, expressed	AT3G47570.1	0	Leucine-rich repeat protein kinase family protein
LOC_Os01g05900	0.777696	0	0	1	2820036	2838580	Core histone H2A/H2B/H3/H4 domain containing protein, putative, expressed	AT3G45980.1	H2B,HTB9	Histone superfamily protein
LOC_Os01g05960	0.829781	0	0	1	2839934	2843514	receptor kinase, putative, expressed	AT3G47570.1	0	Leucine-rich repeat protein kinase family protein
LOC_Os01g05970	0.335584	0.029	0.0371511	1	2844429	2858134	OsFBO1 - F-box and other domain containing protein, expressed	AT3G45980.1	H2B,HTB9	Histone superfamily protein
LOC_Os01g06000	0.244288	0.0928	0.106479	1	2862560	2867272	PPR repeat containing protein, expressed	AT5G59900.1	0	Pentatricopeptide repeat (PPR) superfamily protein
LOC_Os01g06010	0.499113	0.001	0.00178881	1	2872110	2872988	Core histone H2A/H2B/H3/H4 domain containing protein, putative, expressed	AT3G45980.1	H2B,HTB9	Histone superfamily protein
LOC_Os01g06020	0.766562	0	0	1	2877647	2882686	aspartyl-tRNA synthetase, putative, expressed	AT4G33760.1	0	tRNA synthetase class II (D, K and N) family protein
LOC_Os01g06050	0.935764	0	0	1	2892919	2894707	expressed protein	0	0	0
LOC_Os01g06150	0.584423	0	0	1	2930802	2932892	expressed protein	AT3G09110.1	0	Protein of unknown function (DUF674)
LOC_Os01g06270	0.437903	0.0036	0.00570361	1	2971125	2979313	expressed protein	AT5G13560.1	0	0
LOC_Os01g06280	0.3012	0.053	0.0639991	1	2982483	2986160	TKL_IRAK_CrRLK1L-1.4 - The CrRLK1L-1 subfamily has homology to the CrRLK1L homolog, expressed	AT3G46290.1	HERK1	hercules receptor kinase 1
LOC_Os01g06290	0.40676	0.0074	0.0108986	1	2985356	2989282	splicing factor, arginine/serine-rich, putative, expressed	AT3G53500.2	RSZ32	RNA-binding (RRM/RBD/RNP motifs) family protein with retrovirus zinc finger-like domain
LOC_Os01g06340	0.498892	0.0005	0.000953132	1	3013892	3014751	expressed protein	0	0	0
LOC_Os01g06454	0.367841	0.015	0.0205663	1	3041412	3044348	heat shock protein DnaJ, putative, expressed	AT2G35795.1	0	Chaperone DnaJ-domain superfamily protein
LOC_Os01g06460	0.0550554	0.3923	0.404686	1	3044483	3047221	uncharacterized Cys-rich domain containing protein, putative, expressed	AT2G37110.1	0	PLAC8 family protein
LOC_Os01g06470	0.620412	0	0	1	3047504	3051989	expressed protein	AT5G03070.1	IMPA-9	importin alpha isoform 9
LOC_Os01g06490	0.738144	0	0	1	3054465	3057198	OsSCP1 - Putative Serine Carboxypeptidase homologue, expressed	AT2G35780.1	scpl26	serine carboxypeptidase-like 26
LOC_Os01g06500	0.510184	0.0002	0.000408632	1	3058543	3059717	PHLOEM 2-LIKE A5, putative, expressed	AT4G19840.1	ATPP2-A1,ATPP2A-1,PP2-A1	phloem protein 2-A1
LOC_Os01g06510	0.796553	0	0	1	3060994	3066189	arginyl-tRNA synthetase, putative, expressed	AT4G26300.1	emb1027	Arginyl-tRNA synthetase, class Ic
LOC_Os01g06520	0.868531	0	0	1	3067323	3071243	verticillium wilt disease resistance protein, putative, expressed	AT1G45616.1	AtRLP6,RLP6	receptor like protein 6
LOC_Os01g06550	0.466005	0.0015	0.00258572	1	3085406	3090887	NF-X1-type zinc finger protein, putative, expressed	AT5G05660.1	ATNFXL2	sequence-specific DNA binding transcription factors;zinc ion binding;sequence-specific DNA binding transcription factors
LOC_Os01g06580	0.584751	0	0	1	3097346	3098527	fasciclin domain containing protein, expressed	AT5G03170.1	ATFLA11,FLA11	FASCICLIN-like arabinogalactan-protein 11
LOC_Os01g06590	0.360457	0.0166	0.0225163	1	3099428	3105235	zinc finger, C3HC4 type domain containing protein, expressed	AT5G42940.1	0	RING/U-box superfamily protein
LOC_Os01g06600	0.483798	0.0015	0.00258572	1	3108117	3113963	glutaryl-CoA dehydrogenase, mitochondrial precursor, putative, expressed	AT3G51840.1	ACX4,ATG6,ATSCX	acyl-CoA oxidase 4
LOC_Os01g06640	0.269373	0.0682	0.0805813	1	3128992	3130722	basic helix-loop-helix, putative, expressed	AT2G40200.1	0	basic helix-loop-helix (bHLH) DNA-binding superfamily protein
LOC_Os01g06660	0.811205	0	0	1	3136104	3140217	thiamine pyrophosphate enzyme, C-terminal TPP binding domain containing protein, expressed	AT4G33070.1	0	Thiamine pyrophosphate dependent pyruvate decarboxylase family protein
LOC_Os01g06680	0.846738	0	0	1	3147379	3152501	retrotransposon protein, putative, unclassified, expressed	0	0	0
LOC_Os01g06740	0.841198	0	0	1	3188757	3190330	ribosome inactivating protein, putative, expressed	0	0	0
LOC_Os01g06790	0.899901	0	0	1	3222303	3226257	disease resistance protein, putative, expressed	AT3G11010.1	AtRLP34,RLP34	receptor like protein 34
LOC_Os01g06870	0.770444	0	0	1	3251204	3252724	resistance protein SlVe1 precursor, putative, expressed	AT5G44700.1	EDA23,GSO2	Leucine-rich repeat transmembrane protein kinase
LOC_Os01g06876	0.75993	0	0	1	3256822	3257901	Cf-2, putative, expressed	AT2G33050.1	AtRLP26,RLP26	receptor like protein 26
LOC_Os01g06900	0.752584	0	0	1	3272839	3276416	verticillium wilt disease resistance protein Ve2, putative, expressed	AT2G32680.1	AtRLP23,RLP23	receptor like protein 23
LOC_Os01g06920	0.923309	0	0	1	3282976	3286357	resistance protein SlVe1 precursor, putative, expressed	AT1G45616.1	AtRLP6,RLP6	receptor like protein 6
LOC_Os01g07070	0.215095	0.1256	0.140274	1	3322790	3328256	transposon protein, putative, CACTA, En/Spm sub-class, expressed	0	0	0
LOC_Os01g07080	0.777007	0	0	1	3328533	3331963	DEAD-box ATP-dependent RNA helicase, putative, expressed	0	0	0
LOC_Os01g07090	0.430129	0.0036	0.00570361	1	3332952	3336075	5-azacytidine resistance protein azr1, putative, expressed	AT2G30170.1	0	Protein phosphatase 2C family protein
LOC_Os01g07100	0.707989	0	0	1	3336408	3342886	expressed protein	AT5G63220.1	0	0
LOC_Os01g07110	0.757369	0	0	1	3345203	3355066	BRCA2 repeat family protein, expressed	AT5G01630.1	ATBRCA2(V),BRCA2(V),BRCA2B	BRCA2-like B
LOC_Os01g07120	0.345818	0.0234	0.030649	1	3356383	3361204	AP2 domain containing protein, expressed	AT2G40340.1	AtERF48,DREB2C	Integrase-type DNA-binding superfamily protein
LOC_Os01g07140	0.695364	0	0	1	3361963	3366321	kelch repeat-containing protein, putative, expressed	AT5G01660.1	0	0
LOC_Os01g07170	0.823859	0	0	1	3386907	3390756	HORMA domain containing protein, putative, expressed	AT1G67370.1	ASY1,ATASY1	DNA-binding HORMA family protein
LOC_Os01g07200	0.700805	0	0	1	3397337	3400518	staphylococcal nuclease homologue, putative, expressed	AT3G56170.1	CAN	Ca-2+ dependent nuclease
LOC_Os01g07212	0.688123	0	0	1	3401288	3407358	staphylococcal nuclease homologue, putative, expressed	AT2G40410.2	0	Staphylococcal nuclease homologue
LOC_Os01g07240	0.365454	0.0167	0.0226343	1	3414659	3415986	expressed protein	AT5G01790.1	0	0
LOC_Os01g07250	0.686107	0	0	1	3422011	3425559	saposin-like type B, region 1 family protein, putative, expressed	AT3G51730.1	0	saposin B domain-containing protein
LOC_Os01g07260	0.524415	0	0	1	3425737	3429654	expressed protein	AT2G40550.1	ETG1	E2F target gene 1
LOC_Os01g07270	0.609993	0	0	1	3430549	3430923	transposon protein, putative, unclassified, expressed	0	0	0
LOC_Os01g07280	0.717935	0	0	1	3431606	3435618	disease resistance protein, putative, expressed	AT3G05660.1	AtRLP33,RLP33	receptor like protein 33
LOC_Os01g07300	0.543503	0.0002	0.000408632	1	3445159	3446607	uncharacterized 50.6 kDa protein in the 5region of gyrA and gyrB, putative, expressed	0	0	0
LOC_Os01g07310	0.640171	0	0	1	3446936	3450222	transporter-related, putative, expressed	AT1G06890.1	0	nodulin MtN21 /EamA-like transporter family protein
LOC_Os01g07320	0.601949	0	0	1	3455254	3456059	expressed protein	0	0	0
LOC_Os01g07330	0.497836	0.0007	0.00129508	1	3456200	3464954	expressed protein	AT2G30480.3	0	0
LOC_Os01g07340	0.241528	0.0966	0.110509	1	3465634	3467520	pentatricopeptide, putative, expressed	AT5G66631.1	0	Tetratricopeptide repeat (TPR)-like superfamily protein
LOC_Os01g07350	0.848268	0	0	1	3467858	3472117	transposon protein, putative, unclassified, expressed	0	0	0
LOC_Os01g07360	0.642891	0	0	1	3473760	3477334	KIP1, putative, expressed	AT5G58320.2	0	Kinase interacting (KIP1-like) family protein
LOC_Os01g07370	0.618173	0.0001	0.000213532	1	3479338	3481793	KIP1, putative, expressed	AT2G30500.1	0	Kinase interacting (KIP1-like) family protein
LOC_Os01g07376	0.741414	0	0	1	3489310	3491991	thioredoxin, putative, expressed	AT3G08710.1	ATH9,TH9,TRX H9	thioredoxin H-type 9
LOC_Os01g07382	0.339224	0.0257	0.0333456	1	3493219	3496598	expressed protein	AT3G56430.1	0	0
LOC_Os01g07390	0.29626	0.0491	0.0597095	1	3501094	3504833	zinc finger, C3HC4 type family protein, expressed	AT5G01960.1	0	RING/U-box superfamily protein
LOC_Os01g07400	0.470105	0.0013	0.00227012	1	3505665	3510531	WD40-like domain containing protein, putative, expressed	AT3G56440.1	ATATG18D,ATG18D	homolog of yeast autophagy 18 (ATG18) D
LOC_Os01g07410	0.613628	0	0	1	3511835	3515902	growth regulator related protein, putative, expressed	AT1G14020.1	0	O-fucosyltransferase family protein
LOC_Os01g07420	0.42207	0.0063	0.00943045	1	3516658	3519175	hydrolase, alpha/beta fold family protein, putative, expressed	AT5G21950.1	0	alpha/beta-Hydrolases superfamily protein
LOC_Os01g07480	0.000641966	0.4965	0.505507	1	3551044	3552990	DUF260 domain containing protein, putative, expressed	AT5G63090.1	LOB	Lateral organ boundaries (LOB) domain family protein
LOC_Os01g07490	0.60973	0	0	1	3559732	3574280	RST1, putative, expressed	AT3G27670.1	RST1	ARM repeat superfamily protein
LOC_Os01g07500	0.456441	0.0021	0.00350825	1	3577466	3581859	alliin lyase precursor, putative, expressed	AT4G24670.1	TAR2	tryptophan aminotransferase related 2
LOC_Os01g07520	0.693618	0	0	1	3591811	3596154	proline-rich family protein, putative, expressed	AT3G01560.1	0	Protein of unknown function (DUF1421)
LOC_Os01g07530	0.405456	0.0067	0.00996409	1	3598418	3602211	uncharacterized glycosyltransferase, putative, expressed	AT5G40390.1	SIP1	Raffinose synthase family protein
LOC_Os01g07540	0.716316	0	0	1	3610392	3615764	G-patch domain containing protein, expressed	AT4G34140.2	0	D111/G-patch domain-containing protein
LOC_Os01g07560	0.657065	0	0	1	3621211	3625356	receptor-like protein kinase 2 precursor, putative, expressed	AT5G56040.2	0	Leucine-rich receptor-like protein kinase family protein
LOC_Os01g07570	0.615111	0	0	1	3633275	3639164	carboxyl-terminal proteinase, putative, expressed	AT1G23340.1	0	Protein of Unknown Function (DUF239)
LOC_Os01g07590	0.859506	0	0	1	3645587	3650362	universal stress protein domain containing protein, putative, expressed	AT3G17020.1	0	Adenine nucleotide alpha hydrolases-like superfamily protein
LOC_Os01g07600	0.807983	0	0	1	3652273	3656479	expressed protein	0	0	0
LOC_Os01g07610	0.0811703	0.3357	0.349254	1	3661688	3664319	PPR repeat domain containing protein, putative, expressed	AT1G66345.1	0	Pentatricopeptide repeat (PPR) superfamily protein
LOC_Os01g07620	0.633609	0	0	1	3665042	3666046	expressed protein	0	0	0
LOC_Os01g07630	0.674416	0	0	1	3667439	3673065	BRASSINOSTEROID INSENSITIVE 1-associated receptor kinase 1 precursor, putative, expressed	AT1G60800.1	NIK3	NSP-interacting kinase 3
LOC_Os01g07700	0.179505	0.1663	0.181737	1	3696142	3699805	expressed protein	AT5G62960.1	0	0
LOC_Os01g07720	0.698238	0	0	1	3705420	3709016	dolichyl-P-Man Man-PP-dolichyl mannosyltransferase, putative, expressed	AT2G47760.1	ALG3,AtALG3	asparagine-linked glycosylation 3
LOC_Os01g07730	0.623884	0	0	1	3711212	3713653	phosphate/phosphoenolpyruvate translocator-related protein, putative, expressed	AT5G33320.1	ARAPPT,CUE1,PPT	Glucose-6-phosphate/phosphate translocator-related
LOC_Os01g07740	0.473636	0.0008	0.00146243	1	3713687	3718637	DEAD-box ATP-dependent RNA helicase 14, putative, expressed	0	0	0
LOC_Os01g07750	0.186488	0.1638	0.17922	1	3720115	3723166	expressed protein	AT5G25360.1	0	0
LOC_Os01g07760	0.671338	0	0	1	3724314	3729284	phospholipase D, putative, expressed	AT3G15730.1	PLD,PLDALPHA1	phospholipase D alpha 1
LOC_Os01g07770	0.508858	0.0005	0.000953132	1	3732150	3733930	peroxidase precursor, putative, expressed	AT2G41480.1	0	Peroxidase superfamily protein
LOC_Os01g07780	0.610606	0	0	1	3735829	3736828	embryo-specific 3, putative, expressed	AT2G41475.1	0	Embryo-specific protein 3, (ATS3)
LOC_Os01g07800	0.209943	0.1317	0.146358	1	3737903	3742067	thiol-disulphide oxidoreductase DCC, putative, expressed	AT1G52590.1	0	Putative thiol-disulphide oxidoreductase DCC
LOC_Os01g07810	0.266431	0.067	0.0792501	1	3742694	3744539	protein of unknown function domain containing protein, expressed	AT2G34160.1	0	Alba DNA/RNA-binding protein
LOC_Os01g07870	0.411647	0.0055	0.00834086	1	3804528	3811030	ABC transporter family protein, putative, expressed	AT3G13080.1	ATMRP3,MRP3	multidrug resistance-associated protein 3
LOC_Os01g07880	0.734476	0	0	1	3811149	3812069	transcription factor HY5, putative, expressed	AT5G11260.1	HY5,TED 5	Basic-leucine zipper (bZIP) transcription factor family protein
LOC_Os01g07890	0.805593	0	0	1	3818046	3818774	expressed protein	AT5G20100.1	0	0
LOC_Os01g07910	0.544488	0.0001	0.000213532	1	3820168	3824523	NADH-cytochrome b5 reductase, putative, expressed	AT5G20080.1	0	FAD/NAD(P)-binding oxidoreductase
LOC_Os01g07920	0.820198	0	0	1	3827039	3830326	prolyl 4-hydroxylase, putative, expressed	AT3G28480.1	0	Oxoglutarate/iron-dependent oxygenase
LOC_Os01g07940	0.726644	0	0	1	3835129	3838211	AGC_PVPK_like_kin82y.3 - ACG kinases include homologs to PKA, PKG and PKC, expressed	AT2G26700.1	PID2	AGC (cAMP-dependent, cGMP-dependent and protein kinase C) kinase family protein
LOC_Os01g07950	0.900821	0	0	1	3842753	3845541	OsGrx_S15.2 - glutaredoxin subgroup II, expressed	AT3G15660.1	ATGRX4,GRX4	glutaredoxin 4
LOC_Os01g07960	0.861356	0	0	1	3846181	3850161	acyl-protein thioesterase, putative, expressed	AT5G20060.1	0	alpha/beta-Hydrolases superfamily protein
LOC_Os01g07970	0.222057	0.1183	0.132828	1	3855046	3856060	expressed protein	AT1G52720.1	0	0
LOC_Os01g07980	0.946412	0	0	1	3858824	3861839	ankyrin, putative, expressed	AT3G04710.3	0	ankyrin repeat family protein
LOC_Os01g08000	0.853019	0	0	1	3870734	3874321	fibronectin type 3 and ankyrin repeat domains 1 protein, putative, expressed	AT3G04710.1	0	ankyrin repeat family protein
LOC_Os01g08010	0.812766	0	0	1	3875761	3878459	expressed protein	0	0	0
LOC_Os01g08020	0.13822	0.239	0.254106	1	3878069	3900085	boron transporter protein, putative, expressed	AT1G15460.1	ATBOR4,BOR4	HCO3- transporter family
LOC_Os01g08090	0.638608	0	0	1	3917918	3920458	flavonol-3-O-glycoside-7-O-glucosyltransferase 1, putative, expressed	AT2G36770.1	0	UDP-Glycosyltransferase superfamily protein
LOC_Os01g08110	0.737801	0	0	1	3924363	3926556	flavonol-3-O-glycoside-7-O-glucosyltransferase 1, putative, expressed	AT2G36780.1	0	UDP-Glycosyltransferase superfamily protein
LOC_Os01g08120	0.0979066	0.3139	0.328095	1	3927450	3929447	pentatricopeptide, putative, expressed	AT2G29760.1	OTP81	Tetratricopeptide repeat (TPR)-like superfamily protein
LOC_Os01g08130	0.544402	0.0001	0.000213532	1	3932329	3933352	phototropic-responsive NPH3 family protein, putative, expressed	AT3G15570.1	0	Phototropic-responsive NPH3 family protein
LOC_Os01g08140	0.52648	0.0004	0.000776209	1	3937749	3938912	phototropic-responsive NPH3 family protein, putative, expressed	AT1G52770.1	0	Phototropic-responsive NPH3 family protein
LOC_Os01g08150	0.245252	0.0946	0.108391	1	3939131	3942405	expressed protein	AT3G15550.1	0	0
LOC_Os01g08160	0.202688	0.1422	0.157019	1	3953039	3955491	MYB family transcription factor, putative, expressed	AT2G03500.1	0	Homeodomain-like superfamily protein
LOC_Os01g08190	0.682849	0	0	1	3975902	3984922	transcriptional corepressor LEUNIG, putative, expressed	AT4G32551.1	LUG,RON2	LisH dimerisation motif;WD40/YVTN repeat-like-containing domain
LOC_Os01g08200	0.256605	0.0785	0.0914925	1	3986612	3995398	ubiquitin carboxyl-terminal hydrolase 14, putative, expressed	AT3G20630.1	ATUBP14,PER1,TTN6,UBP14	ubiquitin-specific protease 14
LOC_Os01g08220	0.70683	0	0	1	4003659	4004946	gibberellin 3-beta-dioxygenase 2-2, putative, expressed	AT1G15550.1	ATGA3OX1,GA3OX1,GA4	gibberellin 3-oxidase 1
LOC_Os01g08250	0.714973	0	0	1	4024855	4030589	retrotransposon protein, putative, unclassified, expressed	0	0	0
LOC_Os01g08260	0.389946	0.0097	0.0139154	1	4033751	4037473	pleiotropic drug resistance protein 4, putative, expressed	AT2G26910.1	ATPDR4,PDR4	pleiotropic drug resistance 4
LOC_Os01g08270	0.518987	0.0003	0.000594936	1	4051856	4057690	aminotransferase, classes I and II, domain containing protein, expressed	AT1G80360.1	0	Pyridoxal phosphate (PLP)-dependent transferases superfamily protein
LOC_Os01g08280	0.320808	0.0357	0.0448301	1	4059510	4063190	expressed protein	AT5G19950.3	0	Domain of unknown function (DUF1767)
LOC_Os01g08290	0.3701	0.016	0.021795	1	4063704	4066374	transmembrane protein, putative, expressed	AT5G19930.1	0	Protein of unknown function DUF92, transmembrane
LOC_Os01g08300	0.636248	0	0	1	4066623	4067218	expressed protein	AT1G52827.1	ATCDT1,CDT1	cadmium tolerance 1
LOC_Os01g08310	0.39535	0.0084	0.0122135	1	4068617	4070372	serine/threonine protein phosphatase 2A 59 kDa regulatory subunit Bgamma isoform, putative, expressed	AT3G09880.1	ATB\' BETA	Protein phosphatase 2A regulatory B subunit family protein
LOC_Os01g08320	0.542294	0	0	1	4073676	4076438	OsIAA1 - Auxin-responsive Aux/IAA gene family member, expressed	AT1G04250.1	AXR3,IAA17	AUX/IAA transcriptional regulator family protein
LOC_Os01g08340	0.401809	0.0081	0.0118297	1	4091068	4094859	zinc finger family protein, putative, expressed	AT4G32600.1	0	RING/U-box superfamily protein
LOC_Os01g08360	0.694824	0	0	1	4099383	4101882	hypothetical protein	0	0	0
LOC_Os01g08370	0.713164	0	0	1	4106828	4108541	symbiosis-related disease resistance protein, putative, expressed	AT3G14460.1	0	LRR and NB-ARC domains-containing disease resistance protein
LOC_Os01g08380	0.553974	0.0001	0.000213532	1	4110380	4112127	transferase family protein, putative, expressed	AT3G62160.1	0	HXXXD-type acyl-transferase family protein
LOC_Os01g08400	0.436661	0.0035	0.00555993	1	4118041	4122579	syntaxin, putative, expressed	AT3G24350.1	ATSYP32,SYP32	syntaxin of plants 32
LOC_Os01g08410	0.808708	0	0	1	4123420	4126379	early fruit mRNA, putative, expressed	AT2G25670.1	0	0
LOC_Os01g08420	0.602989	0	0	1	4133703	4140633	EMB2410, putative, expressed	AT2G25660.1	emb2410	embryo defective 2410
LOC_Os01g08430	0.422947	0.0053	0.00806615	1	4143351	4150414	expressed protein	AT4G32620.1	0	Enhancer of polycomb-like transcription factor protein
LOC_Os01g08440	0.345883	0.0221	0.0291297	1	4152864	4154680	UDP-glucoronosyl and UDP-glucosyl transferase domain containing protein, expressed	AT4G15550.1	IAGLU	indole-3-acetate beta-D-glucosyltransferase
LOC_Os01g08450	0.459064	0.0021	0.00350825	1	4160946	4165165	ras-related protein, putative, expressed	AT1G02130.1	ARA-5,ARA5,ATRAB1B,ATRABD2A,RA-5,RABD2A	RAS 5
LOC_Os01g08460	0.0856588	0.3315	0.345186	1	4167511	4171559	TMS membrane protein/tumour differentially expressed protein, putative, expressed	AT3G24460.1	0	Serinc-domain containing serine and sphingolipid biosynthesis protein
LOC_Os01g08470	0.479074	0.0009	0.00162804	1	4179159	4181434	retrotransposon protein, putative, unclassified, expressed	0	0	0
LOC_Os01g08510	0.487734	0.001	0.00178881	1	4208553	4213302	MAR-binding filament-like protein 1, putative, expressed	AT3G16000.1	MFP1	MAR binding filament-like protein 1
LOC_Os01g08520	0.379261	0.0139	0.0192032	1	4215032	4217547	DUF581 domain containing protein, expressed	AT2G25690.1	0	Protein of unknown function (DUF581)
LOC_Os01g08530	0.362288	0.0171	0.0231129	1	4232100	4233560	retrotransposon protein, putative, unclassified, expressed	0	0	0
LOC_Os01g08540	0.660446	0	0	1	4234514	4244531	DNA mismatch repair protein MSH6-2, putative, expressed	AT3G24495.1	ATMSH7,MSH6-2,MSH7	MUTS homolog 7
LOC_Os01g08550	0.229441	0.111	0.125332	1	4245417	4249851	aminoacyl-tRNA synthetase, putative, expressed	AT1G18950.1	0	DDT domain superfamily
LOC_Os01g08560	0.264144	0.0732	0.085907	1	4253838	4259626	DnaK family protein, putative, expressed	AT1G79920.1	0	Heat shock protein 70 (Hsp 70) family protein
LOC_Os01g08580	0.340515	0.0272	0.0350651	1	4272797	4276333	frigida, putative, expressed	AT5G48385.1	0	FRIGIDA-like protein
LOC_Os01g08600	0.667261	0	0	1	4281714	4283625	expressed protein	0	0	0
LOC_Os01g08630	0.778509	0	0	1	4297867	4302381	expressed protein	0	0	0
LOC_Os01g08650	0.911671	0	0	1	4306882	4309963	expressed protein	0	0	0
LOC_Os01g08660	0.780553	0	0	1	4313645	4315834	aquaporin protein, putative, expressed	AT5G18290.1	SIP1;2,SIP1B	Aquaporin-like superfamily protein
LOC_Os01g08670	0.630426	0	0	1	4317974	4318780	expressed protein	AT2G25735.1	0	0
LOC_Os01g08680	0.618407	0	0	1	4322727	4326342	myb/SANT domain protein, putative, expressed	AT2G36960.3	TKI1	TSL-kinase interacting protein 1
LOC_Os01g08690	0.534419	0.0002	0.000408632	1	4326578	4328863	holocarboxylase synthetase, putative, expressed	AT5G64780.1	0	Uncharacterised conserved protein UCP009193
LOC_Os01g08700	0.343802	0.0232	0.0304151	1	4329152	4338486	GIGANTEA, putative, expressed	AT1G22770.1	FB,GI	gigantea protein (GI)
LOC_Os01g08710	0.686674	0	0	1	4340849	4356383	WRKY102, expressed	AT4G39410.1	ATWRKY13,WRKY13	WRKY DNA-binding protein 13
LOC_Os01g08750	0.444709	0.0029	0.00469898	1	4374129	4393045	expressed protein	AT4G39420.1	0	0
LOC_Os01g08760	0.578071	0	0	1	4395154	4397000	choline/ethanolamine kinase, putative, expressed	AT1G71697.1	ATCK1,CK,CK1	choline kinase 1
LOC_Os01g08770	0.290619	0.051	0.0617748	1	4397652	4402081	WD domain, G-beta repeat domain containing protein, expressed	AT3G10530.1	0	Transducin/WD40 repeat-like superfamily protein
LOC_Os01g08780	0.769	0	0	1	4402620	4407292	endonuclease/exonuclease/phosphatase family domain containing protein, expressed	AT1G71710.1	0	DNAse I-like superfamily protein
LOC_Os01g08810	0.272338	0.068	0.0803533	1	4421318	4423107	cytochrome P450, putative, expressed	AT4G39490.1	CYP96A10	cytochrome P450, family 96, subfamily A, polypeptide 10
LOC_Os01g08814	0.623063	0	0	1	4423892	4426884	expressed protein	AT5G57060.1	0	0
LOC_Os01g08820	0.269848	0.0711	0.0836373	1	4431532	4433679	PHD-finger domain containing protein, putative, expressed	AT3G14740.2	0	RING/FYVE/PHD zinc finger superfamily protein
LOC_Os01g08830	0.433565	0.0035	0.00555993	1	4434089	4437971	OsFBDUF1 - F-box and DUF domain containing protein, expressed	AT4G17565.1	0	F-box family protein with a domain of unknown function (DUF295)
LOC_Os01g08850	0.504941	0.0008	0.00146243	1	4444670	4448386	expressed protein	AT5G11010.2	0	Pre-mRNA cleavage complex II protein family
LOC_Os01g08860	0.797314	0	0	1	4449032	4449876	hsp20/alpha crystallin family protein, putative, expressed	AT5G12020.1	HSP17.6II	17.6 kDa class II heat shock protein
LOC_Os01g08870	0.778145	0	0	1	4453717	4454004	expressed protein	0	0	0
LOC_Os01g08880	0.781201	0	0	1	4454755	4457084	expressed protein	AT5G08470.1	PEX1	peroxisome 1
LOC_Os01g08890	0.852075	0	0	1	4459084	4484478	expressed protein	0	0	0
LOC_Os01g08930	0.629931	0	0	1	4485747	4490158	DEAD-box ATP-dependent RNA helicase, putative, expressed	0	0	0
LOC_Os01g08950	0.806133	0	0	1	4493365	4495153	expressed protein	AT1G71780.1	0	0
LOC_Os01g08960	0.750106	0	0	1	4494598	4497627	phosducin-like protein 3, putative, expressed	AT5G14240.1	0	Thioredoxin superfamily protein
LOC_Os01g08970	0.704293	0	0	1	4497719	4504386	SSRP1-like FACT complex subunit, putative, expressed	AT3G28730.1	ATHMG,HMG,NFD,SSRP1	high mobility group
LOC_Os01g09000	0.409648	0.0076	0.0111671	1	4514298	4520613	glutaminyl-tRNA synthetase, putative, expressed	AT1G25350.1	OVA9	glutamine-tRNA ligase, putative / glutaminyl-tRNA synthetase, putative / GlnRS, putative
LOC_Os01g09010	0.380089	0.0137	0.0189546	1	4527986	4532893	transferase family protein, putative, expressed	AT3G62160.1	0	HXXXD-type acyl-transferase family protein
LOC_Os01g09020	0.884791	0	0	1	4534021	4540216	WD domain, G-beta repeat domain containing protein, expressed	AT1G49040.1	SCD1	stomatal cytokinesis defective / SCD1 protein (SCD1)
LOC_Os01g09030	0.769847	0	0	1	4542296	4546560	2-aminoethanethiol dioxygenase, putative, expressed	AT5G39890.1	0	Protein of unknown function (DUF1637)
LOC_Os01g09100	0.508578	0.0006	0.00112568	1	4572448	4573409	WRKY10, expressed	AT5G26170.1	ATWRKY50,WRKY50	WRKY DNA-binding protein 50
LOC_Os01g09120	0.422097	0.0059	0.00888448	1	4581148	4584690	Twin LOV 1, putative, expressed	AT2G02710.2	PLP,PLPA,PLPB,PLPC	PAS/LOV protein B
LOC_Os01g09200	0.46555	0.0025	0.00410155	1	4621677	4631365	AGC_AGC_other_NDRh_TRCd.1 - ACG kinases include homologs to PKA, PKG and PKC, expressed	AT4G33080.1	0	AGC (cAMP-dependent, cGMP-dependent and protein kinase C) kinase family protein
LOC_Os01g09220	0.0511864	0.4024	0.414539	1	4646427	4648260	transposon protein, putative, CACTA, En/Spm sub-class, expressed	0	0	0
LOC_Os01g09246	0.364008	0.0172	0.0232273	1	4673400	4684865	glycine-rich protein, putative, expressed	AT5G11700.2	0	0
LOC_Os01g09252	0.86326	0	0	1	4688108	4693114	WD domain, G-beta repeat domain containing protein, expressed	AT5G51980.1	0	Transducin/WD40 repeat-like superfamily protein
LOC_Os01g09270	0.864131	0	0	1	4713523	4713924	expressed protein	0	0	0
LOC_Os01g09280	0.466023	0.0011	0.0019497	1	4714468	4718746	myb-related transcription activator, putative, expressed	AT5G47390.1	0	myb-like transcription factor family protein
LOC_Os01g09300	0.187307	0.1661	0.181536	1	4726659	4731243	oxidoreductase, putative, expressed	AT1G35190.1	0	2-oxoglutarate (2OG) and Fe(II)-dependent oxygenase superfamily protein
LOC_Os01g09305	0.351904	0.023	0.0301913	1	4732052	4733048	EMB1895, putative, expressed	AT4G20060.1	EMB1895	ARM repeat superfamily protein
LOC_Os01g09310	0.414716	0.0055	0.00834086	1	4734012	4737606	EMB1895, putative, expressed	AT4G20060.1	EMB1895	ARM repeat superfamily protein
LOC_Os01g09320	0.333138	0.0288	0.0369179	1	4738905	4744591	NADP-dependent malic enzyme, chloroplast precursor, putative, expressed	AT1G79750.1	ATNADP-ME4,NADP-ME4	NADP-malic enzyme 4
LOC_Os01g09370	0.837974	0	0	1	4761304	4767339	ankyrin repeat domain-containing protein 28, putative, expressed	AT3G04710.3	0	ankyrin repeat family protein
LOC_Os01g09384	0.904777	0	0	1	4768735	4782706	ankyrin repeat domain containing protein, putative, expressed	AT3G04710.3	0	ankyrin repeat family protein
LOC_Os01g09410	0.864064	0	0	1	4791837	4795348	expressed protein	0	0	0
LOC_Os01g09420	0.890508	0	0	1	4796155	4798479	expressed protein	0	0	0
LOC_Os01g09430	0.608602	0	0	1	4800247	4802179	expressed protein	AT3G21360.1	0	2-oxoglutarate (2OG) and Fe(II)-dependent oxygenase superfamily protein
LOC_Os01g09450	0.714302	0	0	1	4816845	4818962	OsIAA2 - Auxin-responsive Aux/IAA gene family member, expressed	AT3G16500.1	IAA26,PAP1	phytochrome-associated protein 1
LOC_Os01g09460	0.453274	0.0021	0.00350825	1	4820104	4823129	hexokinase, putative, expressed	AT4G29130.1	ATHXK1,GIN2,HXK1	hexokinase 1
LOC_Os01g09470	0.268257	0.0661	0.0782631	1	4826590	4828735	IQ calmodulin-binding motif family protein, expressed	AT3G16490.1	IQD26	IQ-domain 26
LOC_Os01g09500	0.457101	0.0022	0.00365431	1	4849901	4852193	expressed protein	AT4G04190.1	0	0
LOC_Os01g09510	0.158846	0.208	0.223579	1	4852430	4854566	60S acidic ribosomal protein, putative, expressed	AT3G44590.1	0	60S acidic ribosomal protein family
LOC_Os01g09540	0.414776	0.0053	0.00806615	1	4872119	4873806	HAD superfamily phosphatase, putative, expressed	AT4G29260.1	0	HAD superfamily, subfamily IIIB acid phosphatase
LOC_Os01g09550	0.519628	0.0002	0.000408632	1	4879207	4885949	no apical meristem protein, putative, expressed	AT4G29230.1	anac075,NAC075	NAC domain containing protein 75
LOC_Os01g09560	0.456567	0.0021	0.00350825	1	4891516	4896876	mitochondrial-processing peptidase subunit alpha, mitochondrial precursor, putative, expressed	AT1G51980.1	0	Insulinase (Peptidase family M16) protein
LOC_Os01g09570	8.6601e-14	1	1	1	4905501	4909514	6-phosphofructokinase, putative, expressed	AT4G26270.1	PFK3	phosphofructokinase 3
LOC_Os01g09580	0.280512	0.0624	0.0741883	1	4909890	4913696	CAMK_CAMK_like_Aur_like.1 - CAMK includes calcium/calmodulin depedent protein kinases, expressed	AT4G32830.1	AtAUR1,AUR1	ataurora1
LOC_Os01g09590	0.622905	0	0	1	4917884	4919224	myb-like DNA-binding domain containing protein, putative, expressed	AT2G36890.1	ATMYB38,BIT1,MYB38,RAX2	Duplicated homeodomain-like superfamily protein
LOC_Os01g09620	0.699359	0	0	1	4949047	4951126	zinc finger/CCCH transcription factor, putative, expressed	AT2G19810.1	0	CCCH-type zinc finger family protein
LOC_Os01g09640	0.3258	0.0334	0.0421919	1	4971171	4973555	Myb transcription factor, putative, expressed	AT5G47390.1	0	myb-like transcription factor family protein
LOC_Os01g09660	0.67937	0	0	1	4979098	4980028	expressed protein	AT5G19090.1	0	Heavy metal transport/detoxification superfamily protein
LOC_Os01g09665	0.725408	0	0	1	4980670	4981944	expressed protein	0	0	0
LOC_Os01g09670	0.600837	0	0	1	4982142	4985143	pollen-specific protein SF21, putative, expressed	AT5G56750.1	NDL1	N-MYC downregulated-like 1
LOC_Os01g09700	0.73368	0	0	1	5002118	5005727	aminotransferase, classes I and II, domain containing protein, expressed	AT4G26200.1	ACS7,ATACS7	1-amino-cyclopropane-1-carboxylate synthase 7
LOC_Os01g09740	0.271798	0.0697	0.0821737	1	5017893	5020150	F-box/LRR-repeat protein, putative, expressed	AT4G29420.1	0	F-box/RNI-like superfamily protein
LOC_Os01g09750	0.325047	0.0303	0.0386397	1	5021088	5025720	RNA methyltransferase protein, putative, expressed	AT3G21300.1	0	RNA methyltransferase family protein
LOC_Os01g09760	0.383941	0.0124	0.0173497	1	5028289	5037189	DIRP family protein, putative, expressed	AT3G21430.2	ALY3,ATALY3	DNA binding
LOC_Os01g09770	0.277627	0.0642	0.0762085	1	5037238	5040698	expressed protein	AT3G11760.1	0	0
LOC_Os01g09790	0.0988154	0.3061	0.3204	1	5052993	5055753	IQ calmodulin-binding motif domain containing protein, expressed	AT2G26180.1	IQD6	IQ-domain 6
LOC_Os01g09800	0.442432	0.0034	0.00541359	1	5060416	5065236	BTBA1 - Bric-a-Brac,Tramtrack, Broad Complex BTB domain with Ankyrin repeat region, expressed	AT1G64280.1	ATNPR1,NIM1,NPR1,SAI1	regulatory protein (NPR1)
LOC_Os01g09830	0.673584	0	0	1	5085833	5086559	OsGrx_A2 - glutaredoxin subgroup III, expressed	AT5G11930.1	0	Thioredoxin superfamily protein
LOC_Os01g09850	0.543621	0.0001	0.000213532	1	5099501	5102343	ZOS1-04 - C2H2 zinc finger protein, expressed	AT3G13810.1	AtIDD11,IDD11	indeterminate(ID)-domain 11
LOC_Os01g09860	0.477458	0.0013	0.00227012	1	5109949	5117013	retrotransposon protein, putative, unclassified, expressed	0	0	0
LOC_Os01g09880	0.483123	0.0005	0.000953132	1	5131471	5132918	harpin-induced protein 1 domain containing protein, expressed	AT1G17620.1	0	Late embryogenesis abundant (LEA) hydroxyproline-rich glycoprotein family
LOC_Os01g09890	0.77894	0	0	1	5138463	5140925	translation initiation factor SUI1, putative, expressed	AT5G11900.1	0	Translation initiation factor SUI1 family protein
LOC_Os01g09930	0.928556	0	0	1	5163291	5168424	helix-loop-helix DNA-binding domain containing protein, expressed	AT5G56960.1	0	basic helix-loop-helix (bHLH) DNA-binding family protein
LOC_Os01g10010	0.618449	0	0	1	5213932	5216703	prenylated rab acceptor, putative, expressed	AT1G55190.1	PRA1.F2,PRA7	PRA1 (Prenylated rab acceptor) family protein
LOC_Os01g10020	0.514265	0.0002	0.000408632	1	5218542	5220398	ectonucleotide pyrophosphatase/phosphodiesterase family member 1, putative, expressed	AT4G29680.1	0	Alkaline-phosphatase-like family protein
LOC_Os01g10040	0.454736	0.0021	0.00350825	1	5236623	5244011	cytochrome P450, putative, expressed	AT3G13730.1	CYP90D1	cytochrome P450, family 90, subfamily D, polypeptide 1
LOC_Os01g10050	0.300767	0.0469	0.0572737	1	5246503	5251192	DEAD-box ATP-dependent RNA helicase, putative, expressed	0	0	0
LOC_Os01g10070	0.103034	0.3027	0.317046	1	5256634	5257326	expressed protein	0	0	0
LOC_Os01g10080	0.357641	0.0193	0.0257929	1	5258256	5261017	expressed protein	AT1G17665.1	0	0
LOC_Os01g10100	0.132145	0.2416	0.256654	1	5263422	5266102	expressed protein	AT5G11870.2	0	Alkaline phytoceramidase (aPHC)
LOC_Os01g10110	0.648158	0	0	1	5270103	5275678	cytokinin dehydrogenase precursor, putative, expressed	AT5G56970.1	ATCKX3,CKX3	cytokinin oxidase 3
LOC_Os01g10130	0.483884	0.001	0.00178881	1	5288135	5293325	RNA-dependent RNA polymerase, putative, expressed	AT2G19910.1	0	RNA-dependent RNA polymerase family protein
LOC_Os01g10140	2.50178e-14	0.496	0.505066	1	5307412	5315398	RNA-dependent RNA polymerase, putative, expressed	AT2G19910.1	0	RNA-dependent RNA polymerase family protein
LOC_Os01g10150	0.419934	0.0043	0.00669154	1	5328818	5335518	CK1_CaseinKinase_1a.1 - CK1 includes the casein kinase 1 kinases, expressed	AT2G25760.1	0	Protein kinase family protein
LOC_Os01g10180	0.365777	0.0153	0.0209346	1	5352369	5353612	avr9/Cf-9 rapidly elicited protein 146, putative, expressed	AT1G52140.1	0	0
LOC_Os01g10210	0.204874	0.1407	0.155514	1	5373582	5374794	lachrymatory factor synthase, putative, expressed	AT2G25770.1	0	Polyketide cyclase/dehydrase and lipid transport superfamily protein
LOC_Os01g10250	0.409422	0.0062	0.00929733	1	5389733	5394414	hydrolase, alpha/beta fold family domain containing protein, expressed	AT5G11650.1	0	alpha/beta-Hydrolases superfamily protein
LOC_Os01g10280	0.472982	0.0012	0.00211094	1	5406007	5412769	phosphoribosylaminoimidazole carboxylase, chloroplast precursor, putative, expressed	AT2G37690.1	0	phosphoribosylaminoimidazole carboxylase, putative / AIR carboxylase, putative
LOC_Os01g10290	0.523562	0.0001	0.000213532	1	5413599	5416935	autophagy-related protein 3, putative, expressed	AT5G61500.1	ATATG3,ATG3	autophagy 3 (APG3)
LOC_Os01g10300	0.411758	0.0061	0.00915889	1	5417184	5418745	expressed protein	0	0	0
LOC_Os01g10320	0.268005	0.0698	0.0822788	1	5426518	5430614	class III HD-Zip protein 8, putative, expressed	AT1G52150.1	ATHB-15,ATHB15,CNA,ICU4	Homeobox-leucine zipper family protein / lipid-binding START domain-containing protein
LOC_Os01g10340	0.70919	0	0	1	5435443	5442651	expressed protein	AT5G11640.1	0	Thioredoxin superfamily protein
LOC_Os01g10350	0.205072	0.1405	0.155323	1	5442857	5446266	MPPN domain containing protein, expressed	AT3G16310.1	0	mitotic phosphoprotein N\' end (MPPN) family protein
LOC_Os01g10400	0.455399	0.0017	0.00289722	1	5478476	5479836	expressed protein	0	0	0
LOC_Os01g10430	0.713374	0	0	1	5493186	5499451	protein kinase family protein, putative, expressed	AT1G53050.1	0	Protein kinase superfamily protein
LOC_Os01g10440	0.413973	0.007	0.0103708	1	5507002	5509548	xylosyltransferase, putative, expressed	AT3G15350.1	0	Core-2/I-branching beta-1,6-N-acetylglucosaminyltransferase family protein
LOC_Os01g10450	0.627534	0	0	1	5510522	5514480	protein kinase domain containing protein, expressed	AT5G58950.1	0	Protein kinase superfamily protein
LOC_Os01g10460	1.9309e-14	1	1	1	5530497	5533609	expressed protein	0	0	0
LOC_Os01g10490	0.306771	0.044	0.0540612	1	5549619	5551003	keratin, type I cytoskeletal 9, putative, expressed	AT2G42840.1	PDF1	protodermal factor 1
LOC_Os01g10504	0.795821	0	0	1	5559548	5568844	OsMADS3 - MADS-box family gene with MIKCc type-box, expressed	AT4G18960.1	AG	K-box region and MADS-box transcription factor family protein
LOC_Os01g10530	0.559508	0.0002	0.000408632	1	5591697	5596237	expressed protein	0	0	0
LOC_Os01g10580	0.482006	0.001	0.00178881	1	5639769	5641495	B-box zinc finger family protein, putative, expressed	AT1G78600.2	DBB3,LZF1,STH3	light-regulated zinc finger protein 1
LOC_Os01g10610	0.525609	0.0003	0.000594936	1	5668988	5671470	BES1/BZR1 homolog protein, putative, expressed	AT1G78700.1	BEH4	BES1/BZR1 homolog 4
LOC_Os01g10630	0.355803	0.0176	0.0237166	1	5675585	5679551	expressed protein	AT1G53460.1	0	0
LOC_Os01g10680	0.473371	0.0008	0.00146243	1	5699651	5701555	GIL1, putative, expressed	AT1G53380.1	0	Plant protein of unknown function (DUF641)
LOC_Os01g10690	0.479929	0.0013	0.00227012	1	5718883	5724184	POLD3 - Putative DNA polymerase delta complex subunit, expressed	AT1G78650.1	POLD3	DNA-directed DNA polymerases
LOC_Os01g10700	0.851917	0	0	1	5727326	5729756	D-mannose binding lectin family protein, expressed	AT4G32300.1	SD2-5	S-domain-2 5
LOC_Os01g10790	0.43753	0.0057	0.00861363	1	5760481	5764641	WD domain, G-beta repeat domain containing protein, expressed	AT5G45760.1	0	Transducin/WD40 repeat-like superfamily protein
LOC_Os01g10800	0.683742	0	0	1	5764652	5767959	pentatricopeptide, putative, expressed	AT4G18750.1	DOT4	Pentatricopeptide repeat (PPR) superfamily protein
LOC_Os01g10810	0.420466	0.0052	0.00792885	1	5768209	5769462	rho termination factor, N-terminal domain containing protein, expressed	AT4G18740.1	0	Rho termination factor
LOC_Os01g10820	0.126547	0.261	0.2757	1	5770150	5772034	ribosomal protein L5, putative, expressed	AT3G58700.1	0	Ribosomal L5P family protein
LOC_Os01g10830	0.356293	0.0218	0.028766	1	5773300	5774192	carnitine racemase like protein, putative, expressed	AT4G14440.1	ATECI3,ECI3,HCD1	3-hydroxyacyl-CoA dehydratase 1
LOC_Os01g10840	0.755326	0	0	1	5774281	5778466	CGMC_GSK.2 - CGMC includes CDA, MAPK, GSK3, and CLKC kinases, expressed	AT4G18710.1	ATSK21,BIN2,DWF12,SK21,UCU1	Protein kinase superfamily protein
LOC_Os01g10850	0.496171	0.001	0.00178881	1	5789309	5791121	peroxidase precursor, putative, expressed	AT5G05340.1	0	Peroxidase superfamily protein
LOC_Os01g10860	0.650555	0	0	1	5794747	5797674	expressed protein	0	0	0
LOC_Os01g10880	0.515723	0.0002	0.000408632	1	5808045	5808340	expressed protein	0	0	0
LOC_Os01g10890	0.181576	0.1752	0.190727	1	5809557	5811617	CAMK_KIN1/SNF1/Nim1_like.8 - CAMK includes calcium/calmodulin depedent protein kinases, expressed	AT5G45820.1	CIPK20,PKS18,SnRK3.6	CBL-interacting protein kinase 20
LOC_Os01g10900	0.648807	0	0	1	5814778	5818810	MRH1, putative, expressed	AT4G18640.1	MRH1	Leucine-rich repeat protein kinase family protein
LOC_Os01g10930	0.542754	0.0001	0.000213532	1	5828553	5830832	peptide-N4-asparagine amidase A, putative, expressed	AT3G14920.1	0	Peptide-N4-(N-acetyl-beta-glucosaminyl)asparagine amidase A protein
LOC_Os01g10950	0.433838	0.004	0.00627161	1	5837475	5839898	peptide-N4-asparagine amidase A, putative, expressed	AT3G14920.1	0	Peptide-N4-(N-acetyl-beta-glucosaminyl)asparagine amidase A protein
LOC_Os01g10960	0.439283	0.003	0.00483751	1	5841736	5843574	peptide-N4-asparagine amidase A, putative, expressed	AT3G14920.1	0	Peptide-N4-(N-acetyl-beta-glucosaminyl)asparagine amidase A protein
LOC_Os01g10980	0.416739	0.0064	0.00956184	1	5856467	5857920	auxin-induced protein 5NG4, putative, expressed	AT5G64700.1	0	nodulin MtN21 /EamA-like transporter family protein
LOC_Os01g10990	0.683646	0	0	1	5861816	5863794	integral membrane protein DUF6 containing protein, expressed	AT5G64700.1	0	nodulin MtN21 /EamA-like transporter family protein
LOC_Os01g11010	0.701636	0	0	1	5875786	5877849	peptide-N4-asparagine amidase A, putative, expressed	AT3G14920.1	0	Peptide-N4-(N-acetyl-beta-glucosaminyl)asparagine amidase A protein
LOC_Os01g11020	0.693215	0	0	1	5884006	5884572	expressed protein	0	0	0
LOC_Os01g11040	0.533877	0.0003	0.000594936	1	5890605	5898224	SCAR-like protein 2, putative, expressed	AT1G29170.1	ATSCAR3,SCAR3,WAVE2	SCAR family protein
LOC_Os01g11054	0.434091	0.0048	0.00738199	1	5899555	5909595	phosphoenolpyruvate carboxylase, putative, expressed	AT3G14940.1	ATPPC3,PPC3	phosphoenolpyruvate carboxylase 3
LOC_Os01g11070	0.404383	0.0062	0.00929733	1	5911503	5916819	Alg9-like mannosyltransferase protein, putative, expressed	AT1G16900.1	0	Alg9-like mannosyltransferase family
LOC_Os01g11110	0.587293	0.0001	0.000213532	1	5921759	5934186	14-3-3 protein, putative, expressed	AT1G26480.1	GF14 IOTA,GRF12	general regulatory factor 12
LOC_Os01g11120	0.391596	0.0099	0.0141701	1	5934573	5939527	CID11, putative, expressed	AT3G14450.1	CID9	CTC-interacting domain 9
LOC_Os01g11150	0.580596	0	0	1	5968819	5972489	gibberellin 2-beta-dioxygenase, putative, expressed	AT1G78440.1	ATGA2OX1,GA2OX1	Arabidopsis thaliana gibberellin 2-oxidase 1
LOC_Os01g11160	0.633297	0	0	1	5983581	5985875	amino acid permease family protein, putative, expressed	AT2G34960.1	CAT5	cationic amino acid transporter 5
LOC_Os01g11210	0.471692	0.001	0.00178881	1	6003524	6004869	expressed protein	0	0	0
LOC_Os01g11230	0.564521	0.0001	0.000213532	1	6007818	6009027	SOUL heme-binding protein, putative, expressed	AT1G17100.1	0	SOUL heme-binding family protein
LOC_Os01g11240	0.476864	0.0015	0.00258572	1	6010736	6011894	DUF538 domain containing protein, putative, expressed	AT5G46230.1	0	Protein of unknown function, DUF538
LOC_Os01g11250	0.555931	0.0001	0.000213532	1	6017742	6022156	potassium channel KAT1, putative, expressed	AT4G18290.1	KAT2	potassium channel in Arabidopsis thaliana 2
LOC_Os01g11260	0.674059	0	0	1	6025074	6029649	phospho-N-acetylmuramoyl-pentapeptide-transferase, putative, expressed	AT4G18270.1	ATTRANS11,TRANS11	translocase 11
LOC_Os01g11270	0.537054	0.0002	0.000408632	1	6031025	6032833	cytochrome P450, putative, expressed	AT2G34500.1	CYP710A1	cytochrome P450, family 710, subfamily A, polypeptide 1
LOC_Os01g11340	0.504753	0.0005	0.000953132	1	6076688	6078711	cytochrome P450, putative, expressed	AT2G34500.1	CYP710A1	cytochrome P450, family 710, subfamily A, polypeptide 1
LOC_Os01g11350	0.415379	0.0051	0.0077942	1	6094692	6096528	bZIP transcription factor domain containing protein, expressed	AT3G58120.1	ATBZIP61,BZIP61	Basic-leucine zipper (bZIP) transcription factor family protein
LOC_Os01g11360	0.491228	0.001	0.00178881	1	6108958	6111317	expressed protein	0	0	0
LOC_Os01g11370	0.538132	0.0001	0.000213532	1	6112801	6125531	ATP-dependent RNA helicase, putative, expressed	0	0	0
LOC_Os01g11414	0.545864	0.0001	0.000213532	1	6134202	6139189	sodium/calcium exchanger protein, putative, expressed	AT1G53210.1	0	sodium/calcium exchanger family protein / calcium-binding EF hand family protein
LOC_Os01g11480	0.436388	0.0043	0.00669154	1	6183125	6183625	zinc finger, C3HC4 type domain containing protein, expressed	AT2G42350.1	0	RING/U-box superfamily protein
LOC_Os01g11500	0.598759	0	0	1	6188518	6189219	zinc finger, C3HC4 type domain containing protein, expressed	AT1G04360.1	0	RING/U-box superfamily protein
LOC_Os01g11520	0.440834	0.004	0.00627161	1	6199158	6200399	RING-H2 finger protein, putative, expressed	AT2G42360.1	0	RING/U-box superfamily protein
LOC_Os01g11550	0.39793	0.0086	0.0124731	1	6221636	6224329	TCP family transcription factor, putative, expressed	AT3G15030.1	MEE35,TCP4	TCP family transcription factor 4
LOC_Os01g11570	0.639634	0	0	1	6242495	6244969	GDSL-like lipase/acylhydrolase, putative, expressed	AT5G45920.1	0	SGNH hydrolase-type esterase superfamily protein
LOC_Os01g11580	0.544928	0.0001	0.000213532	1	6248097	6253398	bromodomain containing protein, expressed	AT1G06230.1	GTE4	global transcription factor group E4
LOC_Os01g11590	0.770237	0	0	1	6253721	6257198	uncharacterized protein HI0077, putative, expressed	AT1G06240.1	0	Protein of unknown function DUF455
LOC_Os01g11600	0.755167	0	0	1	6257915	6258264	expressed protein	AT2G31090.1	0	0
LOC_Os01g11620	0.440531	0.0031	0.00498104	1	6267440	6270903	GDSL-like lipase/acylhydrolase, putative, expressed	AT5G45910.1	0	GDSL-like Lipase/Acylhydrolase superfamily protein
LOC_Os01g11650	0.632891	0	0	1	6278493	6283652	GDSL-like lipase/acylhydrolase, putative, expressed	AT5G45910.1	0	GDSL-like Lipase/Acylhydrolase superfamily protein
LOC_Os01g11660	0.801729	0	0	1	6288365	6292303	GDSL-like lipase/acylhydrolase, putative, expressed	AT1G28590.1	0	GDSL-like Lipase/Acylhydrolase superfamily protein
LOC_Os01g11670	0.793254	0	0	1	6295991	6297676	OsSCP2 - Putative Serine Carboxypeptidase homologue, expressed	AT1G15000.1	scpl50	serine carboxypeptidase-like 50
LOC_Os01g11700	0.310998	0.0408	0.0505679	1	6304802	6306608	GDSL-like lipase/acylhydrolase, putative, expressed	AT2G27360.1	0	GDSL-like Lipase/Acylhydrolase superfamily protein
LOC_Os01g11710	0.444738	0.0021	0.00350825	1	6319130	6322474	GDSL-like lipase/acylhydrolase, putative, expressed	AT5G45910.1	0	GDSL-like Lipase/Acylhydrolase superfamily protein
LOC_Os01g11730	0.920892	0	0	1	6340836	6344345	GDSL-like lipase/acylhydrolase, putative, expressed	AT5G45910.1	0	GDSL-like Lipase/Acylhydrolase superfamily protein
LOC_Os01g11750	0.729607	0	0	1	6361526	6363457	GDSL-like lipase/acylhydrolase, putative, expressed	AT5G45910.1	0	GDSL-like Lipase/Acylhydrolase superfamily protein
LOC_Os01g11810	0.644392	0	0	1	6387691	6391467	powdery mildew resistant protein 5, putative, expressed	AT1G29050.1	TBL38	TRICHOME BIREFRINGENCE-LIKE 38
LOC_Os01g11860	0.857134	0	0	1	6412786	6419895	DJ-1 family protein, putative, expressed	AT1G53280.1	0	Class I glutamine amidotransferase-like superfamily protein
LOC_Os01g11880	0.701278	0	0	1	6432336	6436086	DJ-1 family protein, putative, expressed	AT1G53280.1	0	Class I glutamine amidotransferase-like superfamily protein
LOC_Os01g11900	0.305309	0.0429	0.0528788	1	6444319	6456076	hhH-GPD superfamily base excision DNA repair protein, expressed	AT5G04560.2	DME	HhH-GPD base excision DNA repair family protein
LOC_Os01g11910	0.277303	0.0571	0.0684397	1	6462706	6465037	basic helix-loop-helix, putative, expressed	AT2G40200.1	0	basic helix-loop-helix (bHLH) DNA-binding superfamily protein
LOC_Os01g11920	0.449139	0.0022	0.00365431	1	6471718	6485507	retrotransposon protein, putative, unclassified, expressed	0	0	0
LOC_Os01g11946	0.44821	0.0028	0.00455028	1	6500706	6507149	ABC transporter, ATP-binding protein, putative, expressed	AT1G54350.1	0	ABC transporter family protein
LOC_Os01g11952	0.381605	0.0137	0.0189546	1	6507356	6514891	histone-lysine N-methyltransferase ATX5, putative, expressed	AT4G27910.1	ATX4,SDG16	SET domain protein 16
LOC_Os01g11960	0.528891	0.0004	0.000776209	1	6518127	6521046	histone-lysine N-methyltransferase ATX5, putative, expressed	AT3G61740.1	ATX3,SDG14	SET domain protein 14
LOC_Os01g11970	0.513294	0.0002	0.000408632	1	6523637	6524620	expressed protein	AT3G25545.1	0	0
LOC_Os01g11980	0.459622	0.0011	0.0019497	1	6525486	6528272	SFT2, putative, expressed	AT5G24170.1	0	Got1/Sft2-like vescicle transport protein family
LOC_Os01g12000	0.489205	0.0009	0.00162804	1	6534609	6535837	expressed protein	0	0	0
LOC_Os01g12060	0.827857	0	0	1	6558931	6559377	expressed protein	0	0	0
LOC_Os01g12080	0.535745	0.0002	0.000408632	1	6572023	6577171	plant-specific domain TIGR01589 family protein, putative, expressed	AT3G61700.1	0	Plant protein 1589 of unknown function
LOC_Os01g12090	0.35125	0.0206	0.0273577	1	6583822	6586889	ribosomal protein S6 family protein, putative, expressed	AT3G18760.1	0	Translation elongation factor EF1B/ribosomal protein S6 family protein
LOC_Os01g12100	0.771243	0	0	1	6587146	6587940	expressed protein	0	0	0
LOC_Os01g12120	0.789175	0	0	1	6606521	6607239	expressed protein	0	0	0
LOC_Os01g12130	0.781096	0	0	1	6612343	6613905	nodulin MtN3 family protein, putative, expressed	AT5G53190.1	0	Nodulin MtN3 family protein
LOC_Os01g12160	0.586359	0	0	1	6624963	6630462	OsGH3.3 - Probable indole-3-acetic acid-amido synthetase, expressed	AT2G46370.4	FIN219,JAR1	Auxin-responsive GH3 family protein
LOC_Os01g12180	0.560027	0.0001	0.000213532	1	6642665	6645196	expressed protein	AT5G53220.1	0	0
LOC_Os01g12190	0.237538	0.1004	0.114401	1	6649789	6650522	expressed protein	AT5G41761.1	0	0
LOC_Os01g12200	0.619714	0	0	1	6653077	6655383	expressed protein	AT2G46220.1	0	Uncharacterized conserved protein (DUF2358)
LOC_Os01g12210	0.214705	0.1285	0.143174	1	6659149	6662582	aluminum-activated malate transporter, putative, expressed	AT3G18440.1	ALMT9,AtALMT9	aluminum-activated malate transporter 9
LOC_Os01g12220	0.613671	0	0	1	6663533	6665460	uncharacterized protein family UPF0016 domain containing protein, expressed	AT1G64150.1	0	Uncharacterized protein family (UPF0016)
LOC_Os01g12230	0.467626	0.0016	0.00274205	1	6667854	6670442	peptidase C45, acyl-coenzyme A/6-aminopenicillanic acid acyl-transferase, putative, expressed	0	0	0
LOC_Os01g12250	0.314138	0.0357	0.0448301	1	6694004	6696795	expressed protein	AT5G52950.1	0	0
LOC_Os01g12260	0.46909	0.001	0.00178881	1	6699462	6703371	vacuolar ATP synthase subunit E, putative, expressed	AT4G11150.1	emb2448,TUF,TUFF,VHA-E1	vacuolar ATP synthase subunit E1
LOC_Os01g12270	0.186586	0.1653	0.180705	1	6704403	6704666	expressed protein	0	0	0
LOC_Os01g12280	0.470167	0.0014	0.00242792	1	6706087	6710801	hAT dimerisation domain-containing protein, putative, expressed	AT1G79740.1	0	hAT transposon superfamily
LOC_Os01g12290	0.809778	0	0	1	6711815	6714142	S-locus lectin protein kinase family protein, putative, expressed	AT2G19130.1	0	S-locus lectin protein kinase family protein
LOC_Os01g12304	0.885404	0	0	1	6718349	6719948	esterase, putative, expressed	AT2G27360.1	0	GDSL-like Lipase/Acylhydrolase superfamily protein
LOC_Os01g12320	0.837045	0	0	1	6724939	6727643	GDSL-like lipase/acylhydrolase, putative, expressed	AT5G45910.1	0	GDSL-like Lipase/Acylhydrolase superfamily protein
LOC_Os01g12330	0.875972	0	0	1	6732152	6735486	expressed protein	0	0	0
LOC_Os01g12340	0.940577	0	0	1	6735758	6746298	retrotransposon protein, putative, unclassified, expressed	0	0	0
LOC_Os01g12350	0.833849	0	0	1	6747476	6750728	retrotransposon protein, putative, unclassified, expressed	0	0	0
LOC_Os01g12374	0.827998	0	0	1	6758675	6760456	expressed protein	0	0	0
LOC_Os01g12381	0.808537	0	0	1	6764450	6765888	GDSL-like lipase/acylhydrolase, putative, expressed	AT1G31550.2	0	GDSL-like Lipase/Acylhydrolase superfamily protein
LOC_Os01g12390	0.472294	0.0017	0.00289722	1	6766497	6770164	inactive receptor kinase At2g26730 precursor, putative, expressed	AT4G23740.1	0	Leucine-rich repeat protein kinase family protein
LOC_Os01g12400	0.465723	0.0015	0.00258572	1	6774200	6777805	S-locus lectin protein kinase family protein, putative, expressed	AT2G19130.1	0	S-locus lectin protein kinase family protein
LOC_Os01g12410	0.367672	0.0152	0.0208078	1	6781919	6784207	receptor-like protein kinase, putative, expressed	AT2G19130.1	0	S-locus lectin protein kinase family protein
LOC_Os01g12420	0.597979	0	0	1	6787075	6789731	receptor-like protein kinase, putative, expressed	AT2G19130.1	0	S-locus lectin protein kinase family protein
LOC_Os01g12430	1.36645e-16	1	1	1	6790657	6793346	receptor-like protein kinase, putative, expressed	AT2G19130.1	0	S-locus lectin protein kinase family protein
LOC_Os01g12440	0.3588	0.0161	0.0219168	1	6813714	6815546	AP2 domain containing protein, expressed	AT4G27950.1	CRF4	cytokinin response factor 4
LOC_Os01g12460	0.336192	0.0242	0.0315746	1	6830104	6832770	expressed protein	AT5G53280.1	PDV1	plastid division1
LOC_Os01g12464	0.620798	0	0	1	6833050	6835300	CHCH domain containing protein, expressed	AT4G23760.1	0	Cox19-like CHCH family protein
LOC_Os01g12470	0.136309	0.2457	0.260704	1	6837120	6841269	mitochondrial carrier protein, putative, expressed	AT4G27940.1	ATMTM1,MTM1	manganese tracking factor for mitochondrial SOD2
LOC_Os01g12480	0.214772	0.1311	0.14577	1	6841526	6843538	expressed protein	AT2G44820.1	0	0
LOC_Os01g12520	0.421024	0.0048	0.00738199	1	6879905	6881968	mitochondrial carrier protein, putative, expressed	AT1G79900.1	ATMBAC2,BAC2	Mitochondrial substrate carrier family protein
LOC_Os01g12530	3.84133e-14	0.4994	0.507957	1	6889351	6896414	smr domain containing protein, expressed	AT5G58720.1	0	smr (Small MutS Related) domain-containing protein
LOC_Os01g12540	0.577941	0.0001	0.000213532	1	6897557	6904259	GTPase of unknown function domain containing protein, putative, expressed	AT5G39960.1	0	GTP binding;GTP binding
LOC_Os01g12550	0.401289	0.0066	0.00983085	1	6904506	6909594	expressed protein	AT5G62650.1	0	Tic22-like family protein
LOC_Os01g12560	0.564272	0.0002	0.000408632	1	6909691	6912131	3-methyl-2-oxobutanoate hydroxymethyltransferase, putative, expressed	AT2G46110.1	KPHMT1,PANB1	ketopantoate hydroxymethyltransferase 1
LOC_Os01g12640	0.435116	0.0038	0.00598992	1	6957017	6958737	expressed protein	AT1G64080.1	0	0
LOC_Os01g12650	0.225787	0.1147	0.129112	1	6967620	6970164	reticulon domain containing protein, putative, expressed	AT4G23630.1	BTI1,RTNLB1	VIRB2-interacting protein 1
LOC_Os01g12660	0.853901	0	0	1	6970861	6976710	AAA-type ATPase family protein, putative, expressed	AT1G64110.3	0	P-loop containing nucleoside triphosphate hydrolases superfamily protein
LOC_Os01g12670	0.674594	0	0	1	6979613	6985778	expressed protein	AT2G46200.1	0	0
LOC_Os01g12680	0.502916	0.0006	0.00112568	1	6987901	6994006	C4-dicarboxylate transporter/malic acid transport protein, expressed	AT5G24030.1	SLAH3	SLAC1 homologue 3
LOC_Os01g12710	0.309605	0.0372	0.0464974	1	7024297	7030610	oxidoreductase, short chain dehydrogenase/reductase family domain containing protein, expressed	AT4G13250.1	NYC1	NAD(P)-binding Rossmann-fold superfamily protein
LOC_Os01g12720	0.215919	0.1339	0.148636	1	7038103	7042925	protein kinase domain containing protein, expressed	AT3G24550.1	ATPERK1,PERK1	proline extensin-like receptor kinase 1
LOC_Os01g12730	0.200259	0.1473	0.162295	1	7043932	7047559	ras-related protein, putative, expressed	AT1G52280.1	AtRABG3d,RABG3d	RAB GTPase homolog G3D
LOC_Os01g12740	0.462	0.0021	0.00350825	1	7048273	7050877	cytochrome P450, putative, expressed	AT3G48290.1	CYP71A24	cytochrome P450, family 71, subfamily A, polypeptide 24
LOC_Os01g12750	0.543149	0	0	1	7053100	7056375	cytochrome P450, putative, expressed	AT3G48310.1	CYP71A22	cytochrome P450, family 71, subfamily A, polypeptide 22
LOC_Os01g12760	0.664614	0	0	1	7061344	7065249	cytochrome P450, putative, expressed	AT3G48280.1	CYP71A25	cytochrome P450, family 71, subfamily A, polypeptide 25
LOC_Os01g12770	0.691953	0	0	1	7071481	7073789	cytochrome P450, putative, expressed	AT3G48270.1	CYP71A26	cytochrome P450, family 71, subfamily A, polypeptide 26
LOC_Os01g12800	0.384445	0.0126	0.0175938	1	7085842	7089194	peroxisomal membrane protein, putative, expressed	AT3G24570.1	0	Peroxisomal membrane 22 kDa (Mpv17/PMP22) family protein
LOC_Os01g12810	0.320658	0.0333	0.0420797	1	7092032	7095355	retrotransposon protein, putative, unclassified, expressed	0	0	0
LOC_Os01g12830	0.201906	0.1458	0.160751	1	7100013	7103266	erythronate-4-phosphate dehydrogenase domain containing protein, expressed	AT1G79870.1	0	D-isomer specific 2-hydroxyacid dehydrogenase family protein
LOC_Os01g12840	0.836486	0	0	1	7104273	7109141	expressed protein	AT3G24630.1	0	0
LOC_Os01g12860	0.342396	0.0225	0.0295847	1	7115771	7124102	MYB family transcription factor, putative, expressed	AT4G32730.2	ATMYB3R-1,ATMYB3R1,MYB3R-1,MYB3R1,PC-MYB1	Homeodomain-like protein
LOC_Os01g12870	0.786386	0	0	1	7125360	7128912	eukaryotic translation initiation factor 3 subunit E-interacting protein, putative, expressed	AT5G25754.1	0	RNA polymerase I-associated factor PAF67
LOC_Os01g12880	0.680876	0	0	1	7129149	7137330	VHS and GAT domain containing protein, expressed	AT4G32760.2	0	ENTH/VHS/GAT family protein
LOC_Os01g12890	0.510609	0.0003	0.000594936	1	7157780	7164385	expressed protein	AT5G11530.1	EMF1	embryonic flower 1 (EMF1)
LOC_Os01g12900	0.66262	0	0	1	7164594	7167419	ras-related protein, putative, expressed	AT4G28950.1	ARAC7,ATRAC7,ATROP9,RAC7,ROP9	RHO-related protein from plants 9
LOC_Os01g12910	0.832051	0	0	1	7173618	7175813	thioesterase family protein, putative, expressed	AT3G16175.1	0	Thioesterase superfamily protein
LOC_Os01g12920	0.798067	0	0	1	7176107	7177066	thioesterase family protein, putative, expressed	AT3G16175.1	0	Thioesterase superfamily protein
LOC_Os01g12930	0.759788	0	0	1	7177355	7183963	U-box domain containing protein, expressed	AT3G06880.2	0	Transducin/WD40 repeat-like superfamily protein
LOC_Os01g12950	0.591914	0	0	1	7197022	7205699	ubiquitin-conjugating enzyme, putative, expressed	AT3G15355.1	PFU1,UBC25	ubiquitin-conjugating enzyme 25
LOC_Os01g13000	0.512853	0.0007	0.00129508	1	7216513	7225223	ethylene-responsive protein related, putative, expressed	AT4G29100.1	0	basic helix-loop-helix (bHLH) DNA-binding superfamily protein
LOC_Os01g13030	0.882774	0	0	1	7249761	7254629	OsIAA3 - Auxin-responsive Aux/IAA gene family member, expressed	AT4G29080.1	IAA27,PAP2	phytochrome-associated protein 2
LOC_Os01g13060	0.183576	0.1717	0.18725	1	7265228	7273237	CK1_CaseinKinase_1.1 - CK1 includes the casein kinase 1 kinases, expressed	AT4G28880.1	ckl3	casein kinase I-like 3
LOC_Os01g13070	0.517865	0.0001	0.000213532	1	7276019	7277972	expressed protein	AT3G22810.1	0	Plant protein of unknown function (DUF828) with plant pleckstrin homology-like region
LOC_Os01g13080	0.428549	0.0035	0.00555993	1	7278720	7280250	60S acidic ribosomal protein, putative, expressed	AT4G25890.1	0	60S acidic ribosomal protein family
LOC_Os01g13090	0.490478	0.0007	0.00129508	1	7281734	7285992	nucleic acid binding protein, putative, expressed	AT3G16220.1	0	Predicted eukaryotic LigT
LOC_Os01g13100	0.771833	0	0	1	7287907	7294236	KH domain containing protein, putative, expressed	AT3G16230.2	0	Predicted eukaryotic LigT
LOC_Os01g13120	0.300565	0.0474	0.0578407	1	7297672	7298971	aquaporin protein, putative, expressed	AT2G25810.1	TIP4;1	tonoplast intrinsic protein 4;1
LOC_Os01g13130	0.809374	0	0	1	7302368	7303788	aquaporin protein, putative, expressed	AT2G25810.1	TIP4;1	tonoplast intrinsic protein 4;1
LOC_Os01g13140	0.438175	0.0048	0.00738199	1	7307881	7309906	WD domain, G-beta repeat domain containing protein, expressed	AT2G26490.1	0	Transducin/WD40 repeat-like superfamily protein
LOC_Os01g13150	0.473191	0.0012	0.00211094	1	7325145	7332536	metallo-beta-lactamase family protein, putative, expressed	AT3G16260.1	TRZ4	tRNAse Z4
LOC_Os01g13160	0.706442	0	0	1	7333691	7339244	expressed protein	AT3G16270.1	0	ENTH/VHS family protein
LOC_Os01g13170	0.697895	0	0	1	7340717	7345465	ubiquitin-conjugating enzyme E2, putative, expressed	AT1G53025.1	0	Ubiquitin-conjugating enzyme family protein
LOC_Os01g13190	0.37216	0.0146	0.0200725	1	7348563	7352146	histidinol dehydrogenase, chloroplast precursor, putative, expressed	AT5G63890.1	ATHDH,HDH,HISN8	histidinol dehydrogenase
LOC_Os01g13200	0.469361	0.002	0.00336025	1	7352175	7357620	abscisic acid insensitive 8, putative, expressed	AT3G08550.1	ABI8,ELD1,KOB1	elongation defective 1 protein / ELD1 protein
LOC_Os01g13210	0.504609	0.0002	0.000408632	1	7363643	7366111	salt stress root protein RS1, putative, expressed	AT4G20260.1	ATPCAP1,PCAP1	plasma-membrane associated cation-binding protein 1
LOC_Os01g13229	0.262521	0.0771	0.0900413	1	7369672	7374369	cyclin-A1, putative, expressed	AT1G44110.1	CYCA1;1	Cyclin A1;1
LOC_Os01g13260	0.519373	0.0003	0.000594936	1	7389342	7393708	cyclin-A1, putative, expressed	AT1G44110.1	CYCA1;1	Cyclin A1;1
LOC_Os01g13280	0.220543	0.1265	0.141196	1	7404888	7409640	ubiquitin conjugating enzyme protein, putative, expressed	AT3G15355.1	PFU1,UBC25	ubiquitin-conjugating enzyme 25
LOC_Os01g13300	0.724425	0	0	1	7417303	7422624	B3 DNA binding domain containing protein, expressed	AT5G42700.1	0	AP2/B3-like transcriptional factor family protein
LOC_Os01g13320	0.184228	0.1689	0.1844	1	7429384	7431486	pectinesterase, putative, expressed	AT3G49220.1	0	Plant invertase/pectin methylesterase inhibitor superfamily
LOC_Os01g13350	0.274795	0.0701	0.0825852	1	7437788	7443252	25.3 kDa vesicle transport protein, putative, expressed	AT1G11890.1	ATSEC22,SEC22	Synaptobrevin family protein
LOC_Os01g13370	0.174732	0.1825	0.197782	1	7450837	7453683	seven in absentia protein family domain containing protein, expressed	AT3G61790.1	0	Protein with RING/U-box and TRAF-like domains
LOC_Os01g13390	0.0696238	0.3627	0.375793	1	7457835	7459959	expressed protein	AT5G42070.1	0	0
LOC_Os01g13404	0.58953	0.0001	0.000213532	1	7460348	7465533	ATP binding protein, putative, expressed	AT3G49250.1	DMS3,IDN1	defective in meristem silencing 3
LOC_Os01g13420	0.380321	0.0123	0.0172236	1	7470710	7472743	SOUL heme-binding protein, putative, expressed	AT1G17100.1	0	SOUL heme-binding family protein
LOC_Os01g13430	0.122753	0.2601	0.274916	1	7477641	7482824	importin-alpha re-exporter, putative, expressed	AT2G46520.1	0	cellular apoptosis susceptibility protein, putative / importin-alpha re-exporter, putative
LOC_Os01g13460	0.381782	0.0099	0.0141701	1	7495057	7498391	helix-loop-helix DNA-binding domain containing protein, expressed	AT2G46510.1	AIB,ATAIB	ABA-inducible BHLH-type transcription factor
LOC_Os01g13470	0.524459	0.0006	0.00112568	1	7506213	7511768	KH domain containing protein, putative, expressed	AT5G64390.1	HEN4	RNA-binding KH domain-containing protein
LOC_Os01g13480	0.290096	0.0526	0.0635567	1	7517210	7518741	glutaredoxin, putative, expressed	AT1G64500.1	0	Glutaredoxin family protein
LOC_Os01g13490	0.272466	0.0675	0.0797999	1	7519617	7524433	expressed protein	AT4G27840.1	0	SNARE-like superfamily protein
LOC_Os01g13520	0.830584	0	0	1	7546885	7551996	auxin response factor 1, putative, expressed	AT2G46530.1	ARF11	auxin response factor 11
LOC_Os01g13530	0.458973	0.0019	0.00320411	1	7557172	7560626	ABIL2, putative, expressed	AT3G49290.1	ABIL2	ABL interactor-like protein 2
LOC_Os01g13540	0.145375	0.2298	0.24498	1	7571236	7576817	NIN, putative, expressed	AT1G64530.1	0	Plant regulator RWP-RK family protein
LOC_Os01g13550	0.776459	0	0	1	7578091	7582923	beta-amylase, putative, expressed	AT3G23920.1	BAM1,BMY7,TR-BAMY	beta-amylase 1
LOC_Os01g13570	0.430248	0.003	0.00483751	1	7590399	7592760	phosphoglycerate mutase, putative, expressed	AT5G22620.1	0	phosphoglycerate/bisphosphoglycerate mutase family protein
LOC_Os01g13660	0.878398	0	0	1	7652869	7656854	expressed protein	0	0	0
LOC_Os01g13690	0.13696	0.2408	0.2559	1	7665101	7668163	ligA, putative, expressed	0	0	0
LOC_Os01g13700	0.706423	0	0	1	7670066	7672762	DNA-binding protein-related, putative, expressed	AT2G33845.1	0	Nucleic acid-binding, OB-fold-like protein
LOC_Os01g13720	0.329456	0.0294	0.0376189	1	7677147	7678869	expressed protein	AT2G20585.1	NFD6	nuclear fusion defective 6
LOC_Os01g13730	0.456899	0.0017	0.00289722	1	7679030	7685923	WD domain, G-beta repeat domain containing protein, expressed	AT4G28450.1	0	nucleotide binding;protein binding
LOC_Os01g13740	0.440924	0.0032	0.0051261	1	7686884	7693987	myb-like DNA-binding domain containing protein, expressed	AT2G20570.1	ATGLK1,GLK1,GPRI1	GBF\'s pro-rich region-interacting factor 1
LOC_Os01g13760	2.09943e-14	1	1	1	7712339	7721253	dnaJ domain containing protein, expressed	AT2G20560.1	0	DNAJ heat shock family protein
LOC_Os01g13770	0.253775	0.0842	0.0975144	1	7718189	7721596	DUF250 domain containing protein, putative, expressed	AT5G46110.4	APE2,TPT	Glucose-6-phosphate/phosphate translocator-related
LOC_Os01g13800	0.46551	0.0014	0.00242792	1	7739074	7742914	receptor-like protein kinase 5 precursor, putative, expressed	AT1G28440.1	HSL1	HAESA-like 1
LOC_Os01g13930	0.432576	0.0043	0.00669154	1	7804166	7805842	expressed protein	AT2G42760.1	0	0
LOC_Os01g13940	0.207462	0.1385	0.153307	1	7806630	7810972	expressed protein	AT2G28130.1	0	0
LOC_Os01g14020	0.563356	0	0	1	7852645	7855833	expressed protein	AT1G28510.1	0	Optic atrophy 3 protein (OPA3)
LOC_Os01g14040	0.591409	0	0	1	7857826	7860061	D-tyrosyl-tRNA, putative, expressed	AT4G18460.1	0	D-Tyr-tRNA(Tyr) deacylase family protein
LOC_Os01g14050	0.220928	0.1348	0.149518	1	7862001	7867812	C2 domain containing protein, putative, expressed	AT1G53590.1	NTMC2T6.1,NTMC2TYPE6.1	Calcium-dependent lipid-binding (CaLB domain) family protein
LOC_Os01g14070	0.45615	0.0022	0.00365431	1	7876233	7878802	60S ribosomal protein L18a-1, putative, expressed	AT1G17080.1	0	Ribosomal protein L18ae family
LOC_Os01g14080	0.357704	0.0207	0.0274776	1	7879931	7882632	lipase class 3 family protein, putative, expressed	AT5G50890.1	0	alpha/beta-Hydrolases superfamily protein
LOC_Os01g14090	0.485368	0.0012	0.00211094	1	7891541	7894725	kinesin motor domain containing protein, putative, expressed	AT3G10310.1	0	P-loop nucleoside triphosphate hydrolases superfamily protein with CH (Calponin Homology) domain
LOC_Os01g14100	0.751314	0	0	1	7894959	7900874	BT1 family protein, putative, expressed	AT5G54860.1	0	Major facilitator superfamily protein
LOC_Os01g14110	0.200474	0.1464	0.161389	1	7903813	7904466	expressed protein	AT3G05800.1	AIF1	AtBS1(activation-tagged BRI1 suppressor 1)-interacting factor 1
LOC_Os01g14140	0.667522	0	0	1	7928083	7929764	X8 domain containing protein, expressed	AT1G78520.1	0	Carbohydrate-binding X8 domain superfamily protein
LOC_Os01g14370	0.404896	0.0092	0.0132737	1	8047368	8055582	histone acetyltransferase HAC5, putative, expressed	AT1G79000.1	ATHAC1,ATHPCAT2,HAC1,PCAT2	histone acetyltransferase of the CBP family 1
LOC_Os01g14410	0.344479	0.0239	0.0312245	1	8061858	8062908	early light-induced protein, chloroplast precursor, putative, expressed	AT4G14690.1	ELIP2	Chlorophyll A-B binding family protein
LOC_Os01g14420	0.477842	0.0012	0.00211094	1	8064796	8069095	RWP-RK domain-containing protein, putative, expressed	AT1G74480.1	0	RWP-RK domain-containing protein
LOC_Os01g14440	0.394846	0.0062	0.00929733	1	8084372	8087044	WRKY1, expressed	AT1G62300.1	ATWRKY6,WRKY6	WRKY family transcription factor
LOC_Os01g14510	0.084337	0.3382	0.351742	1	8125667	8128193	BRASSINOSTEROID INSENSITIVE 1 precursor, putative, expressed	AT1G78530.1	0	Protein kinase superfamily protein
LOC_Os01g14530	0.208443	0.1429	0.157715	1	8146428	8148059	AWPM-19-like membrane family protein, putative, expressed	AT1G29520.1	0	AWPM-19-like family protein
LOC_Os01g14550	0.814569	0	0	1	8159849	8161554	pathogen-related protein, putative, expressed	AT1G78780.2	0	pathogenesis-related family protein
LOC_Os01g14580	0.485131	0.0014	0.00242792	1	8170309	8176392	dehydrogenase, putative, expressed	AT1G65930.1	cICDH	cytosolic NADP+-dependent isocitrate dehydrogenase
LOC_Os01g14590	0.501069	0.0005	0.000953132	1	8175375	8177889	pathogen-related protein, putative, expressed	AT1G78780.2	0	pathogenesis-related family protein
LOC_Os01g14610	0.432926	0.0046	0.00710379	1	8178899	8183095	PSF2 - Putative GINS complex subunit, expressed	AT3G12530.1	PSF2	PSF2
LOC_Os01g14630	0.602363	0	0	1	8191077	8192462	polyprenyl synthetase, putative, expressed	AT4G36810.1	GGPS1	geranylgeranyl pyrophosphate synthase 1
LOC_Os01g14640	4.87739e-15	1	1	1	8193541	8194179	expressed protein	0	0	0
LOC_Os01g14660	0.502653	0.0006	0.00112568	1	8201896	8202798	expansin precursor, putative, expressed	AT4G01630.1	ATEXP17,ATEXPA17,ATHEXP ALPHA 1.13,EXPA17	expansin A17
LOC_Os01g14670	0.391584	0.0101	0.0144272	1	8203765	8206969	Cupin domain containing protein, expressed	AT3G62020.1	GLP10	germin-like protein 10
LOC_Os01g14690	0.748473	0	0	1	8212421	8215133	Lg106, putative, expressed	AT5G64130.1	0	cAMP-regulated phosphoprotein 19-related protein
LOC_Os01g14770	0.899194	0	0	1	8251639	8263539	retrotransposon protein, putative, unclassified, expressed	0	0	0
LOC_Os01g14790	0.591444	0	0	1	8269588	8272646	expressed protein	AT1G57540.1	0	0
LOC_Os01g14810	0.73368	0	0	1	8275474	8283966	5-nucleotidase domain-containing protein, putative, expressed	AT5G48960.1	0	HAD-superfamily hydrolase, subfamily IG, 5\'-nucleotidase
LOC_Os01g14820	0.580795	0	0	1	8284418	8289120	expressed protein	AT3G06960.1	PDE320,TGD4	pigment defective 320
LOC_Os01g14830	0.193119	0.1582	0.17347	1	8291337	8296221	ribosomal protein L3, putative, expressed	AT3G17465.1	RPL3P	ribosomal protein L3 plastid
LOC_Os01g14840	0.307221	0.0435	0.0535281	1	8297586	8302407	ZOS1-06 - C2H2 zinc finger protein, expressed	AT3G62240.1	0	RING/U-box superfamily protein
LOC_Os01g14850	0.281247	0.0616	0.0733372	1	8305547	8306555	MFS18 protein precursor, putative, expressed	0	0	0
LOC_Os01g14860	0.288715	0.0511	0.061886	1	8329704	8334052	CGMC_GSK.1 - CGMC includes CDA, MAPK, GSK3, and CLKC kinases, expressed	AT3G05840.1	ATSK12	Protein kinase superfamily protein
LOC_Os01g14870	0.494412	0.0005	0.000953132	1	8334519	8338574	zinc finger matrin-type protein 5, putative, expressed	AT5G26749.1	0	C2H2 and C2HC zinc fingers superfamily protein
LOC_Os01g14880	0.24268	0.0977	0.111633	1	8339182	8339424	expressed protein	0	0	0
LOC_Os01g14890	0.599941	0	0	1	8343761	8346041	expressed protein	AT4G01935.1	0	0
LOC_Os01g14920	0.341894	0.0236	0.0308824	1	8359014	8362270	zinc knuckle family protein, putative, expressed	AT3G62330.1	0	Zinc knuckle (CCHC-type) family protein
LOC_Os01g14932	0.655949	0	0	1	8367184	8375401	NAK-like ser/thr protein kinase, putative, expressed	AT4G02010.1	0	Protein kinase superfamily protein
LOC_Os01g14950	0.114739	0.2799	0.294375	1	8382094	8387260	importin subunit alpha, putative, expressed	AT3G06720.1	AIMP ALPHA,AT-IMP,ATKAP ALPHA,IMPA-1,IMPA1	importin alpha isoform 1
LOC_Os01g14960	0.144859	0.2308	0.245976	1	8387587	8388859	expressed protein	AT5G49320.1	0	Protein of unknown function (DUF1218)
LOC_Os01g14970	0.414738	0.0055	0.00834086	1	8394453	8395803	expressed protein	AT3G62630.1	0	Protein of unknown function (DUF1645)
LOC_Os01g14980	0.381258	0.0124	0.0173497	1	8396498	8398622	RPA3 - Putative single-stranded DNA binding complex subunit 3, expressed	AT4G18590.1	0	Nucleic acid-binding, OB-fold-like protein
LOC_Os01g15000	0.329935	0.0318	0.040337	1	8404247	8408377	lipase, putative, expressed	AT1G02660.1	0	alpha/beta-Hydrolases superfamily protein
LOC_Os01g15010	0.112157	0.2827	0.297127	1	8413832	8419026	miro, putative, expressed	AT4G02080.1	ASAR1,ATSAR2,ATSARA1C,SAR2	secretion-associated RAS super family 2
LOC_Os01g15020	0.633233	0	0	1	8420923	8430280	lissencephaly type-1-like homology motif, putative, expressed	AT3G16830.1	TPR2	TOPLESS-related 2
LOC_Os01g15029	0.397035	0.0071	0.0104991	1	8444463	8447054	expressed protein	AT3G66654.1	0	Cyclophilin-like peptidyl-prolyl cis-trans isomerase family protein
LOC_Os01g15039	0.451494	0.0027	0.0044007	1	8447460	8451535	pectinesterase, putative, expressed	AT3G05620.1	0	Plant invertase/pectin methylesterase inhibitor superfamily
LOC_Os01g15110	0.155519	0.2121	0.227587	1	8475499	8479870	syntaxin, putative, expressed	AT5G46860.1	ATSYP22,ATVAM3,SGR3,SYP22,VAM3	Syntaxin/t-SNARE family protein
LOC_Os01g15120	0.668373	0	0	1	8486472	8489700	hydrolase, alpha/beta fold family domain containing protein, expressed	AT4G02340.1	0	alpha/beta-Hydrolases superfamily protein
LOC_Os01g15240	0.561314	0	0	1	8532212	8532919	expressed protein	0	0	0
LOC_Os01g15260	0.661117	0	0	1	8540621	8544588	dynein light chain type 1 domain containing protein, expressed	AT4G15930.1	0	Dynein light chain type 1 family protein
LOC_Os01g15270	0.523364	0.0002	0.000408632	1	8545997	8546894	expressed protein	0	0	0
LOC_Os01g15290	0.601707	0	0	1	8555286	8556951	ribosomal L18p/L5e family protein, putative, expressed	AT5G27820.1	0	Ribosomal L18p/L5e family protein
LOC_Os01g15300	0.648772	0	0	1	8560623	8569631	zinc finger helicase family protein, putative, expressed	0	0	0
LOC_Os01g15310	0.376768	0.0123	0.0172236	1	8570841	8574555	LSM domain containing protein, expressed	AT5G27720.1	emb1644	Small nuclear ribonucleoprotein family protein
LOC_Os01g15320	0.0965378	0.3208	0.334797	1	8577199	8577934	RALFL9 - Rapid ALkalinization Factor RALF family protein precursor, expressed	AT4G15800.1	RALFL33	ralf-like 33
LOC_Os01g15350	0.346645	0.0216	0.0285353	1	8593788	8599448	zinc finger C-x8-C-x5-C-x3-H type family protein, expressed	AT2G47850.1	0	Zinc finger C-x8-C-x5-C-x3-H type family protein
LOC_Os01g15390	0.605967	0	0	1	8627820	8629150	expressed protein	0	0	0
LOC_Os01g15399	0.788652	0	0	1	8630317	8633592	expressed protein	0	0	0
LOC_Os01g15448	0.736646	0	0	1	8657064	8658466	expressed protein	AT5G16950.1	0	0
LOC_Os01g15460	0.379656	0.0104	0.0148091	1	8659375	8664836	zinc finger C-x8-C-x5-C-x3-H type family protein, expressed	AT2G47850.1	0	Zinc finger C-x8-C-x5-C-x3-H type family protein
LOC_Os01g15470	0.591074	0	0	1	8682929	8687571	protein kinase, putative, expressed	AT5G18610.1	0	Protein kinase superfamily protein
LOC_Os01g15480	0.323364	0.0346	0.043567	1	8691739	8699628	EMB3013, putative, expressed	AT5G18700.1	EMB3013,RUK	Protein kinase family protein with ARM repeat domain
LOC_Os01g15490	0.385707	0.01	0.0143024	1	8701159	8708630	phosphoadenosine phosphosulfate, putative, expressed	AT5G03430.1	0	phosphoadenosine phosphosulfate (PAPS) reductase family protein
LOC_Os01g15520	0.925827	0	0	1	8717853	8720898	expressed protein	AT5G64680.1	0	0
LOC_Os01g15530	0.0135239	0.473	0.483077	1	8732427	8734486	tetratricopeptide-like helical, putative, expressed	AT5G56310.1	0	Pentatricopeptide repeat (PPR) superfamily protein
LOC_Os01g15540	0.540873	0.0001	0.000213532	1	8735984	8740559	kinesin motor domain containing protein, putative, expressed	AT1G55550.1	0	P-loop containing nucleoside triphosphate hydrolases superfamily protein
LOC_Os01g15580	0.66805	0	0	1	8751071	8755448	disease resistance protein RGA2, putative, expressed	AT3G14470.1	0	NB-ARC domain-containing disease resistance protein
LOC_Os01g15600	0	1	1	1	8759370	8763491	PUR ALPHA-1, putative, expressed	AT2G32080.1	PUR ALPHA-1	purin-rich alpha 1
LOC_Os01g15610	0.435531	0.0039	0.0061305	1	8770874	8773267	expressed protein	0	0	0
LOC_Os01g15630	1.35538e-15	1	1	1	8786512	8792386	zinc finger, C3HC4 type domain containing protein, expressed	AT1G75400.1	0	RING/U-box superfamily protein
LOC_Os01g15640	0.222126	0.1186	0.133125	1	8792646	8797363	no apical meristem protein, putative, expressed	AT5G17260.1	anac086,NAC086	NAC domain containing protein 86
LOC_Os01g15660	0.773525	0	0	1	8809361	8813097	NAD dependent epimerase/dehydratase family protein, putative, expressed	AT1G19690.1	0	NAD(P)-binding Rossmann-fold superfamily protein
LOC_Os01g15770	0.37301	0.0143	0.0197006	1	8883238	8885407	transmembrane protein 136, putative, expressed	AT1G35180.1	0	TRAM, LAG1 and CLN8 (TLC) lipid-sensing domain containing protein
LOC_Os01g15780	0.745461	0	0	1	8885505	8892462	glycosyl transferase, group 1 domain containing protein, expressed	AT1G19710.1	0	UDP-Glycosyltransferase superfamily protein
LOC_Os01g15790	0.676536	0	0	1	8892579	8900116	expressed protein	AT4G36440.1	0	0
LOC_Os01g15830	0.573439	0	0	1	8917547	8919971	peroxidase precursor, putative, expressed	AT5G66390.1	0	Peroxidase superfamily protein
LOC_Os01g15840	0.159689	0.2012	0.216629	1	8921590	8925372	PPR repeat containing protein, expressed	AT5G57250.1	0	Pentatricopeptide repeat (PPR) superfamily protein
LOC_Os01g15850	0.306556	0.042	0.0518907	1	8925072	8929646	expressed protein	AT3G09180.1	0	0
LOC_Os01g15860	0.334429	0.0275	0.0354096	1	8931593	8936683	pre-mRNA-processing factor 6, putative, expressed	AT4G03430.1	EMB2770,STA1	pre-mRNA splicing factor-related
LOC_Os01g15890	0.396895	0.0079	0.0115674	1	8943896	8948425	retrotransposon protein, putative, unclassified, expressed	0	0	0
LOC_Os01g15900	0.175237	0.1876	0.202853	1	8949249	8952712	expressed protein	AT5G62430.1	CDF1	cycling DOF factor 1
LOC_Os01g15970	0.388782	0.0098	0.0140438	1	8986253	8987398	expressed protein	0	0	0
LOC_Os01g15979	0.756833	0	0	1	8988867	8992581	gb protein, putative, expressed	AT5G18250.1	0	0
LOC_Os01g16000	0.763694	0	0	1	9004101	9008071	CRAL/TRIO domain containing protein, expressed	AT1G22180.2	0	Sec14p-like phosphatidylinositol transfer family protein
LOC_Os01g16010	0.289067	0.0568	0.0681089	1	9013002	9016711	BCAS2 protein, putative, expressed	AT3G18165.1	MOS4	modifier of snc1,4
LOC_Os01g16020	0.444854	0.0036	0.00570361	1	9018144	9019762	FAD binding domain containing protein, expressed	AT1G74470.1	0	Pyridine nucleotide-disulphide oxidoreductase family protein
LOC_Os01g16030	0.339926	0.0241	0.0314532	1	9019841	9023602	ADP-ribosylation factor, putative, expressed	AT5G14670.1	ARFA1B,ATARFA1B	ADP-ribosylation factor A1B
LOC_Os01g16040	0.535634	0.0002	0.000408632	1	9024897	9028876	mitochondrial carrier protein, putative, expressed	AT3G51870.1	0	Mitochondrial substrate carrier family protein
LOC_Os01g16060	0.819584	0	0	1	9041580	9046087	expressed protein	0	0	0
LOC_Os01g16070	0.443828	0.003	0.00483751	1	9053511	9053928	expressed protein	0	0	0
LOC_Os01g16080	0.593885	0.0001	0.000213532	1	9057835	9061059	expressed protein	AT5G04910.1	0	0
LOC_Os01g16090	0.294648	0.0483	0.0588439	1	9063968	9066787	RNA binding protein, putative, expressed	AT2G41060.1	0	RNA-binding (RRM/RBD/RNP motifs) family protein
LOC_Os01g16100	1.75909e-13	1	1	1	9067360	9071396	translin, putative, expressed	AT2G03780.1	0	Translin family protein
LOC_Os01g16110	0.140037	0.2333	0.248442	1	9074613	9083795	la domain containing protein, putative, expressed	AT5G21160.3	0	LA RNA-binding protein
LOC_Os01g16120	0.458022	0.0016	0.00274205	1	9088088	9089111	zinc finger, C3HC4 type domain containing protein, expressed	AT2G01150.1	RHA2B	RING-H2 finger protein 2B
LOC_Os01g16124	0.872767	0	0	1	9095172	9099512	retrotransposon protein, putative, unclassified, expressed	0	0	0
LOC_Os01g16130	0.890871	0	0	1	9100034	9102721	retrotransposon protein, putative, unclassified, expressed	0	0	0
LOC_Os01g16140	0.329132	0.0296	0.0378428	1	9114002	9114253	expressed protein	0	0	0
LOC_Os01g16146	0.533983	0.0001	0.000213532	1	9114577	9117425	phenazine biosynthesis protein, putative, expressed	AT4G02860.1	0	Phenazine biosynthesis PhzC/PhzF protein
LOC_Os01g16152	0.192402	0.1538	0.169062	1	9117901	9121417	peroxiredoxin, putative, expressed	AT3G06050.1	ATPRXIIF,PRXIIF	peroxiredoxin IIF
LOC_Os01g16170	0.190273	0.1579	0.173166	1	9133519	9140430	PQ loop repeat domain containing protein, expressed	AT2G41050.1	0	PQ-loop repeat family protein / transmembrane family protein
LOC_Os01g16180	0.247165	0.0887	0.10224	1	9159606	9165693	MT-A70 domain containing protein, expressed	AT4G09980.1	EMB1691	Methyltransferase MT-A70 family protein
LOC_Os01g16190	0.290186	0.0528	0.063778	1	9166353	9169971	26S proteasome non-ATPase regulatory subunit 14, putative, expressed	AT5G23540.1	0	Mov34/MPN/PAD-1 family protein
LOC_Os01g16210	0.87975	0	0	1	9173107	9175991	uncharacterized Cys-rich domain containing protein, putative, expressed	AT2G40935.2	0	PLAC8 family protein
LOC_Os01g16220	0.175051	0.18	0.195362	1	9179212	9181984	Sad1 / UNC-like C-terminal domain containing protein, putative, expressed	AT5G04990.1	ATSUN1,SUN1	SAD1/UNC-84 domain protein 1
LOC_Os01g16230	0.149482	0.2234	0.238729	1	9192249	9193439	TKL_IRAK_CR4L.2 - The CR4L subfamily has homology with Crinkly4, expressed	AT1G28390.2	0	Protein kinase superfamily protein
LOC_Os01g16240	0.513269	0.0003	0.000594936	1	9195527	9198962	OsCam1-3 - Calmodulin, expressed	AT2G27030.3	ACAM-2,CAM5	calmodulin 5
LOC_Os01g16260	0.878058	0	0	1	9203963	9211788	major facilitator superfamily antiporter, putative, expressed	AT3G43790.1	ZIFL2	zinc induced facilitator-like 2
LOC_Os01g16290	0.694022	0	0	1	9225213	9235012	DNA gyrase subunit B, chloroplast/mitochondrial precursor, putative, expressed	AT5G04130.1	GYRB2	DNA GYRASE B2
LOC_Os01g16310	0.380723	0.0144	0.0198215	1	9245577	9253454	glycosyl hydrolase, family 31, putative, expressed	AT5G11720.1	0	Glycosyl hydrolases family 31 protein
LOC_Os01g16330	0.288873	0.0552	0.0664011	1	9259137	9264342	OsRhmbd2 - Putative Rhomboid homologue, expressed	AT3G56740.1	0	Ubiquitin-associated (UBA) protein
LOC_Os01g16340	0.50838	0.0004	0.000776209	1	9264978	9268482	expressed protein	AT2G26840.1	0	0
LOC_Os01g16350	0.438249	0.0031	0.00498104	1	9268652	9272919	hydroxymethylglutaryl-CoA lyase, putative, expressed	AT2G26800.2	0	Aldolase superfamily protein
LOC_Os01g16354	0.469464	0.0017	0.00289722	1	9273876	9279032	rab GDP dissociation inhibitor alpha, putative, expressed	AT3G06540.1	AthREP,REP	Rab escort protein
LOC_Os01g16400	0.500283	0.0006	0.00112568	1	9314159	9318060	NB-ARC domain containing protein, expressed	AT3G07040.1	RPM1,RPS3	NB-ARC domain-containing disease resistance protein
LOC_Os01g16414	0.535624	0.0005	0.000953132	1	9318848	9323339	actin, putative, expressed	AT3G33520.1	ARP6,ATARP6,ESD1,SUF3	actin-related protein 6
LOC_Os01g16430	0.669212	0	0	1	9325545	9329334	cysteine proteinase inhibitor precursor protein, putative, expressed	AT3G12490.2	ATCYS6,ATCYSB,CYSB	cystatin B
LOC_Os01g16450	0.551761	0	0	1	9339815	9342304	peroxidase precursor, putative, expressed	AT2G39040.1	0	Peroxidase superfamily protein
LOC_Os01g16510	0.360747	0.0185	0.0248306	1	9370599	9373674	expressed protein	AT5G63000.1	0	Mitochondrial import inner membrane translocase subunit Tim17/Tim22/Tim23 family protein
LOC_Os01g16520	0.805372	0	0	1	9373716	9378204	glutamyl-tRNA synthetase, cytoplasmic, putative, expressed	AT5G26710.1	0	Glutamyl/glutaminyl-tRNA synthetase, class Ic
LOC_Os01g16530	0.331083	0.031	0.0394171	1	9378864	9383183	OsClp1 - Putative Clp protease homologue, expressed	AT4G17040.1	CLPR4	CLP protease R subunit 4
LOC_Os01g16540	0.255131	0.0824	0.0956252	1	9386194	9390635	NEDD8-activating enzyme E1 catalytic subunit, putative, expressed	AT5G19180.1	ECR1	E1 C-terminal related 1
LOC_Os01g16550	0.244004	0.0946	0.108391	1	9394361	9396460	expressed protein	AT3G52040.1	0	0
LOC_Os01g16600	0.755905	0	0	1	9424556	9429196	expressed protein	AT5G13500.1	0	0
LOC_Os01g16620	0.314703	0.039	0.0485226	1	9431735	9435957	expressed protein	0	0	0
LOC_Os01g16640	0.526414	0.0002	0.000408632	1	9441829	9444010	split hand/foot malformation type 1, putative, expressed	AT1G64750.1	ATDSS1(I),DSS1(I)	deletion of SUV3 suppressor 1(I)
LOC_Os01g16650	0.255853	0.0818	0.0950164	1	9445679	9446566	ubiquitin-conjugating enzyme, putative, expressed	AT3G20060.1	UBC19	ubiquitin-conjugating enzyme19
LOC_Os01g16660	0.617189	0	0	1	9447788	9450787	transposon protein, putative, unclassified, expressed	0	0	0
LOC_Os01g16670	0.493572	0.0012	0.00211094	1	9454976	9456923	BSD domain-containing protein, putative, expressed	AT1G03350.1	0	BSD domain-containing protein
LOC_Os01g16714	0.754375	0	0	1	9488825	9493964	flavin monooxygenase, putative, expressed	AT1G48910.1	YUC10	Flavin-containing monooxygenase family protein
LOC_Os01g16750	0.756596	0	0	1	9512985	9515102	flavin monooxygenase, putative, expressed	AT1G48910.1	YUC10	Flavin-containing monooxygenase family protein
LOC_Os01g16870	0.677432	0	0	1	9631296	9638901	argonaute, putative, expressed	AT2G27040.1	AGO4,OCP11	Argonaute family protein
LOC_Os01g16890	0.263242	0.0777	0.0906767	1	9657980	9661279	ribosomal protein L7Ae, putative, expressed	AT1G36240.1	0	Ribosomal protein L7Ae/L30e/S12e/Gadd45 family protein
LOC_Os01g16900	0.270186	0.0693	0.0817447	1	9665409	9670237	dehydrogenase, putative, expressed	AT5G03290.1	IDH-V	isocitrate dehydrogenase V
LOC_Os01g16910	0.0416827	0.4174	0.429134	1	9670773	9675747	outer mitochondrial membrane porin, putative, expressed	AT3G20000.1	TOM40	translocase of the outer mitochondrial membrane 40
LOC_Os01g16930	0.416081	0.0049	0.00751946	1	9682566	9684170	presenilin, putative, expressed	AT1G08700.1	PS1	Presenilin-1
LOC_Os01g16940	0.479525	0.0013	0.00227012	1	9684830	9689518	MazG nucleotide pyrophosphohydrolase domain containing protein, expressed	AT1G31860.1	AT-IE,HISN2	histidine biosynthesis bifunctional protein (HISIE)
LOC_Os01g16950	0.451009	0.0026	0.00425361	1	9690235	9692180	zinc finger, C3HC4 type domain containing protein, expressed	AT5G56340.1	ATCRT1	RING/U-box superfamily protein
LOC_Os01g16960	0.701753	0	0	1	9694027	9699817	pyruvate kinase, putative, expressed	AT5G56350.1	0	Pyruvate kinase family protein
LOC_Os01g16970	0.393107	0.0083	0.0120821	1	9702734	9709696	glucosidase II beta subunit-like domain containing protein, expressed	AT5G56360.1	PSL4	calmodulin-binding protein
LOC_Os01g16980	0.394973	0.0085	0.0123439	1	9711615	9712419	expressed protein	0	0	0
LOC_Os01g17000	0.671771	0	0	1	9733832	9738226	expressed protein	AT5G39660.1	CDF2	cycling DOF factor 2
LOC_Os01g17010	0.540672	0.0001	0.000213532	1	9738442	9744728	phospholipid-transporting ATPase, putative, expressed	AT5G04930.1	ALA1	aminophospholipid ATPase 1
LOC_Os01g17020	0.213141	0.1234	0.138041	1	9750080	9753770	glycosyl hydrolases family 17 protein, putative, expressed	AT5G21070.1	0	0
LOC_Os01g17040	0.150669	0.22	0.235307	1	9764973	9766481	heat shock protein DnaJ, putative, expressed	AT2G41000.2	0	Chaperone DnaJ-domain superfamily protein
LOC_Os01g17050	1.38459e-21	1	1	1	9770015	9771037	VQ domain containing protein, putative, expressed	AT2G41010.1	ATCAMBP25,CAMBP25	calmodulin (CAM)-binding protein of 25 kDa
LOC_Os01g17060	0.713034	0	0	1	9793959	9796829	expressed protein	0	0	0
LOC_Os01g17065	0.520554	0	0	1	9809343	9810633	expressed protein	0	0	0
LOC_Os01g17070	0.79089	0	0	1	9816783	9822736	OsDegp1 - Putative Deg protease homologue, expressed	AT5G27660.1	0	Trypsin family protein with PDZ domain
LOC_Os01g17150	0.431538	0.0048	0.00738199	1	9859350	9860764	plastid-specific 50S ribosomal protein 5, chloroplast precursor, putative, expressed	AT3G56910.1	PSRP5	plastid-specific 50S ribosomal protein 5
LOC_Os01g17160	0.371878	0.0143	0.0197006	1	9866424	9870864	OsSubt1 - Putative Subtilisin homologue, expressed	AT3G56930.1	0	DHHC-type zinc finger family protein
LOC_Os01g17170	0.0105538	0.4767	0.486593	1	9874326	9876951	magnesium-protoporphyrin IX monomethyl ester cyclase,chloroplast precursor, putative, expressed	AT3G56940.1	ACSF,CHL27,CRD1	dicarboxylate diiron protein, putative (Crd1)
LOC_Os01g17180	0.531532	0.0003	0.000594936	1	9878631	9885134	proteasome subunit, putative, expressed	AT2G26990.1	ATCSN2,COP12,CSN2,FUS12	proteasome family protein
LOC_Os01g17190	0.28879	0.054	0.0650888	1	9887626	9889328	OsCam3 - Calmodulin, expressed	AT2G27030.3	ACAM-2,CAM5	calmodulin 5
LOC_Os01g17214	0.763488	0	0	1	9889548	9902738	major facilitator superfamily antiporter, putative, expressed	AT3G43790.1	ZIFL2	zinc induced facilitator-like 2
LOC_Os01g17240	0.394346	0.0116	0.0163434	1	9913390	9917318	transporter, major facilitator family, putative, expressed	AT2G29650.1	ANTR1,PHT4;1	phosphate transporter 4;1
LOC_Os01g17250	0.434983	0.0027	0.0044007	1	9917474	9921595	BRASSINOSTEROID INSENSITIVE 1-associated receptor kinase 1 precursor, putative, expressed	AT5G21090.1	0	Leucine-rich repeat (LRR) family protein
LOC_Os01g17260	0.515729	0.0003	0.000594936	1	9928866	9935981	transcription factor, putative, expressed	AT3G12250.1	BZIP45,TGA6	TGACG motif-binding factor 6
LOC_Os01g17279	0.624942	0	0	1	9936753	9947940	exonuclease, putative, expressed	AT3G15140.1	0	Polynucleotidyl transferase, ribonuclease H-like superfamily protein
LOC_Os01g17300	0.812087	0	0	1	9954154	9955696	expressed protein	0	0	0
LOC_Os01g17320	0.746468	0	0	1	9962629	9966966	PPR repeat domain containing protein, putative, expressed	AT1G80270.1	PPR596	PENTATRICOPEPTIDE REPEAT 596
LOC_Os01g17390	1.75282e-13	1	1	1	10003950	10007768	OsFBX5 - F-box domain containing protein, expressed	AT2G26850.1	0	F-box family protein
LOC_Os01g17396	0.052999	0.3868	0.399321	1	10008036	10011595	expressed protein	AT5G06980.3	0	0
LOC_Os01g17402	0.333862	0.0282	0.0362266	1	10011875	10015464	cyclin, putative, expressed	AT5G06150.1	CYC1BAT,CYCB1;2	Cyclin family protein
LOC_Os01g17430	0.584208	0	0	1	10021428	10027122	coatomer subunit beta-1, putative, expressed	AT4G31480.1	0	Coatomer, beta subunit
LOC_Os01g17470	0.0705111	0.3631	0.376173	1	10048264	10050309	plastocyanin-like domain containing protein, putative, expressed	AT1G08500.1	AtENODL18,ENODL18	early nodulin-like protein 18
LOC_Os01g18050	0.402545	0.008	0.0117017	1	10098282	10103021	tubulin/FtsZ domain containing protein, putative, expressed	AT5G12250.1	TUB6	beta-6 tubulin
LOC_Os01g18060	0.499196	0.0003	0.000594936	1	10113381	10119022	sugar transporter superfamily, putative, expressed	AT5G12260.1	0	0
LOC_Os01g18070	0.474436	0.0019	0.00320411	1	10119211	10123815	bacterial transferase hexapeptide domain containing protein, expressed	AT1G19580.1	GAMMA CA1	gamma carbonic anhydrase 1
LOC_Os01g18080	0.357048	0.0193	0.0257929	1	10133857	10135806	retrotransposon protein, putative, unclassified, expressed	0	0	0
LOC_Os01g18100	0.322721	0.0334	0.0421919	1	10137215	10140159	OsRhmbd3 - Putative Rhomboid homologue, expressed	AT3G17611.1	ATRBL14,RBL14	RHOMBOID-like protein 14
LOC_Os01g18110	0.746109	0	0	1	10144292	10146312	cinnamoyl CoA reductase, putative, expressed	AT1G15950.1	ATCCR1,CCR1,IRX4	cinnamoyl coa reductase 1
LOC_Os01g18120	0.649027	0	0	1	10148777	10152520	cinnamoyl CoA reductase, putative, expressed	AT1G15950.1	ATCCR1,CCR1,IRX4	cinnamoyl coa reductase 1
LOC_Os01g18170	0.486196	0.0009	0.00162804	1	10167886	10169316	Cupin domain containing protein, expressed	AT1G02335.1	GL22	germin-like protein subfamily 2 member 2 precursor
LOC_Os01g18210	0.476883	0.0013	0.00227012	1	10193643	10196775	peptidyl-prolyl cis-trans isomerase, putative, expressed	AT3G62030.3	ROC4	rotamase CYP 4
LOC_Os01g18220	0.08794	0.3436	0.356982	1	10200476	10203694	expressed protein	AT2G46940.1	0	0
LOC_Os01g18230	0.833818	0	0	1	10211391	10212188	FAD-linked oxidoreductase protein, putative, expressed	AT5G44410.1	0	FAD-binding Berberine family protein
LOC_Os01g18240	0.686864	0	0	1	10217247	10219696	MYB family transcription factor, putative, expressed	AT1G09540.1	ATMYB61,MYB61	myb domain protein 61
LOC_Os01g18280	0.860756	0	0	1	10262946	10267962	SNF7 domain containing protein, putative, expressed	AT3G62080.2	0	SNF7 family protein
LOC_Os01g18320	0.443467	0.0029	0.00469898	1	10291889	10295536	protoporphyrinogen oxidase, chloroplast precursor, putative, expressed	AT4G01690.1	HEMG1,PPO1,PPOX	Flavin containing amine oxidoreductase family
LOC_Os01g18360	0.521961	0.0004	0.000776209	1	10312341	10314826	OsIAA4 - Auxin-responsive Aux/IAA gene family member, expressed	AT3G17600.1	IAA31	indole-3-acetic acid inducible 31
LOC_Os01g18390	3.60947e-15	1	1	1	10333538	10337512	OsRCI2-1 - Putative low temperature and salt responsive protein, expressed	0	0	0
LOC_Os01g18400	0.655859	0	0	1	10342025	10343570	CHIT10 - Chitinase family protein precursor, expressed	AT1G02360.1	0	Chitinase family protein
LOC_Os01g18410	0.603683	0	0	1	10346711	10349872	expressed protein	0	0	0
LOC_Os01g18450	0.530831	0.0003	0.000594936	1	10370062	10370403	expressed protein	AT3G17580.1	0	0
LOC_Os01g18584	0.458362	0.0026	0.00425361	1	10470540	10478800	WRKY9, expressed	AT1G62300.1	ATWRKY6,WRKY6	WRKY family transcription factor
LOC_Os01g18620	0.730347	0	0	1	10488948	10490994	transferase family protein, putative, expressed	AT5G07870.1	0	HXXXD-type acyl-transferase family protein
LOC_Os01g18630	0.40248	0.0094	0.0135373	1	10492039	10495723	aspartic proteinase oryzasin-1 precursor, putative, expressed	0	0	0
LOC_Os01g18640	0.550141	0.0003	0.000594936	1	10496604	10500943	aminotransferase, putative, expressed	AT3G62130.1	0	Pyridoxal phosphate (PLP)-dependent transferases superfamily protein
LOC_Os01g18660	0.646038	0	0	1	10509032	10513400	aminotransferase, putative, expressed	AT3G62130.1	0	Pyridoxal phosphate (PLP)-dependent transferases superfamily protein
LOC_Os01g18670	0.170417	0.1885	0.203787	1	10515723	10521282	MDR-like ABC transporter, putative, expressed	AT3G62150.1	PGP21	P-glycoprotein 21
LOC_Os01g18744	0.603002	0	0	1	10561328	10565325	transferase family protein, putative, expressed	AT3G62160.1	0	HXXXD-type acyl-transferase family protein
LOC_Os01g18800	0.109604	0.2947	0.309066	1	10622795	10627548	CAMK_KIN1/SNF1/Nim1_like.9 - CAMK includes calcium/calmodulin depedent protein kinases, expressed	AT3G17510.1	CIPK1,SnRK3.16	CBL-interacting protein kinase 1
LOC_Os01g18840	0.344643	0.0223	0.0293591	1	10643287	10644848	IF, putative, expressed	AT1G09470.1	0	0
LOC_Os01g18850	0.436378	0.0021	0.00350825	1	10650139	10656779	OsSPL1 - SBP-box gene family member, expressed	AT2G47070.1	SPL1	squamosa promoter binding protein-like 1
LOC_Os01g18860	0.756221	0	0	1	10657463	10659756	S-adenosylmethionine synthetase, putative, expressed	AT1G02500.1	AtSAM1,MAT1,SAM-1,SAM1	S-adenosylmethionine synthetase 1
LOC_Os01g18880	0.435971	0.0045	0.00696359	1	10675167	10679828	ubiquitin carboxyl-terminal hydrolase, family 1, putative, expressed	AT3G63090.1	0	Ubiquitin carboxyl-terminal hydrolase family protein
LOC_Os01g18930	0.784519	0	0	1	10701626	10703130	peroxidase precursor, putative, expressed	AT4G36430.1	0	Peroxidase superfamily protein
LOC_Os01g19020	0.657199	0	0	1	10748603	10750234	peroxidase precursor, putative, expressed	AT5G14130.1	0	Peroxidase superfamily protein
LOC_Os01g19130	0.38627	0.0106	0.0150693	1	10805496	10808081	protein phosphatase 2C, putative, expressed	AT3G62260.2	0	Protein phosphatase 2C family protein
LOC_Os01g19140	0.3266	0.0334	0.0421919	1	10813997	10818530	O-sialoglycoprotein endopeptidase, putative, expressed	AT2G45270.1	GCP1	glycoprotease 1
LOC_Os01g19150	0.601397	0	0	1	10822583	10827157	CGMC_GSK.3 - CGMC includes CDA, MAPK, GSK3, and CLKC kinases, expressed	AT3G05840.1	ATSK12	Protein kinase superfamily protein
LOC_Os01g19160	0.0574644	0.3876	0.400092	1	10819351	10822413	protein kinase domain containing protein, expressed	AT4G08850.1	0	Leucine-rich repeat receptor-like protein kinase family protein
LOC_Os01g19170	0.375937	0.0123	0.0172236	1	10830045	10831911	polygalacturonase, putative, expressed	AT1G02460.1	0	Pectin lyase-like superfamily protein
LOC_Os01g19220	0.535231	0.0002	0.000408632	1	10871371	10874265	beta-D-xylosidase, putative, expressed	AT5G64570.1	ATBXL4,XYL4	beta-D-xylosidase 4
LOC_Os01g19270	0.772888	0	0	1	10895602	10897796	expressed protein	0	0	0
LOC_Os01g19320	0.870688	0	0	1	10931624	10933061	expressed protein	0	0	0
LOC_Os01g19380	0.229771	0.1069	0.121119	1	10965000	10968073	pentatricopeptide, putative, expressed	AT1G56570.1	0	Tetratricopeptide repeat (TPR)-like superfamily protein
LOC_Os01g19390	0.394047	0.0105	0.0149412	1	10969331	10972881	glycerol-3-phosphate acyltransferase, putative, expressed	AT4G01950.1	ATGPAT3,GPAT3	glycerol-3-phosphate acyltransferase 3
LOC_Os01g19400	0.45137	0.0019	0.00320411	1	10977180	10979974	expressed protein	AT5G26800.1	0	0
LOC_Os01g19410	0.864852	0	0	1	10980739	10983343	expressed protein	AT3G17120.1	0	0
LOC_Os01g19440	0.763939	0	0	1	10997593	10999294	pectinesterase, putative, expressed	AT3G24130.1	0	Pectin lyase-like superfamily protein
LOC_Os01g19450	0.492738	0.001	0.00178881	1	10999316	11006013	ATP-citrate synthase subunit 1, putative, expressed	AT5G49460.1	ACLB-2	ATP citrate lyase subunit B 2
LOC_Os01g19460	0.756709	0	0	1	11014249	11020364	retrotransposon protein, putative, unclassified, expressed	0	0	0
LOC_Os01g19470	0.268503	0.0703	0.0827993	1	11025443	11038870	nodal modulator 1 precursor, putative, expressed	AT3G62360.1	0	Carbohydrate-binding-like fold
LOC_Os01g19480	0.406468	0.0065	0.00970038	1	11058878	11063978	kelch motif family protein, putative, expressed	AT1G74150.1	0	Galactose oxidase/kelch repeat superfamily protein
LOC_Os01g19490	0.0456048	0.4121	0.424012	1	11064694	11068774	pentatricopeptide, putative, expressed	AT1G02370.1	0	Tetratricopeptide repeat (TPR)-like superfamily protein
LOC_Os01g19548	0.148933	0.228	0.243198	1	11089051	11093987	pentatricopeptide, putative, expressed	AT1G02370.1	0	Tetratricopeptide repeat (TPR)-like superfamily protein
LOC_Os01g19610	0.412487	0.0061	0.00915889	1	11109804	11113543	plant protein of unknown function domain containing protein, expressed	AT3G50120.1	0	Plant protein of unknown function (DUF247)
LOC_Os01g19630	0.846193	0	0	1	11129421	11131876	expressed protein	0	0	0
LOC_Os01g19670	0.525111	0.0002	0.000408632	1	11155313	11155780	expressed protein	0	0	0
LOC_Os01g19740	0.428413	0.0042	0.00655302	1	11202595	11203335	calvin cycle protein CP12, putative, expressed	AT3G62410.1	CP12,CP12-2	CP12 domain-containing protein 2
LOC_Os01g19750	0.83133	0	0	1	11208573	11209819	glycosyl hydrolase, putative, expressed	AT5G24090.1	ATCHIA,CHIA	chitinase A
LOC_Os01g19760	0.493301	0.0013	0.00227012	1	11211845	11221400	expressed protein	AT1G35220.1	0	0
LOC_Os01g19800	0.325715	0.035	0.0440242	1	11231972	11234811	zinc finger, C3HC4 type, putative, expressed	AT1G02610.1	0	RING/FYVE/PHD zinc finger superfamily protein
LOC_Os01g19820	0.637504	0	0	1	11245197	11246756	universal stress protein domain containing protein, putative, expressed	AT3G62550.1	0	Adenine nucleotide alpha hydrolases-like superfamily protein
LOC_Os01g19840	0.335666	0.0265	0.034262	1	11249654	11251232	60S ribosomal protein L29-2, putative, expressed	AT3G06680.1	0	Ribosomal L29e protein family
LOC_Os01g19850	0.666233	0	0	1	11254144	11261684	amino acid permease family protein, putative, expressed	AT1G30450.1	ATCCC1,CCC1,HAP5	cation-chloride co-transporter 1
LOC_Os01g19870	0.560878	0	0	1	11272155	11278214	hydrolase, acting on carbon-nitrogen, putative, expressed	AT1G28240.1	0	Protein of unknown function (DUF616)
LOC_Os01g19940	0.169518	0.1925	0.207864	1	11316601	11320197	expressed protein	AT5G64130.1	0	cAMP-regulated phosphoprotein 19-related protein
LOC_Os01g19970	0.624572	0	0	1	11350507	11356863	MYB family transcription factor, putative, expressed	AT2G47460.1	ATMYB12,MYB12,PFG1	myb domain protein 12
LOC_Os01g19990	0.417372	0.0051	0.0077942	1	11364355	11365344	expressed protein	AT3G26400.1	EIF4B1	eukaryotic translation initiation factor 4B1
LOC_Os01g20110	0.301463	0.0441	0.0541665	1	11412131	11421047	expressed protein	AT4G37920.1	0	0
LOC_Os01g20120	0.536531	0.0002	0.000408632	1	11426336	11430967	expressed protein	AT1G15030.1	0	Protein of unknown function (DUF789)
LOC_Os01g20160	0.738461	0	0	1	11458955	11463442	OsHKT1;5 - Na+ transporter, expressed	AT4G10310.1	ATHKT1,HKT1	high-affinity K+ transporter 1
LOC_Os01g20206	0.599435	0	0	1	11505077	11506103	methyltransferase, putative, expressed	AT2G41380.1	0	S-adenosyl-L-methionine-dependent methyltransferases superfamily protein
LOC_Os01g20730	0.534737	0	0	1	11544302	11545431	expressed protein	AT3G62650.1	0	0
LOC_Os01g20780	0.421215	0.0049	0.00751946	1	11585607	11586525	anther-specific protein SF18 precursor, putative, expressed	0	0	0
LOC_Os01g20830	0.534	0.0001	0.000213532	1	11610848	11612708	heavy metal-associated domain containing protein, expressed	AT3G56891.1	0	Heavy metal transport/detoxification superfamily protein
LOC_Os01g20840	0.251733	0.0883	0.101821	1	11618335	11622535	lipase class 3 family protein, putative, expressed	AT4G16070.1	0	Mono-/di-acylglycerol lipase, N-terminal;Lipase, class 3
LOC_Os01g20860	0.611882	0	0	1	11625658	11637076	phospholipase D. Active site motif family protein, expressed	AT3G16785.1	PLD ZETA 1,PLDP1,PLDZ1,PLDZETA1	phospholipase D P1
LOC_Os01g20880	0.864894	0	0	1	11655138	11659895	OsWAK3 - OsWAK receptor-like cytoplasmic kinase OsWAK-RLCK, expressed	AT1G11300.1	0	protein serine/threonine kinases;protein kinases;ATP binding;sugar binding;kinases;carbohydrate binding
LOC_Os01g20890	0.785652	0	0	1	11662723	11666347	expressed protein	0	0	0
LOC_Os01g20894	0.805255	0	0	1	11667260	11667716	expressed protein	0	0	0
LOC_Os01g20900	0.237866	0.1068	0.121012	1	11677483	11681889	OsWAK4 - OsWAK receptor-like cytoplasmic kinase OsWAK-RLCK, expressed	AT1G48210.1	0	Protein kinase superfamily protein
LOC_Os01g20910	0.382944	0.0129	0.0179684	1	11686442	11687386	zinc finger, C3HC4 type domain containing protein, expressed	AT3G16720.1	ATL2,TL2	TOXICOS EN LEVADURA 2
LOC_Os01g20930	0.00359896	0.4933	0.502632	1	11688901	11690975	RING-H2 finger protein, putative, expressed	AT3G16720.1	ATL2,TL2	TOXICOS EN LEVADURA 2
LOC_Os01g20940	0.458483	0.0019	0.00320411	1	11693809	11700025	PHS1, putative, expressed	AT5G23720.1	PHS1	dual specificity protein phosphatase family protein
LOC_Os01g20950	0.774179	0	0	1	11703247	11704653	sulfotransferase domain containing protein, expressed	AT3G45070.1	0	P-loop containing nucleoside triphosphate hydrolases superfamily protein
LOC_Os01g20980	0.50524	0.0005	0.000953132	1	11715165	11717784	pectinesterase, putative, expressed	AT4G02330.1	ATPMEPCRB	Plant invertase/pectin methylesterase inhibitor superfamily
LOC_Os01g21034	0.642025	0	0	1	11741377	11743757	pectinesterase, putative, expressed	AT3G14310.1	ATPME3,PME3	pectin methylesterase 3
LOC_Os01g21070	0.310926	0.0371	0.0463929	1	11756851	11759649	endoglucanase, putative, expressed	AT4G02290.1	AtGH9B13,GH9B13	glycosyl hydrolase 9B13
LOC_Os01g21120	0.275321	0.0707	0.0832229	1	11783910	11785001	AP2 domain containing protein, expressed	AT2G47520.1	HRE2	Integrase-type DNA-binding superfamily protein
LOC_Os01g21144	0.811047	0	0	1	11800239	11803815	expressed protein	0	0	0
LOC_Os01g21160	0.524194	0.0004	0.000776209	1	11804111	11808549	2-oxo acid dehydrogenases acyltransferase domain containing protein, expressed	AT3G06850.1	BCE2,DIN3,LTA1	2-oxoacid dehydrogenases acyltransferase family protein
LOC_Os01g21170	0.803071	0	0	1	11810685	11811951	expressed protein	0	0	0
LOC_Os01g21180	0.299472	0.0462	0.0564919	1	11812178	11815789	translation machinery-associated protein 20, putative, expressed	AT1G09150.1	0	pseudouridine synthase and archaeosine transglycosylase (PUA) domain-containing protein
LOC_Os01g21240	0.844866	0	0	1	11855552	11858974	MLA6 protein, putative, expressed	AT3G46730.1	0	NB-ARC domain-containing disease resistance protein
LOC_Os01g21250	1.73127e-19	1	1	1	11863920	11864332	late embryogenesis abundant protein, putative, expressed	AT4G02380.1	AtLEA5,SAG21	senescence-associated gene 21
LOC_Os01g21300	0.314519	0.0379	0.0472734	1	11897558	11902407	esterase/lipase/thioesterase family protein, putative, expressed	AT2G47630.1	0	alpha/beta-Hydrolases superfamily protein
LOC_Os01g21310	0.270748	0.0676	0.0799056	1	11905412	11906678	expressed protein	AT3G62860.1	0	alpha/beta-Hydrolases superfamily protein
LOC_Os01g21320	0.543703	0.0002	0.000408632	1	11906864	11910916	NAD dependent epimerase/dehydratase family domain containing protein, expressed	AT2G47650.1	UXS4	UDP-xylose synthase 4
LOC_Os01g21410	0.478305	0.0015	0.00258572	1	11953342	11955449	expressed protein	AT4G02425.1	0	0
LOC_Os01g21420	0.0502304	0.3978	0.410098	1	11957243	11964812	pre-mRNA-splicing factor SF2, putative, expressed	AT1G02840.1	ATSRP34,SR1,SRP34	RNA-binding (RRM/RBD/RNP motifs) family protein
LOC_Os01g21440	0.413227	0.0059	0.00888448	1	11970728	11972568	expressed protein	0	0	0
LOC_Os01g21450	0.702551	0	0	1	11974129	11981959	expressed protein	AT4G37440.1	0	0
LOC_Os01g21520	0.844141	0	0	1	12031970	12032254	esterase/lipase/thioesterase family protein, putative, expressed	AT5G19290.1	0	alpha/beta-Hydrolases superfamily protein
LOC_Os01g21560	0.731634	0	0	1	12067684	12069113	esterase/lipase/thioesterase family protein, putative, expressed	AT5G19290.1	0	alpha/beta-Hydrolases superfamily protein
LOC_Os01g21590	0.338323	0.0238	0.0311118	1	12091633	12093276	homeodomain, putative, expressed	AT3G10040.1	0	sequence-specific DNA binding transcription factors
LOC_Os01g21610	0.458867	0.0018	0.00305022	1	12108869	12110717	uncharacterized aarF domain-containing protein kinase 4, putative, expressed	AT4G01660.1	ABC1,ATABC1,ATATH10	ABC transporter 1
LOC_Os01g21620	0.868887	0	0	1	12112984	12113844	expressed protein	AT1G04220.1	KCS2	3-ketoacyl-CoA synthase 2
LOC_Os01g21630	0.713945	0	0	1	12117107	12123195	pectinacetylesterase domain containing protein, expressed	AT2G46930.1	0	Pectinacetylesterase family protein
LOC_Os01g21820	0.475588	0.0015	0.00258572	1	12235262	12248213	preprotein translocase subunit secA, chloroplast precursor, putative, expressed	AT4G01800.1	AGY1,AtcpSecA	Albino or Glassy Yellow 1
LOC_Os01g21850	0.330684	0.0327	0.0414069	1	12258138	12263046	protein transport protein-related, putative, expressed	AT4G01810.1	0	Sec23/Sec24 protein transport family protein
LOC_Os01g21860	0.349256	0.0206	0.0273577	1	12264911	12269085	AGAP010768-PA, putative, expressed	AT3G62140.1	0	0
LOC_Os01g21940	0.262282	0.0726	0.0852382	1	12303170	12309435	WD domain, G-beta repeat domain containing protein, expressed	AT1G73720.1	SMU1	transducin family protein / WD-40 repeat family protein
LOC_Os01g21960	0.48342	0.0012	0.00211094	1	12326486	12331776	serine/threonine-protein kinase, putative, expressed	AT1G56720.1	0	Protein kinase superfamily protein
LOC_Os01g21970	0.475205	0.001	0.00178881	1	12332795	12337227	protein kinase, putative, expressed	AT1G48210.1	0	Protein kinase superfamily protein
LOC_Os01g21990	0.594191	0	0	1	12344460	12351233	CRS2-associated factor 2, chloroplast precursor, putative, expressed	AT1G23400.1	ATCAF2,CAF2	RNA-binding CRS1 / YhbY (CRM) domain-containing protein
LOC_Os01g22000	0.794006	0	0	1	12351454	12353063	expressed protein	0	0	0
LOC_Os01g22010	0.552199	0.0001	0.000213532	1	12363709	12365742	S-adenosylmethionine synthetase, putative, expressed	AT1G02500.1	AtSAM1,MAT1,SAM-1,SAM1	S-adenosylmethionine synthetase 1
LOC_Os01g22070	0.551939	0.0001	0.000213532	1	12394022	12397207	transposon protein, putative, Mutator sub-class, expressed	0	0	0
LOC_Os01g22090	0.779857	0	0	1	12403525	12408003	expressed protein	0	0	0
LOC_Os01g22230	0.614795	0	0	1	12499923	12504215	peroxidase precursor, putative, expressed	AT1G05260.1	RCI3,RCI3A	Peroxidase superfamily protein
LOC_Os01g22336	0.629033	0	0	1	12551333	12557013	peroxidase precursor, putative, expressed	AT2G18150.1	0	Peroxidase superfamily protein
LOC_Os01g22352	0.465325	0.0013	0.00227012	1	12564283	12570032	peroxidase precursor, putative, expressed	AT2G18150.1	0	Peroxidase superfamily protein
LOC_Os01g22370	0.741992	0	0	1	12578189	12582301	peroxidase precursor, putative, expressed	AT1G05260.1	RCI3,RCI3A	Peroxidase superfamily protein
LOC_Os01g22390	0.376554	0.0111	0.0157033	1	12584652	12594761	WD domain containing protein, putative, expressed	AT5G18525.1	0	protein serine/threonine kinases;protein tyrosine kinases;ATP binding;protein kinases
LOC_Os01g22430	0.875735	0	0	1	12615648	12617245	OsFBDUF3 - F-box and DUF domain containing protein, expressed	AT5G25290.1	0	F-box family protein with a domain of unknown function (DUF295)
LOC_Os01g22440	0.787967	0	0	1	12621246	12621704	expressed protein	0	0	0
LOC_Os01g22450	0.819855	0	0	1	12628026	12629938	expressed protein	0	0	0
LOC_Os01g22480	0.658295	0	0	1	12636380	12640675	OsFBDUF4 - F-box and DUF domain containing protein, expressed	AT2G17030.1	0	F-box family protein with a domain of unknown function (DUF295)
LOC_Os01g22490	0.4103	0.0066	0.00983085	1	12645515	12646409	40S ribosomal protein S27a, putative, expressed	AT1G23410.1	0	Ribosomal protein S27a / Ubiquitin family protein
LOC_Os01g22500	0.695531	0	0	1	12646586	12650014	craniofacial development protein 1, putative, expressed	AT5G30490.1	0	0
LOC_Os01g22510	0.15257	0.2172	0.232575	1	12650540	12654393	cyclase/dehydrase family protein, expressed	AT1G02475.1	0	Polyketide cyclase/dehydrase and lipid transport superfamily protein
LOC_Os01g22520	0.588331	0	0	1	12654852	12658475	dihydrolipoyl dehydrogenase 1, mitochondrial precursor, putative, expressed	AT1G48030.1	mtLPD1	mitochondrial lipoamide dehydrogenase 1
LOC_Os01g22550	0.47708	0.0016	0.00274205	1	12667343	12672757	galactosyltransferase family protein, putative, expressed	AT3G06440.1	0	Galactosyltransferase family protein
LOC_Os01g22560	0.623907	0	0	1	12677086	12678141	glycerol-3-phosphate acyltransferase 1, putative, expressed	AT4G01950.1	ATGPAT3,GPAT3	glycerol-3-phosphate acyltransferase 3
LOC_Os01g22570	0.579214	0.0001	0.000213532	1	12682333	12683428	glycerol-3-phosphate acyltransferase, putative, expressed	AT4G01950.1	ATGPAT3,GPAT3	glycerol-3-phosphate acyltransferase 3
LOC_Os01g22600	0.120287	0.2668	0.281459	1	12704700	12709808	mitochondrial carrier protein, putative, expressed	AT5G15640.1	0	Mitochondrial substrate carrier family protein
LOC_Os01g22630	0.874186	0	0	1	12725141	12731526	ECT protein, putative, expressed	AT1G48110.1	ECT7	evolutionarily conserved C-terminal region 7
LOC_Os01g22640	0.377136	0.0122	0.0171016	1	12734098	12738112	GDSL-like lipase/acylhydrolase, putative, expressed	AT1G09390.1	0	GDSL-like Lipase/Acylhydrolase superfamily protein
LOC_Os01g22660	0.673953	0	0	1	12742056	12746046	GDSL-like lipase/acylhydrolase, putative, expressed	AT1G56670.1	0	GDSL-like Lipase/Acylhydrolase superfamily protein
LOC_Os01g22710	0.728579	0	0	1	12758518	12760143	organic cation transporter-related, putative, expressed	AT1G79360.1	2-Oct,ATOCT2,OCT2	organic cation/carnitine transporter 2
LOC_Os01g22780	0.705425	0	0	1	12804579	12810224	GDSL-like lipase/acylhydrolase, putative, expressed	AT1G56670.1	0	GDSL-like Lipase/Acylhydrolase superfamily protein
LOC_Os01g22870	0.410165	0.0062	0.00929733	1	12848912	12853410	expressed protein	AT1G09330.1	0	0
LOC_Os01g22900	0.125101	0.2702	0.284821	1	12870228	12874264	neutral/alkaline invertase, putative, expressed	AT1G56560.1	0	Plant neutral invertase family protein
LOC_Os01g22910	0.389892	0.0093	0.0134052	1	12875498	12882540	retrotransposon protein, putative, unclassified, expressed	0	0	0
LOC_Os01g22954	0.61556	0	0	1	12896174	12915380	serine carboxypeptidase, putative, expressed	AT3G17180.1	scpl33	serine carboxypeptidase-like 33
LOC_Os01g22980	0.198684	0.1543	0.169571	1	12914948	12919210	OsSCP3 - Putative Serine Carboxypeptidase homologue, expressed	AT3G17180.1	scpl33	serine carboxypeptidase-like 33
LOC_Os01g22990	0.517122	0.0004	0.000776209	1	12921466	12924802	acidic leucine-rich nuclear phosphoprotein 32-related protein 1, putative, expressed	AT3G17160.1	0	0
LOC_Os01g23380	0.664822	0	0	1	13141932	13144941	stripe rust resistance protein Yr10, putative, expressed	AT3G07040.1	RPM1,RPS3	NB-ARC domain-containing disease resistance protein
LOC_Os01g23590	0.41287	0.0061	0.00915889	1	13246387	13262227	suppressor of Mek, putative, expressed	AT3G06670.1	0	binding
LOC_Os01g23600	0.305974	0.0421	0.0520029	1	13264930	13266669	expressed protein	0	0	0
LOC_Os01g23610	0.651342	0	0	1	13272614	13282201	dihydrolipoyl dehydrogenase, putative, expressed	AT3G16950.2	LPD1,ptlpd1	lipoamide dehydrogenase 1
LOC_Os01g23620	0.327821	0.0307	0.0390839	1	13286103	13288466	miro, putative, expressed	AT4G02080.1	ASAR1,ATSAR2,ATSARA1C,SAR2	secretion-associated RAS super family 2
LOC_Os01g23630	0.648946	0	0	1	13291338	13294467	transcription initiation factor IID, 18kD subunit family protein, expressed	AT1G02680.1	TAF13	TBP-associated factor 13
LOC_Os01g23640	0.491051	0.0009	0.00162804	1	13296332	13305295	mov34/MPN/PAD-1 family protein, expressed	AT4G16144.1	AMSH3	associated molecule with the SH3 domain of STAM 3
LOC_Os01g23680	0.294751	0.0488	0.0593765	1	13319295	13322178	rossmann fold nucleotide-binding protein involved in DNA uptake, putative, expressed	AT2G43945.1	0	0
LOC_Os01g23710	0.611855	0.0001	0.000213532	1	13342879	13345906	no apical meristem protein, putative, expressed	0	0	0
LOC_Os01g23740	0.270547	0.0691	0.0815384	1	13353629	13356837	OsPDIL2-2 protein disulfide isomerase PDIL2-2, expressed	AT2G47470.1	ATPDI11,ATPDIL2-1,MEE30,PDI11,UNE5	thioredoxin family protein
LOC_Os01g23850	0.857858	0	0	1	13422753	13424642	transposon protein, putative, CACTA, En/Spm sub-class, expressed	0	0	0
LOC_Os01g23870	0.814432	0	0	1	13436891	13438586	expressed protein	0	0	0
LOC_Os01g23910	0.848202	0	0	1	13454908	13455887	expressed protein	0	0	0
LOC_Os01g23990	0.680364	0	0	1	13508317	13508882	expressed protein	0	0	0
LOC_Os01g24010	0.604209	0	0	1	13517518	13528480	pleiotropic drug resistance protein, putative, expressed	AT1G15520.1	ABCG40,ATABCG40,ATPDR12,PDR12	pleiotropic drug resistance 12
LOC_Os01g24020	0.466378	0.0013	0.00227012	1	13523472	13531777	expressed protein	AT3G19508.1	0	0
LOC_Os01g24060	0.602053	0	0	1	13560832	13566873	importin subunit alpha, putative, expressed	AT3G06720.1	AIMP ALPHA,AT-IMP,ATKAP ALPHA,IMPA-1,IMPA1	importin alpha isoform 1
LOC_Os01g24070	0.695011	0	0	1	13570607	13573322	GATA zinc finger domain containing protein, expressed	AT5G26930.1	GATA23	GATA transcription factor 23
LOC_Os01g24090	0.845182	0	0	1	13582036	13584917	TPR repeat, putative, expressed	AT3G05625.1	0	Tetratricopeptide repeat (TPR)-like superfamily protein
LOC_Os01g24210	0.809453	0	0	1	13643985	13646640	retrotransposon protein, putative, Ty1-copia subclass, expressed	0	0	0
LOC_Os01g24420	0.877286	0	0	1	13765231	13772186	expressed protein	0	0	0
LOC_Os01g24430	0.831709	0	0	1	13775186	13776654	expressed protein	0	0	0
LOC_Os01g24440	0.716792	0	0	1	13778572	13779786	glycine-rich protein, putative, expressed	AT3G06780.1	0	glycine-rich protein
LOC_Os01g24470	0.390901	0.0119	0.0167245	1	13794686	13799906	PHS1, putative, expressed	AT5G23720.3	PHS1	dual specificity protein phosphatase family protein
LOC_Os01g24480	0.592001	0	0	1	13799955	13804790	DUF1399 containing protein, putative, expressed	AT1G56230.1	0	Protein of unknown function (DUF1399)
LOC_Os01g24680	0.645872	0	0	1	13887272	13893293	3-hydroxyacyl-CoA dehydrogenase, putative, expressed	AT3G06860.1	ATMFP2,MFP2	multifunctional protein 2
LOC_Os01g24690	0.462447	0.0014	0.00242792	1	13896291	13898264	60S ribosomal protein L23A, putative, expressed	AT3G55280.1	RPL23AB	ribosomal protein L23AB
LOC_Os01g24710	0.835269	0	0	1	13903153	13904715	jacalin-like lectin domain containing protein, expressed	AT1G73040.1	0	Mannose-binding lectin superfamily protein
LOC_Os01g24750	0.543586	0.0001	0.000213532	1	13922344	13927455	Ser/Thr protein phosphatase family protein, putative, expressed	AT3G05580.1	0	Calcineurin-like metallo-phosphoesterase superfamily protein
LOC_Os01g24764	0.899447	0	0	1	13934495	13935854	expressed protein	0	0	0
LOC_Os01g24770	0.794578	0	0	1	13936525	13937302	expressed protein	0	0	0
LOC_Os01g24780	0.862342	0	0	1	13941318	13944691	cytochrome P450, putative, expressed	AT2G46950.1	CYP709B2	cytochrome P450, family 709, subfamily B, polypeptide 2
LOC_Os01g24790	0.852272	0	0	1	13957512	13959245	transferase family protein, putative, expressed	AT5G17540.1	0	HXXXD-type acyl-transferase family protein
LOC_Os01g24820	0.792944	0	0	1	13979885	13983744	NB-ARC domain containing protein, expressed	AT1G58390.1	0	Disease resistance protein (CC-NBS-LRR class) family
LOC_Os01g24880	0.319613	0.0368	0.0460482	1	14012515	14019465	zinc finger, C3HC4 type domain containing protein, expressed	AT3G05545.1	0	RING/U-box superfamily protein
LOC_Os01g24920	0.574782	0.0001	0.000213532	1	14031364	14038788	poly synthetase 2-B, putative, expressed	AT4G02390.1	APP,ATPARP1,PARP1,PP	poly(ADP-ribose) polymerase
LOC_Os01g24940	0.39608	0.0095	0.0136562	1	14047801	14054910	poly synthetase 2-A, putative, expressed	AT4G02390.1	APP,ATPARP1,PARP1,PP	poly(ADP-ribose) polymerase
LOC_Os01g24950	0.43894	0.0038	0.00598992	1	14059572	14064407	exocyst complex component 6, putative, expressed	AT4G02350.1	SEC15B	exocyst complex component sec15B
LOC_Os01g24980	0.798332	0	0	1	14077629	14080716	naringenin,2-oxoglutarate 3-dioxygenase, putative, expressed	AT1G17010.1	0	2-oxoglutarate (2OG) and Fe(II)-dependent oxygenase superfamily protein
LOC_Os01g25010	0.665208	0	0	1	14101994	14108083	flavonol synthase/flavanone 3-hydroxylase, putative, expressed	AT1G17010.1	0	2-oxoglutarate (2OG) and Fe(II)-dependent oxygenase superfamily protein
LOC_Os01g25189	0.800066	0	0	1	14224896	14233656	delta14-sterol reductase, putative, expressed	AT3G52940.1	ELL1,FK,HYD2	Ergosterol biosynthesis ERG4/ERG24 family
LOC_Os01g25240	0.833881	0	0	1	14252929	14257384	expressed protein	AT5G11010.2	0	Pre-mRNA cleavage complex II protein family
LOC_Os01g25270	0.850245	0	0	1	14264078	14267208	pentatricopeptide repeat protein PPR986-12, putative, expressed	AT3G57430.1	OTP84	Tetratricopeptide repeat (TPR)-like superfamily protein
LOC_Os01g25320	0.561037	0.0001	0.000213532	1	14292067	14303222	auxilin, putative, expressed	AT4G12770.1	0	Chaperone DnaJ-domain superfamily protein
LOC_Os01g25330	0.457941	0.0022	0.00365431	1	14308159	14316696	SAC9, putative, expressed	AT3G59770.1	SAC9	sacI homology domain-containing protein / WW domain-containing protein
LOC_Os01g25370	0.524627	0.0006	0.00112568	1	14328622	14333284	SUMO protease, putative, expressed	AT4G15880.1	ATESD4,ESD4	Cysteine proteinases superfamily protein
LOC_Os01g25386	0.0362761	0.4254	0.436943	1	14340133	14357449	multidrug resistance-associated protein, putative, expressed	AT2G47800.1	ATMRP4,EST3,MRP4	multidrug resistance-associated protein 4
LOC_Os01g25440	0.375043	0.013	0.0180866	1	14391999	14398598	thiamin pyrophosphokinase 1, putative, expressed	AT1G02880.3	TPK1	thiamin pyrophosphokinase1
LOC_Os01g25484	0.324274	0.0343	0.0432205	1	14446910	14453474	ferredoxin--nitrite reductase, putative, expressed	AT2G15620.1	ATHNIR,NIR,NIR1	nitrite reductase 1
LOC_Os01g25500	0.726807	0	0	1	14453690	14454560	sterol carrier protein-2, putative, expressed	AT5G42890.1	ATSCP2,SCP2	sterol carrier protein 2
LOC_Os01g25530	0.68561	0	0	1	14471242	14476738	pentatricopeptide repeat protein PPR986-12, putative, expressed	AT4G21300.1	0	Tetratricopeptide repeat (TPR)-like superfamily protein
LOC_Os01g25540	0.546014	0.0002	0.000408632	1	14480782	14481616	RALFL6 - Rapid ALkalinization Factor RALF family protein precursor, expressed	AT4G15800.1	RALFL33	ralf-like 33
LOC_Os01g25560	0.617116	0	0	1	14486393	14487170	RALFL7 - Rapid ALkalinization Factor RALF family protein precursor, expressed	AT4G15800.1	RALFL33	ralf-like 33
LOC_Os01g25600	0.306097	0.0422	0.0521151	1	14506673	14513164	tetratricopeptide repeat domain containing protein, expressed	AT1G02910.1	LPA1	tetratricopeptide repeat (TPR)-containing protein
LOC_Os01g25610	0.365263	0.015	0.0205663	1	14513321	14515446	40S ribosomal protein S4, putative, expressed	AT5G58420.1	0	Ribosomal protein S4 (RPS4A) family protein
LOC_Os01g25679	0.813154	0	0	1	14555698	14559975	retrotransposon protein, putative, Ty3-gypsy subclass, expressed	0	0	0
LOC_Os01g25710	0.928337	0	0	1	14571837	14581150	transposon protein, putative, CACTA, En/Spm sub-class, expressed	0	0	0
LOC_Os01g25740	0.732633	0	0	1	14587007	14591754	powdery mildew resistance protein PM3F, putative, expressed	AT3G14460.1	0	LRR and NB-ARC domains-containing disease resistance protein
LOC_Os01g25760	0.85199	0	0	1	14597790	14602976	powdery mildew resistance protein PM3F, putative, expressed	AT3G14460.1	0	LRR and NB-ARC domains-containing disease resistance protein
LOC_Os01g25810	0.838386	0	0	1	14612547	14617122	powdery mildew resistance protein PM3A, putative, expressed	AT3G14460.1	0	LRR and NB-ARC domains-containing disease resistance protein
LOC_Os01g25820	0.477749	0.001	0.00178881	1	14621295	14627937	respiratory burst oxidase, putative, expressed	AT5G47910.1	ATRBOHD,RBOHD	respiratory burst oxidase homologue D
LOC_Os01g25880	0.703402	0	0	1	14679306	14683435	dephospho-CoA kinase, putative, expressed	AT2G27490.1	ATCOAE	dephospho-CoA kinase family
LOC_Os01g25920	0.807482	0	0	1	14702305	14705998	expressed protein	0	0	0
LOC_Os01g25990	0.272677	0.0666	0.0788058	1	14730142	14738424	expressed protein	AT1G54570.1	0	Esterase/lipase/thioesterase family protein
LOC_Os01g26000	0.27527	0.0638	0.0757615	1	14742684	14748152	expressed protein	AT1G54570.1	0	Esterase/lipase/thioesterase family protein
LOC_Os01g26020	0.523184	0.0005	0.000953132	1	14752089	14754630	expressed protein	AT5G58920.1	0	0
LOC_Os01g26039	0.153228	0.2117	0.227201	1	14754773	14764507	expressed protein	AT1G54570.1	0	Esterase/lipase/thioesterase family protein
LOC_Os01g26070	0.847769	0	0	1	14769271	14769883	expressed protein	0	0	0
LOC_Os01g26080	0.76998	0	0	1	14777806	14779110	expressed protein	0	0	0
LOC_Os01g26120	0.695956	0	0	1	14793093	14797228	membrane associated DUF588 domain containing protein, putative, expressed	AT4G15630.1	0	Uncharacterised protein family (UPF0497)
LOC_Os01g26130	0.683199	0	0	1	14799300	14801932	expressed protein	0	0	0
LOC_Os01g26160	0.489346	0.0006	0.00112568	1	14809676	14822130	exportin 1, putative, expressed	AT3G05040.1	HST,HST1	ARM repeat superfamily protein
LOC_Os01g26174	0.737529	0	0	1	14825144	14828267	OsWAK5 - OsWAK receptor-like protein kinase, expressed	AT1G21230.1	WAK5	wall associated kinase 5
LOC_Os01g26240	0.892507	0	0	1	14871573	14878509	retrotransposon protein, putative, Ty1-copia subclass, expressed	0	0	0
LOC_Os01g26280	0.878492	0	0	1	14896685	14899178	OsWAK8 - OsWAK receptor-like protein kinase, expressed	AT1G21230.1	WAK5	wall associated kinase 5
LOC_Os01g26290	0.786595	0	0	1	14901174	14903208	expressed protein	0	0	0
LOC_Os01g26370	0.754292	0	0	1	14955700	14959369	expressed protein	0	0	0
LOC_Os01g26920	0.696936	0	0	1	14993201	14998107	expressed protein	AT2G39080.1	0	NAD(P)-binding Rossmann-fold superfamily protein
LOC_Os01g26940	0.445688	0.0039	0.0061305	1	15007012	15013275	transposon protein, putative, CACTA, En/Spm sub-class, expressed	0	0	0
LOC_Os01g26970	0.779964	0	0	1	15019806	15023931	expressed protein	AT2G39080.1	0	NAD(P)-binding Rossmann-fold superfamily protein
LOC_Os01g27020	0.32236	0.0331	0.0418619	1	15059422	15067554	transposon protein, putative, unclassified, expressed	0	0	0
LOC_Os01g27040	0.449312	0.0034	0.00541359	1	15075862	15083305	chromatin-remodeling complex ATPase chain, putative, expressed	0	0	0
LOC_Os01g27050	0.777181	0	0	1	15085557	15087045	flavin-containing monooxygenase family protein, putative, expressed	AT5G07800.1	0	Flavin-binding monooxygenase family protein
LOC_Os01g27120	0.558296	0	0	1	15118693	15119756	expressed protein	AT4G18425.1	0	Protein of unknown function (DUF679)
LOC_Os01g27140	0.516804	0.0001	0.000213532	1	15124631	15125398	OsGrx_C7 - glutaredoxin subgroup III, expressed	AT3G21460.1	0	Glutaredoxin family protein
LOC_Os01g27150	0.590684	0	0	1	15130857	15139604	cullin, putative, expressed	AT4G02570.1	ATCUL1,AXR6,CUL1	cullin 1
LOC_Os01g27210	0.757595	0	0	1	15170345	15171860	glutathione S-transferase, putative, expressed	AT3G62760.1	ATGSTF13	Glutathione S-transferase family protein
LOC_Os01g27230	0.871015	0	0	1	15185076	15188301	12-oxophytodienoate reductase, putative, expressed	AT1G76690.1	ATOPR2,OPR2	12-oxophytodienoate reductase 2
LOC_Os01g27260	0.706763	0	0	1	15216813	15217959	glutathione S-transferase, putative, expressed	AT3G62760.1	ATGSTF13	Glutathione S-transferase family protein
LOC_Os01g27360	0.858293	0	0	1	15281130	15283073	glutathione S-transferase, putative, expressed	AT3G62760.1	ATGSTF13	Glutathione S-transferase family protein
LOC_Os01g27520	0.322758	0.0321	0.0406857	1	15356779	15360684	tRNA synthetases class II domain containing protein, expressed	AT1G70980.1	SYNC3	Class II aminoacyl-tRNA and biotin synthetases superfamily protein
LOC_Os01g27590	0.801399	0	0	1	15389732	15392073	transposon protein, putative, Pong sub-class, expressed	0	0	0
LOC_Os01g27650	7.06153e-15	1	1	1	15418911	15421118	pentatricopeptide, putative, expressed	AT2G33680.1	0	Tetratricopeptide repeat (TPR)-like superfamily protein
LOC_Os01g27720	0.612078	0	0	1	15453620	15457813	E3 ubiquitin-protein ligase MGRN1, putative, expressed	AT3G53410.1	0	RING/U-box superfamily protein
LOC_Os01g27730	0.227143	0.1128	0.127156	1	15462065	15466760	GTPase of unknown function domain containing protein, putative, expressed	AT3G07050.1	0	GTP-binding family protein
LOC_Os01g27740	0.596567	0	0	1	15474284	15478322	dnaJ domain containing protein, expressed	AT5G18750.1	0	DNAJ heat shock N-terminal domain-containing protein
LOC_Os01g27750	0.644146	0	0	1	15479968	15493549	bifunctional 3-dehydroquinate dehydratase/shikimate dehydrogenase,chloroplast precursor, putative, expressed	AT3G06350.1	EMB3004,MEE32	dehydroquinate dehydratase, putative / shikimate dehydrogenase, putative
LOC_Os01g27770	0.81992	0	0	1	15503196	15511672	expressed protein	AT3G06350.1	EMB3004,MEE32	dehydroquinate dehydratase, putative / shikimate dehydrogenase, putative
LOC_Os01g27880	0.523923	0.0002	0.000408632	1	15568776	15573377	sucrose-phosphatase, putative, expressed	AT2G35840.1	0	Sucrose-6F-phosphate phosphohydrolase family protein
LOC_Os01g27890	0.877129	0	0	1	15581786	15583686	cytochrome P450, putative, expressed	AT3G26230.1	CYP71B24	cytochrome P450, family 71, subfamily B, polypeptide 24
LOC_Os01g27940	0.514257	0.0005	0.000953132	1	15618221	15622694	cyclin-L1-1, putative, expressed	AT2G26430.1	ATRCY1,RCY1	arginine-rich cyclin 1
LOC_Os01g27990	0.56397	0	0	1	15644812	15647065	NPL4, putative, expressed	AT2G47970.1	0	Nuclear pore localisation protein NPL4
LOC_Os01g28030	0.917363	0	0	1	15672566	15676615	peroxidase precursor, putative, expressed	AT5G15180.1	0	Peroxidase superfamily protein
LOC_Os01g28134	0.832835	0	0	1	15760468	15763180	expressed protein	0	0	0
LOC_Os01g28150	0.860882	0	0	1	15777301	15780996	OsFBX6 - F-box domain containing protein, expressed	AT5G49610.1	0	F-box family protein
LOC_Os01g28300	0.796881	0	0	1	15850967	15854629	OsFBX7 - F-box domain containing protein, expressed	AT5G07610.1	0	F-box family protein
LOC_Os01g28450	0.720027	0	0	1	15934491	15935319	SCP-like extracellular protein, expressed	AT2G14610.1	ATPR1,PR 1,PR1	pathogenesis-related gene 1
LOC_Os01g28500	0.822893	0	0	1	15958735	15959500	SCP-like extracellular protein, expressed	AT2G14610.1	ATPR1,PR 1,PR1	pathogenesis-related gene 1
LOC_Os01g28540	0.674379	0	0	1	15975324	15980624	stress regulated protein, putative, expressed	AT5G27290.1	0	0
LOC_Os01g28580	0.890314	0	0	1	15992759	15996844	expressed protein	0	0	0
LOC_Os01g28680	0.358027	0.0177	0.0238401	1	16046649	16056268	WD domain, G-beta repeat domain containing protein, expressed	AT4G03020.1	0	transducin family protein / WD-40 repeat family protein
LOC_Os01g28690	0.906356	0	0	1	16061947	16067662	nucleoporin autopeptidase domain containing protein, expressed	AT1G10390.1	0	Nucleoporin autopeptidase
LOC_Os01g28710	0.85683	0	0	1	16079293	16080059	expressed protein	0	0	0
LOC_Os01g28730	0.70023	0	0	1	16086623	16088672	protein kinase domain containing protein, expressed	AT2G48010.1	RKF3	receptor-like kinase in in flowers 3
LOC_Os01g28790	0.230123	0.1071	0.121334	1	16130515	16131447	PRAS-rich protein, putative, expressed	AT3G21570.1	0	0
LOC_Os01g28840	0.372927	0.0144	0.0198215	1	16151540	16154058	C4-dicarboxylate transporter/malic acid transport protein, expressed	AT5G24030.1	SLAH3	SLAC1 homologue 3
LOC_Os01g28989	0.647034	0	0	1	16232120	16234469	expressed protein	0	0	0
LOC_Os01g29050	0.813262	0	0	1	16260241	16266992	retrotransposon protein, putative, unclassified, expressed	0	0	0
LOC_Os01g29104	0.568614	0	0	1	16296106	16300182	expressed protein	0	0	0
LOC_Os01g29150	0.415048	0.0054	0.00820347	1	16325487	16328374	cytochrome P450 72A1, putative, expressed	AT2G26710.1	BAS1,CYP72B1,CYP734A1	Cytochrome P450 superfamily protein
LOC_Os01g29180	0.435219	0.0026	0.00425361	1	16346972	16349561	expressed protein	0	0	0
LOC_Os01g29220	0.315238	0.0362	0.0453776	1	16364894	16369857	expressed protein	AT2G48060.1	0	0
LOC_Os01g29230	0.491386	0.0009	0.00162804	1	16377716	16389716	expressed protein	AT2G48060.1	0	0
LOC_Os01g29330	0.490078	0.0008	0.00146243	1	16435856	16436845	expressed protein	AT3G02430.1	0	Protein of unknown function (DUF679)
LOC_Os01g29390	0.863984	0	0	1	16468658	16478543	expressed protein	AT1G14800.1	0	Nucleic acid-binding, OB-fold-like protein
LOC_Os01g29409	0.560874	0.0001	0.000213532	1	16480363	16494335	tRNA methyltransferase, putative, expressed	AT4G27340.1	0	Met-10+ like family protein
LOC_Os01g29430	0.0449408	0.413	0.42488	1	16495357	16503329	tetratricopeptide-like helical, putative, expressed	AT5G19020.1	MEF18	mitochondrial editing factor 18
LOC_Os01g29469	0.314044	0.0393	0.0488664	1	16511526	16518660	dual specificity protein phosphatase, putative, expressed	AT3G23610.3	DSPTP1	dual specificity protein phosphatase 1
LOC_Os01g29507	0.845795	0	0	1	16540178	16545913	retrotransposon, putative, centromere-specific, expressed	0	0	0
LOC_Os01g29600	0.399427	0.0084	0.0122135	1	16588536	16589162	expressed protein	0	0	0
LOC_Os01g29610	0.410219	0.0061	0.00915889	1	16590518	16597459	expressed protein	AT4G31810.1	0	ATP-dependent caseinolytic (Clp) protease/crotonase family protein
LOC_Os01g29740	0.58257	0	0	1	16659734	16664416	expressed protein	AT3G15780.1	0	0
LOC_Os01g29804	0.856611	0	0	1	16693961	16700745	expressed protein	0	0	0
LOC_Os01g29820	0.769869	0	0	1	16706250	16709605	expressed protein	0	0	0
LOC_Os01g29830	0.626585	0	0	1	16716655	16719424	expressed protein	0	0	0
LOC_Os01g31020	0.776089	0	0	1	16961290	16973754	retrotransposon protein, putative, unclassified, expressed	0	0	0
LOC_Os01g31050	0.772292	0	0	1	16982168	16983007	expressed protein	0	0	0
LOC_Os01g31110	0.517193	0.0004	0.000776209	1	17012521	17016324	CRS2-associated factor 1, chloroplast precursor, putative, expressed	AT2G20020.1	ATCAF1,CAF1	RNA-binding CRS1 / YhbY (CRM) domain-containing protein
LOC_Os01g31220	0.523858	0.0003	0.000594936	1	17066935	17070832	expressed protein	AT3G16200.1	0	0
LOC_Os01g31360	0.0683142	0.3772	0.389961	1	17151655	17157845	expressed protein	AT3G54500.1	0	0
LOC_Os01g31370	0.387591	0.0105	0.0149412	1	17159673	17161710	glycosyltransferase, putative, expressed	AT2G41640.1	0	Glycosyltransferase family 61 protein
LOC_Os01g31470	0.215557	0.1303	0.145009	1	17210255	17218310	mov34/MPN/PAD-1 family protein, expressed	AT4G16144.1	AMSH3	associated molecule with the SH3 domain of STAM 3
LOC_Os01g31494	0.843727	0	0	1	17226661	17228698	expressed protein	0	0	0
LOC_Os01g31570	0.742027	0	0	1	17262173	17262493	expressed protein	0	0	0
LOC_Os01g31580	0.640295	0	0	1	17266159	17274840	BZIP protein, putative, expressed	AT1G52320.2	0	0
LOC_Os01g31610	0.502734	0.0007	0.00129508	1	17301967	17303723	tyrosyl-tRNA synthetase, putative, expressed	AT3G02660.1	emb2768	Tyrosyl-tRNA synthetase, class Ib, bacterial/mitochondrial
LOC_Os01g31629	0.568348	0.0002	0.000408632	1	17309298	17325760	expressed protein	AT1G55080.1	MED9	0
LOC_Os01g31680	0.417783	0.0053	0.00806615	1	17341202	17346405	uncharacterized protein sll0194, putative, expressed	AT2G01110.1	APG2,PGA2,TATC,UNE3	Sec-independent periplasmic protein translocase
LOC_Os01g31690	0.213584	0.1296	0.144293	1	17349311	17350816	oxygen-evolving enhancer protein 1, chloroplast precursor, putative, expressed	AT3G50820.1	OEC33,PSBO-2,PSBO2	photosystem II subunit O-2
LOC_Os01g31770	0.391661	0.0092	0.0132737	1	17394269	17404492	oxidoreductase, 2OG-Fe oxygenase family protein, putative, expressed	AT3G18210.1	0	2-oxoglutarate (2OG) and Fe(II)-dependent oxygenase superfamily protein
LOC_Os01g31800	0.334355	0.0285	0.0365622	1	17420432	17421291	Core histone H2A/H2B/H3/H4 domain containing protein, putative, expressed	AT5G02560.1	HTA12	histone H2A 12
LOC_Os01g31810	0.831299	0	0	1	17422800	17429393	RNA recognition motif containing protein, putative, expressed	AT3G46020.1	0	RNA-binding (RRM/RBD/RNP motifs) family protein
LOC_Os01g31870	0.704868	0	0	1	17457002	17465049	natural resistance-associated macrophage protein, putative, expressed	AT1G80830.1	ATNRAMP1,NRAMP1,PMIT1	natural resistance-associated macrophage protein 1
LOC_Os01g31890	0.800436	0	0	1	17470274	17471520	transposon protein, putative, unclassified, expressed	0	0	0
LOC_Os01g31920	0.81516	0	0	1	17482326	17486091	expressed protein	0	0	0
LOC_Os01g31940	0.452481	0.002	0.00336025	1	17490452	17491820	purine permease, putative, expressed	AT1G30840.1	ATPUP4,PUP4	purine permease 4
LOC_Os01g31980	0.476832	0.0006	0.00112568	1	17504338	17512384	MATE efflux family protein, putative, expressed	AT1G15150.1	0	MATE efflux family protein
LOC_Os01g32090	0.299531	0.0462	0.0564919	1	17559698	17567805	PPR repeat domain containing protein, putative, expressed	AT1G71060.1	0	Tetratricopeptide repeat (TPR)-like superfamily protein
LOC_Os01g32120	0.594989	0	0	1	17581113	17582133	OsCML11 - Calmodulin-related calcium sensor protein, expressed	AT1G32250.1	0	Calcium-binding EF-hand family protein
LOC_Os01g32130	0.584353	0	0	1	17583645	17586310	expressed protein	AT1G60640.1	0	0
LOC_Os01g32170	0.421143	0.0044	0.00682795	1	17605172	17607576	pentatricopeptide, putative, expressed	AT5G11310.1	0	Pentatricopeptide repeat (PPR) superfamily protein
LOC_Os01g32184	0.497689	0.0007	0.00129508	1	17612327	17626975	tetratricopeptide repeat protein 5, putative, expressed	0	0	0
LOC_Os01g32259	0.771737	0	0	1	17681433	17683094	expressed protein	0	0	0
LOC_Os01g32280	0.828166	0	0	1	17697080	17706376	transmembrane protein, putative, expressed	AT5G19930.1	0	Protein of unknown function DUF92, transmembrane
LOC_Os01g32300	0.408112	0.0073	0.0107695	1	17708791	17713472	expressed protein	AT1G71080.1	0	RNA polymerase II transcription elongation factor
LOC_Os01g32330	0.332491	0.0333	0.0420797	1	17740974	17742308	heavy metal-associated domain containing protein, expressed	AT1G71050.1	0	Heavy metal transport/detoxification superfamily protein
LOC_Os01g32350	0.260417	0.0775	0.0904759	1	17746363	17751130	OsClp2 - Putative Clp protease homologue, expressed	AT1G66670.1	CLPP3,NCLPP3	CLP protease proteolytic subunit 3
LOC_Os01g32364	0.564048	0	0	1	17756051	17765020	Os1bglu1 - beta-mannosidase/glucosidase homologue, expressed	AT3G18080.1	BGLU44	B-S glucosidase 44
LOC_Os01g32380	0.774161	0	0	1	17767880	17768465	expressed protein	0	0	0
LOC_Os01g32439	0.896374	0	0	1	17792209	17794532	expressed protein	0	0	0
LOC_Os01g32460	0.808051	0	0	1	17798261	17799032	expressed protein	0	0	0
LOC_Os01g32610	0.854933	0	0	1	17881781	17885487	expressed protein	0	0	0
LOC_Os01g32640	0.369778	0.0169	0.0228753	1	17894912	17898610	OsFBX9 - F-box domain containing protein, expressed	AT5G03970.2	0	F-box associated ubiquitination effector family protein
LOC_Os01g32660	0.479617	0.0013	0.00227012	1	17904775	17910174	STE_MEK_ste7_MAP2K.2 - STE kinases include homologs to sterile 7, sterile 11 and sterile 20 from yeast, expressed	AT5G56580.1	ANQ1,ATMKK6,MKK6	MAP kinase kinase 6
LOC_Os01g32670	0.468858	0.0018	0.00305022	1	17911523	17912150	expressed protein	0	0	0
LOC_Os01g32710	0.579107	0	0	1	17932853	17934360	EDM2, putative, expressed	AT5G55390.1	EDM2	ENHANCED DOWNY MILDEW 2
LOC_Os01g32720	0.614147	0	0	1	17935889	17947080	expressed protein	AT5G55390.1	EDM2	ENHANCED DOWNY MILDEW 2
LOC_Os01g32730	0.305657	0.0411	0.0509036	1	17947747	17951664	tetratricopeptide repeat containing protein, putative, expressed	AT3G14110.2	FLU	Tetratricopeptide repeat (TPR)-like superfamily protein
LOC_Os01g32750	0.641998	0	0	1	17960865	17968602	TATA binding protein-associated factor, putative, expressed	AT1G04950.1	ATTAF6,TAF6,TAFII59	TATA BOX ASSOCIATED FACTOR II 59
LOC_Os01g32770	0.331024	0.0268	0.0346065	1	17975816	17977327	DUF260 domain containing protein, putative, expressed	AT3G02550.1	LBD41	LOB domain-containing protein 41
LOC_Os01g32780	0.590444	0	0	1	17990828	17993764	universal stress protein domain containing protein, putative, expressed	AT1G68300.1	0	Adenine nucleotide alpha hydrolases-like superfamily protein
LOC_Os01g32790	0.519198	0.0001	0.000213532	1	17994549	17997769	expressed protein	AT4G05400.1	0	copper ion binding
LOC_Os01g32800	0.219112	0.1275	0.142137	1	17999299	18002878	proteasome subunit, putative, expressed	AT4G19006.1	0	Proteasome component (PCI) domain protein
LOC_Os01g32830	0.665884	0	0	1	18013675	18017027	expressed protein	AT1G32080.1	0	membrane protein, putative
LOC_Os01g32840	0.674324	0	0	1	18022008	18024750	expressed protein	0	0	0
LOC_Os01g32849	0.45346	0.0027	0.0044007	1	18026504	18030389	expressed protein	0	0	0
LOC_Os01g32864	0.834374	0	0	1	18033722	18036566	retrotransposon protein, putative, unclassified, expressed	0	0	0
LOC_Os01g32870	0.540326	0.0001	0.000213532	1	18041759	18050240	heat shock protein DnaJ, putative, expressed	AT1G68370.1	ARG1	Chaperone DnaJ-domain superfamily protein
LOC_Os01g32880	0.374424	0.0145	0.0199459	1	18051517	18054939	AP-3 complex subunit delta, putative, expressed	AT1G48760.1	delta-ADR	delta-adaptin
LOC_Os01g32890	0.363482	0.0171	0.0231129	1	18062446	18063975	expressed protein	AT1G61730.1	0	DNA-binding storekeeper protein-related transcriptional regulator
LOC_Os01g32920	0.407046	0.0057	0.00861363	1	18073579	18074498	ZOS1-08 - C2H2 zinc finger protein, expressed	AT1G67030.1	ZFP6	zinc finger protein 6
LOC_Os01g32964	0.422478	0.0058	0.00875133	1	18087601	18095186	protein phosphotase protein, putative, expressed	AT1G68410.1	0	Protein phosphatase 2C family protein
LOC_Os01g32980	0.452377	0.0023	0.00380287	1	18101551	18111348	mitochondrial carrier protein, putative, expressed	AT1G25380.1	ATNDT2,NDT2	NAD+ transporter 2
LOC_Os01g33000	0.18918	0.1526	0.167841	1	18124929	18128894	expressed protein	AT1G15030.1	0	Protein of unknown function (DUF789)
LOC_Os01g33020	0.28131	0.0602	0.0718099	1	18135288	18138335	trafficking protein particle complex subunit 1, putative, expressed	AT1G51160.1	0	SNARE-like superfamily protein
LOC_Os01g33030	0.150921	0.2203	0.235605	1	18140743	18142908	Brix domain containing protein, putative, expressed	AT3G23620.1	0	Ribosomal RNA processing Brix domain protein
LOC_Os01g33040	0.300448	0.0475	0.0579471	1	18150894	18157844	kinesin motor domain containing protein, expressed	AT1G18370.1	ATNACK1,HIK,NACK1	ATP binding microtubule motor family protein
LOC_Os01g33050	0.37089	0.0126	0.0175938	1	18158641	18163459	ribosomal protein L24, putative, expressed	AT2G44860.1	0	Ribosomal protein L24e family protein
LOC_Os01g33060	0.559057	0	0	1	18163746	18173603	HEAT repeat family protein, putative, expressed	AT5G16210.1	0	HEAT repeat-containing protein
LOC_Os01g33070	0.329884	0.0306	0.0389806	1	18176535	18177876	pentatricopeptide repeat protein PPR868-14, putative, expressed	AT5G66500.1	0	Tetratricopeptide repeat (TPR)-like superfamily protein
LOC_Os01g33080	0.466579	0.0008	0.00146243	1	18186985	18193374	fimbrin-like protein 2, putative, expressed	AT5G48460.1	0	Actin binding Calponin homology (CH) domain-containing protein
LOC_Os01g33090	0.547744	0.0002	0.000408632	1	18205177	18208221	expressed protein	AT2G01210.1	0	Leucine-rich repeat protein kinase family protein
LOC_Os01g33110	0.624166	0	0	1	18229321	18233091	receptor-like protein kinase 5 precursor, putative, expressed	AT4G08850.1	0	Leucine-rich repeat receptor-like protein kinase family protein
LOC_Os01g33160	0.374767	0.0146	0.0200725	1	18259565	18267198	stress responsive A/B Barrel domain containing protein, expressed	AT3G17210.1	ATHS1,HS1	heat stable protein 1
LOC_Os01g33204	0.80318	0	0	1	18284604	18288878	retrotransposon protein, putative, unclassified, expressed	0	0	0
LOC_Os01g33230	0.642644	0	0	1	18298135	18303981	UDP-N-acetylglucosamine--N-acetylmuramyl-pyrophosphor yl-undecaprenol N-acetylglucosamine transferase, putative, expressed	AT1G73740.1	0	UDP-Glycosyltransferase superfamily protein
LOC_Os01g33420	0.645033	0	0	1	18394242	18401699	glycosyl hydrolase family protein 27, putative, expressed	AT3G26380.1	0	Melibiase family protein
LOC_Os01g33450	0.77397	0	0	1	18416920	18418444	expressed protein	0	0	0
LOC_Os01g33460	0.820539	0	0	1	18425445	18430767	retrotransposon protein, putative, unclassified, expressed	0	0	0
LOC_Os01g33490	0.158746	0.2086	0.224171	1	18438308	18439610	OsFBX10 - F-box domain containing protein, expressed	AT5G43190.1	0	Galactose oxidase/kelch repeat superfamily protein
LOC_Os01g33514	0.653757	0	0	1	18446990	18448953	expressed protein	0	0	0
LOC_Os01g33540	0.925102	0	0	1	18459261	18463345	transposon protein, putative, unclassified, expressed	0	0	0
LOC_Os01g33684	0.938848	0	0	1	18531902	18540820	disease resistance RPP13-like protein 1, putative, expressed	AT3G14470.1	0	NB-ARC domain-containing disease resistance protein
LOC_Os01g33710	0.82047	0	0	1	18555703	18556813	expressed protein	0	0	0
LOC_Os01g33720	0.813497	0	0	1	18559025	18559598	hypothetical protein	0	0	0
LOC_Os01g33762	0.815998	0	0	1	18585545	18587695	expressed protein	0	0	0
LOC_Os01g33770	0.388136	0.0136	0.0188324	1	18589667	18590308	expressed protein	0	0	0
LOC_Os01g33784	0.458761	0.0021	0.00350825	1	18595126	18597589	lipase family protein, putative, expressed	AT1G73920.1	0	alpha/beta-Hydrolases superfamily protein
LOC_Os01g33800	0.499303	0.0008	0.00146243	1	18600976	18611575	heat shock protein DnaJ, putative, expressed	AT1G65280.1	0	DNAJ heat shock N-terminal domain-containing protein
LOC_Os01g33960	0.643572	0	0	1	18684016	18693589	transposon protein, putative, CACTA, En/Spm sub-class, expressed	0	0	0
LOC_Os01g34010	0.691591	0	0	1	18719946	18723104	expressed protein	AT5G18980.1	0	ARM repeat superfamily protein
LOC_Os01g34050	0.668784	0	0	1	18749285	18750480	expressed protein	0	0	0
LOC_Os01g34060	0.684966	0	0	1	18755268	18756900	MYB family transcription factor, putative, expressed	AT1G49010.1	0	Duplicated homeodomain-like superfamily protein
LOC_Os01g34080	0.547791	0	0	1	18763270	18774476	armadillo/beta-catenin-like repeat family protein, expressed	AT1G23180.1	0	ARM repeat superfamily protein
LOC_Os01g34190	0.459195	0.0029	0.00469898	1	18847970	18851815	G-patch domain containing protein, expressed	AT1G30480.1	DRT111	D111/G-patch domain-containing protein
LOC_Os01g34200	0.600297	0	0	1	18853567	18857379	AATF, putative, expressed	AT5G61330.1	0	rRNA processing protein-related
LOC_Os01g34330	0.348796	0.0199	0.0265166	1	18923606	18939279	BAH domain containing protein, expressed	AT4G11560.1	0	bromo-adjacent homology (BAH) domain-containing protein
LOC_Os01g34350	0.497464	0.001	0.00178881	1	18940388	18945666	RNA-dependent RNA polymerase, putative, expressed	AT3G49500.1	RDR6,SDE1,SGS2	RNA-dependent RNA polymerase 6
LOC_Os01g34390	0.560324	0.0001	0.000213532	1	18961318	18969005	prenyltransferase, putative, expressed	AT2G44520.1	COX10	cytochrome c oxidase 10
LOC_Os01g34420	0.198651	0.1466	0.161594	1	18977424	18978320	expressed protein	AT3G49410.1	0	Transcription factor IIIC, subunit 5
LOC_Os01g34430	0.026318	0.4462	0.457023	1	18979441	18989543	expressed protein	AT3G49410.1	0	Transcription factor IIIC, subunit 5
LOC_Os01g34480	0.816445	0	0	1	19009708	19012975	NAD dependent epimerase/dehydratase family protein, putative, expressed	AT5G19440.1	0	NAD(P)-binding Rossmann-fold superfamily protein
LOC_Os01g34560	0.415945	0.0056	0.0084755	1	19059233	19061180	3-ketoacyl-CoA synthase, putative, expressed	AT1G25450.1	CER60,KCS5	3-ketoacyl-CoA synthase 5
LOC_Os01g34590	0.848989	0	0	1	19073047	19073890	expressed protein	0	0	0
LOC_Os01g34610	0.673931	0	0	1	19079248	19082074	expressed protein	AT1G58210.1	EMB1674	kinase interacting family protein
LOC_Os01g34614	0.623394	0	0	1	19085832	19088290	DNA directed RNA polymerase, 7 kDa subunit domain containing protein, expressed	AT5G41010.1	NRPB12,NRPD12,NRPE12	DNA directed RNA polymerase, 7 kDa subunit
LOC_Os01g34620	0.492759	0.0005	0.000953132	1	19089909	19094304	OsGrx_S15.1 - glutaredoxin subgroup II, expressed	AT3G15660.1	ATGRX4,GRX4	glutaredoxin 4
LOC_Os01g34630	0.11291	0.2859	0.30031	1	19095517	19100157	retrotransposon protein, putative, Ty1-copia subclass, expressed	0	0	0
LOC_Os01g34660	0.732654	0	0	1	19110908	19113315	RNAse P Rpr2/Rpp21 subunit domain containing protein, expressed	AT5G41270.1	0	0
LOC_Os01g34670	0.393591	0.0098	0.0140438	1	19115246	19122409	transposon protein, putative, unclassified, expressed	0	0	0
LOC_Os01g34690	0.642984	0	0	1	19129968	19133883	expressed protein	AT1G29980.1	0	Protein of unknown function, DUF642
LOC_Os01g34700	0.4212	0.0069	0.0102353	1	19135802	19139895	dienelactone hydrolase family protein, expressed	AT2G32520.1	0	alpha/beta-Hydrolases superfamily protein
LOC_Os01g34780	0.174181	0.1815	0.196792	1	19177736	19185746	protein binding protein, putative, expressed	AT1G44910.1	ATPRP40A,PRP40A	pre-mRNA-processing protein 40A
LOC_Os01g34790	0.477471	0.0014	0.00242792	1	19200085	19201308	expressed protein	0	0	0
LOC_Os01g34850	0.890171	0	0	1	19242042	19243853	OsHKT2;3 - Na+ transporter, expressed	AT4G10310.1	ATHKT1,HKT1	high-affinity K+ transporter 1
LOC_Os01g34860	0.649025	0	0	1	19245153	19248201	expressed protein	AT2G35330.1	0	RING/U-box superfamily protein
LOC_Os01g34870	0.249514	0.0912	0.104818	1	19252668	19257404	expressed protein	AT2G32590.1	0	0
LOC_Os01g34880	0.236442	0.1037	0.117788	1	19258341	19260839	callose synthase, putative, expressed	AT1G06490.1	ATGSL07,atgsl7,gsl07	glucan synthase-like 7
LOC_Os01g34890	0.335262	0.0278	0.0357492	1	19264464	19280458	GLUCAN SYNTHASE-LIKE protein, putative, expressed	AT3G59100.1	ATGSL11,gsl11	glucan synthase-like 11
LOC_Os01g34930	0.5321	0.0001	0.000213532	1	19303350	19306036	callose synthase, putative, expressed	AT3G59100.1	ATGSL11,gsl11	glucan synthase-like 11
LOC_Os01g34970	0.736206	0	0	1	19352055	19359549	MDR-like ABC transporter, putative, expressed	AT1G02520.1	PGP11	P-glycoprotein 11
LOC_Os01g35030	0.88181	0	0	1	19378169	19387198	MDR-like ABC transporter, putative, expressed	AT1G02520.1	PGP11	P-glycoprotein 11
LOC_Os01g35040	0.300349	0.0478	0.0582817	1	19389831	19392858	ZOS1-09 - C2H2 zinc finger protein, expressed	AT4G15420.1	0	Ubiquitin fusion degradation UFD1 family protein
LOC_Os01g35050	0.701922	0	0	1	19394462	19405480	early-responsive to dehydration protein-related, putative, expressed	AT4G22120.1	0	ERD (early-responsive to dehydration stress) family protein
LOC_Os01g35160	0.775465	0	0	1	19454154	19458314	TKL_IRAK_DUF26-lh.4 - DUF26 kinases have homology to DUF26 containing loci, expressed	AT4G05200.1	CRK25	cysteine-rich RLK (RECEPTOR-like protein kinase) 25
LOC_Os01g35170	0.219445	0.1183	0.132828	1	19466274	19469025	tRNA methyltransferase, putative, expressed	AT5G17660.1	0	tRNA (guanine-N-7) methyltransferase
LOC_Os01g35184	0.109533	0.2916	0.305943	1	19469262	19477606	CAMK_KIN1/SNF1/Nim1_like.10 - CAMK includes calcium/calmodulin depedent protein kinases, expressed	AT4G24400.1	ATCIPK8,CIPK8,PKS11,SnRK3.13	CBL-interacting protein kinase 8
LOC_Os01g35230	0.669682	0	0	1	19505311	19508412	1-aminocyclopropane-1-carboxylate oxidase homolog 1, putative, expressed	AT5G59530.1	0	2-oxoglutarate (2OG) and Fe(II)-dependent oxygenase superfamily protein
LOC_Os01g35330	0.899654	0	0	1	19549153	19550352	circumsporozoite protein precursor, putative, expressed	0	0	0
LOC_Os01g35580	0.702952	0	0	1	19681825	19686311	expressed protein	0	0	0
LOC_Os01g35590	0.714273	0	0	1	19689459	19692954	expressed protein	0	0	0
LOC_Os01g35789	0.786613	0	0	1	19823676	19826681	expressed protein	0	0	0
LOC_Os01g35830	0.770984	0	0	1	19845648	19848352	expressed protein	0	0	0
LOC_Os01g35910	0.817047	0	0	1	19874820	19875053	expressed protein	0	0	0
LOC_Os01g35930	0.796309	0	0	1	19884254	19886352	retrotransposon protein, putative, unclassified, expressed	0	0	0
LOC_Os01g35990	0.786768	0	0	1	19911223	19914280	RNAse P Rpr2/Rpp21 subunit domain containing protein, expressed	AT5G41270.1	0	0
LOC_Os01g36060	0.804068	0	0	1	19954060	19955117	expressed protein	0	0	0
LOC_Os01g36070	0.530973	0.0003	0.000594936	1	19959667	19961992	nodulin MtN3 family protein, putative, expressed	AT3G14770.1	0	Nodulin MtN3 family protein
LOC_Os01g36080	0.243266	0.0942	0.107971	1	19962457	19970080	protein phosphatase 2C containing protein, expressed	AT2G40860.1	0	protein kinase family protein / protein phosphatase 2C ( PP2C) family protein
LOC_Os01g36090	0.404841	0.0068	0.0101029	1	19972083	19973030	DNA-damage-repair/toleration protein DRT102, putative, expressed	AT3G04880.1	DRT102	DNA-damage-repair/toleration protein (DRT102)
LOC_Os01g36220	0.310856	0.0406	0.050342	1	20033503	20035006	bZIP transcription factor domain containing protein, expressed	AT1G75390.1	AtbZIP44,bZIP44	basic leucine-zipper 44
LOC_Os01g36229	0.503757	0.0007	0.00129508	1	20041617	20044744	expressed protein	AT5G16560.1	KAN,KAN1	Homeodomain-like superfamily protein
LOC_Os01g36240	0.663469	0	0	1	20061961	20066530	peroxidase precursor, putative, expressed	AT5G66390.1	0	Peroxidase superfamily protein
LOC_Os01g36294	0.807764	0	0	1	20124194	20126856	cytochrome P450, putative, expressed	AT3G26320.1	CYP71B36	cytochrome P450, family 71, subfamily B, polypeptide 36
LOC_Os01g36350	0.778407	0	0	1	20153480	20156427	cytochrome P450, putative, expressed	AT3G48300.1	CYP71A23	cytochrome P450, family 71, subfamily A, polypeptide 23
LOC_Os01g36390	0.325627	0.0306	0.0389806	1	20192025	20197004	MCM4 - Putative minichromosome maintenance MCM complex subunit 4, expressed	AT2G16440.1	MCM4	Minichromosome maintenance (MCM2/3/5) family protein
LOC_Os01g36460	0.506289	0.0006	0.00112568	1	20240497	20242740	MYB family transcription factor, putative, expressed	AT5G26660.1	ATMYB86,MYB86	myb domain protein 86
LOC_Os01g36540	0.374117	0.0134	0.0185861	1	20280855	20282564	pentatricopeptide, putative, expressed	AT1G64310.1	0	Tetratricopeptide repeat (TPR)-like superfamily protein
LOC_Os01g36580	0.631445	0	0	1	20299522	20302467	auxin-induced protein 5NG4, putative, expressed	AT5G64700.1	0	nodulin MtN21 /EamA-like transporter family protein
LOC_Os01g36600	0.483721	0.0009	0.00162804	1	20312945	20314180	PPR repeat domain containing protein, putative, expressed	AT4G38150.1	0	Pentatricopeptide repeat (PPR) superfamily protein
LOC_Os01g36610	0.358958	0.0174	0.0234681	1	20314316	20316106	expressed protein	AT5G40400.1	0	Pentatricopeptide repeat (PPR) superfamily protein
LOC_Os01g36620	0.506366	0.0003	0.000594936	1	20317862	20319378	pectate lyase family protein, expressed	AT3G55140.1	0	Pectin lyase-like superfamily protein
LOC_Os01g36630	0.185772	0.1678	0.183279	1	20322698	20326376	jmjC domain-containing protein 4, putative, expressed	AT5G63080.1	0	2-oxoglutarate (2OG) and Fe(II)-dependent oxygenase superfamily protein
LOC_Os01g36640	0.808692	0	0	1	20327990	20334833	disease resistance protein RPM1, putative, expressed	AT3G07040.1	RPM1,RPS3	NB-ARC domain-containing disease resistance protein
LOC_Os01g36660	0.427555	0.0049	0.00751946	1	20338108	20341899	carboxyl-terminal peptidase, putative, expressed	AT1G23340.1	0	Protein of Unknown Function (DUF239)
LOC_Os01g36670	0.613967	0	0	1	20351524	20364454	expressed protein	AT3G17450.1	0	hAT dimerisation domain-containing protein
LOC_Os01g36710	0.742796	0	0	1	20379417	20383368	transposon protein, putative, Pong sub-class, expressed	0	0	0
LOC_Os01g36720	0.340272	0.0233	0.0305303	1	20386195	20388517	transporter, major facilitator family, putative, expressed	AT5G14570.1	ATNRT2.7,NRT2.7	high affinity nitrate transporter 2.7
LOC_Os01g36790	0.622493	0	0	1	20464606	20469249	TKL_IRAK_DUF26-lf.2 - DUF26 kinases have homology to DUF26 containing loci, expressed	AT1G70520.1	CRK2	cysteine-rich RLK (RECEPTOR-like protein kinase) 2
LOC_Os01g36820	0.85902	0	0	1	20480000	20482782	expressed protein	0	0	0
LOC_Os01g36840	0.494997	0.001	0.00178881	1	20489154	20501766	ATP-binding region, ATPase-like domain containing protein, expressed	AT1G19100.1	0	Histidine kinase-, DNA gyrase B-, and HSP90-like ATPase family protein
LOC_Os01g36860	0.237338	0.1029	0.11699	1	20522447	20528243	DEAD-box ATP-dependent RNA helicase 40, putative, expressed	0	0	0
LOC_Os01g36870	0.333227	0.0283	0.0363386	1	20535086	20538945	phox domain-containing protein, putative, expressed	AT3G48195.1	0	Phox (PX) domain-containing protein
LOC_Os01g36890	0.237323	0.1037	0.117788	1	20540829	20547112	DEAD-box ATP-dependent RNA helicase, putative, expressed	0	0	0
LOC_Os01g36920	0.046219	0.4119	0.423825	1	20570953	20576221	DEAD-box ATP-dependent RNA helicase, putative, expressed	0	0	0
LOC_Os01g36930	0.507333	0.0008	0.00146243	1	20581615	20589583	ubiquitin carboxyl-terminal hydrolase 6, putative, expressed	AT1G51710.1	ATUBP6,UBP6	ubiquitin-specific protease 6
LOC_Os01g36940	0.431951	0.0032	0.0051261	1	20595192	20598852	OsFBX13 - F-box domain containing protein, expressed	AT4G10925.1	0	Nuclear transport factor 2 (NTF2) family protein
LOC_Os01g36950	0.465733	0.0018	0.00305022	1	20599314	20602261	N-rich protein, putative, expressed	AT5G42050.1	0	DCD (Development and Cell Death) domain protein
LOC_Os01g37040	0.247331	0.087	0.100439	1	20662990	20665064	retrotransposon protein, putative, Ty1-copia subclass, expressed	0	0	0
LOC_Os01g37050	0.62436	0	0	1	20665462	20671097	ribonuclease III domain protein, putative, expressed	AT3G20420.1	ATRTL2,RTL2	RNAse THREE-like protein 2
LOC_Os01g37090	0.313853	0.0369	0.0461555	1	20700553	20703076	expressed protein	AT4G39300.1	0	0
LOC_Os01g37120	0.36167	0.0182	0.0244612	1	20717034	20722254	WD domain, G-beta repeat domain containing protein, expressed	AT2G46560.1	0	transducin family protein / WD-40 repeat family protein
LOC_Os01g37130	0.310138	0.0404	0.0501242	1	20738583	20742431	protein phosphatase 2C, putative, expressed	AT4G27800.1	PPH1,TAP38	thylakoid-associated phosphatase 38
LOC_Os01g37210	0.737342	0	0	1	20783355	20785479	expressed protein	0	0	0
LOC_Os01g37260	0.846325	0	0	1	20805790	20810162	OsFBX14 - F-box domain containing protein, expressed	AT1G13570.1	0	F-box/RNI-like superfamily protein
LOC_Os01g37280	0.712026	0	0	1	20816955	20820446	expressed protein	0	0	0
LOC_Os01g37350	0.81537	0	0	1	20849734	20857251	retrotransposon protein, putative, Ty3-gypsy subclass, expressed	0	0	0
LOC_Os01g37460	0.764833	0	0	1	20935789	20937446	zinc finger family protein, putative, expressed	AT3G15680.1	0	Ran BP2/NZF zinc finger-like superfamily protein
LOC_Os01g37470	0.563957	0.0001	0.000213532	1	20938332	20941357	asp/Glu racemase, putative, expressed	AT1G15410.1	0	aspartate-glutamate racemase family
LOC_Os01g37480	0.592544	0	0	1	20942118	20945758	expressed protein	AT5G11280.1	0	0
LOC_Os01g37490	0.172242	0.1987	0.21411	1	20950401	20951941	dynein light chain type 1 domain containing protein, expressed	AT5G20110.1	0	Dynein light chain type 1 family protein
LOC_Os01g37500	0.172199	0.1922	0.20756	1	20952086	20953296	expressed protein	0	0	0
LOC_Os01g37510	0.415432	0.0052	0.00792885	1	20953958	20955515	peptide deformylase, putative, expressed	AT1G15390.1	ATDEF1,PDF1A	peptide deformylase 1A
LOC_Os01g37560	0.33585	0.0265	0.034262	1	20987760	20992534	chaperone protein dnaJ 49, putative, expressed	AT3G57340.1	0	Heat shock protein DnaJ, N-terminal with domain of unknown function (DUF1977)
LOC_Os01g37590	0.551343	0.0001	0.000213532	1	21038806	21041083	peptide transporter PTR2, putative, expressed	AT2G26690.1	0	Major facilitator superfamily protein
LOC_Os01g37630	0.446043	0.0043	0.00669154	1	21056631	21058040	esterase, putative, expressed	AT2G23610.1	ATMES3,MES3	methyl esterase 3
LOC_Os01g37670	0.405742	0.0076	0.0111671	1	21068507	21070217	OsFBX15 - F-box domain containing protein, expressed	AT3G17490.1	0	F-box and associated interaction domains-containing protein
LOC_Os01g37690	0.252451	0.0839	0.0971769	1	21071370	21076730	sodium/calcium exchanger protein, putative, expressed	AT3G51860.1	ATCAX3,ATHCX1,CAX1-LIKE,CAX3	cation exchanger 3
LOC_Os01g37750	0.505918	0.0004	0.000776209	1	21114737	21115791	glutathione S-transferase, putative, expressed	AT1G10360.1	ATGSTU18,GST29,GSTU18	glutathione S-transferase TAU 18
LOC_Os01g37760	0.378819	0.0131	0.0182168	1	21118894	21124772	glutamate dehydrogenase protein, putative, expressed	AT1G51720.1	0	Amino acid dehydrogenase family protein
LOC_Os01g37770	0.47789	0.0015	0.00258572	1	21124856	21128357	RWD domain containing protein, expressed	AT1G51730.1	0	Ubiquitin-conjugating enzyme family protein
LOC_Os01g37790	0.26534	0.0726	0.0852382	1	21138870	21143094	expressed protein	AT1G51745.1	0	Tudor/PWWP/MBT superfamily protein
LOC_Os01g37800	0.413135	0.0055	0.00834086	1	21143775	21146236	ras-related protein, putative, expressed	AT1G02130.1	ARA-5,ARA5,ATRAB1B,ATRABD2A,RA-5,RABD2A	RAS 5
LOC_Os01g37820	0.693845	0	0	1	21151490	21155639	oxidoreductase/ transition metal ion binding protein, putative, expressed	AT4G29400.1	0	Protein of unknown function (DUF3531)
LOC_Os01g37825	0.540841	0.0001	0.000213532	1	21159072	21167577	M16 domain containing zinc peptidase, putative, expressed	AT5G56730.1	0	Insulinase (Peptidase family M16) protein
LOC_Os01g37832	0.627375	0	0	1	21167873	21172661	thioredoxin, putative, expressed	AT2G25950.1	0	Protein of unknown function (DUF1000)
LOC_Os01g37837	0.227096	0.1089	0.123164	1	21175744	21178471	seryl-tRNA synthetase, putative, expressed	AT5G27470.1	0	seryl-tRNA synthetase / serine--tRNA ligase
LOC_Os01g37842	0.0117741	0.4751	0.485069	1	21181431	21184378	expressed protein	AT3G20430.1	0	0
LOC_Os01g37850	0.339372	0.0219	0.0288845	1	21184942	21187426	expressed protein	AT4G26240.1	0	0
LOC_Os01g37870	0.557546	0	0	1	21195398	21202961	PPR repeat domain containing protein, putative, expressed	AT1G10910.1	0	Pentatricopeptide repeat (PPR) superfamily protein
LOC_Os01g37910	0.656221	0	0	1	21230393	21234929	vacuolar-processing enzyme precursor, putative, expressed	AT4G32940.1	GAMMA-VPE,GAMMAVPE	gamma vacuolar processing enzyme
LOC_Os01g37920	0.645408	0	0	1	21241628	21242888	expressed protein	0	0	0
LOC_Os01g37950	0.740547	0	0	1	21261897	21262392	expressed protein	0	0	0
LOC_Os01g37960	0.304711	0.0424	0.0523307	1	21265644	21270839	hydrolase, putative, expressed	AT1G51760.1	IAR3,JR3	peptidase M20/M25/M40 family protein
LOC_Os01g37980	0.651929	0	0	1	21275618	21278815	vesicle transport v-SNARE protein, putative, expressed	AT1G26670.1	ATVTI12,VTI12,VTI1B	Vesicle transport v-SNARE family protein
LOC_Os01g38140	0.869219	0	0	1	21354470	21365360	retrotransposon protein, putative, unclassified, expressed	0	0	0
LOC_Os01g38180	0.869021	0	0	1	21381884	21389644	peptidyl-prolyl isomerase, putative, expressed	AT5G48570.1	ATFKBP65,FKBP65,ROF2	FKBP-type peptidyl-prolyl cis-trans isomerase family protein
LOC_Os01g38190	0.85808	0	0	1	21392229	21393771	plant protein of unknown function domain containing protein, expressed	AT3G50130.1	0	Plant protein of unknown function (DUF247)
LOC_Os01g38229	0.883854	0	0	1	21414995	21441446	peptidyl-prolyl isomerase, putative, expressed	AT3G25230.2	ATFKBP62,FKBP62,ROF1	rotamase FKBP 1
LOC_Os01g38244	0.783253	0	0	1	21447486	21450091	expressed protein	0	0	0
LOC_Os01g38359	0.948215	0	0	1	21525440	21549830	peptidyl-prolyl cis-trans isomerase, FKBP-type, putative, expressed	AT5G48570.1	ATFKBP65,FKBP65,ROF2	FKBP-type peptidyl-prolyl cis-trans isomerase family protein
LOC_Os01g38480	0.833921	0	0	1	21623575	21626767	GA18326-PA, putative, expressed	AT4G32930.1	0	0
LOC_Os01g38490	0.80515	0	0	1	21627154	21627998	expressed protein	AT1G07020.1	0	0
LOC_Os01g38510	0.336426	0.0284	0.0364566	1	21632407	21632649	protein transport protein Sec61 subunit beta, putative, expressed	AT3G60540.1	0	Preprotein translocase Sec, Sec61-beta subunit protein
LOC_Os01g38530	0.281414	0.0568	0.0681089	1	21637031	21643111	ELF3 protein, putative, expressed	AT2G25930.1	ELF3,PYK20	hydroxyproline-rich glycoprotein family protein
LOC_Os01g38580	0.81501	0	0	1	21665618	21669309	beta,beta-carotene 9,10-dioxygenase, putative, expressed	AT4G32810.1	ATCCD8,CCD8,MAX4	carotenoid cleavage dioxygenase 8
LOC_Os01g38610	0.318046	0.0323	0.0409278	1	21687401	21689929	helix-loop-helix DNA-binding domain containing protein, expressed	AT3G21330.1	0	basic helix-loop-helix (bHLH) DNA-binding superfamily protein
LOC_Os01g38620	0.545059	0.0001	0.000213532	1	21698949	21704210	3-5 exonuclease/ nucleic acid binding protein, putative, expressed	AT2G25910.1	0	3\'-5\' exonuclease domain-containing protein / K homology domain-containing protein / KH domain-containing protein
LOC_Os01g38660	0.649602	0	0	1	21715723	21716605	expressed protein	AT5G11970.1	0	Protein of unknown function (DUF3511)
LOC_Os01g38680	0.775199	0	0	1	21724008	21725863	transporter family protein, putative, expressed	AT1G11260.1	ATSTP1,STP1	sugar transporter 1
LOC_Os01g38950	0.439663	0.004	0.00627161	1	21878988	21884037	CK1_CaseinKinase_1.2 - CK1 includes the casein kinase 1 kinases, expressed	AT1G72710.1	CKL2	casein kinase 1-like protein 2
LOC_Os01g38970	0.66361	0	0	1	21892788	21897947	carbamoyl-phosphate synthase large chain, putative, expressed	AT1G29900.1	CARB	carbamoyl phosphate synthetase B
LOC_Os01g38980	0.499716	0.0004	0.000776209	1	21900045	21903309	calmodulin-binding protein, putative, expressed	AT4G33050.3	EDA39	calmodulin-binding family protein
LOC_Os01g38990	0.591768	0	0	1	21917966	21921710	mitochondrial carrier protein, putative, expressed	AT1G14560.1	0	Mitochondrial substrate carrier family protein
LOC_Os01g39000	0.587229	0.0001	0.000213532	1	21922009	21927946	ZmGR2c, putative, expressed	0	0	0
LOC_Os01g39010	0.518845	0.0005	0.000953132	1	21933264	21936072	50S ribosomal protein, putative, expressed	AT3G13882.1	0	Ribosomal protein L34
LOC_Os01g39020	0.486258	0.0007	0.00129508	1	21938865	21941839	HSF-type DNA-binding domain containing protein, expressed	AT2G26150.1	ATHSFA2,HSFA2	heat shock transcription factor A2
LOC_Os01g39050	0.738203	0	0	1	21949940	21956491	retrotransposon protein, putative, unclassified, expressed	0	0	0
LOC_Os01g39060	0.836688	0	0	1	21955893	21963353	expressed protein	0	0	0
LOC_Os01g39100	0.390971	0.0101	0.0144272	1	21973687	21980482	zinc finger C-x8-C-x5-C-x3-H type family protein, expressed	AT5G56930.1	emb1789	CCCH-type zinc finger family protein
LOC_Os01g39110	0.435695	0.0045	0.00696359	1	21992872	21997045	ZOS1-10 - C2H2 zinc finger protein, expressed	AT1G55110.1	AtIDD7,IDD7	indeterminate(ID)-domain 7
LOC_Os01g39134	0.182198	0.1768	0.192183	1	22021847	22027269	EF hand family protein, putative, expressed	AT5G08580.1	0	Calcium-binding EF hand family protein
LOC_Os01g39250	0.445657	0.0027	0.0044007	1	22074383	22079861	OsFtsH4 FtsH protease, homologue of AtFtsH4, expressed	AT2G26140.1	ftsh4	FTSH protease 4
LOC_Os01g39260	0.476563	0.0008	0.00146243	1	22082256	22088383	OsFtsH5 FtsH protease, homologue of AtFtsH4, expressed	AT2G26140.1	ftsh4	FTSH protease 4
LOC_Os01g39270	0.777216	0	0	1	22088204	22091020	NAD binding domain of 6-phosphogluconate dehydrogenase containing protein, expressed	AT1G17650.1	GLYR2,GR2	glyoxylate reductase 2
LOC_Os01g39280	0.693061	0	0	1	22091548	22091889	expressed protein	AT5G01410.1	ATPDX1,ATPDX1.3,PDX1,PDX1.3,RSR4	Aldolase-type TIM barrel family protein
LOC_Os01g39290	0.751547	0	0	1	22098320	22099659	harpin-induced protein 1 domain containing protein, expressed	AT5G11890.1	0	0
LOC_Os01g39310	0.67091	0	0	1	22120317	22128727	SEY1, putative, expressed	AT3G13870.1	RHD3	Root hair defective 3 GTP-binding protein (RHD3)
LOC_Os01g39330	0.545876	0.0001	0.000213532	1	22138043	22142486	helix-loop-helix DNA-binding domain containing protein, expressed	AT5G56960.1	0	basic helix-loop-helix (bHLH) DNA-binding family protein
LOC_Os01g39380	0.521381	0.0004	0.000776209	1	22163096	22180238	SCD1, putative, expressed	AT1G49040.1	SCD1	stomatal cytokinesis defective / SCD1 protein (SCD1)
LOC_Os01g39600	0.524219	0.0002	0.000408632	1	22337346	22341478	expressed protein	AT2G45340.1	0	Leucine-rich repeat protein kinase family protein
LOC_Os01g39630	0.540703	0	0	1	22353190	22358405	DNA repair protein Rad51, putative, expressed	AT2G45280.1	ATRAD51C,RAD51C	RAS associated with diabetes protein 51C
LOC_Os01g39650	0.801713	0	0	1	22365507	22369394	programmed cell death protein 2, putative, expressed	AT4G02220.1	0	zinc finger (MYND type) family protein / programmed cell death 2 C-terminal domain-containing protein
LOC_Os01g39670	0.815739	0	0	1	22375575	22377560	OsFBD1 - F-box and FBD domain containing protein, expressed	AT2G04230.1	0	FBD, F-box and Leucine Rich Repeat domains containing protein
LOC_Os01g39680	0.8949	0	0	1	22379059	22383049	expressed protein	0	0	0
LOC_Os01g39770	0.866758	0	0	1	22427831	22430870	calcineurin B, putative, expressed	AT4G33000.1	ATCBL10,CBL10,SCABP8	calcineurin B-like protein 10
LOC_Os01g39780	0.766999	0	0	1	22436013	22438392	expressed protein	AT1G55160.2	0	0
LOC_Os01g39790	0.692374	0	0	1	22439033	22441966	esterase/lipase/thioesterase, putative, expressed	AT3G47590.1	0	alpha/beta-Hydrolases superfamily protein
LOC_Os01g39800	0.808245	0	0	1	22446210	22449792	esterase, putative, expressed	AT3G47590.1	0	alpha/beta-Hydrolases superfamily protein
LOC_Os01g39810	0.81358	0	0	1	22450498	22456233	Alg9-like mannosyltransferase protein, putative, expressed	AT5G14850.1	0	Alg9-like mannosyltransferase family
LOC_Os01g39830	0.567257	0	0	1	22466546	22472589	beta-galactosidase, putative, expressed	AT3G13750.1	BGAL1	beta galactosidase 1
LOC_Os01g39840	0.827252	0	0	1	22471886	22474413	expressed protein	0	0	0
LOC_Os01g39860	0.839067	0	0	1	22489496	22491483	1-aminocyclopropane-1-carboxylate oxidase protein, putative, expressed	AT2G19590.1	ACO1,ATACO1	ACC oxidase 1
LOC_Os01g39890	0.605086	0	0	1	22494356	22500816	transposon protein, putative, unclassified, expressed	0	0	0
LOC_Os01g39960	0.59791	0	0	1	22534999	22538743	lycopene epsilon cyclase, chloroplast precursor, putative, expressed	AT5G57030.1	LUT2	Lycopene beta/epsilon cyclase protein
LOC_Os01g39970	0.484607	0.0008	0.00146243	1	22538988	22542228	protein kinase domain containing protein, putative, expressed	AT5G12000.1	0	Protein kinase protein with adenine nucleotide alpha hydrolases-like domain
LOC_Os01g40000	0.734946	0	0	1	22557450	22561727	expressed protein	AT3G53440.1	0	Homeodomain-like superfamily protein
LOC_Os01g40050	0.583373	0	0	1	22591350	22596165	peptidyl-prolyl cis-trans isomerase, putative, expressed	AT4G33060.1	0	Cyclophilin-like peptidyl-prolyl cis-trans isomerase family protein
LOC_Os01g40070	4.14558e-15	1	1	1	22604519	22606808	expressed protein	AT5G12010.1	0	0
LOC_Os01g40094	0.624017	0	0	1	22617780	22624147	protein phosphatase 2C, putative, expressed	AT1G17550.1	HAB2	homology to ABI2
LOC_Os01g40110	0.400057	0.0074	0.0108986	1	22625206	22628058	ZOS1-11 - C2H2 zinc finger protein, expressed	AT2G19385.1	0	zinc ion binding
LOC_Os01g40120	0.834702	0	0	1	22632889	22637560	expressed protein	AT2G19385.1	0	zinc ion binding
LOC_Os01g40190	0.171119	0.1994	0.214824	1	22675935	22678621	retrotransposon protein, putative, unclassified, expressed	0	0	0
LOC_Os01g40200	0.388268	0.0106	0.0150693	1	22683543	22688044	XIK, putative, expressed	AT1G54560.1	ATXIE,XIE	Myosin family protein with Dil domain
LOC_Os01g40250	0.102938	0.3069	0.321178	1	22709587	22728525	down-regulated in metastasis family protein, expressed	AT4G30990.1	0	ARM repeat superfamily protein
LOC_Os01g40260	0.561993	0.0002	0.000408632	1	22731943	22733240	WRKY77, expressed	AT5G26170.1	ATWRKY50,WRKY50	WRKY DNA-binding protein 50
LOC_Os01g40280	0.388757	0.0115	0.0162146	1	22742519	22747183	integral membrane protein, putative, expressed	AT5G35460.1	0	0
LOC_Os01g40310	0.0732138	0.3568	0.369984	1	22754488	22755471	expressed protein	AT1G74730.1	0	Protein of unknown function (DUF1118)
LOC_Os01g40330	0.600245	0	0	1	22767811	22772679	DUF630/DUF632 domains containing protein, putative, expressed	AT2G34670.2	0	Protein of unknown function (DUF630 and DUF632)
LOC_Os01g40340	0.784408	0	0	1	22776946	22782787	SIT4 phosphatase-associated protein domain containing protein, expressed	AT1G30470.2	0	SIT4 phosphatase-associated family protein
LOC_Os01g40420	0.857542	0	0	1	22820220	22823182	CBS domain containing membrane protein, putative, expressed	AT1G69800.2	0	Cystathionine beta-synthase (CBS) protein
LOC_Os01g40470	0.515844	0.0002	0.000408632	1	22855458	22859753	vacuolar ATP synthase subunit d, putative, expressed	AT3G28715.1	0	ATPase, V0/A0 complex, subunit C/D
LOC_Os01g40480	0.560933	0	0	1	22868546	22872149	anthranilate phosphoribosyltransferase, putative, expressed	AT1G74720.1	QKY	C2 calcium/lipid-binding plant phosphoribosyltransferase family protein
LOC_Os01g40499	0.64085	0	0	1	22879904	22886887	S-locus lectin protein kinase family protein, putative, expressed	AT2G19130.1	0	S-locus lectin protein kinase family protein
LOC_Os01g40550	0.198074	0.1492	0.164253	1	22900967	22902320	hsp20/alpha crystallin family protein, putative, expressed	AT5G04890.1	RTM2	HSP20-like chaperones superfamily protein
LOC_Os01g40570	0.60518	0	0	1	22908180	22910687	outer mitochondrial membrane porin, putative, expressed	AT3G01280.1	ATVDAC1,VDAC1	voltage dependent anion channel 1
LOC_Os01g40590	0.432762	0.0058	0.00875133	1	22918453	22923870	tyrosine protein kinase domain containing protein, putative, expressed	AT5G15080.1	0	Protein kinase superfamily protein
LOC_Os01g40610	0.701663	0	0	1	22931927	22937272	coiled-coil domain-containing protein, putative, expressed	AT1G17130.1	0	Family of unknown function (DUF572)
LOC_Os01g40620	0.548138	0.0001	0.000213532	1	22948164	22952187	Uncharacterized ACR, COG1565 containing protein, putative, expressed	AT3G28700.1	0	Protein of unknown function (DUF185)
LOC_Os01g40630	0.493044	0.0012	0.00211094	1	22954908	22957270	uncharacterized protein PA4923, putative, expressed	AT3G53450.1	0	Putative lysine decarboxylase family protein
LOC_Os01g40640	0.886492	0	0	1	22979942	22982445	S1 RNA binding domain containing protein, expressed	AT1G71720.1	0	Nucleic acid-binding proteins superfamily
LOC_Os01g40650	0.510659	0.0003	0.000594936	1	22983392	22985788	expressed protein	AT5G53650.1	0	0
LOC_Os01g40660	0.479078	0.001	0.00178881	1	22986748	22987781	methyltransferase, putative, expressed	AT5G10830.1	0	S-adenosyl-L-methionine-dependent methyltransferases superfamily protein
LOC_Os01g40670	0.58475	0	0	1	22988229	22992468	single myb histone, putative, expressed	AT1G49950.1	ATTRB1,TRB1	telomere repeat binding factor 1
LOC_Os01g40680	0.0273663	0.4379	0.449009	1	22992552	22994171	pentatricopeptide, putative, expressed	AT4G02750.1	0	Tetratricopeptide repeat (TPR)-like superfamily protein
LOC_Os01g40690	0.778891	0	0	1	22996030	22998507	holocarboxylase synthetase, putative, expressed	AT4G09830.1	0	Uncharacterised conserved protein UCP009193
LOC_Os01g40700	0.366742	0.016	0.021795	1	22999991	23002458	expressed protein	AT1G22790.1	0	0
LOC_Os01g40710	0.442659	0.0034	0.00541359	1	23003671	23005010	high light inducible protein, putative, expressed	AT1G34000.1	OHP2	one-helix protein 2
LOC_Os01g40720	0.13802	0.2393	0.254354	1	23005753	23008941	pentatricopeptide, putative, expressed	AT5G09950.1	0	Tetratricopeptide repeat (TPR)-like superfamily protein
LOC_Os01g40750	0.804787	0	0	1	23023042	23026116	expressed protein	0	0	0
LOC_Os01g40820	0.766304	0	0	1	23073579	23079781	peptidase family M41 containing protein, expressed	AT5G53170.1	FTSH11	FTSH protease 11
LOC_Os01g40840	0.405385	0.0079	0.0115674	1	23090754	23095249	serine/threonine-protein kinase AFC3, putative, expressed	AT4G32660.1	AME3	Protein kinase superfamily protein
LOC_Os01g40860	0.779669	0	0	1	23097256	23106303	aldehyde dehydrogenase, putative, expressed	AT3G24503.1	ALDH1A,ALDH2C4,REF1	aldehyde dehydrogenase 2C4
LOC_Os01g40870	0.813834	0	0	1	23113645	23119715	aldehyde dehydrogenase, putative, expressed	AT3G24503.1	ALDH1A,ALDH2C4,REF1	aldehyde dehydrogenase 2C4
LOC_Os01g40980	0.48395	0.0013	0.00227012	1	23174817	23186976	helicase, putative, expressed	0	0	0
LOC_Os01g40990	0.661759	0	0	1	23189362	23213692	expressed protein	AT2G25730.2	0	0
LOC_Os01g41010	0.112013	0.2927	0.307068	1	23224233	23226650	DUF581 domain containing protein, expressed	AT3G22550.1	0	Protein of unknown function (DUF581)
LOC_Os01g41030	0.523586	0.0005	0.000953132	1	23234635	23237672	ribosomal protein L25, putative, expressed	AT4G23620.1	0	Ribosomal protein L25/Gln-tRNA synthetase, anti-codon-binding domain
LOC_Os01g41040	0.425849	0.0042	0.00655302	1	23240045	23241815	SCF apoptosis response protein, putative, expressed	AT1G79990.2	0	structural molecules
LOC_Os01g41120	0.654043	0	0	1	23285238	23287337	retrotransposon protein, putative, Ty3-gypsy subclass, expressed	0	0	0
LOC_Os01g41160	0.705409	0	0	1	23300866	23302958	FAD dependent oxidoreductase domain containing protein, expressed	AT5G67290.1	0	FAD-dependent oxidoreductase family protein
LOC_Os01g41190	0.328234	0.0314	0.0398854	1	23316216	23322915	glycine-rich protein, putative, expressed	AT1G15280.2	0	CASC3/Barentsz eIF4AIII binding
LOC_Os01g41200	0.404311	0.0078	0.0114335	1	23324465	23325296	heavy metal-associated domain containing protein, expressed	AT3G24450.1	0	Heavy metal transport/detoxification superfamily protein
LOC_Os01g41210	0.31987	0.0331	0.0418619	1	23328798	23331792	transposon protein, putative, unclassified, expressed	0	0	0
LOC_Os01g41220	0.313855	0.0376	0.0469482	1	23333006	23337594	DUF538 domain containing protein, putative, expressed	AT5G19590.1	0	Protein of unknown function, DUF538
LOC_Os01g41240	0.68218	0	0	1	23343306	23345461	hydrolase, alpha/beta fold family domain containing protein, expressed	AT3G24420.1	0	alpha/beta-Hydrolases superfamily protein
LOC_Os01g41250	0.493726	0.0007	0.00129508	1	23347750	23349394	OsFBX17 - F-box domain containing protein, expressed	AT1G69630.1	0	F-box/RNI-like superfamily protein
LOC_Os01g41420	0.629517	0	0	1	23447260	23450935	transmembrane amino acid transporter protein, putative, expressed	AT5G15240.1	0	Transmembrane amino acid transporter family protein
LOC_Os01g41430	0.625828	0	0	1	23456074	23458037	UDP-glucoronosyl and UDP-glucosyl transferase, putative, expressed	AT2G15480.2	UGT73B5	UDP-glucosyl transferase 73B5
LOC_Os01g41530	0.730109	0	0	1	23510098	23512343	OsFBL2 - F-box domain and LRR containing protein, expressed	AT1G13570.1	0	F-box/RNI-like superfamily protein
LOC_Os01g41550	0.746966	0	0	1	23515004	23516896	aspartic proteinase, putative, expressed	AT1G01300.1	0	Eukaryotic aspartyl protease family protein
LOC_Os01g41565	0.940464	0	0	1	23530089	23532731	ATP-binding domain-containing protein, putative, expressed	AT2G44270.1	ROL5	repressor of lrx1
LOC_Os01g41610	0.381778	0.0118	0.0166014	1	23553683	23557654	mitochondrial ATP synthase g subunit family protein, putative, expressed	AT4G29480.1	0	Mitochondrial ATP synthase subunit G protein
LOC_Os01g41630	0.887867	0	0	1	23569779	23576544	serine/threonine protein phosphatase 2A 55 kDa regulatory subunit B, putative, expressed	AT1G17720.1	ATB BETA	Protein phosphatase 2A, regulatory subunit PR55
LOC_Os01g41640	0.270246	0.0691	0.0815384	1	23577237	23580555	expressed protein	AT5G11780.1	0	0
LOC_Os01g41650	0.582017	0.0002	0.000408632	1	23581143	23584760	pentatricopeptide, putative, expressed	AT4G13650.1	0	Pentatricopeptide repeat (PPR) superfamily protein
LOC_Os01g41660	0.64047	0	0	1	23583981	23586159	phosphoethanolamine/phosphocholine phosphatase, putative, expressed	AT4G29530.1	0	Pyridoxal phosphate phosphatase-related protein
LOC_Os01g41710	0.129972	0.252	0.266914	1	23607348	23608583	chlorophyll A-B binding protein, putative, expressed	AT2G34420.1	LHB1B2,LHCB1.5	photosystem II light harvesting complex gene B1B2
LOC_Os01g41730	0.374771	0.0137	0.0189546	1	23624289	23627032	serine/threonine-protein kinase, putative, expressed	AT2G42960.1	0	Protein kinase superfamily protein
LOC_Os01g41750	0.820772	0	0	1	23631765	23635375	expressed protein	AT2G34930.1	0	disease resistance family protein / LRR family protein
LOC_Os01g41780	0.841031	0	0	1	23648265	23651499	expressed protein	AT2G34930.1	0	disease resistance family protein / LRR family protein
LOC_Os01g41800	0.890903	0	0	1	23663059	23664444	cytochrome P450, putative, expressed	AT3G14630.1	CYP72A9	cytochrome P450, family 72, subfamily A, polypeptide 9
LOC_Os01g41810	0.944733	0	0	1	23673292	23675869	cytochrome P450 72A1, putative, expressed	AT3G14690.1	CYP72A15	cytochrome P450, family 72, subfamily A, polypeptide 15
LOC_Os01g41820	0.792477	0	0	1	23682382	23685393	cytochrome P450 72A1, putative, expressed	AT3G14690.1	CYP72A15	cytochrome P450, family 72, subfamily A, polypeptide 15
LOC_Os01g41870	0.664405	0	0	1	23727761	23733080	protein kinase, putative, expressed	AT3G13690.1	0	Protein kinase protein with adenine nucleotide alpha hydrolases-like domain
LOC_Os01g41880	0.539236	0.0001	0.000213532	1	23740813	23744995	hyaluronan/mRNA binding family domain containing protein, expressed	AT4G17520.1	0	Hyaluronan / mRNA binding family
LOC_Os01g41890	0.443722	0.0037	0.00584815	1	23746840	23751713	MLA1, putative, expressed	AT3G46530.1	RPP13	NB-ARC domain-containing disease resistance protein
LOC_Os01g41900	0.142337	0.2413	0.256371	1	23760347	23762500	Myb transcription factor, putative, expressed	AT5G56840.1	0	myb-like transcription factor family protein
LOC_Os01g41910	0.9012	0	0	1	23770115	23771515	receptor-like protein kinase 5 precursor, putative, expressed	AT2G34930.1	0	disease resistance family protein / LRR family protein
LOC_Os01g41930	0.883519	0	0	1	23775861	23779747	leucine rich repeat protein, putative, expressed	AT2G34930.1	0	disease resistance family protein / LRR family protein
LOC_Os01g41950	0.835635	0	0	1	23782487	23785775	expressed protein	0	0	0
LOC_Os01g41960	0.814656	0	0	1	23787960	23796972	retrotransposon protein, putative, unclassified, expressed	0	0	0
LOC_Os01g41990	0.482084	0.001	0.00178881	1	23810148	23811557	OsCML12 - Calmodulin-related calcium sensor protein, expressed	AT1G18530.1	0	EF hand calcium-binding protein family
LOC_Os01g42010	0.368569	0.0183	0.0245825	1	23814822	23819289	expressed protein	AT3G02420.1	0	0
LOC_Os01g42024	0.209798	0.1315	0.146172	1	23829862	23830602	expressed protein	0	0	0
LOC_Os01g42030	0.449246	0.003	0.00483751	1	23838868	23840959	mitochondrial chaperone BCS1, putative, expressed	AT3G50930.1	BCS1	cytochrome BC1 synthesis
LOC_Os01g42040	0.274365	0.0665	0.0787039	1	23843274	23846881	ubiquitin-conjugating enzyme, putative, expressed	AT3G24515.1	UBC37	ubiquitin-conjugating enzyme 37
LOC_Os01g42050	0.418952	0.0056	0.0084755	1	23840853	23843547	DNL zinc finger domain containing protein, putative, expressed	AT1G68730.1	0	Zim17-type zinc finger protein
LOC_Os01g42070	0.221747	0.1208	0.135353	1	23850865	23854484	kinesin motor domain containing protein, putative, expressed	AT1G18550.1	0	ATP binding microtubule motor family protein
LOC_Os01g42080	0.471324	0.0017	0.00289722	1	23855728	23861840	zinc ion binding protein, putative, expressed	AT1G48950.1	0	C3HC zinc finger-like
LOC_Os01g42090	0.777235	0	0	1	23864681	23867313	nodulin MtN3 family protein, putative, expressed	AT3G28007.1	0	Nodulin MtN3 family protein
LOC_Os01g42110	0.82319	0	0	1	23877624	23880246	nodulin MtN3 family protein, putative, expressed	AT5G62850.1	AtVEX1	Nodulin MtN3 family protein
LOC_Os01g42120	0.30517	0.0442	0.0542805	1	23881900	23884206	expressed protein	AT1G14990.1	0	0
LOC_Os01g42140	0.473553	0.0017	0.00289722	1	23886843	23888222	expressed protein	AT2G01410.1	0	NHL domain-containing protein
LOC_Os01g42160	0.892121	0	0	1	23896936	23897459	MEGL14 - Maternally expressed gene MEG family protein precursor, putative, expressed	0	0	0
LOC_Os01g42190	0.199499	0.1503	0.165431	1	23911517	23913299	heat shock protein DnaJ, putative, expressed	AT1G71000.1	0	Chaperone DnaJ-domain superfamily protein
LOC_Os01g42200	0.505408	0.0001	0.000213532	1	23914148	23914895	expressed protein	0	0	0
LOC_Os01g42234	0.513854	0.0002	0.000408632	1	23923718	23933451	amino acid permease family protein, putative, expressed	AT2G01170.1	BAT1	bidirectional amino acid transporter 1
LOC_Os01g42260	0.341109	0.0263	0.0340384	1	23938369	23949895	transcriptional corepressor LEUNIG, putative, expressed	AT4G32551.2	LUG,RON2	LisH dimerisation motif;WD40/YVTN repeat-like-containing domain
LOC_Os01g42280	0.465765	0.0022	0.00365431	1	23969757	23972311	pentatricopeptide, putative, expressed	AT5G55740.1	CRR21	Tetratricopeptide repeat (TPR)-like superfamily protein
LOC_Os01g42294	0.499713	0.0005	0.000953132	1	23975949	23982081	inactive receptor kinase At2g26730 precursor, putative, expressed	AT2G26730.1	0	Leucine-rich repeat protein kinase family protein
LOC_Os01g42330	0.83044	0	0	1	24022059	24027535	retrotransposon protein, putative, unclassified, expressed	0	0	0
LOC_Os01g42380	0.651506	0	0	1	24075065	24082181	pleiotropic drug resistance protein, putative, expressed	AT1G15520.1	ABCG40,ATABCG40,ATPDR12,PDR12	pleiotropic drug resistance 12
LOC_Os01g42410	0.513234	0.0007	0.00129508	1	24107080	24115143	pleiotropic drug resistance protein, putative, expressed	AT1G15520.1	ABCG40,ATABCG40,ATPDR12,PDR12	pleiotropic drug resistance 12
LOC_Os01g42430	0.53617	0.0001	0.000213532	1	24126549	24129627	vacuolar ATP synthase, putative, expressed	AT4G32530.1	0	ATPase, F0/V0 complex, subunit C protein
LOC_Os01g42460	0.797022	0	0	1	24136871	24144338	BAH domain containing protein, expressed	AT5G11470.1	0	bromo-adjacent homology (BAH) domain-containing protein
LOC_Os01g42470	0.499211	0.0003	0.000594936	1	24145843	24149003	acetyltransferase, GNAT family, putative, expressed	AT5G11340.1	0	Acyl-CoA N-acyltransferases (NAT) superfamily protein
LOC_Os01g42480	0.45215	0.0022	0.00365431	1	24150983	24154101	Yip1 domain containing protein, expressed	AT5G27490.1	0	Integral membrane Yip1 family protein
LOC_Os01g42490	0.464043	0.0013	0.00227012	1	24155647	24162572	endonuclease/exonuclease/phosphatase family domain containing protein, expressed	AT5G11350.1	0	DNAse I-like superfamily protein
LOC_Os01g42500	0.568014	0	0	1	24163351	24166211	zinc finger, C3HC4 type family protein, expressed	AT1G11020.1	0	RING/FYVE/PHD zinc finger superfamily protein
LOC_Os01g42510	0.576798	0	0	1	24168245	24171441	expressed protein	0	0	0
LOC_Os01g42520	0.619146	0	0	1	24181111	24184171	expressed protein	AT5G25460.1	0	Protein of unknown function, DUF642
LOC_Os01g42550	0.861826	0	0	1	24195819	24196265	expressed protein	0	0	0
LOC_Os01g42620	0.339958	0.0236	0.0308824	1	24239930	24245230	pentatricopeptide containing protein, putative, expressed	AT3G54980.1	0	Pentatricopeptide repeat (PPR) superfamily protein
LOC_Os01g42630	0.527332	0.0003	0.000594936	1	24245731	24249379	C-5 cytosine-specific DNA methylase, putative, expressed	AT5G25480.1	AtDNMT2,DNMT2	DNA methyltransferase-2
LOC_Os01g42650	0.604637	0.0001	0.000213532	1	24255299	24259958	cytochrome c oxidase subunit 5B, mitochondrial precursor, putative, expressed	AT1G80230.1	0	Rubredoxin-like superfamily protein
LOC_Os01g42690	0.238255	0.0925	0.106178	1	24277095	24281049	OsPOP2 - Putative Prolyl Oligopeptidase homologue, expressed	AT1G52700.1	0	alpha/beta-Hydrolases superfamily protein
LOC_Os01g42700	1.80374e-13	0.5001	0.508578	1	24282735	24285304	expressed protein	AT3G25910.1	0	Protein of unknown function (DUF1644)
LOC_Os01g42710	0.567854	0	0	1	24292537	24299697	retrotransposon protein, putative, unclassified, expressed	0	0	0
LOC_Os01g42720	0.513764	0.0001	0.000213532	1	24300144	24301232	expressed protein	AT1G75690.1	0	DnaJ/Hsp40 cysteine-rich domain superfamily protein
LOC_Os01g42730	0.208486	0.1388	0.153624	1	24312601	24317553	GDSL-like lipase/acylhydrolase, putative, expressed	AT1G28590.1	0	GDSL-like Lipase/Acylhydrolase superfamily protein
LOC_Os01g42760	0.519396	0.0004	0.000776209	1	24334380	24336158	integral membrane protein TmpA, putative, expressed	AT4G18540.1	0	0
LOC_Os01g42770	0.379366	0.0119	0.0167245	1	24341214	24343585	expressed protein	AT1G29040.1	0	0
LOC_Os01g42780	0.220221	0.1204	0.134998	1	24343518	24345173	cysteine proteinase EP-B 2 precursor, putative, expressed	AT3G49340.1	0	Cysteine proteinases superfamily protein
LOC_Os01g42800	0.596565	0	0	1	24354151	24360484	MEE18, putative, expressed	AT2G34090.1	MEE18	maternal effect embryo arrest 18
LOC_Os01g42810	0.554691	0.0002	0.000408632	1	24364146	24367721	leaf senescence related protein, putative, expressed	AT3G12060.1	TBL1	Plant protein of unknown function (DUF828)
LOC_Os01g42820	0.41295	0.0068	0.0101029	1	24368724	24372156	RNA recognition motif containing protein, putative, expressed	AT3G15010.1	0	RNA-binding (RRM/RBD/RNP motifs) family protein
LOC_Os01g42830	0.657824	0.0001	0.000213532	1	24375877	24379929	adaptin ear-binding coat-associated protein 2, putative, expressed	AT3G58600.1	0	Adaptin ear-binding coat-associated protein 1 NECAP-1
LOC_Os01g42850	0.771756	0	0	1	24380636	24386687	ThiF family domain containing protein, putative, expressed	AT5G45900.1	APG7,ATAPG7,ATATG7,ATG7	ThiF family protein
LOC_Os01g42860	0.483612	0.0011	0.0019497	1	24392841	24393423	inhibitor I family protein, putative, expressed	AT5G43580.1	0	Serine protease inhibitor, potato inhibitor I-type family protein
LOC_Os01g42870	0.593901	0	0	1	24395057	24396820	transferase family protein, putative, expressed	AT3G62160.1	0	HXXXD-type acyl-transferase family protein
LOC_Os01g42880	0.559254	0	0	1	24397508	24400705	transferase family protein, putative, expressed	AT3G62160.1	0	HXXXD-type acyl-transferase family protein
LOC_Os01g42900	0.422777	0.0045	0.00696359	1	24408469	24410460	ABC-2 type transporter domain containing protein, expressed	AT1G53270.1	0	ABC-2 type transporter family protein
LOC_Os01g42950	0.450567	0.0025	0.00410155	1	24428640	24434134	protein kinase family protein, putative, expressed	AT1G71410.1	0	ARM repeat superfamily protein
LOC_Os01g42960	0.449057	0.0027	0.0044007	1	24461037	24465044	TTL1, putative, expressed	AT1G53300.1	TTL1	tetratricopetide-repeat thioredoxin-like 1
LOC_Os01g42970	0.800085	0	0	1	24471926	24478431	zinc finger C-x8-C-x5-C-x3-H type family protein, expressed	AT3G12680.1	HUA1	floral homeotic protein (HUA1)
LOC_Os01g42980	0.178271	0.179	0.194388	1	24480855	24483757	ribosomal protein L22, putative, expressed	AT4G28360.1	0	Ribosomal protein L22p/L17e family protein
LOC_Os01g42990	0.198399	0.1445	0.159372	1	24484549	24487831	PPR repeat domain containing protein, putative, expressed	AT4G36680.1	0	Tetratricopeptide repeat (TPR)-like superfamily protein
LOC_Os01g43010	0.392454	0.0095	0.0136562	1	24491925	24497895	transposon protein, putative, unclassified, expressed	0	0	0
LOC_Os01g43020	0.491298	0.0005	0.000953132	1	24498791	24504856	CTP synthase, putative, expressed	AT3G12670.1	emb2742	CTP synthase family protein
LOC_Os01g43030	0.598409	0	0	1	24534827	24546695	tetratricopeptide repeat domain containing protein, expressed	AT1G80410.1	EMB2753	tetratricopeptide repeat (TPR)-containing protein
LOC_Os01g43040	0.159004	0.2105	0.226009	1	24551955	24555579	amino acid transporter, putative, expressed	AT4G33495.1	RPD1	Ubiquitin carboxyl-terminal hydrolase family protein
LOC_Os01g43050	0.500048	0.0006	0.00112568	1	24559329	24568663	CENP-C1, putative, expressed	AT1G15660.1	CENP-C	centromere protein C
LOC_Os01g43060	0.500851	0.0006	0.00112568	1	24569001	24571535	expressed protein	AT1G71430.1	0	0
LOC_Os01g43070	0.43619	0.0033	0.00526806	1	24572982	24576293	psbP-related thylakoid lumenal protein 4, chloroplast precursor, putative, expressed	AT5G11450.1	0	Mog1/PsbP/DUF1795-like photosystem II reaction center PsbP family protein
LOC_Os01g43080	0.652761	0	0	1	24575303	24576859	exonuclease, putative, expressed	AT3G15140.1	0	Polynucleotidyl transferase, ribonuclease H-like superfamily protein
LOC_Os01g43090	0.449017	0.0023	0.00380287	1	24579621	24582077	oxidoreductase, aldo/keto reductase family protein, putative, expressed	AT1G60690.1	0	NAD(P)-linked oxidoreductase superfamily protein
LOC_Os01g43100	0.712205	0	0	1	24584654	24589423	protein phosphatase 2C, putative, expressed	AT5G53140.1	0	Protein phosphatase 2C family protein
LOC_Os01g43110	0.812039	0	0	1	24592512	24596220	expressed protein	AT5G18980.1	0	ARM repeat superfamily protein
LOC_Os01g43120	0.324413	0.0306	0.0389806	1	24598181	24601892	DEAD/DEAH box helicase, putative, expressed	0	0	0
LOC_Os01g43130	0.714994	0	0	1	24602225	24605528	DEAD/DEAH box helicase, putative, expressed	0	0	0
LOC_Os01g43140	0.547403	0	0	1	24611689	24615486	lipase, putative, expressed	AT3G61680.1	0	alpha/beta-Hydrolases superfamily protein
LOC_Os01g43150	6.65755e-14	0.4951	0.50433	1	24616103	24622747	OsFtsH9 FtsH protease, homologue of AtFtsH11, expressed	AT5G53170.1	FTSH11	FTSH protease 11
LOC_Os01g43160	0.43471	0.0037	0.00584815	1	24629270	24632332	polygalacturonase, putative, expressed	AT4G23820.1	0	Pectin lyase-like superfamily protein
LOC_Os01g43170	0.457126	0.0031	0.00498104	1	24633744	24639276	polypyrimidine tract-binding protein, putative, expressed	AT5G53180.1	ATPTB2,PTB2	polypyrimidine tract-binding protein 2
LOC_Os01g43220	0.31588	0.0349	0.0439155	1	24691392	24697071	chitinase domain-containing protein 1 precursor, putative, expressed	AT4G01040.1	0	Glycosyl hydrolase superfamily protein
LOC_Os01g43230	0.606282	0.0002	0.000408632	1	24695760	24697913	expressed protein	0	0	0
LOC_Os01g43250	0.378154	0.0128	0.0178423	1	24703771	24708911	WD domain, G-beta repeat domain containing protein, expressed	AT1G64350.1	SEH1H	Transducin/WD40 repeat-like superfamily protein
LOC_Os01g43270	0.671437	0	0	1	24712170	24713612	hydroquinone glucosyltransferase, putative, expressed	AT1G01420.1	UGT72B3	UDP-glucosyl transferase 72B3
LOC_Os01g43280	0.817823	0	0	1	24739092	24741088	hydroquinone glucosyltransferase, putative, expressed	AT1G01420.1	UGT72B3	UDP-glucosyl transferase 72B3
LOC_Os01g43320	0.404317	0.0072	0.0106358	1	24753699	24758859	transmembrane amino acid transporter protein, putative, expressed	AT5G41800.1	0	Transmembrane amino acid transporter family protein
LOC_Os01g43330	0.373322	0.0155	0.0211839	1	24762630	24768257	extra-large G-protein-related, putative, expressed	AT3G61670.1	0	Protein of unknown function (DUF3133)
LOC_Os01g43340	0.364665	0.0153	0.0209346	1	24774161	24779364	retrotransposon protein, putative, unclassified, expressed	0	0	0
LOC_Os01g43350	0.683528	0	0	1	24784442	24788249	protein kinase family protein, putative, expressed	AT1G64300.1	0	Protein kinase family protein
LOC_Os01g43360	0.596543	0	0	1	24792133	24794372	myosin-Ie, putative, expressed	AT5G53310.1	0	myosin heavy chain-related
LOC_Os01g43370	0.157056	0.2088	0.224354	1	24808514	24813403	CPuORF17 - conserved peptide uORF-containing transcript, expressed	AT1G64140.1	0	0
LOC_Os01g43380	0.194023	0.1582	0.17347	1	24813546	24818485	glycosyltransferase family protein 1, putative, expressed	AT4G01210.1	0	glycosyl transferase family 1 protein
LOC_Os01g43390	0.478131	0.001	0.00178881	1	24823997	24828163	uroporphyrinogen decarboxylase, putative, expressed	AT3G14930.1	HEME1	Uroporphyrinogen decarboxylase
LOC_Os01g43400	0.909042	0	0	1	24833040	24834140	expressed protein	0	0	0
LOC_Os01g43410	0.417661	0.0044	0.00682795	1	24839124	24843618	CAMK_CAMK_like.9 - CAMK includes calcium/calmodulin depedent protein kinases, expressed	AT4G23650.1	CDPK6,CPK3	calcium-dependent protein kinase 6
LOC_Os01g43420	0.421074	0.0057	0.00861363	1	24843730	24846915	expressed protein	AT2G46225.2	ABIL1	ABI-1-like 1
LOC_Os01g43430	0.786221	0	0	1	24850441	24851298	expressed protein	0	0	0
LOC_Os01g43460	0.499682	0.0005	0.000953132	1	24861584	24864291	C4-dicarboxylate transporter/malic acid transport protein, expressed	AT5G24030.1	SLAH3	SLAC1 homologue 3
LOC_Os01g43480	0.205867	0.1344	0.149162	1	24894538	24900026	AAA-type ATPase family protein, putative, expressed	AT1G64110.2	0	P-loop containing nucleoside triphosphate hydrolases superfamily protein
LOC_Os01g43510	0.256236	0.082	0.0952243	1	24908651	24910102	expressed protein	AT5G52870.1	0	0
LOC_Os01g43520	0.853022	0	0	1	24913480	24923343	neutral ceramidase precursor, putative, expressed	AT2G38010.1	0	Neutral/alkaline non-lysosomal ceramidase
LOC_Os01g43540	0.340706	0.0248	0.0322906	1	24937665	24942905	suppressor of G2 allele of SKP1, putative, expressed	AT4G11260.1	ATSGT1B,EDM1,ETA3,RPR1,SGT1B	phosphatase-related
LOC_Os01g43560	0.778721	0	0	1	24951985	24952773	expressed protein	0	0	0
LOC_Os01g43580	0.584353	0	0	1	24958511	24962850	kinesin motor domain containing protein, putative, expressed	AT3G16060.1	0	ATP binding microtubule motor family protein
LOC_Os01g43590	0.298874	0.0454	0.0556246	1	24967398	24969047	HSF-type DNA-binding domain containing protein, expressed	AT3G24520.1	AT-HSFC1,HSFC1	heat shock transcription factor C1
LOC_Os01g43600	0.743668	0	0	1	24975992	24977411	expressed protein	0	0	0
LOC_Os01g43610	0.527094	0	0	1	24981173	24982666	DUF623 domain containing protein, expressed	AT2G18500.1	ATOFP7,OFP7	ovate family protein 7
LOC_Os01g43630	0.479532	0.0009	0.00162804	1	24994732	24997798	adaptin, putative, expressed	AT5G11490.1	0	adaptin family protein
LOC_Os01g43650	0.228338	0.1102	0.124485	1	25009453	25011942	WRKY11, expressed	AT4G18170.1	ATWRKY28,WRKY28	WRKY DNA-binding protein 28
LOC_Os01g43680	0.484303	0.0009	0.00162804	1	25029794	25033246	CPuORF29 - conserved peptide uORF-containing transcript, expressed	AT1G29950.1	0	basic helix-loop-helix (bHLH) DNA-binding superfamily protein
LOC_Os01g43700	0.75173	0	0	1	25040214	25044050	cytochrome P450 72A1, putative, expressed	AT3G14660.1	CYP72A13	cytochrome P450, family 72, subfamily A, polypeptide 13
LOC_Os01g43710	0.560061	0	0	1	25045176	25049414	cytochrome P450 72A1, putative, expressed	AT3G14690.1	CYP72A15	cytochrome P450, family 72, subfamily A, polypeptide 15
LOC_Os01g43740	0.674545	0	0	1	25060764	25063609	cytochrome P450 72A1, putative, expressed	AT3G14660.1	CYP72A13	cytochrome P450, family 72, subfamily A, polypeptide 13
LOC_Os01g43750	0.609865	0	0	1	25066171	25068299	cytochrome P450 72A1, putative, expressed	AT3G14690.1	CYP72A15	cytochrome P450, family 72, subfamily A, polypeptide 15
LOC_Os01g43760	0.878563	0	0	1	25070716	25072705	cytochrome P450 72A1, putative, expressed	AT1G17060.1	CYP72C1,SOB7	cytochrome p450 72c1
LOC_Os01g43844	0.535542	0.0004	0.000776209	1	25114081	25118368	cytochrome P450 72A1, putative, expressed	AT3G14690.1	CYP72A15	cytochrome P450, family 72, subfamily A, polypeptide 15
LOC_Os01g43851	0.769142	0	0	1	25119734	25121927	cytochrome P450 72A1, putative, expressed	AT3G14680.1	CYP72A14	cytochrome P450, family 72, subfamily A, polypeptide 14
LOC_Os01g43870	0.126846	0.2603	0.275114	1	25132885	25138147	NLI interacting factor-like phosphatase, putative, expressed	AT5G46410.2	SSP4	SCP1-like small phosphatase 4
LOC_Os01g43895	0.927348	0	0	1	25146710	25147447	expressed protein	0	0	0
LOC_Os01g43910	0.699305	0	0	1	25152102	25158379	CGMC_MAPKCMGC_2.4 - CGMC includes CDA, MAPK, GSK3, and CLKC kinases, expressed	AT2G42880.1	ATMPK20,MPK20	MAP kinase 20
LOC_Os01g43950	0.377725	0.0111	0.0157033	1	25190734	25191844	expressed protein	AT2G43060.1	IBH1	ILI1 binding bHLH 1
LOC_Os01g43980	0.913225	0	0	1	25203326	25210615	retrotransposon protein, putative, unclassified, expressed	0	0	0
LOC_Os01g43990	0.860247	0	0	1	25211045	25212302	expressed protein	AT5G08020.1	ATRPA70B,RPA70B	RPA70-kDa subunit B
LOC_Os01g44020	0.788082	0	0	1	25220141	25221142	expressed protein	0	0	0
LOC_Os01g44040	0.475803	0.0005	0.000953132	1	25226665	25233778	CAS1 domain-containing protein 1 precursor, putative, expressed	AT2G34410.1	0	O-acetyltransferase family protein
LOC_Os01g44050	0	1	1	1	25234661	25238165	siroheme synthase, putative, expressed	AT5G40850.1	UPM1	urophorphyrin methylase 1
LOC_Os01g44069	0.605125	0	0	1	25257001	25263981	glycerol-3-phosphate acyltransferase, putative, expressed	AT1G06520.1	ATGPAT1,GPAT1	glycerol-3-phosphate acyltransferase 1
LOC_Os01g44090	0.304127	0.0435	0.0535281	1	25271543	25273512	X8 domain containing protein, expressed	AT1G29380.1	0	Carbohydrate-binding X8 domain superfamily protein
LOC_Os01g44100	0.771448	0	0	1	25278902	25279796	expressed protein	0	0	0
LOC_Os01g44110	0.451408	0.0036	0.00570361	1	25281682	25286614	serine/threonine-protein kinase, putative, expressed	AT3G59110.1	0	Protein kinase superfamily protein
LOC_Os01g44130	0.130587	0.2502	0.265156	1	25291338	25298072	aspartic proteinase oryzasin-1 precursor, putative, expressed	AT1G62290.1	0	Saposin-like aspartyl protease family protein
LOC_Os01g44170	0.596277	0	0	1	25317115	25323500	expressed protein	AT5G40520.2	0	0
LOC_Os01g44190	0.597743	0	0	1	25330939	25331259	expressed protein	0	0	0
LOC_Os01g44200	0.684518	0	0	1	25336576	25346419	retrotransposon protein, putative, unclassified, expressed	0	0	0
LOC_Os01g44210	0.360955	0.0168	0.0227522	1	25350614	25351550	50S ribosomal protein L31, putative, expressed	AT1G75350.1	emb2184	Ribosomal protein L31
LOC_Os01g44220	0.498364	0.0009	0.00162804	1	25353769	25361949	glucose-1-phosphate adenylyltransferase large subunit, chloroplast precursor, putative, expressed	AT1G27680.1	APL2	ADPGLC-PPase large subunit
LOC_Os01g44230	0.602721	0	0	1	25363036	25367161	transcription factor X1, putative, expressed	AT3G48670.1	IDN2,RDM12	XH/XS domain-containing protein
LOC_Os01g44250	0.831149	0	0	1	25368481	25371011	CBS domain containing membrane protein, putative, expressed	AT3G48530.1	KING1	SNF1-related protein kinase regulatory subunit gamma 1
LOC_Os01g44310	0.347233	0.0211	0.0279644	1	25417248	25425723	dnaJ domain containing protein, expressed	AT4G36520.1	0	Chaperone DnaJ-domain superfamily protein
LOC_Os01g44360	0.453106	0.0027	0.0044007	1	25448396	25450648	CBS domain containing membrane protein, putative, expressed	AT5G10860.1	0	Cystathionine beta-synthase (CBS) family protein
LOC_Os01g44390	0.664654	0	0	1	25461991	25463691	MYB family transcription factor, putative, expressed	AT1G75250.1	ATRL6,RL6,RSM3	RAD-like 6
LOC_Os01g44394	0.63394	0	0	1	25466363	25474257	mitotic checkpoint protein, putative, expressed	AT1G80670.1	0	Transducin/WD40 repeat-like superfamily protein
LOC_Os01g44430	0.402925	0.0079	0.0115674	1	25476744	25482973	retrotransposon protein, putative, unclassified, expressed	0	0	0
LOC_Os01g44960	0.458081	0.0021	0.00350825	1	25501848	25504409	hydrolase, alpha/beta fold family domain containing protein, expressed	AT2G18360.1	0	alpha/beta-Hydrolases superfamily protein
LOC_Os01g44970	0.459016	0.0019	0.00320411	1	25513806	25518242	polygalacturonase, putative, expressed	AT1G60590.1	0	Pectin lyase-like superfamily protein
LOC_Os01g44980	0.425376	0.0053	0.00806615	1	25519992	25523268	peptide deformylase, putative, expressed	AT5G14660.1	ATDEF2,DEF2,PDF1B	peptide deformylase 1B
LOC_Os01g44990	0.488861	0.0011	0.0019497	1	25524184	25530680	ercc6 protein, putative, expressed	0	0	0
LOC_Os01g45020	0.591982	0	0	1	25541772	25548176	F-box protein interaction domain containing protein, expressed	AT3G09560.1	ATPAH1,PAH1	Lipin family protein
LOC_Os01g45030	0.79352	0	0	1	25555154	25562669	retrotransposon protein, putative, Ty3-gypsy subclass, expressed	0	0	0
LOC_Os01g45040	0.768933	0	0	1	25563247	25567006	Leucine rich repeat N-terminal domain containing protein, putative, expressed	AT2G35620.1	FEI2	Leucine-rich repeat protein kinase family protein
LOC_Os01g45060	0.0916822	0.3162	0.330377	1	25579802	25583765	polygalacturonase, putative, expressed	AT1G60590.1	0	Pectin lyase-like superfamily protein
LOC_Os01g45070	0.345251	0.0225	0.0295847	1	25585751	25589162	peptide deformylase, putative, expressed	AT5G14660.1	ATDEF2,DEF2,PDF1B	peptide deformylase 1B
LOC_Os01g45140	0.73114	0	0	1	25615863	25617353	anthocyanin 3-O-beta-glucosyltransferase, putative, expressed	AT2G15490.3	UGT73B4	UDP-glycosyltransferase 73B4
LOC_Os01g45190	0.531191	0.0003	0.000594936	1	25636950	25640563	DEAD-box ATP-dependent RNA helicase, putative, expressed	0	0	0
LOC_Os01g45200	0.330945	0.0275	0.0354096	1	25640719	25647224	cinnamoyl-CoA reductase-related, putative, expressed	AT5G14700.1	0	NAD(P)-binding Rossmann-fold superfamily protein
LOC_Os01g45250	0.422153	0.0062	0.00929733	1	25681570	25683076	DUF1645 domain containing protein, putative, expressed	AT5G62770.1	0	Protein of unknown function (DUF1645)
LOC_Os01g45274	0.148403	0.2188	0.234134	1	25692717	25705090	carbonic anhydrase, chloroplast precursor, putative, expressed	AT5G14740.1	BETA CA2,CA18,CA2	carbonic anhydrase 2
LOC_Os01g45290	0.905836	0	0	1	25708316	25714989	retrotransposon protein, putative, unclassified, expressed	0	0	0
LOC_Os01g45360	0.42155	0.0052	0.00792885	1	25748192	25750466	membrane associated DUF588 domain containing protein, putative, expressed	AT2G36330.1	0	Uncharacterised protein family (UPF0497)
LOC_Os01g45370	0.530374	0.0003	0.000594936	1	25752222	25755783	radical SAM enzyme, putative, expressed	AT1G60230.1	0	Radical SAM superfamily protein
LOC_Os01g45380	0.150523	0.2181	0.23344	1	25757795	25762187	protein kinase domain containing protein, expressed	AT3G01490.1	0	Protein kinase superfamily protein
LOC_Os01g45390	0.61854	0	0	1	25762489	25766525	HD domain containing protein 2, putative, expressed	AT1G26160.1	0	Metal-dependent phosphohydrolase
LOC_Os01g45439	0.193467	0.1561	0.17135	1	25777453	25781934	expressed protein	AT3G02420.1	0	0
LOC_Os01g45450	0.342555	0.0273	0.03517	1	25788702	25790988	AAA family ATPase, putative, expressed	AT5G17740.1	0	P-loop containing nucleoside triphosphate hydrolases superfamily protein
LOC_Os01g45460	0.099037	0.3204	0.334411	1	25792699	25797614	serine esterase, putative, expressed	AT5G15860.1	ATPCME,PCME	prenylcysteine methylesterase
LOC_Os01g45470	0.556003	0.0001	0.000213532	1	25800668	25801243	expressed protein	0	0	0
LOC_Os01g45530	0.134542	0.2476	0.262597	1	25841526	25843517	single-stranded DNA-binding protein, putative, expressed	AT3G18580.1	0	Nucleic acid-binding, OB-fold-like protein
LOC_Os01g45550	0.501701	0.0005	0.000953132	1	25863702	25868361	auxin efflux carrier component, putative, expressed	AT2G01420.1	ATPIN4,PIN4	Auxin efflux carrier family protein
LOC_Os01g45620	0.603118	0	0	1	25917623	25922978	CGMC_MAPKCMGC_2.5 - CGMC includes CDA, MAPK, GSK3, and CLKC kinases, expressed	AT1G73670.1	ATMPK15,MPK15	MAP kinase 15
LOC_Os01g45640	0.623487	0	0	1	25926236	25928209	tat pathway signal sequence family protein, expressed	AT2G01400.1	0	0
LOC_Os01g45670	0.516171	0.0005	0.000953132	1	25933616	25934887	expressed protein	0	0	0
LOC_Os01g45700	0.357546	0.0182	0.0244612	1	25949356	25950201	expressed protein	0	0	0
LOC_Os01g45730	0.552188	0.0001	0.000213532	1	25960103	25961195	zinc finger C-x8-C-x5-C-x3-H type family protein, expressed	AT1G66810.1	0	Zinc finger C-x8-C-x5-C-x3-H type family protein
LOC_Os01g45750	0.149044	0.2224	0.237728	1	25973522	25980440	bile acid sodium symporter family protein, putative, expressed	AT2G26900.1	0	Sodium Bile acid symporter family
LOC_Os01g45760	0.524845	0.0002	0.000408632	1	25994669	25996948	YUC4, putative, expressed	AT5G11320.1	YUC4	Flavin-binding monooxygenase family protein
LOC_Os01g45830	0.473832	0.0007	0.00129508	1	26033145	26034930	sulfate transporter, putative, expressed	AT1G80310.1	0	sulfate transmembrane transporters
LOC_Os01g45840	0.28094	0.058	0.0694267	1	26036642	26039158	CRR2, putative, expressed	AT2G36730.1	0	Pentatricopeptide repeat (PPR) superfamily protein
LOC_Os01g45860	0.373341	0.0145	0.0199459	1	26044166	26045843	GRAS family transcription factor domain containing protein, expressed	AT1G14920.1	GAI,RGA2	GRAS family transcription factor family protein
LOC_Os01g45880	0.709573	0	0	1	26060788	26070899	retrotransposon protein, putative, unclassified, expressed	0	0	0
LOC_Os01g45900	0.32804	0.0322	0.0408056	1	26075030	26077134	OsFBX20 - F-box domain containing protein, expressed	AT5G19970.1	0	0
LOC_Os01g45910	0.430234	0.004	0.00627161	1	26078028	26082198	plastidic ATP/ADP-transporter, putative, expressed	AT1G80300.1	ATNTT1,NTT1	nucleotide transporter 1
LOC_Os01g45914	0.351213	0.0199	0.0265166	1	26087572	26088335	expressed protein	0	0	0
LOC_Os01g45960	0.475776	0.0019	0.00320411	1	26106836	26111213	hydrolase, alpha/beta fold family domain containing protein, expressed	AT1G80280.1	0	alpha/beta-Hydrolases superfamily protein
LOC_Os01g45970	0.145585	0.2321	0.247304	1	26111942	26114190	expressed protein	0	0	0
LOC_Os01g45990	0.546493	0.0002	0.000408632	1	26119708	26126165	potassium channel AKT1, putative, expressed	AT2G26650.1	AKT1,ATAKT1,KT1	K+ transporter 1
LOC_Os01g46020	0.113105	0.2799	0.294375	1	26163786	26166472	TATA-binding protein-associated factor TAFII55 family protein, putative, expressed	AT1G55300.1	TAF7	TBP-associated factor 7
LOC_Os01g46030	0.280403	0.0596	0.0711391	1	26169915	26171566	receptor-like protein kinase, putative, expressed	AT5G20050.1	0	Protein kinase superfamily protein
LOC_Os01g46040	0.908286	0	0	1	26173185	26177230	bromodomain domain containing protein, expressed	AT1G06230.1	GTE4	global transcription factor group E4
LOC_Os01g46060	4.6606e-14	1	1	1	26183883	26190195	NUC189 domain containing protein, expressed	AT1G15420.1	0	0
LOC_Os01g46070	0.391452	0.0091	0.0131453	1	26190752	26194517	lactate/malate dehydrogenase, putative, expressed	AT1G53240.1	mMDH1	Lactate/malate dehydrogenase family protein
LOC_Os01g46080	0.675251	0	0	1	26198060	26201710	GDSL-like lipase/acylhydrolase, putative, expressed	AT1G28600.1	0	GDSL-like Lipase/Acylhydrolase superfamily protein
LOC_Os01g46120	0.581703	0	0	1	26222617	26225124	GDSL-like lipase/acylhydrolase, putative, expressed	AT1G28600.1	0	GDSL-like Lipase/Acylhydrolase superfamily protein
LOC_Os01g46130	0.387262	0.0121	0.0169824	1	26230692	26234914	expressed protein	0	0	0
LOC_Os01g46140	0.36311	0.0172	0.0232273	1	26235768	26238284	expressed protein	0	0	0
LOC_Os01g46169	0.726527	0	0	1	26249386	26274184	GDSL-like lipase/acylhydrolase, putative, expressed	AT1G28600.2	0	GDSL-like Lipase/Acylhydrolase superfamily protein
LOC_Os01g46200	0.670501	0	0	1	26278074	26280779	expressed protein	0	0	0
LOC_Os01g46230	0.375386	0.0113	0.0159613	1	26293205	26295001	tetratricopeptide-like helical, putative, expressed	AT5G52630.1	MEF1	mitochondrial RNAediting factor 1
LOC_Os01g46240	0.249088	0.0877	0.10117	1	26296694	26298607	lipase class 3 family protein, putative, expressed	AT4G18550.1	0	alpha/beta-Hydrolases superfamily protein
LOC_Os01g46250	0.289942	0.0534	0.0644341	1	26300194	26303065	lipase, putative, expressed	AT4G18550.1	0	alpha/beta-Hydrolases superfamily protein
LOC_Os01g46260	0.0216257	0.4503	0.461077	1	26306238	26307238	expressed protein	AT5G45910.1	0	GDSL-like Lipase/Acylhydrolase superfamily protein
LOC_Os01g46290	0.230387	0.1091	0.123347	1	26321383	26324810	lipase, putative, expressed	AT4G18550.1	0	alpha/beta-Hydrolases superfamily protein
LOC_Os01g46340	0.477069	0.0009	0.00162804	1	26364479	26370314	chloroplast unusual positioning protein, putative, expressed	AT4G18570.1	0	Tetratricopeptide repeat (TPR)-like superfamily protein
LOC_Os01g46350	0.275176	0.0618	0.073556	1	26368398	26374101	proteins of unknown function domain containing protein, expressed	AT1G29050.1	TBL38	TRICHOME BIREFRINGENCE-LIKE 38
LOC_Os01g46370	0.623846	0	0	1	26383595	26387194	lipase class 3 family protein, putative, expressed	AT4G18550.1	0	alpha/beta-Hydrolases superfamily protein
LOC_Os01g46380	0.0682165	0.3712	0.38395	1	26392164	26396348	ketol-acid reductoisomerase, chloroplast precursor, putative, expressed	AT3G58610.1	0	ketol-acid reductoisomerase
LOC_Os01g46400	0.349395	0.023	0.0301913	1	26401559	26403496	expressed protein	AT5G15900.1	TBL19	TRICHOME BIREFRINGENCE-LIKE 19
LOC_Os01g46500	0.700999	0	0	1	26449051	26452875	OsFBX21 - F-box domain containing protein, expressed	0	0	0
LOC_Os01g46510	0.40847	0.0066	0.00983085	1	26453782	26465956	peptidase S8 and S53, subtilisin, kexin, sedolisin, putative, expressed	AT5G24710.1	0	Transducin/WD40 repeat-like superfamily protein
LOC_Os01g46570	0.548841	0	0	1	26514543	26521761	CTP synthase, putative, expressed	AT3G12670.1	emb2742	CTP synthase family protein
LOC_Os01g46580	0.462122	0.0023	0.00380287	1	26527476	26532567	actin-related protein 2/3 complex subunit 2, putative, expressed	AT1G30825.1	ARPC2A,DIS2	Arp2/3 complex, 34 kD subunit p34-Arc
LOC_Os01g46590	0.309967	0.0425	0.0524256	1	26522715	26527305	expressed protein	AT4G20310.3	0	Peptidase M50 family protein
LOC_Os01g46610	0.371471	0.0162	0.0220317	1	26533016	26537191	dehydrogenase, putative, expressed	AT1G65930.1	cICDH	cytosolic NADP+-dependent isocitrate dehydrogenase
LOC_Os01g46650	0.348128	0.0278	0.0357492	1	26565360	26567249	expressed protein	AT5G14105.1	0	0
LOC_Os01g46700	0.234963	0.1087	0.122999	1	26591955	26599634	SET domain containing protein, expressed	AT4G27910.1	ATX4,SDG16	SET domain protein 16
LOC_Os01g46710	0.441416	0.0026	0.00425361	1	26601904	26608476	transposon protein, putative, CACTA, En/Spm sub-class, expressed	0	0	0
LOC_Os01g46720	0.38815	0.0094	0.0135373	1	26611799	26618704	expressed protein	AT5G53450.1	ORG1	OBP3-responsive gene 1
LOC_Os01g46750	0.325046	0.031	0.0394171	1	26628889	26634328	AMP-binding enzyme, putative, expressed	AT4G23850.1	LACS4	AMP-dependent synthetase and ligase family protein
LOC_Os01g46760	0.56509	0.0001	0.000213532	1	26652944	26658313	protein phosphatase 2C, putative, expressed	AT2G29380.1	HAI3	highly ABA-induced PP2C gene 3
LOC_Os01g46790	0.538566	0.0001	0.000213532	1	26679473	26680317	expressed protein	AT3G61660.1	0	0
LOC_Os01g46800	0.358725	0.0194	0.0259158	1	26687377	26688416	WRKY15, expressed	AT4G11070.1	AtWRKY41,WRKY41	WRKY family transcription factor
LOC_Os01g46810	0.681337	0	0	1	26699189	26706158	viral A-type inclusion protein repeat containing protein, expressed	0	0	0
LOC_Os01g46820	0.490312	0.0009	0.00162804	1	26709125	26710724	expressed protein	0	0	0
LOC_Os01g46840	0.485582	0.0002	0.000408632	1	26717834	26722446	expressed protein	AT5G53220.1	0	0
LOC_Os01g46870	0.0683175	0.3677	0.380591	1	26734014	26735516	AP2 domain containing protein, expressed	AT4G27950.1	CRF4	cytokinin response factor 4
LOC_Os01g46926	0.119973	0.2736	0.288137	1	26781039	26784447	ubiquitin-conjugating enzyme, putative, expressed	AT4G27960.1	UBC9	ubiquitin conjugating enzyme 9
LOC_Os01g46932	0.633757	0	0	1	26785187	26788665	vacuolar protein-sorting-associated protein 25, putative, expressed	AT4G19003.1	VPS25	E2F/DP family winged-helix DNA-binding domain
LOC_Os01g46950	0.569981	0.0001	0.000213532	1	26791754	26795939	aldose 1-epimerase, putative, expressed	AT3G61610.1	0	Galactose mutarotase-like superfamily protein
LOC_Os01g46970	0.45002	0.0033	0.00526806	1	26800060	26805508	transcription factor, putative, expressed	AT2G46270.1	GBF3	G-box binding factor 3
LOC_Os01g46980	0.753385	0	0	1	26811849	26816727	vacuolar ATP synthase subunit E, putative, expressed	AT1G64200.1	VHA-E3	vacuolar H+-ATPase subunit E isoform 3
LOC_Os01g47040	5.85915e-15	1	1	1	26862081	26863434	C2 domain containing protein, putative, expressed	AT4G01200.1	0	Calcium-dependent lipid-binding (CaLB domain) family protein
LOC_Os01g47050	0.401472	0.0073	0.0107695	1	26872217	26875033	OsFBK1 - F-box domain and kelch repeat containing protein, expressed	AT3G61590.1	HS,HWS	Galactose oxidase/kelch repeat superfamily protein
LOC_Os01g47070	0.645783	0	0	1	26885484	26886754	glycosyl hydrolase, putative, expressed	AT5G24090.1	ATCHIA,CHIA	chitinase A
LOC_Os01g47080	0.613082	0	0	1	26888393	26895732	pyruvate kinase, putative, expressed	AT5G52920.1	PKP-BETA1,PKP1,PKP2	plastidic pyruvate kinase beta subunit 1
LOC_Os01g47100	0.26384	0.0745	0.0872611	1	26912597	26913670	3-5 exonuclease domain-containing protein, putative, expressed	AT4G13870.1	ATWEX,ATWRNEXO,WEX,WRNEXO	Werner syndrome-like exonuclease
LOC_Os01g47110	0.325336	0.0333	0.0420797	1	26916205	26916570	expressed protein	0	0	0
LOC_Os01g47190	0.429724	0.0039	0.0061305	1	26971640	26973631	phosphoglycerate mutase, putative, expressed	AT5G62840.1	0	Phosphoglycerate mutase family protein
LOC_Os01g47200	0.649825	0	0	1	26975615	26978104	retrotransposon protein, putative, unclassified, expressed	0	0	0
LOC_Os01g47256	0.337286	0.0243	0.0316923	1	27004253	27008038	exosome complex exonuclease RRP40, putative, expressed	AT2G25355.1	0	PNAS-3 related
LOC_Os01g47262	0.198331	0.1468	0.161775	1	27008803	27012114	AMSH-like protease, putative, expressed	AT1G48790.1	AMSH1	associated molecule with the SH3 domain of STAM 1
LOC_Os01g47270	0.464698	0.0013	0.00227012	1	27014072	27014866	DUF1645 domain containing protein, putative, expressed	AT1G70420.1	0	Protein of unknown function (DUF1645)
LOC_Os01g47330	0.389838	0.0095	0.0136562	1	27041791	27042669	ribosomal protein L7/L12 C-terminal domain containing protein, expressed	AT3G27850.1	RPL12-C	ribosomal protein L12-C
LOC_Os01g47340	0.156169	0.2112	0.226707	1	27047365	27050486	iron-sulfur cluster assembly enzyme ISCU, mitochondrial precursor, putative, expressed	AT4G22220.1	ATISU1,ISU1	SufE/NifU family protein
LOC_Os01g47350	0.597351	0	0	1	27050849	27054604	enoyl-CoA hydratase/isomerase family protein, putative, expressed	AT1G60550.1	DHNS,ECHID	enoyl-CoA hydratase/isomerase D
LOC_Os01g47370	0.596317	0	0	1	27063892	27064167	MYB family transcription factor, putative, expressed	AT1G75250.2	ATRL6,RL6,RSM3	RAD-like 6
LOC_Os01g47400	0.637111	0	0	1	27081806	27085681	OsMan01 - Endo-Beta-Mannanase, expressed	AT5G66460.1	0	Glycosyl hydrolase superfamily protein
LOC_Os01g47410	0.780094	0	0	1	27085745	27092240	aspartic proteinase oryzasin-1 precursor, putative, expressed	AT1G11910.1	APA1,ATAPA1	aspartic proteinase A1
LOC_Os01g47420	0.717013	0	0	1	27095458	27100314	pterin-4-alpha-carbinolamine dehydratase, putative, expressed	AT1G29810.1	0	Transcriptional coactivator/pterin dehydratase
LOC_Os01g47430	0.250538	0.0865	0.0999331	1	27102119	27109986	protein of unknown function DUF1296 domain containing protein, expressed	AT1G29370.1	0	Kinase-related protein of unknown function (DUF1296)
LOC_Os01g47450	0.63088	0	0	1	27115662	27121178	OsCttP1 - Putative C-terminal processing peptidase homologue, expressed	AT5G46390.2	0	Peptidase S41 family protein
LOC_Os01g47460	0.499393	0.0007	0.00129508	1	27123486	27129401	expressed protein	AT1G29820.1	0	Magnesium transporter CorA-like family protein
LOC_Os01g47470	0.552487	0.0002	0.000408632	1	27130541	27134194	serine/threonine-protein kinase, putative, expressed	AT3G59110.1	0	Protein kinase superfamily protein
LOC_Os01g47490	0.828175	0	0	1	27144942	27149034	Lg106, putative, expressed	AT5G64130.1	0	cAMP-regulated phosphoprotein 19-related protein
LOC_Os01g47510	0.650195	0	0	1	27155525	27158677	retrotransposon protein, putative, unclassified, expressed	0	0	0
LOC_Os01g47530	0.359623	0.0173	0.0233485	1	27171287	27178431	CGMC_MAPKCMGC_2.6 - CGMC includes CDA, MAPK, GSK3, and CLKC kinases, expressed	AT2G42880.1	ATMPK20,MPK20	MAP kinase 20
LOC_Os01g47540	0.454746	0.0031	0.00498104	1	27178681	27183842	NLI interacting factor-like phosphatase, putative, expressed	AT5G46410.2	SSP4	SCP1-like small phosphatase 4
LOC_Os01g47550	0.28786	0.051	0.0617748	1	27185633	27191256	kinase, pfkB family, putative, expressed	AT1G17160.1	0	pfkB-like carbohydrate kinase family protein
LOC_Os01g47560	0.251693	0.087	0.100439	1	27196417	27200990	WRKY16, expressed	AT4G18170.1	ATWRKY28,WRKY28	WRKY DNA-binding protein 28
LOC_Os01g47570	0.0949041	0.3206	0.334604	1	27220793	27221485	expressed protein	AT1G06475.1	0	0
LOC_Os01g47580	0.288096	0.0608	0.0724799	1	27226175	27230292	lipid phosphatase protein, putative, expressed	AT3G02600.1	ATLPP3,LPP3	lipid phosphate phosphatase 3
LOC_Os01g47600	0.333736	0.0268	0.0346065	1	27236509	27239919	HMG1/2, putative, expressed	AT2G34450.1	0	HMG-box (high mobility group) DNA-binding family protein
LOC_Os01g47610	0.154604	0.2172	0.232575	1	27240118	27242510	lipase class 3 family protein, putative, expressed	AT5G50890.1	0	alpha/beta-Hydrolases superfamily protein
LOC_Os01g47620	0.51436	0.0003	0.000594936	1	27243443	27246045	expressed protein	AT4G18260.1	0	Cytochrome b561/ferric reductase transmembrane protein family
LOC_Os01g47630	0.0395419	0.4237	0.435236	1	27246229	27248016	expressed protein	AT2G42975.1	0	0
LOC_Os01g47635	0.162589	0.2075	0.223073	1	27248160	27249831	expressed protein	AT4G18260.1	0	Cytochrome b561/ferric reductase transmembrane protein family
LOC_Os01g47650	0.625849	0	0	1	27257381	27266486	vacuolar protein sorting-associated protein 16, putative, expressed	AT2G38020.1	EMB258,MAN,VCL1	vacuoleless1 (VCL1)
LOC_Os01g47660	0.29367	0.054	0.0650888	1	27266584	27268453	60S ribosomal protein L18a, putative, expressed	AT2G34480.1	0	Ribosomal protein L18ae/LX family protein
LOC_Os01g47680	0.391015	0.0095	0.0136562	1	27271350	27274033	60S ribosomal protein L18a-1, putative, expressed	AT1G17080.1	0	Ribosomal protein L18ae family
LOC_Os01g47690	0.616857	0	0	1	27274676	27278560	metallo-beta-lactamase family protein, putative, expressed	AT1G53580.1	ETHE1,GLX2-3,GLY3	glyoxalase II 3
LOC_Os01g47700	0.383903	0.0117	0.0164699	1	27281257	27281990	expressed protein	0	0	0
LOC_Os01g47730	0.549526	0.0001	0.000213532	1	27301427	27303025	ras-related protein, putative, expressed	AT5G60860.1	AtRABA1f,RABA1f	RAB GTPase homolog A1F
LOC_Os01g47740	0.500853	0.0004	0.000776209	1	27303111	27312308	zinc finger, C3HC4 type domain containing protein, expressed	AT1G53190.1	0	RING/U-box superfamily protein
LOC_Os01g47750	0.828786	0	0	1	27317556	27321710	splicing factor U2AF 35 kDa subunit, putative, expressed	AT5G42820.1	ATU2AF35B,U2AF35B	Zinc finger C-x8-C-x5-C-x3-H type family protein
LOC_Os01g47760	0.380583	0.0145	0.0199459	1	27326050	27327030	OsGrx_I1 - glutaredoxin subgroup III, expressed	AT1G28480.1	GRX480,roxy19	Thioredoxin superfamily protein
LOC_Os01g47770	0.0585463	0.3818	0.394339	1	27336260	27339363	CS domain containing protein, putative, expressed	AT5G58740.1	0	HSP20-like chaperones superfamily protein
LOC_Os01g47780	0.381277	0.0098	0.0140438	1	27340899	27341950	fasciclin domain containing protein, expressed	AT5G03170.1	ATFLA11,FLA11	FASCICLIN-like arabinogalactan-protein 11
LOC_Os01g47800	0.0521261	0.3989	0.411176	1	27357337	27363861	AAA-type ATPase family protein, putative, expressed	AT3G15120.1	0	P-loop containing nucleoside triphosphate hydrolases superfamily protein
LOC_Os01g47810	0.545743	0	0	1	27366317	27368704	S-locus-like receptor protein kinase, putative, expressed	AT1G34300.1	0	lectin protein kinase family protein
LOC_Os01g47820	0.448067	0.0022	0.00365431	1	27375305	27377729	S-locus-like receptor protein kinase, putative, expressed	AT1G34300.1	0	lectin protein kinase family protein
LOC_Os01g47840	0.387875	0.0107	0.0151962	1	27386571	27388916	S-locus-like receptor protein kinase, putative, expressed	AT1G34300.1	0	lectin protein kinase family protein
LOC_Os01g47900	0.604446	0	0	1	27417284	27420084	S-locus-like receptor protein kinase, putative, expressed	AT2G19130.1	0	S-locus lectin protein kinase family protein
LOC_Os01g48000	0.673085	0	0	1	27474005	27476806	S-locus-like receptor protein kinase, putative, expressed	AT2G19130.1	0	S-locus lectin protein kinase family protein
LOC_Os01g48010	0.212245	0.13	0.144696	1	27482806	27486965	expressed protein	0	0	0
LOC_Os01g48060	0.468912	0.0009	0.00162804	1	27501506	27507181	auxin response factor, putative, expressed	AT2G33860.1	ARF3,ETT	Transcriptional factor B3 family protein / auxin-responsive factor AUX/IAA-related
LOC_Os01g48120	0.783358	0	0	1	27546819	27548239	expressed protein	0	0	0
LOC_Os01g48130	0.404372	0.0065	0.00970038	1	27556008	27560681	no apical meristem protein, putative, expressed	AT4G28500.1	ANAC073,NAC073,SND2	NAC domain containing protein 73
LOC_Os01g48140	0.181156	0.1724	0.18795	1	27565832	27570473	pentatricopeptide containing protein, putative, expressed	AT5G46100.1	0	Pentatricopeptide repeat (PPR) superfamily protein
LOC_Os01g48170	0.238301	0.1085	0.122803	1	27582148	27583129	homeobox domain containing protein, expressed	AT5G44180.2	0	Homeodomain-like transcriptional regulator
LOC_Os01g48180	0.425762	0.0052	0.00792885	1	27587377	27598835	DDT domain containing protein, putative, expressed	AT5G44180.1	0	Homeodomain-like transcriptional regulator
LOC_Os01g48190	0.448502	0.0028	0.00455028	1	27601487	27604926	drought induced 19 protein, putative, expressed	AT3G05700.1	0	Drought-responsive family protein
LOC_Os01g48200	0.615612	0	0	1	27605913	27608676	callose synthase, putative, expressed	AT4G03550.1	ATGSL05,ATGSL5,GSL05,GSL5,PMR4	glucan synthase-like 5
LOC_Os01g48210	0.323677	0.0346	0.043567	1	27624620	27630362	PAP/25A associated domain containing protein, putative, expressed	AT5G53770.1	0	Nucleotidyltransferase family protein
LOC_Os01g48220	0.489204	0.0006	0.00112568	1	27631022	27633567	protein of unknown function DUF1421 domain containing protein, expressed	AT4G28300.1	0	Protein of unknown function (DUF1421)
LOC_Os01g48250	0.484984	0.0016	0.00274205	1	27656261	27658078	OsFBDUF5 - F-box and DUF domain containing protein, expressed	AT3G18720.1	0	F-box family protein
LOC_Os01g48270	0.667729	0	0	1	27660013	27666772	AAA-type ATPase family protein, putative, expressed	AT2G34560.2	0	P-loop containing nucleoside triphosphate hydrolases superfamily protein
LOC_Os01g48280	0.355439	0.0191	0.0255708	1	27668390	27671648	ubiquitin-conjugating enzyme, putative, expressed	AT1G16890.2	UBC13B,UBC36	ubiquitin-conjugating enzyme 36
LOC_Os01g48290	0.660273	0	0	1	27676501	27677028	dof zinc finger domain containing protein, putative, expressed	AT2G34140.1	0	Dof-type zinc finger DNA-binding family protein
LOC_Os01g48300	0.580427	0.0001	0.000213532	1	27677194	27681560	ATP synthase protein I related, putative, expressed	AT2G31040.1	0	ATP synthase protein I -related
LOC_Os01g48310	0.421634	0.0051	0.0077942	1	27681724	27685685	expressed protein	AT1G04790.1	0	RING/U-box superfamily protein
LOC_Os01g48320	8.97507e-14	1	1	1	27690411	27692209	transcription factor like protein, putative, expressed	AT3G14180.1	0	sequence-specific DNA binding transcription factors
LOC_Os01g48330	0.571484	0.0002	0.000408632	1	27692557	27702476	protein kinase domain containing protein, expressed	AT3G58640.1	0	Mitogen activated protein kinase kinase kinase-related
LOC_Os01g48339	0.767339	0	0	1	27703978	27705198	expressed protein	0	0	0
LOC_Os01g48360	0.496734	0.0008	0.00146243	1	27714540	27715319	expressed protein	0	0	0
LOC_Os01g48370	0.616983	0	0	1	27716188	27721217	OsFBT1 - F-box and tubby domain containing protein, expressed	AT1G53320.1	AtTLP7,TLP7	tubby like protein 7
LOC_Os01g48380	0.768115	0	0	1	27725324	27732481	PPR repeat domain containing protein, putative, expressed	AT1G30610.2	EMB2279,EMB88	pentatricopeptide (PPR) repeat-containing protein
LOC_Os01g48390	0.547686	0.0002	0.000408632	1	27733409	27739844	expressed protein	AT4G18640.1	MRH1	Leucine-rich repeat protein kinase family protein
LOC_Os01g48420	0.420962	0.0056	0.0084755	1	27745604	27747931	peroxiredoxin, putative, expressed	AT1G65970.1	TPX2	thioredoxin-dependent peroxidase 2
LOC_Os01g48440	0.140591	0.2379	0.253032	1	27757763	27761733	glycosyltransferase family 43 protein, putative, expressed	AT1G27600.1	I9H,IRX9-L	Nucleotide-diphospho-sugar transferases superfamily protein
LOC_Os01g48444	0.0837189	0.3355	0.349062	1	27777506	27780978	OsIAA5 - Auxin-responsive Aux/IAA gene family member, expressed	AT2G22670.4	IAA8	indoleacetic acid-induced protein 8
LOC_Os01g48446	0.30547	0.0434	0.0534254	1	27780948	27782266	no apical meristem protein, putative, expressed	AT2G02450.1	anac034,ANAC035,LOV1,NAC035	NAC domain containing protein 35
LOC_Os01g48500	0.346696	0.0236	0.0308824	1	27801413	27802497	expressed protein	AT1G51100.1	0	0
LOC_Os01g48570	0.439086	0.0027	0.0044007	1	27852465	27855997	expressed protein	AT1G52155.1	0	0
LOC_Os01g48610	0.724781	0	0	1	27868718	27871847	expressed protein	AT4G21700.1	0	Protein of unknown function (DUF2921)
LOC_Os01g48620	0.854235	0	0	1	27875639	27878460	expressed protein	AT4G21700.1	0	Protein of unknown function (DUF2921)
LOC_Os01g48640	0.710975	0	0	1	27883020	27886068	expressed protein	AT4G21700.1	0	Protein of unknown function (DUF2921)
LOC_Os01g48680	0.543749	0	0	1	27906608	27920980	two pore calcium channel protein 1, putative, expressed	AT4G03560.1	ATCCH1,ATTPC1,FOU2,TPC1	two-pore channel 1
LOC_Os01g48690	0.480982	0.001	0.00178881	1	27922230	27924368	ribosomal protein rpS20, putative, expressed	AT3G15190.1	0	chloroplast 30S ribosomal protein S20, putative
LOC_Os01g48700	0.675264	0	0	1	27924901	27928433	transcription factor Dp, putative, expressed	AT5G03415.1	ATDPB,DPB	Transcription factor DP
LOC_Os01g48710	0.467843	0.0011	0.0019497	1	27929928	27930950	heavy metal-associated domain containing protein, expressed	AT5G52750.1	0	Heavy metal transport/detoxification superfamily protein
LOC_Os01g48720	0.109597	0.2886	0.303019	1	27938768	27947047	RNA polymerase III subunit RPC82 family protein, putative, expressed	AT3G49000.1	0	RNA polymerase III subunit RPC82 family protein
LOC_Os01g48740	0.358829	0.0172	0.0232273	1	27956653	27957588	aspartyl protease family protein, putative, expressed	AT3G12700.2	0	Eukaryotic aspartyl protease family protein
LOC_Os01g48750	0.21282	0.125	0.139666	1	27960362	27961544	aspartic proteinase nepenthesin-2 precursor, putative, expressed	AT3G12700.1	0	Eukaryotic aspartyl protease family protein
LOC_Os01g48760	0.703714	0	0	1	27961739	27965444	THAP domain-containing protein 4, putative, expressed	AT1G79260.1	0	0
LOC_Os01g48770	0.327524	0.0334	0.0421919	1	27965533	27968117	60S ribosomal protein L37a, putative, expressed	AT3G10950.1	0	Zinc-binding ribosomal protein family protein
LOC_Os01g48790	0.57309	0	0	1	27983688	27990383	YT521-B-like family domain containing protein, expressed	AT1G79270.1	ECT8	evolutionarily conserved C-terminal region 8
LOC_Os01g48810	0.621274	0.0001	0.000213532	1	28009026	28011895	transcription initiation factor TFIID subunit 11, putative, expressed	AT4G20280.1	TAF11	TBP-associated factor 11
LOC_Os01g48820	0.498198	0.0005	0.000953132	1	28012393	28014006	expressed protein	AT3G04310.1	0	0
LOC_Os01g48830	0.384787	0.0114	0.0160866	1	28015361	28021413	expressed protein	AT1G55340.1	0	Protein of unknown function (DUF1639)
LOC_Os01g48850	0.579307	0	0	1	28028738	28032031	auxin-responsive protein, putative, expressed	AT3G61750.1	0	Cytochrome b561/ferric reductase transmembrane with DOMON related domain
LOC_Os01g48874	0.3976	0.01	0.0143024	1	28032816	28051830	wax synthase, putative, expressed	AT5G53390.1	0	O-acyltransferase (WSD1-like) family protein
LOC_Os01g48900	0.519647	0.0003	0.000594936	1	28054938	28060595	dynamin-related protein 1A, putative, expressed	AT5G42080.1	ADL1,ADL1A,AG68,DL1,DRP1A,RSW9	dynamin-like protein
LOC_Os01g48910	0.616827	0	0	1	28060410	28067159	AMP-binding enzyme, putative, expressed	AT4G23850.1	LACS4	AMP-dependent synthetase and ligase family protein
LOC_Os01g48920	0.64888	0	0	1	28070679	28076428	beclin-1, putative, expressed	AT3G61710.1	ATATG6,AtBECLIN1,ATG6,BECLIN1	AUTOPHAGY 6
LOC_Os01g48930	0.786568	0	0	1	28080392	28083388	splicing factor-related, putative, expressed	AT4G01000.1	0	Ubiquitin-like superfamily protein
LOC_Os01g48940	0.483255	0.001	0.00178881	1	28084261	28086409	expressed protein	0	0	0
LOC_Os01g48960	0.419529	0.0047	0.00724195	1	28091208	28102930	glutamate synthase, chloroplast precursor, putative, expressed	AT5G53460.1	GLT1	NADH-dependent glutamate synthase 1
LOC_Os01g48980	0.384888	0.0133	0.0184609	1	28118055	28123308	GPI transamidase component family protein, putative, expressed	AT5G19130.1	0	GPI transamidase component family protein / Gaa1-like family protein
LOC_Os01g48990	0.326457	0.0328	0.0415149	1	28126575	28130277	uncharacterized kinase mug58, putative, expressed	AT1G80380.2	0	P-loop containing nucleoside triphosphate hydrolases superfamily protein
LOC_Os01g49000	0.34819	0.02	0.0266373	1	28136367	28143360	katanin p60 ATPase-containing subunit, putative, expressed	AT1G80350.1	AAA1,ATKTN1,BOT1,ERH3,FRA2,FRC2,FTR,KTN1,LUE1	P-loop containing nucleoside triphosphate hydrolases superfamily protein
LOC_Os01g49010	0.441886	0.0031	0.00498104	1	28161732	28166115	ORC4 - Putative origin recognition complex subunit 4, expressed	AT2G01120.1	ATORC4,ORC4	origin recognition complex subunit 4
LOC_Os01g49020	0.587706	0	0	1	28166404	28167210	expressed protein	0	0	0
LOC_Os01g49024	0.539546	0.0002	0.000408632	1	28167063	28172563	phosphatidylserine synthase, putative, expressed	AT1G15110.2	0	phosphatidyl serine synthase family protein
LOC_Os01g49026	0.357692	0.0181	0.0243369	1	28173827	28174830	transmembrane protein 93, putative, expressed	AT5G49540.1	0	Rab5-interacting family protein
LOC_Os01g49030	0.72985	0	0	1	28176743	28177756	expressed protein	AT5G24600.1	0	Protein of unknown function, DUF599
LOC_Os01g49060	0.7894	0	0	1	28187853	28193358	prenyltransferase, putative, expressed	AT1G10095.1	0	Protein prenylyltransferase superfamily protein
LOC_Os01g49110	0.837014	0	0	1	28231417	28235420	prenyltransferase, putative, expressed	AT1G10095.1	0	Protein prenylyltransferase superfamily protein
LOC_Os01g49120	0.576243	0	0	1	28234702	28238634	MATE efflux family protein, putative, expressed	AT1G71140.1	0	MATE efflux family protein
LOC_Os01g49150	0.581022	0.0001	0.000213532	1	28242146	28246259	anti-silencing protein, ASF1-like domain containing protein, expressed	AT1G66740.1	ASF1A,AtSP7,SGA2,SP7	ASF1 like histone chaperone
LOC_Os01g49160	0.274969	0.067	0.0792501	1	28249920	28251516	MYB family transcription factor, putative, expressed	AT5G57620.1	AtMYB36,MYB36	myb domain protein 36
LOC_Os01g49180	0.378589	0.0129	0.0179684	1	28261415	28273067	ATP dependent DNA ligase family protein, putative, expressed	AT1G66730.1	AtLIG6,LIG6	DNA LIGASE 6
LOC_Os01g49190	0.3728	0.0144	0.0198215	1	28277699	28282019	ATP synthase, putative, expressed	AT5G08680.1	0	ATP synthase alpha/beta family protein
LOC_Os01g49200	0.25145	0.0927	0.106375	1	28282813	28287096	microtubule associated protein, putative, expressed	AT5G51600.1	ATMAP65-3,MAP65-3,PLE	Microtubule associated protein (MAP65/ASE1) family protein
LOC_Os01g49210	0.170231	0.185	0.200309	1	28289376	28290276	expressed protein	AT3G03280.1	0	0
LOC_Os01g49219	0.777569	0	0	1	28295090	28299999	expressed protein	0	0	0
LOC_Os01g49230	0.827263	0	0	1	28303270	28304839	limonoid UDP-glucosyltransferase, putative, expressed	AT4G15480.1	UGT84A1	UDP-Glycosyltransferase superfamily protein
LOC_Os01g49250	0.494949	0.0004	0.000776209	1	28312054	28317274	methyltransferase, putative, expressed	AT1G66680.1	AR401	S-adenosyl-L-methionine-dependent methyltransferases superfamily protein
LOC_Os01g49280	0.363792	0.0148	0.020324	1	28325361	28328256	zinc finger family protein, putative, expressed	AT2G01275.1	0	RING/FYVE/PHD zinc finger superfamily protein
LOC_Os01g49290	0.332982	0.0293	0.0375058	1	28330800	28333392	WD repeat-containing protein, putative, expressed	AT1G18080.1	ATARCA,RACK1A,RACK1A_AT	Transducin/WD40 repeat-like superfamily protein
LOC_Os01g49310	0.334316	0.0246	0.032043	1	28345842	28351034	expressed protein	AT4G34550.1	0	0
LOC_Os01g49320	0.707954	0	0	1	28354771	28356109	glycosyl hydrolase, putative, expressed	AT5G24090.1	ATCHIA,CHIA	chitinase A
LOC_Os01g49330	0.322396	0.0348	0.0438043	1	28364038	28368313	formyl transferase, putative, expressed	AT1G66520.1	pde194	formyltransferase, putative
LOC_Os01g49340	0.513624	0.0006	0.00112568	1	28367976	28370532	arginine/serine-rich coiled-coil protein 1, putative, expressed	AT3G48120.1	0	0
LOC_Os01g49350	0.867146	0	0	1	28370855	28374508	DUF292 domain containing protein, expressed	AT1G25420.1	0	Regulator of Vps4 activity in the MVB pathway protein
LOC_Os01g49360	0.549703	0.0002	0.000408632	1	28376398	28379686	FAD-binding and arabino-lactone oxidase domains containing protein, putative, expressed	AT5G11540.1	0	D-arabinono-1,4-lactone oxidase family protein
LOC_Os01g49370	0.532982	0.0003	0.000594936	1	28380902	28381882	expressed protein	0	0	0
LOC_Os01g49380	0.734795	0	0	1	28384020	28387158	lipase, putative, expressed	AT1G77420.1	0	alpha/beta-Hydrolases superfamily protein
LOC_Os01g49410	0.469406	0.0008	0.00146243	1	28417640	28418440	expressed protein	AT1G25370.1	0	Protein of unknown function (DUF1639)
LOC_Os01g49430	0.494384	0.0009	0.00162804	1	28425815	28427562	DnaK family protein, putative, expressed	AT5G02500.1	AT-HSC70-1,HSC70,HSC70-1,HSP70-1	heat shock cognate protein 70-1
LOC_Os01g49440	0.567114	0.0001	0.000213532	1	28431913	28433406	expressed protein	AT1G25370.1	0	Protein of unknown function (DUF1639)
LOC_Os01g49470	0.626273	0	0	1	28447887	28458977	E3 ubiquitin ligase, putative, expressed	AT3G18290.1	BTS,EMB2454	zinc finger protein-related
LOC_Os01g49490	0.472055	0.0014	0.00242792	1	28467690	28471172	expressed protein	AT5G16160.1	0	0
LOC_Os01g49510	0.538648	0.0001	0.000213532	1	28479274	28483659	OsPOP3 - Putative Prolyl Oligopeptidase homologue, expressed	AT5G38220.1	0	alpha/beta-Hydrolases superfamily protein
LOC_Os01g49529	0.618367	0	0	1	28482011	28488249	OsWAK10d - OsWAK receptor-like cytoplasmic kinase OsWAK-RLCK, expressed	AT1G18390.2	0	Protein kinase superfamily protein
LOC_Os01g49614	0.876462	0	0	1	28524006	28534608	Protein kinase domain containing protein, expressed	AT1G67000.1	0	Protein kinase superfamily protein
LOC_Os01g49660	0.657209	0	0	1	28539994	28541254	reticulon domain containing protein, putative, expressed	AT3G18260.1	0	Reticulon family protein
LOC_Os01g49670	0.753787	0	0	1	28541536	28545410	cytidylyltransferase domain containing protein, expressed	AT2G01220.1	0	Nucleotidylyl transferase superfamily protein
LOC_Os01g49680	0.743616	0	0	1	28545584	28553827	DNA repair helicase XPB2, putative, expressed	0	0	0
LOC_Os01g49690	0.189324	0.1561	0.17135	1	28555935	28560699	Ser/Thr protein phosphatase family protein, putative, expressed	AT1G50370.1	0	Calcineurin-like metallo-phosphoesterase superfamily protein
LOC_Os01g49710	0.925862	0	0	1	28566625	28567663	glutathione S-transferase, putative, expressed	AT1G10360.1	ATGSTU18,GST29,GSTU18	glutathione S-transferase TAU 18
LOC_Os01g49720	0.848782	0	0	1	28568721	28569792	glutathione S-transferase, putative, expressed	AT1G10360.1	ATGSTU18,GST29,GSTU18	glutathione S-transferase TAU 18
LOC_Os01g49730	0.845194	0	0	1	28572037	28572923	expressed protein	0	0	0
LOC_Os01g49740	0.521149	0.0005	0.000953132	1	28573133	28575675	expressed protein	AT1G66840.1	0	Plant protein of unknown function (DUF827)
LOC_Os01g49760	0.67335	0	0	1	28578100	28583696	expressed protein	AT1G15060.1	0	Uncharacterised conserved protein UCP031088, alpha/beta hydrolase
LOC_Os01g49770	0.74081	0	0	1	28582843	28586527	zinc finger, C3HC4 type domain containing protein, expressed	AT1G17970.1	0	RING/U-box superfamily protein
LOC_Os01g49820	0.793527	0	0	1	28605063	28608214	lipid phosphatase protein, putative, expressed	AT1G15080.1	ATLPP2,ATPAP2,LPP2	lipid phosphate phosphatase 2
LOC_Os01g49830	0.325172	0.0347	0.0436857	1	28619484	28621118	B3 DNA binding domain containing protein, expressed	AT1G13260.1	EDF4,RAV1	related to ABI3/VP1 1
LOC_Os01g49890	0.491491	0.0009	0.00162804	1	28653963	28655948	threonine synthase, chloroplast precursor, putative, expressed	AT4G29840.1	MTO2,TS	Pyridoxal-5\'-phosphate-dependent enzyme family protein
LOC_Os01g49900	0.323866	0.0338	0.0426426	1	28657603	28660499	peptidyl-tRNA hydrolase, mitochondrial precursor protein, putative, expressed	AT1G18440.1	0	Peptidyl-tRNA hydrolase family protein
LOC_Os01g49910	0.484042	0.0011	0.0019497	1	28666309	28668106	expressed protein	AT3G47570.1	0	Leucine-rich repeat protein kinase family protein
LOC_Os01g49920	0.916204	0	0	1	28669479	28673568	protein kinase, putative, expressed	AT3G47570.1	0	Leucine-rich repeat protein kinase family protein
LOC_Os01g49930	0.534882	0.0001	0.000213532	1	28675508	28680156	expressed protein	0	0	0
LOC_Os01g49940	0.576541	0	0	1	28683871	28698615	ESP4, putative, expressed	AT5G01400.1	ESP4	HEAT repeat-containing protein
LOC_Os01g50010	0.688294	0	0	1	28728977	28735072	clathrin assembly protein, putative, expressed	AT2G01600.1	0	ENTH/ANTH/VHS superfamily protein
LOC_Os01g50030	0.736022	0	0	1	28739987	28744762	CPuORF25 - conserved peptide uORF-containing transcript, expressed	AT3G18000.1	NMT1,PEAMT,XPL1	S-adenosyl-L-methionine-dependent methyltransferases superfamily protein
LOC_Os01g50040	4.73393e-14	1	1	1	28746512	28751346	DNA binding protein, putative, expressed	AT1G62305.1	0	Core-2/I-branching beta-1,6-N-acetylglucosaminyltransferase family protein
LOC_Os01g50050	0.147599	0.2176	0.232915	1	28752055	28755585	polyprenyl synthetase, putative, expressed	AT4G17190.1	FPS2	farnesyl diphosphate synthase 2
LOC_Os01g50060	0.797346	0	0	1	28756047	28759294	1-aminocyclopropane-1-carboxylate deaminase, putative, expressed	AT3G26115.1	0	Pyridoxal-5\'-phosphate-dependent enzyme family protein
LOC_Os01g50070	0.506231	0.0002	0.000408632	1	28768976	28769426	multidrug resistance protein 1, putative, expressed	AT4G01830.1	PGP5	P-glycoprotein 5
LOC_Os01g50080	0.650991	0	0	1	28774281	28780365	MDR-like ABC transporter, putative, expressed	AT2G47000.1	ABCB4,ATPGP4,MDR4,PGP4	ATP binding cassette subfamily B4
LOC_Os01g50100	0.725264	0	0	1	28786109	28793300	ABC transporter, ATP-binding protein, putative, expressed	AT1G02520.1	PGP11	P-glycoprotein 11
LOC_Os01g50120	0.309993	0.0379	0.0472734	1	28798874	28804461	expressed protein	AT1G06510.1	0	0
LOC_Os01g50160	0.224866	0.1129	0.12725	1	28825745	28832656	MDR-like ABC transporter, putative, expressed	AT1G02520.1	PGP11	P-glycoprotein 11
LOC_Os01g50170	0.786039	0	0	1	28835243	28836885	eukaryotic aspartyl protease domain containing protein, expressed	AT2G03200.1	0	Eukaryotic aspartyl protease family protein
LOC_Os01g50200	0.811201	0	0	1	28847957	28849824	UDP-glucoronosyl and UDP-glucosyl transferase domain containing protein, expressed	AT3G16520.3	UGT88A1	UDP-glucosyl transferase 88A1
LOC_Os01g50310	0.260538	0.0781	0.0910872	1	28881393	28882954	VIP1 protein, putative, expressed	0	0	0
LOC_Os01g50320	0.591902	0	0	1	28885409	28890942	surp module family protein, putative, expressed	AT5G55100.2	0	SWAP (Suppressor-of-White-APricot)/surp domain-containing protein
LOC_Os01g50340	0.138003	0.2426	0.257632	1	28892890	28897274	transposon protein, putative, unclassified, expressed	0	0	0
LOC_Os01g50370	9.29236e-16	1	1	1	28921498	28923085	STE_MEKK_ste11_MAP3K.4 - STE kinases include homologs to sterile 7, sterile 11 and sterile 20 from yeast, expressed	AT4G26890.1	MAPKKK16	mitogen-activated protein kinase kinase kinase 16
LOC_Os01g50410	0.288975	0.0552	0.0664011	1	28938971	28940927	STE_MEKK_ste11_MAP3K.6 - STE kinases include homologs to sterile 7, sterile 11 and sterile 20 from yeast, expressed	AT4G26890.1	MAPKKK16	mitogen-activated protein kinase kinase kinase 16
LOC_Os01g50440	0.413505	0.0066	0.00983085	1	28955683	28957041	AWPM-19-like membrane family protein, putative, expressed	AT5G46530.1	0	AWPM-19-like family protein
LOC_Os01g50450	0.199207	0.1395	0.154316	1	28970632	28974473	expressed protein	AT4G18070.1	0	0
LOC_Os01g50460	0.2528	0.0862	0.0996221	1	28975563	28977354	nodulin MtN3 family protein, putative, expressed	AT3G14770.1	0	Nodulin MtN3 family protein
LOC_Os01g50470	0.818809	0	0	1	28978119	28983868	regulator of chromosome condensation, putative, expressed	AT4G14368.1	0	Regulator of chromosome condensation (RCC1) family protein
LOC_Os01g50616	0.379012	0.0126	0.0175938	1	29066657	29072196	phosphatidylinositol transfer, putative, expressed	AT4G39170.1	0	Sec14p-like phosphatidylinositol transfer family protein
LOC_Os01g50622	0.143744	0.2324	0.247588	1	29072766	29076344	DNA-binding protein DSP1, putative, expressed	AT1G19660.1	0	Wound-responsive family protein
LOC_Os01g50680	0.805266	0	0	1	29104884	29109135	OsSub2 - Putative Subtilisin homologue, expressed	AT5G59810.1	ATSBT5.4,SBT5.4	Subtilase family protein
LOC_Os01g50690	0.483078	0.0004	0.000776209	1	29109936	29119362	WD domain, G-beta repeat domain containing protein, expressed	AT3G49400.1	0	Transducin/WD40 repeat-like superfamily protein
LOC_Os01g50720	0.446648	0.0022	0.00365431	1	29132159	29133940	MYB family transcription factor, putative, expressed	AT5G26660.1	ATMYB86,MYB86	myb domain protein 86
LOC_Os01g50730	0.893386	0	0	1	29145693	29148106	expressed protein	AT2G25850.4	PAPS2	poly(A) polymerase 2
LOC_Os01g50750	0.352137	0.0177	0.0238401	1	29152619	29154853	zinc finger, C3HC4 type domain containing protein, expressed	AT4G26580.1	0	RING/U-box superfamily protein
LOC_Os01g50760	0.219526	0.1179	0.132431	1	29158263	29162718	polyprenyl synthetase, putative, expressed	AT5G47770.1	FPS1	farnesyl diphosphate synthase 1
LOC_Os01g50770	0.452608	0.0022	0.00365431	1	29166419	29170411	adaptor complexes medium subunit family domain containing protein, expressed	AT1G60780.1	HAP13	Clathrin adaptor complexes medium subunit family protein
LOC_Os01g50820	0.763352	0	0	1	29188850	29190965	transporter, major facilitator family, putative, expressed	AT1G12940.1	ATNRT2.5,NRT2.5	nitrate transporter2.5
LOC_Os01g50830	0.438873	0.0037	0.00584815	1	29191834	29194728	expressed protein	AT5G63040.1	0	0
LOC_Os01g50840	0.7521	0	0	1	29202409	29203689	expressed protein	AT1G23390.1	0	Kelch repeat-containing F-box family protein
LOC_Os01g50849	0.499605	0.0007	0.00129508	1	29206306	29209607	expressed protein	0	0	0
LOC_Os01g50860	0.860743	0	0	1	29216899	29221807	chloride transporter, chloride channel family, putative, expressed	AT4G35440.1	ATCLC-E,CLC-E,CLCE	chloride channel E
LOC_Os01g50930	0.659982	0	0	1	29240064	29246843	expressed protein	AT5G24314.1	PDE225,PTAC7	plastid transcriptionally active7
LOC_Os01g50934	0.150084	0.2259	0.241151	1	29247022	29250112	fiber protein Fb11, putative, expressed	AT2G46540.1	0	0
LOC_Os01g50940	0.462989	0.0016	0.00274205	1	29271158	29273270	helix-loop-helix DNA-binding domain containing protein, expressed	AT2G46510.1	AIB,ATAIB	ABA-inducible BHLH-type transcription factor
LOC_Os01g50960	0.480063	0.0006	0.00112568	1	29280126	29282901	RNA polymerase II transcriptional coactivator KELP, putative, expressed	AT4G10920.1	KELP	transcriptional coactivator p15 (PC4) family protein (KELP)
LOC_Os01g50970	0.756379	0	0	1	29285372	29288718	expressed protein	0	0	0
LOC_Os01g51010	0.398849	0.0059	0.00888448	1	29306448	29312618	DUF292 domain containing protein, expressed	AT2G19710.1	0	Regulator of Vps4 activity in the MVB pathway protein
LOC_Os01g51020	0.765819	0	0	1	29314183	29316912	60S ribosomal protein L28-1, putative, expressed	AT2G19730.1	0	Ribosomal L28e protein family
LOC_Os01g51030	0.0698363	0.37	0.382779	1	29317540	29318159	expressed protein	0	0	0
LOC_Os01g51040	0.169008	0.1872	0.202498	1	29318192	29322569	transmembrane protein 16K, putative, expressed	AT1G73020.1	0	0
LOC_Os01g51060	0.185173	0.1683	0.183816	1	29326689	29334795	hydrolase, putative, expressed	AT1G51760.1	IAR3,JR3	peptidase M20/M25/M40 family protein
LOC_Os01g51120	0.394567	0.0102	0.0145508	1	29364527	29368029	vesicle transport v-SNARE protein, putative, expressed	AT1G26670.1	ATVTI12,VTI12,VTI1B	Vesicle transport v-SNARE family protein
LOC_Os01g51140	0.487556	0.0012	0.00211094	1	29382534	29385653	helix-loop-helix DNA-binding domain containing protein, expressed	AT3G21330.1	0	basic helix-loop-helix (bHLH) DNA-binding superfamily protein
LOC_Os01g51154	0.615582	0	0	1	29405623	29411374	single myb histone, putative, expressed	AT1G72740.2	0	Homeodomain-like/winged-helix DNA-binding family protein
LOC_Os01g51170	0.402776	0.0084	0.0122135	1	29412196	29413972	glycylpeptide N-tetradecanoyltransferase 1, putative, expressed	AT5G57020.1	ATNMT1,NMT1	myristoyl-CoA:protein N-myristoyltransferase
LOC_Os01g51190	0.419298	0.0052	0.00792885	1	29423421	29428115	expressed protein	AT5G11960.1	0	Protein of unknown function (DUF803)
LOC_Os01g51200	0.435495	0.0029	0.00469898	1	29431601	29436466	CK1_CaseinKinase_1.3 - CK1 includes the casein kinase 1 kinases, expressed	AT1G72710.1	CKL2	casein kinase 1-like protein 2
LOC_Os01g51210	0.831127	0	0	1	29437276	29439882	uncharacterized protein PA4923, putative, expressed	AT5G11950.1	0	Putative lysine decarboxylase family protein
LOC_Os01g51220	0.55871	0.0001	0.000213532	1	29442650	29447144	transport protein particle component, Bet3, domain containing protein, expressed	AT5G58030.1	0	Transport protein particle (TRAPP) component
LOC_Os01g51230	0.371585	0.0142	0.0195736	1	29447990	29450454	IQ calmodulin-binding motif domain containing protein, expressed	AT2G26180.1	IQD6	IQ-domain 6
LOC_Os01g51250	0.493549	0.0012	0.00211094	1	29458644	29463035	mitochondrial carrier protein, putative, expressed	AT1G14560.1	0	Mitochondrial substrate carrier family protein
LOC_Os01g51260	0.242233	0.0889	0.102455	1	29469565	29471507	MYB family transcription factor, putative, expressed	AT3G13890.2	ATMYB26,MS35,MYB26	myb domain protein 26
LOC_Os01g51280	0.429549	0.0044	0.00682795	1	29479108	29482865	5-nucleotidase surE, putative, expressed	AT1G72880.1	0	Survival protein SurE-like phosphatase/nucleotidase
LOC_Os01g51290	0.804815	0	0	1	29483207	29492556	protein kinase family protein, putative, expressed	AT5G56890.1	0	Protein kinase superfamily protein
LOC_Os01g51300	0.194062	0.1552	0.170461	1	29501122	29506955	WD domain, G-beta repeat domain containing protein, expressed	AT2G19520.1	ACG1,ATMSI4,FVE,MSI4,NFC04,NFC4	Transducin family protein / WD-40 repeat family protein
LOC_Os01g51320	0.3458	0.0224	0.0294634	1	29513284	29514918	peroxisomal N-acetyl-spermine/spermidine oxidase precursor, putative, expressed	AT4G29720.1	ATPAO5,PAO5	polyamine oxidase 5
LOC_Os01g51330	0.52248	0.0003	0.000594936	1	29521077	29523276	expressed protein	0	0	0
LOC_Os01g51360	0.838867	0	0	1	29529726	29532847	lipase, putative, expressed	AT2G42690.1	0	alpha/beta-Hydrolases superfamily protein
LOC_Os01g51370	0.818284	0	0	1	29534257	29536165	expressed protein	0	0	0
LOC_Os01g51380	0.752339	0	0	1	29536683	29542409	ATP synthase, putative, expressed	AT4G38510.5	0	ATPase, V1 complex, subunit B protein
LOC_Os01g51390	0.50181	0.0002	0.000408632	1	29544661	29548524	mitochondrial-processing peptidase subunit, mitochondrial precursor, putative, expressed	AT3G02090.1	MPPBETA	Insulinase (Peptidase family M16) protein
LOC_Os01g51410	0.124055	0.2679	0.282528	1	29560350	29567065	glycine dehydrogenase, putative, expressed	AT2G26080.1	AtGLDP2,GLDP2	glycine decarboxylase P-protein 2
LOC_Os01g51420	0.521692	0.0002	0.000408632	1	29568547	29571484	calcineurin B, putative, expressed	AT4G33000.1	ATCBL10,CBL10,SCABP8	calcineurin B-like protein 10
LOC_Os01g51430	0.752794	0	0	1	29572653	29575706	green ripe-like, putative, expressed	AT2G26070.1	RTE1	Protein of unknown function (DUF778)
LOC_Os01g51450	0.853583	0	0	1	29580715	29583174	NAP domain containing protein, putative, expressed	AT2G19480.3	NAP1;2,NFA02,NFA2	nucleosome assembly protein 1;2
LOC_Os01g51530	0.303496	0.0471	0.0575055	1	29598881	29601172	methyltransferase domain containing protein, expressed	AT4G29590.1	0	S-adenosyl-L-methionine-dependent methyltransferases superfamily protein
LOC_Os01g51540	0.498213	0.0007	0.00129508	1	29605119	29606563	cytidine/deoxycytidylate deaminase, putative, expressed	AT2G19570.1	AT-CDA1,CDA1,DESZ	cytidine deaminase 1
LOC_Os01g51570	0.644338	0	0	1	29620954	29622393	glycosyl hydrolases family 17, putative, expressed	AT3G57260.1	BG2,BGL2,PR-2,PR2	beta-1,3-glucanase 2
LOC_Os01g51630	0.508834	0.0004	0.000776209	1	29652580	29655591	XIE, putative, expressed	AT1G54560.1	ATXIE,XIE	Myosin family protein with Dil domain
LOC_Os01g51632	0.601027	0	0	1	29662432	29667980	myosin XI, putative, expressed	AT5G20490.1	ATXIK,XI-17,XIK	Myosin family protein with Dil domain
LOC_Os01g51634	0.56754	0	0	1	29669980	29675358	myosin-2 heavy chain, non muscle, putative, expressed	AT5G20490.1	ATXIK,XI-17,XIK	Myosin family protein with Dil domain
LOC_Os01g51640	0.584841	0	0	1	29679090	29683010	expressed protein	AT5G20610.1	0	0
LOC_Os01g51670	0.761155	0	0	1	29708354	29709375	expressed protein	0	0	0
LOC_Os01g51700	0.513609	0.0005	0.000953132	1	29730128	29735102	ras-related protein, putative, expressed	AT4G09720.1	ATRABG3A,RABG3A	RAB GTPase homolog G3A
LOC_Os01g51710	0.629696	0	0	1	29736288	29739449	zinc knuckle domain containing protein, expressed	AT5G20220.1	0	zinc knuckle (CCHC-type) family protein
LOC_Os01g51754	0.642075	0	0	1	29760719	29763942	alpha-amylase precursor, putative, expressed	AT1G69830.1	AMY3,ATAMY3	alpha-amylase-like 3
LOC_Os01g51770	0.53247	0.0001	0.000213532	1	29770182	29773361	outer mitochondrial membrane porin, putative, expressed	AT3G01280.1	ATVDAC1,VDAC1	voltage dependent anion channel 1
LOC_Os01g51790	2.88112e-15	0.507	0.514741	1	29780279	29783148	expressed protein	AT5G40405.1	0	Tetratricopeptide repeat (TPR)-like superfamily protein
LOC_Os01g51800	0.753683	0	0	1	29783547	29785958	expressed protein	AT1G71780.1	0	0
LOC_Os01g51810	0.257831	0.0826	0.0958327	1	29786135	29788237	pentatricopeptide, putative, expressed	AT1G08070.1	OTP82	Tetratricopeptide repeat (TPR)-like superfamily protein
LOC_Os01g51840	0.585889	0	0	1	29801081	29806532	IQ calmodulin-binding motif family protein, putative, expressed	AT1G14380.1	IQD28	IQ-domain 28
LOC_Os01g51850	0.68466	0	0	1	29810802	29812468	expressed protein	AT1G71760.1	0	0
LOC_Os01g51860	0.0337688	0.4347	0.445889	1	29816809	29819738	violaxanthin de-epoxidase, putative, expressed	AT2G21860.1	0	violaxanthin de-epoxidase-related
LOC_Os01g51870	0.706808	0	0	1	29820729	29822139	methyltransferase, putative, expressed	AT5G10830.1	0	S-adenosyl-L-methionine-dependent methyltransferases superfamily protein
LOC_Os01g51890	0.487578	0.0009	0.00162804	1	29830122	29836238	endonuclease/exonuclease/phosphatase family domain containing protein, expressed	AT1G71710.2	0	DNAse I-like superfamily protein
LOC_Os01g51920	0.5437	0.0002	0.000408632	1	29842643	29846825	phosphotransferase, putative, expressed	AT1G74320.1	0	Protein kinase superfamily protein
LOC_Os01g51980	0.523505	0.0004	0.000776209	1	29874486	29877505	alliin lyase precursor, putative, expressed	AT1G34060.1	0	Pyridoxal phosphate (PLP)-dependent transferases superfamily protein
LOC_Os01g52010	0.694811	0	0	1	29894027	29898467	alliin lyase precursor, putative, expressed	AT1G34060.1	0	Pyridoxal phosphate (PLP)-dependent transferases superfamily protein
LOC_Os01g52030	0.619831	0	0	1	29904104	29904857	zinc finger A20 and AN1 domain-containing stress-associated protein, putative, expressed	AT4G12040.1	0	A20/AN1-like zinc finger family protein
LOC_Os01g52050	0.497809	0.0007	0.00129508	1	29927543	29931487	systemin receptor SR160 precursor, putative, expressed	AT4G39400.1	ATBRI1,BIN1,BRI1,CBB2,DWF2	Leucine-rich receptor-like protein kinase family protein
LOC_Os01g52090	0.587156	0	0	1	29950040	29952644	transcription factor like protein, putative, expressed	AT3G24490.1	0	Alcohol dehydrogenase transcription factor Myb/SANT-like family protein
LOC_Os01g52100	0.345727	0.0233	0.0305303	1	29960694	29963067	DUF581 domain containing protein, expressed	AT3G22550.1	0	Protein of unknown function (DUF581)
LOC_Os01g52110	0.656006	0	0	1	29965064	29970767	RING finger and CHY zinc finger domain-containing protein 1, putative, expressed	AT5G25560.1	0	CHY-type/CTCHY-type/RING-type Zinc finger protein
LOC_Os01g52120	0.781635	0	0	1	29971301	29972035	expressed protein	0	0	0
LOC_Os01g52130	0.724115	0	0	1	29987911	29994141	sulfate transporter, putative, expressed	AT5G19600.1	SULTR3;5	sulfate transporter 3;5
LOC_Os01g52140	0.55833	0	0	1	29995196	29999996	expressed protein	AT1G80000.1	0	CASC3/Barentsz eIF4AIII binding
LOC_Os01g52160	0.744372	0	0	1	30003532	30005946	heavy metal-associated domain containing protein, expressed	AT3G24450.1	0	Heavy metal transport/detoxification superfamily protein
LOC_Os01g52170	0.200812	0.1399	0.154705	1	30008281	30012094	expressed protein	AT3G24430.1	HCF101	ATP binding
LOC_Os01g52214	0.67862	0	0	1	30020917	30023812	ubiquinone oxidoreductase, putative, expressed	AT5G11770.1	0	NADH-ubiquinone oxidoreductase 20 kDa subunit, mitochondrial
LOC_Os01g52230	1.74849e-14	0.5003	0.508713	1	30025249	30026465	phosphoethanolamine/phosphocholine phosphatase, putative, expressed	AT1G73010.1	ATPS2,PS2	phosphate starvation-induced gene 2
LOC_Os01g52250	0.575679	0	0	1	30030997	30041476	starch synthase, putative, expressed	AT4G18240.1	ATSS4,SS4,SSIV	starch synthase 4
LOC_Os01g52260	0.125796	0.2634	0.278144	1	30042527	30043938	serine acetyltransferase protein, putative, expressed	AT5G56760.1	ATSERAT1;1,SAT-52,SAT5,SERAT1;1	serine acetyltransferase 1;1
LOC_Os01g52270	0.615824	0	0	1	30048291	30049986	NB-ARC domain containing protein, expressed	AT3G14460.1	0	LRR and NB-ARC domains-containing disease resistance protein
LOC_Os01g52280	0.397527	0.0092	0.0132737	1	30055567	30057039	NB-ARC domain containing protein, expressed	AT3G14470.1	0	NB-ARC domain-containing disease resistance protein
LOC_Os01g52290	0.580317	0	0	1	30058008	30060963	expressed protein	AT3G14470.1	0	NB-ARC domain-containing disease resistance protein
LOC_Os01g52304	0.718196	0	0	1	30062716	30066346	NB-ARC domain containing protein, expressed	AT3G14460.1	0	LRR and NB-ARC domains-containing disease resistance protein
LOC_Os01g52370	0.328359	0.0285	0.0365622	1	30086337	30088938	expressed protein	0	0	0
LOC_Os01g52390	0.200528	0.1468	0.161775	1	30095420	30098797	plasminogen activator inhibitor 1 RNA-binding protein, putative, expressed	AT4G17520.1	0	Hyaluronan / mRNA binding family
LOC_Os01g52400	0.685917	0	0	1	30102785	30107361	bacterial transferase hexapeptide domain containing protein, expressed	AT4G29540.2	0	bacterial transferase hexapeptide repeat-containing protein
LOC_Os01g52450	0.764188	0	0	1	30131348	30135287	hexokinase, putative, expressed	AT4G29130.1	ATHXK1,GIN2,HXK1	hexokinase 1
LOC_Os01g52460	0.441634	0.0028	0.00455028	1	30135763	30137742	regulator of ribonuclease, putative, expressed	AT5G16450.1	0	Ribonuclease E inhibitor RraA/Dimethylmenaquinone methyltransferase
LOC_Os01g52480	0.437042	0.0026	0.00425361	1	30155665	30157765	senescence-associated protein, putative, expressed	AT4G15450.1	0	Senescence/dehydration-associated protein-related
LOC_Os01g52490	0.34577	0.0247	0.0321659	1	30157882	30159775	40S ribosomal protein S24, putative, expressed	AT5G28060.1	0	Ribosomal protein S24e family protein
LOC_Os01g52500	0.559316	0	0	1	30166017	30171659	NADP-dependent malic enzyme, putative, expressed	AT1G79750.1	ATNADP-ME4,NADP-ME4	NADP-malic enzyme 4
LOC_Os01g52514	0.743554	0	0	1	30173442	30179151	B3 DNA binding domain containing protein, expressed	AT2G35310.1	0	Transcriptional factor B3 family protein
LOC_Os01g52530	0.615451	0	0	1	30180581	30184477	phosphoribosyl transferase, putative, expressed	AT1G10700.1	PRS3	phosphoribosyl pyrophosphate (PRPP) synthase 3
LOC_Os01g52540	0.558556	0	0	1	30185134	30189912	B3 DNA binding domain containing protein, expressed	AT1G16640.1	0	AP2/B3-like transcriptional factor family protein
LOC_Os01g52550	0.33962	0.0277	0.0356469	1	30189259	30195459	ABC transporter, ATP-binding protein, putative, expressed	AT3G28345.1	0	ABC transporter family protein
LOC_Os01g52560	0.754275	0	0	1	30216047	30222975	Plant PDR ABC transporter associated domain containing protein, expressed	AT3G16340.1	ATPDR1,PDR1	pleiotropic drug resistance 1
LOC_Os01g52594	0.822885	0	0	1	30236130	30236776	expressed protein	0	0	0
LOC_Os01g52610	0.60357	0	0	1	30241948	30251105	membrane associated DUF588 domain containing protein, putative, expressed	AT1G79780.1	0	Uncharacterised protein family (UPF0497)
LOC_Os01g52630	0.571015	0	0	1	30251470	30254956	regulator of chromosome condensation, putative, expressed	AT5G11580.1	0	Regulator of chromosome condensation (RCC1) family protein
LOC_Os01g52640	0.0544488	0.3936	0.405916	1	30257752	30263989	suppressor of phythchrome A, putative, expressed	AT1G53090.1	SPA4	SPA1-related 4
LOC_Os01g52690	0.445724	0.0038	0.00598992	1	30293943	30296578	retrotransposon protein, putative, unclassified, expressed	0	0	0
LOC_Os01g52710	0.522945	0.0001	0.000213532	1	30311221	30315924	glycosyl transferase 8 domain containing protein, putative, expressed	AT3G58790.1	GAUT15	galacturonosyltransferase 15
LOC_Os01g52720	0.141003	0.2415	0.25656	1	30320746	30323993	Complex I intermediate-associated protein 30 domain containing protein, putative, expressed	AT1G17350.1	0	NADH:ubiquinone oxidoreductase intermediate-associated protein 30
LOC_Os01g52750	0.710745	0	0	1	30344079	30349015	OsSub3 - Putative Subtilisin homologue, expressed	AT5G45650.1	0	subtilase family protein
LOC_Os01g52760	0.265024	0.0722	0.0848256	1	30351829	30353959	expressed protein	AT5G45660.1	0	0
LOC_Os01g52770	0.436899	0.0039	0.0061305	1	30361755	30364101	GDSL-like lipase/acylhydrolase, putative, expressed	AT5G45670.1	0	GDSL-like Lipase/Acylhydrolase superfamily protein
LOC_Os01g52780	0.775481	0	0	1	30363062	30370212	HVA22, putative, expressed	AT2G42820.1	HVA22F	HVA22-like protein F
LOC_Os01g52790	0.831449	0	0	1	30372204	30376917	cytochrome P450 72A1, putative, expressed	AT3G14680.1	CYP72A14	cytochrome P450, family 72, subfamily A, polypeptide 14
LOC_Os01g52810	0.834288	0	0	1	30381099	30383389	expressed protein	AT3G63340.2	0	Protein phosphatase 2C family protein
LOC_Os01g52851	0.822248	0	0	1	30392739	30395472	expressed protein	0	0	0
LOC_Os01g52864	0.839681	0	0	1	30398944	30405920	transmembrane protein, putative, expressed	AT1G78620.1	0	Protein of unknown function DUF92, transmembrane
LOC_Os01g52890	0.425393	0.0059	0.00888448	1	30412827	30413574	expressed protein	0	0	0
LOC_Os01g52920	0.495344	0.0008	0.00146243	1	30426929	30432086	expressed protein	AT3G14830.1	0	0
LOC_Os01g52980	0.21628	0.1306	0.145264	1	30453353	30455368	OsFBX23 - F-box domain containing protein, expressed	AT4G10400.1	0	F-box/RNI-like/FBD-like domains-containing protein
LOC_Os01g53000	0.63607	0	0	1	30460007	30463589	trehalose synthase, putative, expressed	AT1G06410.1	ATTPS7,ATTPSA,TPS7	trehalose-phosphatase/synthase 7
LOC_Os01g53020	0.461275	0.0026	0.00425361	1	30472593	30475205	heat shock protein DnaJ, putative, expressed	AT2G42750.1	0	DNAJ heat shock N-terminal domain-containing protein
LOC_Os01g53030	0.0808252	0.3478	0.36113	1	30475254	30476041	expressed protein	0	0	0
LOC_Os01g53040	0.39994	0.0078	0.0114335	1	30480134	30482161	WRKY14, expressed	AT1G29280.1	ATWRKY65,WRKY65	WRKY DNA-binding protein 65
LOC_Os01g53060	0.455795	0.0028	0.00455028	1	30488174	30490501	peroxisomal membrane protein, putative, expressed	AT2G42770.1	0	Peroxisomal membrane 22 kDa (Mpv17/PMP22) family protein
LOC_Os01g53070	0.630671	0	0	1	30490746	30496722	ATP binding protein, putative, expressed	AT4G18820.1	0	AAA-type ATPase family protein
LOC_Os01g53079	0.367957	0.0158	0.021555	1	30501605	30507193	ubiquitin domain-containing protein 1, putative, expressed	AT1G53400.1	0	Ubiquitin domain-containing protein
LOC_Os01g53090	0.204035	0.1406	0.155419	1	30512276	30521565	pathogen-related protein, putative, expressed	AT1G78780.2	0	pathogenesis-related family protein
LOC_Os01g53130	0.397914	0.008	0.0117017	1	30524993	30529097	zinc finger, C3HC4 type domain containing protein, expressed	AT2G34200.1	0	RING/FYVE/PHD zinc finger superfamily protein
LOC_Os01g53140	0.551261	0.0002	0.000408632	1	30533609	30536908	expressed protein	AT2G31490.1	0	0
LOC_Os01g53150	0.495172	0.0014	0.00242792	1	30537135	30541524	GTPase of unknown function domain containing protein, putative, expressed	AT5G11480.1	0	P-loop containing nucleoside triphosphate hydrolases superfamily protein
LOC_Os01g53160	0.216498	0.1188	0.133323	1	30542800	30544190	DUF623 domain containing protein, expressed	AT5G19650.1	ATOFP8,OFP8	ovate family protein 8
LOC_Os01g53210	0.627626	0	0	1	30574861	30576287	metal transporter Nramp3, putative, expressed	AT1G47240.1	ATNRAMP2,NRAMP2	NRAMP metal ion transporter 2
LOC_Os01g53220	0.25392	0.0838	0.097071	1	30582485	30583743	HSF-type DNA-binding domain containing protein, expressed	AT3G24520.1	AT-HSFC1,HSFC1	heat shock transcription factor C1
LOC_Os01g53240	0.498292	0.0007	0.00129508	1	30589859	30592660	BURP domain containing protein, expressed	AT5G25610.1	ATRD22,RD22	BURP domain-containing protein
LOC_Os01g53250	0.686607	0	0	1	30593434	30598522	NADPH reductase, putative, expressed	AT3G02280.1	0	Flavodoxin family protein
LOC_Os01g53260	0.359651	0.0189	0.0253225	1	30604295	30608077	WRKY23, expressed	AT5G41570.1	ATWRKY24,WRKY24	WRKY DNA-binding protein 24
LOC_Os01g53280	0.153539	0.2095	0.225042	1	30608363	30611884	50S ribosomal protein L20, putative, expressed	AT1G16740.1	0	Ribosomal protein L20
LOC_Os01g53294	0.452691	0.0028	0.00455028	1	30622671	30634405	respiratory burst oxidase protein B, putative, expressed	AT1G64060.1	ATRBOH F,ATRBOHF,RBOH F,RBOHAP108,RBOHF	respiratory burst oxidase protein F
LOC_Os01g53330	0.687161	0	0	1	30647512	30649347	anthocyanidin 5,3-O-glucosyltransferase, putative, expressed	AT3G16520.3	UGT88A1	UDP-glucosyl transferase 88A1
LOC_Os01g53350	0.775564	0	0	1	30655289	30657179	anthocyanidin 5,3-O-glucosyltransferase, putative, expressed	AT3G16520.3	UGT88A1	UDP-glucosyl transferase 88A1
LOC_Os01g53370	0.786671	0	0	1	30666639	30668631	anthocyanidin 5,3-O-glucosyltransferase, putative, expressed	AT3G16520.3	UGT88A1	UDP-glucosyl transferase 88A1
LOC_Os01g53390	0.774257	0	0	1	30675473	30677421	glucosyltransferase, putative, expressed	AT3G16520.3	UGT88A1	UDP-glucosyl transferase 88A1
LOC_Os01g53420	0.505889	0.0002	0.000408632	1	30689847	30691598	anthocyanidin 5,3-O-glucosyltransferase, putative, expressed	AT4G01070.1	GT72B1,UGT72B1	UDP-Glycosyltransferase superfamily protein
[truncated: 20,676 more rows]

## Sheet: Narrowsense
Gene	h2	p-value	FDR	Chromosome	GeneStart	GeneEnd	Rice Annototation	Arabidopsis Gene ID	Arabidopsis Gene Name	Arabidopsis Description
LOC_Os01g01010	0.622197	1.47238e-10	8.15696e-10	1	2903	10817	TBC domain containing protein, expressed	AT2G43490.6	0	Ypt/Rab-GAP domain of gyp1p superfamily protein
LOC_Os01g01030	0.731743	1.11022e-16	1.61966e-14	1	12648	15915	monocopper oxidase, putative, expressed	AT5G48450.1	sks3	SKU5 similar 3
LOC_Os01g01040	0.235272	0.00356045	0.00512927	1	16292	18304	expressed protein	AT5G16520.1	0	0
LOC_Os01g01050	0.0504989	0.128746	0.141556	1	22841	26971	R3H domain containing protein, expressed	0	0	0
LOC_Os01g01060	0.24681	0.0304262	0.0371035	1	27136	28651	40S ribosomal protein S5, putative, expressed	AT2G37270.1	ATRPS5B,RPS5B	ribosomal protein 5B
LOC_Os01g01080	0.296126	3.96632e-11	2.52832e-10	1	35581	41180	decarboxylase, putative, expressed	AT1G27980.1	ATDPL1,DPL1	dihydrosphingosine phosphate lyase
LOC_Os01g01115	0.186725	0.0218671	0.0273931	1	58658	61090	pentatricopeptide, putative, expressed	AT3G02010.1	0	Pentatricopeptide repeat (PPR) superfamily protein
LOC_Os01g01120	0.524518	9.343e-10	4.39184e-09	1	62059	63576	enolase-phosphatase E1, putative, expressed	AT5G53850.2	0	haloacid dehalogenase-like hydrolase family protein
LOC_Os01g01130	0.463735	9.54792e-15	1.98241e-13	1	63244	66302	snurportin-1, putative, expressed	AT4G24880.1	0	0
LOC_Os01g01150	0.135833	0.19295	0.205966	1	72775	78702	RNA recognition motif, putative, expressed	AT3G23900.1	0	RNA recognition motif (RRM)-containing protein
LOC_Os01g01160	0.190238	0.0357292	0.0431026	1	82428	84302	heat shock protein DnaJ, putative, expressed	AT4G13830.2	J20	DNAJ-like 20
LOC_Os01g01170	0.0490668	0.0429412	0.051117	1	85337	88844	expressed protein	AT3G23740.1	0	0
LOC_Os01g01190	0.255064	0.00418396	0.00594933	1	89653	91521	phosphoesterase family protein, putative, expressed	AT3G48610.1	NPC6	non-specific phospholipase C6
LOC_Os01g01280	0.392151	1.65882e-06	4.25017e-06	1	134291	135685	expressed protein	AT4G24930.1	0	thylakoid lumenal 17.9 kDa protein, chloroplast
LOC_Os01g01295	0.134401	0.000884229	0.00141319	1	141936	144554	expressed protein	AT5G13100.1	0	0
LOC_Os01g01302	0.0685244	0.139566	0.152375	1	145577	147852	shikimate kinase, putative, expressed	AT3G26900.1	ATSKL1,SKL1	shikimate kinase like 1
LOC_Os01g01307	0.0631385	0.0833884	0.094458	1	148045	150577	translocon-associated protein beta domain containing protein, expressed	AT5G14030.1	0	translocon-associated protein beta (TRAPB) family protein
LOC_Os01g01330	0.167348	5.81193e-05	0.000114565	1	161365	164107	retrotransposon protein, putative, Ty1-copia subclass, expressed	0	0	0
LOC_Os01g01350	0.151413	0.0587812	0.0683123	1	170712	173191	SNF7 domain containing protein, putative, expressed	AT3G10640.1	VPS60.1	SNF7 family protein
LOC_Os01g01360	0.487043	0.00395092	0.00564936	1	178310	180812	peptide transporter PTR2, putative, expressed	AT5G13400.1	0	Major facilitator superfamily protein
LOC_Os01g01369	0.264388	5.45487e-05	0.000108038	1	186246	190846	3-beta-hydroxysteroid-Delta-isomerase, putative, expressed	AT1G20050.1	HYD1	C-8,7 sterol isomerase
LOC_Os01g01390	0.34234	1.20733e-05	2.68008e-05	1	197647	200803	expressed protein	AT1G76660.1	0	0
LOC_Os01g01410	0.27326	4.21097e-07	1.19816e-06	1	205710	209606	TKL_IRAK_C-LEC.1 - TKL_IRAK_C-LEC has homology to C-type lectin receptors, expressed	AT1G52310.1	0	protein kinase family protein / C-type lectin domain-containing protein
LOC_Os01g01420	0.512434	5.43418e-08	1.80068e-07	1	209771	214188	expressed protein	AT3G54360.1	0	zinc ion binding
LOC_Os01g01484	0.0921989	0.0115814	0.0152336	1	248706	256284	light-mediated development protein DET1, putative, expressed	AT4G10180.1	ATDET1,DET1,FUS2	light-mediated development protein 1 / deetiolated1 (DET1)
LOC_Os01g01510	0.0455934	0.31252	0.323369	1	261530	268471	sas10/Utp3 family protein, expressed	AT2G43650.1	EMB2777	Sas10/U3 ribonucleoprotein (Utp) family protein
LOC_Os01g01600	0.518458	1.9984e-15	6.18909e-14	1	303103	306800	ethylene-responsive protein related, putative, expressed	AT1G27660.1	0	basic helix-loop-helix (bHLH) DNA-binding superfamily protein
LOC_Os01g01610	0.493699	2.58606e-11	1.72625e-10	1	306869	308842	IscA-like iron-sulfur assembly protein, mitochondrial precursor, putative, expressed	AT2G16710.1	0	Iron-sulphur cluster biosynthesis family protein
LOC_Os01g01620	0.51453	4.44089e-15	1.09094e-13	1	309459	313170	kinase, pfkB family, putative, expressed	AT1G19600.1	0	pfkB-like carbohydrate kinase family protein
LOC_Os01g01660	0.634556	2.22045e-16	1.61966e-14	1	327128	328451	isoflavone reductase, putative, expressed	AT1G75280.1	0	NmrA-like negative transcriptional regulator family protein
LOC_Os01g01670	0.203972	1.76285e-07	5.35293e-07	1	330238	332339	expressed protein	AT5G60030.1	0	0
LOC_Os01g01680	0.405267	1.76974e-08	6.44037e-08	1	332667	333689	expressed protein	AT2G46630.1	0	0
LOC_Os01g01689	0.0884122	1	1	1	335809	371191	phosphatidylinositol 3- and 4-kinase family protein, expressed	AT3G48190.1	ATATM,ATM	ataxia-telangiectasia mutated
LOC_Os01g01700	0.0047506	0.410802	0.418707	1	371831	374470	anaphase-promoting complex subunit 11, putative, expressed	AT5G20570.1	ATRBX1,HRT1,RBX1,ROC1	RING-box 1
LOC_Os01g01710	0.0215357	0.355771	0.365643	1	374728	380716	1-deoxy-D-xylulose 5-phosphate reductoisomerase, chloroplast precursor, putative, expressed	AT5G62790.1	DXR,PDE129	1-deoxy-D-xylulose 5-phosphate reductoisomerase
LOC_Os01g01720	0.37291	3.74408e-05	7.6609e-05	1	383047	386701	pex14, putative, expressed	AT5G62810.1	ATPEX14,PED2,PEX14	peroxin 14
LOC_Os01g01740	0.324977	2.02338e-12	1.7609e-11	1	392081	396651	protein kinase domain containing protein, expressed	AT1G62400.1	HT1	Protein kinase superfamily protein
LOC_Os01g01780	0.133306	0.000545519	0.00090256	1	412579	415830	exostosin family protein, putative, expressed	AT4G16745.1	0	Exostosin family protein
LOC_Os01g01790	0.477007	6.0121e-08	1.97721e-07	1	416241	420497	expressed protein	AT1G27510.1	0	Protein of unknown function (DUF3506)
LOC_Os01g01800	0.257791	3.23585e-06	7.88042e-06	1	422462	431692	expressed protein	AT5G08440.1	0	0
LOC_Os01g01870	0.420607	1.31006e-13	1.68505e-12	1	478325	481166	helix-loop-helix DNA-binding domain containing protein, expressed	AT1G10586.1	0	basic helix-loop-helix (bHLH) DNA-binding superfamily protein
LOC_Os01g01890	0.0271769	0.222758	0.235442	1	483885	486492	expressed protein	AT1G23790.1	0	Plant protein of unknown function (DUF936)
LOC_Os01g01910	0.584013	6.01988e-07	1.66003e-06	1	496066	497368	expressed protein	0	0	0
LOC_Os01g01920	0.311444	0.00119614	0.00187263	1	498454	506264	HD domain containing protein 2, putative, expressed	AT5G40270.1	0	HD domain-containing metal-dependent phosphohydrolase family protein
LOC_Os01g01960	0.403305	0.000111888	0.000208869	1	513890	522448	transcriptional repressor, putative, expressed	AT1G24190.1	ATSIN3,SIN3,SNL3	SIN3-like 3
LOC_Os01g01970	0.243033	6.67229e-06	1.54292e-05	1	524579	528002	expressed protein	0	0	0
LOC_Os01g02000	0.406258	1.45989e-10	8.10396e-10	1	537710	543355	phosphate transporter 1, putative, expressed	AT1G68740.1	PHO1;H1	EXS (ERD1/XPR1/SYG1) family protein
LOC_Os01g02010	0.349944	0.101702	0.113715	1	542987	544510	expressed protein	0	0	0
LOC_Os01g02040	0.202541	2.00487e-08	7.2145e-08	1	554022	558015	retrotransposon protein, putative, unclassified, expressed	0	0	0
LOC_Os01g02050	0.593903	9.22296e-10	4.34278e-09	1	562056	572138	phosphoenolpyruvate carboxylase, putative, expressed	AT1G68750.1	ATPPC4,PPC4	phosphoenolpyruvate carboxylase 4
LOC_Os01g02060	0.20338	0.161686	0.174644	1	576443	579569	TOO MANY MOUTHS precursor, putative, expressed	AT1G68780.1	0	RNI-like superfamily protein
LOC_Os01g02080	0.516205	0.000132854	0.000244901	1	586414	587780	peptidyl-prolyl cis-trans isomerase, putative, expressed	AT1G74070.1	0	Cyclophilin-like peptidyl-prolyl cis-trans isomerase family protein
LOC_Os01g02090	0.507002	2.56012e-05	5.39143e-05	1	588863	593759	expressed protein	AT1G26110.2	DCP5	decapping 5
LOC_Os01g02100	0.201478	0.00864398	0.0116312	1	598290	601472	transposon protein, putative, unclassified, expressed	0	0	0
LOC_Os01g02139	0.281173	0.0108171	0.0143231	1	624087	624613	expressed protein	0	0	0
LOC_Os01g02150	0.341881	0.00333775	0.00483202	1	625976	627024	sulfated surface glycoprotein 185 precursor, putative, expressed	0	0	0
LOC_Os01g02160	0.0166148	0.208138	0.221044	1	632093	632913	hydroxyproline-rich glycoprotein family protein, putative, expressed	0	0	0
LOC_Os01g02170	0.175919	0.000144008	0.00026386	1	634011	639309	expressed protein	AT1G18850.1	0	0
LOC_Os01g02200	0.304413	0.00578415	0.00802103	1	648128	651881	armadillo/beta-catenin repeat family protein, putative, expressed	AT3G03440.1	0	ARM repeat superfamily protein
LOC_Os01g02290	0.499657	6.89118e-07	1.88066e-06	1	720629	723317	Ser/Thr receptor-like kinase, putative, expressed	AT1G66980.1	SNC4	suppressor of npr1-1 constitutive 4
LOC_Os01g02300	0.354934	1.13699e-08	4.31073e-08	1	723693	726321	receptor kinase ORK10, putative, expressed	AT1G66910.1	0	Protein kinase superfamily protein
LOC_Os01g02310	0.806555	2.97984e-13	3.37357e-12	1	728977	730930	expressed protein	AT5G38280.1	PR5K	PR5-like receptor kinase
LOC_Os01g02334	0.684067	4.81837e-14	7.12938e-13	1	738281	741794	expressed protein	0	0	0
LOC_Os01g02500	0.584494	1.47951e-10	8.18825e-10	1	807850	809721	glutamyl-tRNA amidotransferase, putative, expressed	AT4G34880.1	0	Amidase family protein
LOC_Os01g02720	0.709202	2.22045e-16	1.61966e-14	1	929883	934458	elongation factor Tu, putative, expressed	AT5G10630.2	0	Translation elongation factor EF1A/initiation factor IF2gamma family protein
LOC_Os01g02860	0.597492	6.03629e-10	2.96222e-09	1	1002459	1007068	expressed protein	AT1G72390.1	0	0
LOC_Os01g02880	0.52027	2.95898e-10	1.54363e-09	1	1016065	1019545	fructose-bisphospate aldolase isozyme, putative, expressed	AT2G01140.1	0	Aldolase superfamily protein
LOC_Os01g02884	0.365731	2.33358e-07	6.94643e-07	1	1024184	1030112	ATP-dependent RNA helicase DHX36, putative, expressed	0	0	0
LOC_Os01g02890	0.519718	2.33169e-12	1.99272e-11	1	1046604	1053166	phosphatidylserine synthase, putative, expressed	AT1G15110.1	0	phosphatidyl serine synthase family protein
LOC_Os01g02900	0.41648	6.81677e-14	9.57514e-13	1	1057137	1059856	glycosyltransferase, putative, expressed	AT3G18170.1	0	Glycosyltransferase family 61 protein
LOC_Os01g02910	0.276458	0.00241204	0.00357528	1	1066448	1069826	glycosyltransferase, putative, expressed	AT3G18180.1	0	Glycosyltransferase family 61 protein
LOC_Os01g02930	0.295449	1.26859e-07	3.9465e-07	1	1078511	1081702	glycosyltransferase protein, putative, expressed	AT3G18180.1	0	Glycosyltransferase family 61 protein
LOC_Os01g02940	0.306115	1.26811e-06	3.30718e-06	1	1089743	1093528	glycosyltransferase protein, putative, expressed	AT3G18180.1	0	Glycosyltransferase family 61 protein
LOC_Os01g03030	0.45472	2.12618e-09	9.31766e-09	1	1155213	1158601	alanyl-tRNA synthetase, putative, expressed	AT3G16565.2	0	alanine-tRNA ligases;nucleic acid binding;ligases, forming aminoacyl-tRNA and related compounds;nucleotide binding;ATP binding
LOC_Os01g03040	0.27088	6.15787e-07	1.69387e-06	1	1160152	1164635	expressed protein	AT1G18060.1	0	0
LOC_Os01g03050	0.154041	0.0255764	0.0315972	1	1165737	1168415	fruit protein PKIWI502, putative, expressed	AT1G15140.1	0	FAD/NAD(P)-binding oxidoreductase
LOC_Os01g03060	0.29034	4.82373e-10	2.40478e-09	1	1168647	1171130	splicing factor, putative, expressed	AT2G01100.1	0	0
LOC_Os01g03070	0.0762566	0.242401	0.254747	1	1171809	1179372	transposon protein, putative, unclassified, expressed	0	0	0
LOC_Os01g03080	0.0865077	0.00056802	0.000935969	1	1181158	1182158	expressed protein	AT1G18290.1	0	0
LOC_Os01g03100	0.301411	2.44986e-09	1.05937e-08	1	1186260	1191013	protein binding protein, putative, expressed	AT2G01275.1	0	RING/FYVE/PHD zinc finger superfamily protein
LOC_Os01g03110	0.148069	0.00211291	0.00315806	1	1198687	1203506	expressed protein	AT1G71110.1	0	0
LOC_Os01g03130	0.164649	0.00160929	0.00245925	1	1217006	1218122	expressed protein	AT2G01300.1	0	0
LOC_Os01g03144	0.217378	0.00754969	0.0102648	1	1222905	1230507	white-brown complex homolog protein 7, putative, expressed	AT2G01320.3	0	ABC-2 type transporter family protein
LOC_Os01g03160	0.291199	3.92487e-09	1.63023e-08	1	1232473	1236832	xylosyltransferase, putative, expressed	AT1G71070.1	0	Core-2/I-branching beta-1,6-N-acetylglucosaminyltransferase family protein
LOC_Os01g03180	0.730397	4.05453e-13	4.37579e-12	1	1249881	1251448	retrotransposon protein, putative, unclassified, expressed	0	0	0
LOC_Os01g03310	0.474734	8.27328e-07	2.22714e-06	1	1338229	1339139	BBTI1 - Bowman-Birk type bran trypsin inhibitor precursor, expressed	0	0	0
LOC_Os01g03320	0.417269	3.1733e-05	6.57799e-05	1	1341319	1342277	BBTI2 - Bowman-Birk type bran trypsin inhibitor precursor, expressed	0	0	0
LOC_Os01g03340	0.577153	1.70974e-14	3.08738e-13	1	1347567	1348786	BBTI4 - Bowman-Birk type bran trypsin inhibitor precursor, expressed	0	0	0
LOC_Os01g03360	0.473888	0.00206454	0.00309105	1	1353629	1354802	BBTI5 - Bowman-Birk type bran trypsin inhibitor precursor, expressed	0	0	0
LOC_Os01g03480	0.411662	3.33067e-16	2.24261e-14	1	1401504	1403598	expressed protein	0	0	0
LOC_Os01g03500	0.287528	1.24554e-05	2.75717e-05	1	1410987	1413093	expressed protein	AT5G17460.1	0	0
LOC_Os01g03510	0.34347	3.32988e-10	1.71612e-09	1	1413839	1419043	WD domain, G-beta repeat domain containing protein, expressed	AT3G18060.1	0	transducin family protein / WD-40 repeat family protein
LOC_Os01g03520	0.220125	5.99475e-09	2.39545e-08	1	1421693	1428049	ubiquitin conjugating enzyme protein, putative, expressed	AT2G16920.1	PFU2,UBC23	ubiquitin-conjugating enzyme 23
LOC_Os01g03549	0.171852	0.0308708	0.0376209	1	1437163	1445689	multi-copper oxidase type I family protein, putative, expressed	AT1G23010.1	LPR1	Cupredoxin superfamily protein
LOC_Os01g03650	0.585999	2.22045e-16	1.61966e-14	1	1503993	1508057	sufB/sufD domain containing protein, putative, expressed	AT1G32500.1	ATNAP6,NAP6	non-intrinsic ABC protein 6
LOC_Os01g03660	0.0925844	0.0132215	0.0171948	1	1508235	1512752	MYB family transcription factor, putative, expressed	0	0	0
LOC_Os01g03690	0.573813	4.89903e-07	1.37651e-06	1	1518245	1521644	TKL_IRAK_DUF26-lg.1 - DUF26 kinases have homology to DUF26 containing loci, expressed	AT4G00960.1	0	Protein kinase superfamily protein
LOC_Os01g03710	0.404958	5.87121e-06	1.37044e-05	1	1534135	1539627	mannose-6-phosphate isomerase, putative, expressed	AT3G02570.1	MEE31,PMI1	Mannose-6-phosphate isomerase, type I
LOC_Os01g03730	0.179468	0.000134973	0.000248422	1	1566138	1569472	nuclease PA3, putative, expressed	AT4G21585.1	ENDO4	endonuclease 4
LOC_Os01g03750	0.354656	0.000516827	0.000858847	1	1569585	1570939	expressed protein	AT1G67080.1	ABA4	abscisic acid (aba)-deficient 4
LOC_Os01g03760	0.394399	8.26802e-10	3.93547e-09	1	1571420	1576753	expressed protein	AT1G23170.2	0	Protein of unknown function DUF2359, transmembrane
LOC_Os01g03870	0.449596	4.85044e-06	1.14634e-05	1	1641234	1644237	expressed protein	AT1G73850.1	0	Protein of unknown function (DUF1666)
LOC_Os01g03940	0.296901	0.000275429	0.00048187	1	1684741	1685880	expressed protein	0	0	0
LOC_Os01g03950	0.577177	2.22045e-16	1.61966e-14	1	1698203	1703090	glycosyl hydrolase, family 31, putative, expressed	AT1G68560.1	ATXYL1,TRG1,XYL1	alpha-xylosidase 1
LOC_Os01g04010	0.596161	5.88418e-15	1.35166e-13	1	1738965	1739492	expressed protein	AT1G13360.1	0	0
LOC_Os01g04020	0.295175	0.147348	0.160261	1	1746416	1748549	AP2 domain containing protein, expressed	AT1G68550.1	0	Integrase-type DNA-binding superfamily protein
LOC_Os01g04030	0.243637	2.1072e-13	2.52485e-12	1	1754332	1757728	signal peptidase complex subunit 3, putative, expressed	AT3G05230.1	0	Signal peptidase subunit
LOC_Os01g04040	0.235597	0.00223322	0.00332564	1	1757812	1758730	BBTI11 - Bowman-Birk type bran trypsin inhibitor precursor, putative, expressed	0	0	0
LOC_Os01g04050	0.578577	7.49512e-12	5.68665e-11	1	1760140	1761135	BBTI12 - Bowman-Birk type bran trypsin inhibitor precursor, expressed	0	0	0
LOC_Os01g04080	0.171377	0.0395617	0.0473925	1	1771369	1772410	expressed protein	0	0	0
LOC_Os01g04110	0.41355	3.61415e-11	2.32073e-10	1	1787870	1791498	mediator of RNA polymerase II transcription subunit 22, putative, expressed	AT1G16430.1	0	Surfeit locus protein 5 subunit 22 of Mediator complex
LOC_Os01g04120	0.306984	1.5925e-05	3.46026e-05	1	1801924	1806267	ZOS1-03 - C2H2 zinc finger protein, expressed	AT1G68360.1	0	C2H2 and C2HC zinc fingers superfamily protein
LOC_Os01g04130	0.178005	0.00353939	0.00510172	1	1815769	1817554	peptidyl-tRNA hydrolase, mitochondrial precursor protein, putative, expressed	AT5G16140.1	0	Peptidyl-tRNA hydrolase family protein
LOC_Os01g04170	0.12347	0.0627218	0.0725653	1	1838170	1839194	expressed protein	AT5G38700.1	0	0
LOC_Os01g04200	0.367638	4.66335e-05	9.3746e-05	1	1849834	1856303	metallo-beta-lactamase family protein, putative, expressed	AT1G25375.1	0	Metallo-hydrolase/oxidoreductase superfamily protein
LOC_Os01g04210	0.664135	4.44089e-16	2.38247e-14	1	1857104	1858452	DNA binding protein, putative, expressed	AT1G68390.1	0	Core-2/I-branching beta-1,6-N-acetylglucosaminyltransferase family protein
LOC_Os01g04230	0.179111	0.00535114	0.00746851	1	1867936	1870390	inactive receptor kinase At2g26730 precursor, putative, expressed	AT1G68400.1	0	leucine-rich repeat transmembrane protein kinase family protein
LOC_Os01g04260	0.286195	5.47355e-06	1.28349e-05	1	1888524	1892298	fatty acid hydroxylase, putative, expressed	AT3G02580.1	BUL1,DWF7,STE1	sterol 1
LOC_Os01g04280	0.426266	0.000274518	0.000480478	1	1902736	1905247	calmodulin binding protein, putative, expressed	AT5G57580.1	0	Calmodulin-binding protein
LOC_Os01g04300	0.245421	1.7731e-08	6.4512e-08	1	1912561	1915094	glycosyl hydrolase family 10 protein, putative, expressed	AT1G58370.1	ATXYN1,RXF12	glycosyl hydrolase family 10 protein / carbohydrate-binding domain-containing protein
LOC_Os01g04330	0.26981	2.35863e-07	7.01222e-07	1	1930994	1931904	OsCML16 - Calmodulin-related calcium sensor protein, expressed	AT5G37770.1	CML24,TCH2	EF hand calcium-binding protein family
LOC_Os01g04350	0.596538	5.58904e-08	1.84794e-07	1	1941003	1941953	hsp20/alpha crystallin family protein, putative, expressed	AT1G53540.1	0	HSP20-like chaperones superfamily protein
LOC_Os01g04390	0.342783	8.21541e-05	0.000157223	1	1955148	1955925	expressed protein	0	0	0
LOC_Os01g04450	0.723213	1.11022e-16	1.61966e-14	1	1977423	1982484	OsWAK2 - OsWAK receptor-like cytoplasmic kinase OsWAK-RLCK, expressed	AT1G18390.2	0	Protein kinase superfamily protein
LOC_Os01g04460	0.399369	2.90744e-05	6.06315e-05	1	1984267	1986394	Ser/Thr protein kinase, putative, expressed	AT1G66910.1	0	Protein kinase superfamily protein
LOC_Os01g04490	0.730038	5.24136e-12	4.12147e-11	1	1998427	2002855	Ser/Thr protein kinase, putative, expressed	AT5G38260.1	0	Protein kinase superfamily protein
LOC_Os01g04500	0.611039	5.39218e-08	1.78904e-07	1	2003219	2003916	expressed protein	0	0	0
LOC_Os01g04570	0.668302	5.9952e-15	1.36584e-13	1	2048717	2052521	Ser/Thr protein kinase, putative, expressed	AT5G38260.1	0	Protein kinase superfamily protein
LOC_Os01g04590	0.331638	0.00524732	0.00732977	1	2059309	2062277	expressed protein	AT1G15030.1	0	Protein of unknown function (DUF789)
LOC_Os01g04600	0.587508	9.94871e-13	9.48177e-12	1	2063612	2065995	expressed protein	AT3G20070.1	TTN9	titan9
LOC_Os01g04620	0.585028	2.06684e-05	4.41934e-05	1	2071830	2073621	transposon protein, putative, unclassified, expressed	0	0	0
LOC_Os01g04630	0.420478	1.89889e-07	5.73044e-07	1	2074753	2077903	muconate cycloisomerase, putative, expressed	AT3G18270.1	CYP77A5P	cytochrome P450, family 77, subfamily A, polypeptide 5 pseudogene
LOC_Os01g04650	0.329863	0.000234363	0.000414693	1	2083681	2087226	PB1 domain containing protein, expressed	AT2G01190.1	0	Octicosapeptide/Phox/Bem1p family protein
LOC_Os01g04710	0.398615	0.00103267	0.0016327	1	2120381	2122366	aspartic proteinase, putative, expressed	AT1G25510.1	0	Eukaryotic aspartyl protease family protein
LOC_Os01g04720	0.553139	4.70048e-07	1.32588e-06	1	2130798	2137310	leucine-rich repeat protein-related, putative, expressed	AT1G25570.1	0	Di-glucose binding protein with Leucine-rich repeat domain
LOC_Os01g04730	0.277208	0.00276001	0.00404491	1	2137763	2138996	ribosomal protein L24, putative, expressed	AT3G49910.1	0	Translation protein SH3-like family protein
LOC_Os01g04814	0.55887	2.65155e-06	6.55147e-06	1	2215586	2222837	vacuolar protein sorting-associating protein 4B, putative, expressed	AT2G27600.1	ATSKD1,SKD1,VPS4	AAA-type ATPase family protein
LOC_Os01g04880	0.352373	1.41537e-06	3.66366e-06	1	2261455	2266908	retrotransposon protein, putative, unclassified, expressed	0	0	0
LOC_Os01g04900	0.480076	0.000291473	0.000507431	1	2265477	2271051	peptidase M50 family protein, putative, expressed	AT5G05740.3	ATEGY2,EGY2	ethylene-dependent gravitropism-deficient and yellow-green-like 2
LOC_Os01g04910	0.22985	0.00463421	0.00653481	1	2271163	2273757	TP53RK-binding protein, putative, expressed	AT4G34412.1	0	0
LOC_Os01g04920	0.104019	0.00246247	0.00364208	1	2275067	2278872	glycosyl transferase, group 1 domain containing protein, expressed	AT5G01220.1	SQD2	sulfoquinovosyldiacylglycerol 2
LOC_Os01g04930	0.307075	0.00197201	0.00296667	1	2281534	2285053	MYB family transcription factor, putative, expressed	AT2G38090.1	0	Duplicated homeodomain-like superfamily protein
LOC_Os01g04950	0.495038	4.8801e-06	1.15236e-05	1	2292111	2298407	peptide transporter PTR2, putative, expressed	AT5G01180.1	ATPTR5,PTR5	peptide transporter 5
LOC_Os01g04990	0.669895	2.22045e-16	1.61966e-14	1	2349919	2353502	mitochondrial carrier protein, putative, expressed	AT3G55640.1	0	Mitochondrial substrate carrier family protein
LOC_Os01g05010	0.154245	0.0020734	0.0031032	1	2357769	2360444	mitochondrial glycoprotein, putative, expressed	AT3G55605.1	0	Mitochondrial glycoprotein family protein
LOC_Os01g05064	0.224454	0.00223152	0.00332339	1	2377322	2377980	expressed protein	0	0	0
LOC_Os01g05070	0.513959	6.29958e-09	2.50582e-08	1	2378810	2382690	expressed protein	AT3G49720.1	0	0
LOC_Os01g05080	0.744607	4.20722e-07	1.19751e-06	1	2383530	2385638	thylakoid lumenal protein, putative, expressed	AT2G44920.2	0	Tetratricopeptide repeat (TPR)-like superfamily protein
LOC_Os01g05105	0.356684	0.00280566	0.00410748	1	2393480	2398292	expressed protein	0	0	0
LOC_Os01g05130	0.698991	1.55431e-15	5.23275e-14	1	2403270	2405982	expressed protein	AT5G59460.1	0	scarecrow-like transcription factor 11 (SCL11)
LOC_Os01g05180	0.76299	7.5822e-11	4.50839e-10	1	2434793	2438774	expressed protein	0	0	0
LOC_Os01g05420	0.00137709	0.469837	0.476367	1	2560858	2565373	IWS1 C-terminus family protein, putative, expressed	AT1G32130.1	ATIWS1,IWS1	Transcription elongation factor (TFIIS) family protein
LOC_Os01g05430	0.433228	0.0066146	0.00908777	1	2568051	2570029	OsRhmbd1 - Putative Rhomboid homologue, expressed	AT2G29050.1	ATRBL1,RBL1	RHOMBOID-like 1
LOC_Os01g05470	0.568083	1.61782e-12	1.44967e-11	1	2579552	2583575	transcription factor X1, putative, expressed	AT1G15910.1	0	XH/XS domain-containing protein
LOC_Os01g05480	0.1468	0.0365935	0.0440621	1	2584986	2589023	expressed protein	AT2G39690.1	0	Protein of unknown function, DUF547
LOC_Os01g05490	0.44099	0.000790843	0.00127447	1	2589537	2593641	triosephosphate isomerase, cytosolic, putative, expressed	AT3G55440.1	ATCTIMC,CYTOTPI,TPI	triosephosphate isomerase
LOC_Os01g05500	0.372301	2.37245e-05	5.02435e-05	1	2599850	2612793	zinc finger protein, putative, expressed	AT5G02310.1	PRT6	proteolysis 6
LOC_Os01g05560	0.328393	8.45524e-12	6.33419e-11	1	2652648	2655639	expressed protein	0	0	0
LOC_Os01g05600	0.275688	3.45516e-06	8.36552e-06	1	2669952	2672924	NBS-LRR disease resistance protein, putative, expressed	AT3G14470.1	0	NB-ARC domain-containing disease resistance protein
LOC_Os01g05620	0.624128	3.83027e-14	5.8765e-13	1	2682019	2684988	NBS-LRR disease resistance protein, putative, expressed	AT3G14470.1	0	NB-ARC domain-containing disease resistance protein
LOC_Os01g05630	0.508325	7.51147e-07	2.03757e-06	1	2686729	2687700	Core histone H2A/H2B/H3/H4 domain containing protein, putative, expressed	AT3G45980.1	H2B,HTB9	Histone superfamily protein
LOC_Os01g05650	0.577379	5.21805e-14	7.59907e-13	1	2693134	2695085	metallothionein, putative, expressed	AT3G09390.1	ATMT-1,ATMT-K,MT2A	metallothionein 2A
LOC_Os01g05660	0.374093	9.44003e-11	5.48549e-10	1	2698928	2703491	expressed protein	AT5G02390.1	0	Protein of unknown function (DUF3741)
LOC_Os01g05670	0.393563	0.000880713	0.00140824	1	2707498	2711428	3-oxo-5-alpha-steroid 4-dehydrogenase, putative, expressed	AT3G55360.1	ATTSC13,CER10,ECR,TSC13	3-oxo-5-alpha-steroid 4-dehydrogenase family protein
LOC_Os01g05680	0.650869	9.72704e-09	3.73431e-08	1	2713412	2716075	geranylgeranyl transferase type-1 subunit beta, putative, expressed	AT2G39550.1	ATGGT-IB,GGB,PGGT-I	Prenyltransferase family protein
LOC_Os01g05694	0.527927	1.29551e-08	4.85806e-08	1	2719212	2720873	expressed protein	AT5G10480.2	PAS2,PEP	Protein-tyrosine phosphatase-like, PTPLA
LOC_Os01g05710	0.536076	3.18756e-12	2.63088e-11	1	2722518	2724797	expressed protein	AT5G10480.2	PAS2,PEP	Protein-tyrosine phosphatase-like, PTPLA
LOC_Os01g05744	0.563035	1.40529e-08	5.23317e-08	1	2742507	2747439	expressed protein	AT5G10480.1	PAS2,PEP	Protein-tyrosine phosphatase-like, PTPLA
LOC_Os01g05770	0.564679	9.58966e-12	7.09456e-11	1	2753790	2757078	expressed protein	0	0	0
LOC_Os01g05790	0.38703	2.01597e-08	7.24295e-08	1	2765773	2768644	SLT1 protein, putative, expressed	AT2G37570.1	SLT1	HSP20-like chaperones superfamily protein
LOC_Os01g05800	0.50527	2.85544e-06	7.01866e-06	1	2770140	2774609	inner membrane protein, putative, expressed	AT2G28800.1	ALB3	63 kDa inner membrane family protein
LOC_Os01g05810	0.524881	5.74318e-12	4.47377e-11	1	2776973	2781775	gamma-glutamyltranspeptidase 1 precursor, putative, expressed	AT4G29210.1	GGT3,GGT4	gamma-glutamyl transpeptidase 4
LOC_Os01g05830	0.442213	2.45259e-05	5.18219e-05	1	2791224	2795865	expressed protein	AT5G59960.1	0	0
LOC_Os01g05840	0.373017	7.34069e-06	1.68576e-05	1	2800436	2803742	oxidoreductase, short chain dehydrogenase/reductase family domain containing family, expressed	AT2G37540.1	0	NAD(P)-binding Rossmann-fold superfamily protein
LOC_Os01g05860	0.00571906	0.386586	0.395333	1	2805584	2808152	PPR repeat domain containing protein, putative, expressed	AT3G15200.1	0	Tetratricopeptide repeat (TPR)-like superfamily protein
LOC_Os01g05870	0.674954	2.22045e-16	1.61966e-14	1	2810313	2815017	receptor kinase, putative, expressed	AT3G47570.1	0	Leucine-rich repeat protein kinase family protein
LOC_Os01g05900	0.742014	2.88658e-15	8.06835e-14	1	2820036	2838580	Core histone H2A/H2B/H3/H4 domain containing protein, putative, expressed	AT3G45980.1	H2B,HTB9	Histone superfamily protein
LOC_Os01g05970	0.247315	0.00963761	0.0128638	1	2844429	2858134	OsFBO1 - F-box and other domain containing protein, expressed	AT3G45980.1	H2B,HTB9	Histone superfamily protein
LOC_Os01g06000	0.213867	0.00895633	0.0120191	1	2862560	2867272	PPR repeat containing protein, expressed	AT5G59900.1	0	Pentatricopeptide repeat (PPR) superfamily protein
LOC_Os01g06010	0.375247	4.25985e-06	1.01542e-05	1	2872110	2872988	Core histone H2A/H2B/H3/H4 domain containing protein, putative, expressed	AT3G45980.1	H2B,HTB9	Histone superfamily protein
LOC_Os01g06150	0.385002	4.44089e-15	1.09094e-13	1	2930802	2932892	expressed protein	AT3G09110.1	0	Protein of unknown function (DUF674)
LOC_Os01g06270	0.262696	0.000378956	0.000644947	1	2971125	2979313	expressed protein	AT5G13560.1	0	0
LOC_Os01g06280	0.275701	0.140527	0.153364	1	2982483	2986160	TKL_IRAK_CrRLK1L-1.4 - The CrRLK1L-1 subfamily has homology to the CrRLK1L homolog, expressed	AT3G46290.1	HERK1	hercules receptor kinase 1
LOC_Os01g06290	0.315728	0.00185851	0.00281169	1	2985356	2989282	splicing factor, arginine/serine-rich, putative, expressed	AT3G53500.2	RSZ32	RNA-binding (RRM/RBD/RNP motifs) family protein with retrovirus zinc finger-like domain
LOC_Os01g06340	0.391343	0.000248805	0.000438334	1	3013892	3014751	expressed protein	0	0	0
LOC_Os01g06454	0.206552	0.0103705	0.0137701	1	3041412	3044348	heat shock protein DnaJ, putative, expressed	AT2G35795.1	0	Chaperone DnaJ-domain superfamily protein
LOC_Os01g06460	0.0209023	0.186086	0.199099	1	3044483	3047221	uncharacterized Cys-rich domain containing protein, putative, expressed	AT2G37110.1	0	PLAC8 family protein
LOC_Os01g06470	0.428031	7.35415e-11	4.38376e-10	1	3047504	3051989	expressed protein	AT5G03070.1	IMPA-9	importin alpha isoform 9
LOC_Os01g06500	0.42404	4.91648e-10	2.44881e-09	1	3058543	3059717	PHLOEM 2-LIKE A5, putative, expressed	AT4G19840.1	ATPP2-A1,ATPP2A-1,PP2-A1	phloem protein 2-A1
LOC_Os01g06550	0.343969	6.8432e-08	2.23199e-07	1	3085406	3090887	NF-X1-type zinc finger protein, putative, expressed	AT5G05660.1	ATNFXL2	sequence-specific DNA binding transcription factors;zinc ion binding;sequence-specific DNA binding transcription factors
LOC_Os01g06580	0.511389	1.49888e-07	4.60432e-07	1	3097346	3098527	fasciclin domain containing protein, expressed	AT5G03170.1	ATFLA11,FLA11	FASCICLIN-like arabinogalactan-protein 11
LOC_Os01g06590	0.31805	6.3167e-06	1.46681e-05	1	3099428	3105235	zinc finger, C3HC4 type domain containing protein, expressed	AT5G42940.1	0	RING/U-box superfamily protein
LOC_Os01g06600	0.349828	0.000177739	0.000321092	1	3108117	3113963	glutaryl-CoA dehydrogenase, mitochondrial precursor, putative, expressed	AT3G51840.1	ACX4,ATG6,ATSCX	acyl-CoA oxidase 4
LOC_Os01g06640	0.114452	0.00121926	0.00190435	1	3128992	3130722	basic helix-loop-helix, putative, expressed	AT2G40200.1	0	basic helix-loop-helix (bHLH) DNA-binding superfamily protein
LOC_Os01g07070	0.176724	0.0855546	0.0967404	1	3322790	3328256	transposon protein, putative, CACTA, En/Spm sub-class, expressed	0	0	0
LOC_Os01g07090	0.35184	9.00168e-09	3.48561e-08	1	3332952	3336075	5-azacytidine resistance protein azr1, putative, expressed	AT2G30170.1	0	Protein phosphatase 2C family protein
LOC_Os01g07100	0.573102	2.15284e-10	1.15199e-09	1	3336408	3342886	expressed protein	AT5G63220.1	0	0
LOC_Os01g07110	0.626252	1.04361e-14	2.11147e-13	1	3345203	3355066	BRCA2 repeat family protein, expressed	AT5G01630.1	ATBRCA2(V),BRCA2(V),BRCA2B	BRCA2-like B
LOC_Os01g07120	0.175667	0.00889034	0.0119431	1	3356383	3361204	AP2 domain containing protein, expressed	AT2G40340.1	AtERF48,DREB2C	Integrase-type DNA-binding superfamily protein
LOC_Os01g07140	0.507635	4.44089e-16	2.38247e-14	1	3361963	3366321	kelch repeat-containing protein, putative, expressed	AT5G01660.1	0	0
LOC_Os01g07212	0.6526	4.996e-13	5.22473e-12	1	3401288	3407358	staphylococcal nuclease homologue, putative, expressed	AT2G40410.2	0	Staphylococcal nuclease homologue
LOC_Os01g07240	0.123734	0.0846018	0.0957281	1	3414659	3415986	expressed protein	AT5G01790.1	0	0
LOC_Os01g07250	0.506979	1.92704e-10	1.043e-09	1	3422011	3425559	saposin-like type B, region 1 family protein, putative, expressed	AT3G51730.1	0	saposin B domain-containing protein
LOC_Os01g07260	0.367358	1.79185e-06	4.56219e-06	1	3425737	3429654	expressed protein	AT2G40550.1	ETG1	E2F target gene 1
LOC_Os01g07270	0.561554	0.000705726	0.00114585	1	3430549	3430923	transposon protein, putative, unclassified, expressed	0	0	0
LOC_Os01g07280	0.585146	3.9138e-09	1.62604e-08	1	3431606	3435618	disease resistance protein, putative, expressed	AT3G05660.1	AtRLP33,RLP33	receptor like protein 33
LOC_Os01g07300	0.42531	8.27877e-06	1.88654e-05	1	3445159	3446607	uncharacterized 50.6 kDa protein in the 5region of gyrA and gyrB, putative, expressed	0	0	0
LOC_Os01g07310	0.542076	5.46759e-08	1.81102e-07	1	3446936	3450222	transporter-related, putative, expressed	AT1G06890.1	0	nodulin MtN21 /EamA-like transporter family protein
LOC_Os01g07320	0.527705	1.58901e-09	7.12892e-09	1	3455254	3456059	expressed protein	0	0	0
LOC_Os01g07330	0.313171	2.9724e-07	8.6772e-07	1	3456200	3464954	expressed protein	AT2G30480.3	0	0
LOC_Os01g07340	0.252206	3.24408e-07	9.4115e-07	1	3465634	3467520	pentatricopeptide, putative, expressed	AT5G66631.1	0	Tetratricopeptide repeat (TPR)-like superfamily protein
LOC_Os01g07360	0.532269	1.61349e-07	4.93634e-07	1	3473760	3477334	KIP1, putative, expressed	AT5G58320.2	0	Kinase interacting (KIP1-like) family protein
LOC_Os01g07370	0.505457	1.99176e-08	7.17197e-08	1	3479338	3481793	KIP1, putative, expressed	AT2G30500.1	0	Kinase interacting (KIP1-like) family protein
LOC_Os01g07376	0.651218	5.88418e-15	1.35166e-13	1	3489310	3491991	thioredoxin, putative, expressed	AT3G08710.1	ATH9,TH9,TRX H9	thioredoxin H-type 9
LOC_Os01g07382	0.318065	1.21117e-05	2.68717e-05	1	3493219	3496598	expressed protein	AT3G56430.1	0	0
LOC_Os01g07390	0.0520262	0.0453172	0.0537262	1	3501094	3504833	zinc finger, C3HC4 type family protein, expressed	AT5G01960.1	0	RING/U-box superfamily protein
LOC_Os01g07400	0.320892	8.56893e-07	2.29966e-06	1	3505665	3510531	WD40-like domain containing protein, putative, expressed	AT3G56440.1	ATATG18D,ATG18D	homolog of yeast autophagy 18 (ATG18) D
LOC_Os01g07410	0.385398	4.30767e-14	6.47162e-13	1	3511835	3515902	growth regulator related protein, putative, expressed	AT1G14020.1	0	O-fucosyltransferase family protein
LOC_Os01g07420	0.304828	1.94726e-05	4.176e-05	1	3516658	3519175	hydrolase, alpha/beta fold family protein, putative, expressed	AT5G21950.1	0	alpha/beta-Hydrolases superfamily protein
LOC_Os01g07480	0.0175893	0.222869	0.235545	1	3551044	3552990	DUF260 domain containing protein, putative, expressed	AT5G63090.1	LOB	Lateral organ boundaries (LOB) domain family protein
LOC_Os01g07490	0.54728	1.48681e-12	1.3446e-11	1	3559732	3574280	RST1, putative, expressed	AT3G27670.1	RST1	ARM repeat superfamily protein
LOC_Os01g07500	0.336045	1.948e-06	4.92583e-06	1	3577466	3581859	alliin lyase precursor, putative, expressed	AT4G24670.1	TAR2	tryptophan aminotransferase related 2
LOC_Os01g07520	0.465826	1.02141e-14	2.07919e-13	1	3591811	3596154	proline-rich family protein, putative, expressed	AT3G01560.1	0	Protein of unknown function (DUF1421)
LOC_Os01g07530	0.252616	0.000626017	0.00102645	1	3598418	3602211	uncharacterized glycosyltransferase, putative, expressed	AT5G40390.1	SIP1	Raffinose synthase family protein
LOC_Os01g07560	0.565097	1.63047e-12	1.45944e-11	1	3621211	3625356	receptor-like protein kinase 2 precursor, putative, expressed	AT5G56040.2	0	Leucine-rich receptor-like protein kinase family protein
LOC_Os01g07570	0.539502	2.39271e-07	7.10593e-07	1	3633275	3639164	carboxyl-terminal proteinase, putative, expressed	AT1G23340.1	0	Protein of Unknown Function (DUF239)
LOC_Os01g07620	0.573662	2.34257e-13	2.75072e-12	1	3665042	3666046	expressed protein	0	0	0
LOC_Os01g07630	0.626489	8.47455e-12	6.34295e-11	1	3667439	3673065	BRASSINOSTEROID INSENSITIVE 1-associated receptor kinase 1 precursor, putative, expressed	AT1G60800.1	NIK3	NSP-interacting kinase 3
LOC_Os01g07700	0.0753023	0.0591671	0.06873	1	3696142	3699805	expressed protein	AT5G62960.1	0	0
LOC_Os01g07720	0.597448	4.21885e-15	1.06148e-13	1	3705420	3709016	dolichyl-P-Man Man-PP-dolichyl mannosyltransferase, putative, expressed	AT2G47760.1	ALG3,AtALG3	asparagine-linked glycosylation 3
LOC_Os01g07730	0.509404	2.26818e-10	1.20711e-09	1	3711212	3713653	phosphate/phosphoenolpyruvate translocator-related protein, putative, expressed	AT5G33320.1	ARAPPT,CUE1,PPT	Glucose-6-phosphate/phosphate translocator-related
LOC_Os01g07740	0.07714	0.0287443	0.0351971	1	3713687	3718637	DEAD-box ATP-dependent RNA helicase 14, putative, expressed	0	0	0
LOC_Os01g07750	0.00399335	0.415334	0.423119	1	3720115	3723166	expressed protein	AT5G25360.1	0	0
LOC_Os01g07760	0.621935	8.84253e-09	3.42878e-08	1	3724314	3729284	phospholipase D, putative, expressed	AT3G15730.1	PLD,PLDALPHA1	phospholipase D alpha 1
LOC_Os01g07770	0.397326	6.0787e-09	2.42725e-08	1	3732150	3733930	peroxidase precursor, putative, expressed	AT2G41480.1	0	Peroxidase superfamily protein
LOC_Os01g07780	0.431383	1.39562e-08	5.20299e-08	1	3735829	3736828	embryo-specific 3, putative, expressed	AT2G41475.1	0	Embryo-specific protein 3, (ATS3)
LOC_Os01g07800	0.15735	0.1605	0.173431	1	3737903	3742067	thiol-disulphide oxidoreductase DCC, putative, expressed	AT1G52590.1	0	Putative thiol-disulphide oxidoreductase DCC
LOC_Os01g07810	0.155418	0.132311	0.14514	1	3742694	3744539	protein of unknown function domain containing protein, expressed	AT2G34160.1	0	Alba DNA/RNA-binding protein
LOC_Os01g07870	0.315065	0.000490382	0.00081768	1	3804528	3811030	ABC transporter family protein, putative, expressed	AT3G13080.1	ATMRP3,MRP3	multidrug resistance-associated protein 3
LOC_Os01g07910	0.244218	2.02136e-11	1.384e-10	1	3820168	3824523	NADH-cytochrome b5 reductase, putative, expressed	AT5G20080.1	0	FAD/NAD(P)-binding oxidoreductase
LOC_Os01g07970	0.15404	0.000344644	0.000590844	1	3855046	3856060	expressed protein	AT1G52720.1	0	0
LOC_Os01g08020	0.0679224	0.00915656	0.012271	1	3878069	3900085	boron transporter protein, putative, expressed	AT1G15460.1	ATBOR4,BOR4	HCO3- transporter family
LOC_Os01g08090	0.561889	5.75251e-10	2.83551e-09	1	3917918	3920458	flavonol-3-O-glycoside-7-O-glucosyltransferase 1, putative, expressed	AT2G36770.1	0	UDP-Glycosyltransferase superfamily protein
LOC_Os01g08110	0.622853	2.33147e-15	6.94886e-14	1	3924363	3926556	flavonol-3-O-glycoside-7-O-glucosyltransferase 1, putative, expressed	AT2G36780.1	0	UDP-Glycosyltransferase superfamily protein
LOC_Os01g08120	0.00236961	0.441629	0.448698	1	3927450	3929447	pentatricopeptide, putative, expressed	AT2G29760.1	OTP81	Tetratricopeptide repeat (TPR)-like superfamily protein
LOC_Os01g08130	0.394788	0.062459	0.0722763	1	3932329	3933352	phototropic-responsive NPH3 family protein, putative, expressed	AT3G15570.1	0	Phototropic-responsive NPH3 family protein
LOC_Os01g08140	0.403925	0.0146157	0.0188693	1	3937749	3938912	phototropic-responsive NPH3 family protein, putative, expressed	AT1G52770.1	0	Phototropic-responsive NPH3 family protein
LOC_Os01g08150	0.154954	0.157927	0.170873	1	3939131	3942405	expressed protein	AT3G15550.1	0	0
LOC_Os01g08160	0.187786	0.088262	0.0995987	1	3953039	3955491	MYB family transcription factor, putative, expressed	AT2G03500.1	0	Homeodomain-like superfamily protein
LOC_Os01g08200	0.221442	0.000714946	0.0011598	1	3986612	3995398	ubiquitin carboxyl-terminal hydrolase 14, putative, expressed	AT3G20630.1	ATUBP14,PER1,TTN6,UBP14	ubiquitin-specific protease 14
LOC_Os01g08250	0.658286	1.83311e-11	1.27027e-10	1	4024855	4030589	retrotransposon protein, putative, unclassified, expressed	0	0	0
LOC_Os01g08260	0.0404214	0.242901	0.255241	1	4033751	4037473	pleiotropic drug resistance protein 4, putative, expressed	AT2G26910.1	ATPDR4,PDR4	pleiotropic drug resistance 4
LOC_Os01g08270	0.441009	0.000619691	0.00101688	1	4051856	4057690	aminotransferase, classes I and II, domain containing protein, expressed	AT1G80360.1	0	Pyridoxal phosphate (PLP)-dependent transferases superfamily protein
LOC_Os01g08280	0.151654	1.24181e-05	2.74965e-05	1	4059510	4063190	expressed protein	AT5G19950.3	0	Domain of unknown function (DUF1767)
LOC_Os01g08290	0.210715	0.016093	0.0206515	1	4063704	4066374	transmembrane protein, putative, expressed	AT5G19930.1	0	Protein of unknown function DUF92, transmembrane
LOC_Os01g08300	0.408903	9.76996e-15	2.01593e-13	1	4066623	4067218	expressed protein	AT1G52827.1	ATCDT1,CDT1	cadmium tolerance 1
LOC_Os01g08310	0.210442	2.44448e-07	7.24932e-07	1	4068617	4070372	serine/threonine protein phosphatase 2A 59 kDa regulatory subunit Bgamma isoform, putative, expressed	AT3G09880.1	ATB\' BETA	Protein phosphatase 2A regulatory B subunit family protein
LOC_Os01g08320	0.429002	1.18412e-07	3.70704e-07	1	4073676	4076438	OsIAA1 - Auxin-responsive Aux/IAA gene family member, expressed	AT1G04250.1	AXR3,IAA17	AUX/IAA transcriptional regulator family protein
LOC_Os01g08340	0.293257	2.26785e-05	4.81509e-05	1	4091068	4094859	zinc finger family protein, putative, expressed	AT4G32600.1	0	RING/U-box superfamily protein
LOC_Os01g08360	0.581687	2.00617e-13	2.42921e-12	1	4099383	4101882	hypothetical protein	0	0	0
LOC_Os01g08380	0.24972	1.77636e-15	5.74759e-14	1	4110380	4112127	transferase family protein, putative, expressed	AT3G62160.1	0	HXXXD-type acyl-transferase family protein
LOC_Os01g08400	0.358784	0.042144	0.0502399	1	4118041	4122579	syntaxin, putative, expressed	AT3G24350.1	ATSYP32,SYP32	syntaxin of plants 32
LOC_Os01g08420	0.371904	2.22045e-16	1.61966e-14	1	4133703	4140633	EMB2410, putative, expressed	AT2G25660.1	emb2410	embryo defective 2410
LOC_Os01g08430	0.336095	0.00405395	0.00578228	1	4143351	4150414	expressed protein	AT4G32620.1	0	Enhancer of polycomb-like transcription factor protein
LOC_Os01g08440	0.262543	0.000316779	0.000547361	1	4152864	4154680	UDP-glucoronosyl and UDP-glucosyl transferase domain containing protein, expressed	AT4G15550.1	IAGLU	indole-3-acetate beta-D-glucosyltransferase
LOC_Os01g08450	0.379029	0.00733703	0.0099969	1	4160946	4165165	ras-related protein, putative, expressed	AT1G02130.1	ARA-5,ARA5,ATRAB1B,ATRABD2A,RA-5,RABD2A	RAS 5
LOC_Os01g08470	0.267079	0.00400488	0.00571865	1	4179159	4181434	retrotransposon protein, putative, unclassified, expressed	0	0	0
LOC_Os01g08510	0.308086	0.0130088	0.0169394	1	4208553	4213302	MAR-binding filament-like protein 1, putative, expressed	AT3G16000.1	MFP1	MAR binding filament-like protein 1
LOC_Os01g08520	0.018596	0.220052	0.232745	1	4215032	4217547	DUF581 domain containing protein, expressed	AT2G25690.1	0	Protein of unknown function (DUF581)
LOC_Os01g08530	0.236081	0.157483	0.170426	1	4232100	4233560	retrotransposon protein, putative, unclassified, expressed	0	0	0
LOC_Os01g08550	0.0723149	0.00596818	0.00825421	1	4245417	4249851	aminoacyl-tRNA synthetase, putative, expressed	AT1G18950.1	0	DDT domain superfamily
LOC_Os01g08580	0.30406	0.0114894	0.0151254	1	4272797	4276333	frigida, putative, expressed	AT5G48385.1	0	FRIGIDA-like protein
LOC_Os01g08600	0.607134	6.45262e-13	6.51965e-12	1	4281714	4283625	expressed protein	0	0	0
LOC_Os01g08670	0.297177	8.88178e-16	3.76819e-14	1	4317974	4318780	expressed protein	AT2G25735.1	0	0
LOC_Os01g08680	0.418535	1.22125e-15	4.59514e-14	1	4322727	4326342	myb/SANT domain protein, putative, expressed	AT2G36960.3	TKI1	TSL-kinase interacting protein 1
LOC_Os01g08690	0.402767	3.69411e-09	1.54208e-08	1	4326578	4328863	holocarboxylase synthetase, putative, expressed	AT5G64780.1	0	Uncharacterised conserved protein UCP009193
LOC_Os01g08700	0.260116	0.000951904	0.00151277	1	4329152	4338486	GIGANTEA, putative, expressed	AT1G22770.1	FB,GI	gigantea protein (GI)
LOC_Os01g08750	0.400229	3.64999e-05	7.48496e-05	1	4374129	4393045	expressed protein	AT4G39420.1	0	0
LOC_Os01g08770	0.168438	0.00498771	0.0069971	1	4397652	4402081	WD domain, G-beta repeat domain containing protein, expressed	AT3G10530.1	0	Transducin/WD40 repeat-like superfamily protein
LOC_Os01g08810	0.119925	0.0326252	0.0396282	1	4421318	4423107	cytochrome P450, putative, expressed	AT4G39490.1	CYP96A10	cytochrome P450, family 96, subfamily A, polypeptide 10
LOC_Os01g08814	0.537202	1.08468e-07	3.41914e-07	1	4423892	4426884	expressed protein	AT5G57060.1	0	0
LOC_Os01g08820	0.0121772	0.296027	0.307318	1	4431532	4433679	PHD-finger domain containing protein, putative, expressed	AT3G14740.2	0	RING/FYVE/PHD zinc finger superfamily protein
LOC_Os01g08830	0.318377	0.0120868	0.0158367	1	4434089	4437971	OsFBDUF1 - F-box and DUF domain containing protein, expressed	AT4G17565.1	0	F-box family protein with a domain of unknown function (DUF295)
LOC_Os01g08850	0.219555	2.22045e-16	1.61966e-14	1	4444670	4448386	expressed protein	AT5G11010.2	0	Pre-mRNA cleavage complex II protein family
LOC_Os01g08930	0.457754	1.59474e-10	8.77635e-10	1	4485747	4490158	DEAD-box ATP-dependent RNA helicase, putative, expressed	0	0	0
LOC_Os01g09000	0.267207	0.00184831	0.00279779	1	4514298	4520613	glutaminyl-tRNA synthetase, putative, expressed	AT1G25350.1	OVA9	glutamine-tRNA ligase, putative / glutaminyl-tRNA synthetase, putative / GlnRS, putative
LOC_Os01g09010	0.339571	0.000402134	0.000681256	1	4527986	4532893	transferase family protein, putative, expressed	AT3G62160.1	0	HXXXD-type acyl-transferase family protein
LOC_Os01g09100	0.423449	0.000132995	0.00024508	1	4572448	4573409	WRKY10, expressed	AT5G26170.1	ATWRKY50,WRKY50	WRKY DNA-binding protein 50
LOC_Os01g09120	0.382778	9.43778e-05	0.000178566	1	4581148	4584690	Twin LOV 1, putative, expressed	AT2G02710.2	PLP,PLPA,PLPB,PLPC	PAS/LOV protein B
LOC_Os01g09200	0.325987	0.000156436	0.000285116	1	4621677	4631365	AGC_AGC_other_NDRh_TRCd.1 - ACG kinases include homologs to PKA, PKG and PKC, expressed	AT4G33080.1	0	AGC (cAMP-dependent, cGMP-dependent and protein kinase C) kinase family protein
LOC_Os01g09246	0.35366	5.82965e-05	0.000114859	1	4673400	4684865	glycine-rich protein, putative, expressed	AT5G11700.2	0	0
LOC_Os01g09280	0.417516	8.95405e-05	0.000170247	1	4714468	4718746	myb-related transcription activator, putative, expressed	AT5G47390.1	0	myb-like transcription factor family protein
LOC_Os01g09300	0.0926695	0.00251344	0.00371169	1	4726659	4731243	oxidoreductase, putative, expressed	AT1G35190.1	0	2-oxoglutarate (2OG) and Fe(II)-dependent oxygenase superfamily protein
LOC_Os01g09305	0.104574	4.57889e-05	9.21373e-05	1	4732052	4733048	EMB1895, putative, expressed	AT4G20060.1	EMB1895	ARM repeat superfamily protein
LOC_Os01g09310	0.114592	1.22419e-06	3.20018e-06	1	4734012	4737606	EMB1895, putative, expressed	AT4G20060.1	EMB1895	ARM repeat superfamily protein
LOC_Os01g09320	0.146375	0.00523546	0.00731382	1	4738905	4744591	NADP-dependent malic enzyme, chloroplast precursor, putative, expressed	AT1G79750.1	ATNADP-ME4,NADP-ME4	NADP-malic enzyme 4
LOC_Os01g09430	0.558827	1.71947e-09	7.663e-09	1	4800247	4802179	expressed protein	AT3G21360.1	0	2-oxoglutarate (2OG) and Fe(II)-dependent oxygenase superfamily protein
LOC_Os01g09460	0.191538	1.24345e-14	2.41869e-13	1	4820104	4823129	hexokinase, putative, expressed	AT4G29130.1	ATHXK1,GIN2,HXK1	hexokinase 1
LOC_Os01g09470	0.117389	0.0949072	0.10662	1	4826590	4828735	IQ calmodulin-binding motif family protein, expressed	AT3G16490.1	IQD26	IQ-domain 26
LOC_Os01g09500	0.443264	0.000332149	0.000571425	1	4849901	4852193	expressed protein	AT4G04190.1	0	0
LOC_Os01g09510	0.120391	0.160626	0.173534	1	4852430	4854566	60S acidic ribosomal protein, putative, expressed	AT3G44590.1	0	60S acidic ribosomal protein family
LOC_Os01g09540	0.305783	0.0666225	0.07671	1	4872119	4873806	HAD superfamily phosphatase, putative, expressed	AT4G29260.1	0	HAD superfamily, subfamily IIIB acid phosphatase
LOC_Os01g09550	0.270732	4.47079e-08	1.50727e-07	1	4879207	4885949	no apical meristem protein, putative, expressed	AT4G29230.1	anac075,NAC075	NAC domain containing protein 75
LOC_Os01g09560	0.287937	0.00631815	0.00870204	1	4891516	4896876	mitochondrial-processing peptidase subunit alpha, mitochondrial precursor, putative, expressed	AT1G51980.1	0	Insulinase (Peptidase family M16) protein
LOC_Os01g09580	0.146052	0.0638038	0.0737197	1	4909890	4913696	CAMK_CAMK_like_Aur_like.1 - CAMK includes calcium/calmodulin depedent protein kinases, expressed	AT4G32830.1	AtAUR1,AUR1	ataurora1
LOC_Os01g09590	0.415596	4.1364e-11	2.62167e-10	1	4917884	4919224	myb-like DNA-binding domain containing protein, putative, expressed	AT2G36890.1	ATMYB38,BIT1,MYB38,RAX2	Duplicated homeodomain-like superfamily protein
LOC_Os01g09620	0.627867	4.89733e-08	1.63911e-07	1	4949047	4951126	zinc finger/CCCH transcription factor, putative, expressed	AT2G19810.1	0	CCCH-type zinc finger family protein
LOC_Os01g09640	0.249202	0.00147995	0.00227289	1	4971171	4973555	Myb transcription factor, putative, expressed	AT5G47390.1	0	myb-like transcription factor family protein
LOC_Os01g09670	0.396885	2.70204e-10	1.42073e-09	1	4982142	4985143	pollen-specific protein SF21, putative, expressed	AT5G56750.1	NDL1	N-MYC downregulated-like 1
LOC_Os01g09740	0.123942	0.000822931	0.00132195	1	5017893	5020150	F-box/LRR-repeat protein, putative, expressed	AT4G29420.1	0	F-box/RNI-like superfamily protein
LOC_Os01g09760	0.2908	3.69621e-05	7.57041e-05	1	5028289	5037189	DIRP family protein, putative, expressed	AT3G21430.2	ALY3,ATALY3	DNA binding
LOC_Os01g09790	0.0797372	0.0614293	0.071164	1	5052993	5055753	IQ calmodulin-binding motif domain containing protein, expressed	AT2G26180.1	IQD6	IQ-domain 6
LOC_Os01g09800	0.383394	0.000162825	0.000295983	1	5060416	5065236	BTBA1 - Bric-a-Brac,Tramtrack, Broad Complex BTB domain with Ankyrin repeat region, expressed	AT1G64280.1	ATNPR1,NIM1,NPR1,SAI1	regulatory protein (NPR1)
LOC_Os01g09830	0.489306	6.66134e-16	3.12951e-14	1	5085833	5086559	OsGrx_A2 - glutaredoxin subgroup III, expressed	AT5G11930.1	0	Thioredoxin superfamily protein
LOC_Os01g09850	0.45277	0.000194389	0.00034886	1	5099501	5102343	ZOS1-04 - C2H2 zinc finger protein, expressed	AT3G13810.1	AtIDD11,IDD11	indeterminate(ID)-domain 11
LOC_Os01g09860	0.405549	0.00260683	0.003837	1	5109949	5117013	retrotransposon protein, putative, unclassified, expressed	0	0	0
LOC_Os01g09880	0.220335	0.357724	0.367514	1	5131471	5132918	harpin-induced protein 1 domain containing protein, expressed	AT1G17620.1	0	Late embryogenesis abundant (LEA) hydroxyproline-rich glycoprotein family
LOC_Os01g09890	0.564683	4.44089e-16	2.38247e-14	1	5138463	5140925	translation initiation factor SUI1, putative, expressed	AT5G11900.1	0	Translation initiation factor SUI1 family protein
LOC_Os01g10010	0.417495	1.80347e-07	5.46628e-07	1	5213932	5216703	prenylated rab acceptor, putative, expressed	AT1G55190.1	PRA1.F2,PRA7	PRA1 (Prenylated rab acceptor) family protein
LOC_Os01g10020	0.411882	1.33479e-05	2.93597e-05	1	5218542	5220398	ectonucleotide pyrophosphatase/phosphodiesterase family member 1, putative, expressed	AT4G29680.1	0	Alkaline-phosphatase-like family protein
LOC_Os01g10040	0.219558	0.000231988	0.000410708	1	5236623	5244011	cytochrome P450, putative, expressed	AT3G13730.1	CYP90D1	cytochrome P450, family 90, subfamily D, polypeptide 1
LOC_Os01g10050	0.292363	0.00749916	0.0102036	1	5246503	5251192	DEAD-box ATP-dependent RNA helicase, putative, expressed	0	0	0
LOC_Os01g10070	0.0649646	0.00109822	0.00172828	1	5256634	5257326	expressed protein	0	0	0
LOC_Os01g10080	0.230804	0.00026674	0.000467603	1	5258256	5261017	expressed protein	AT1G17665.1	0	0
LOC_Os01g10100	0.192664	0.187045	0.200061	1	5263422	5266102	expressed protein	AT5G11870.2	0	Alkaline phytoceramidase (aPHC)
LOC_Os01g10110	0.507467	3.8096e-10	1.94169e-09	1	5270103	5275678	cytokinin dehydrogenase precursor, putative, expressed	AT5G56970.1	ATCKX3,CKX3	cytokinin oxidase 3
LOC_Os01g10130	0.370355	0.0041	0.00584244	1	5288135	5293325	RNA-dependent RNA polymerase, putative, expressed	AT2G19910.1	0	RNA-dependent RNA polymerase family protein
LOC_Os01g10140	0.00987067	0.316869	0.327788	1	5307412	5315398	RNA-dependent RNA polymerase, putative, expressed	AT2G19910.1	0	RNA-dependent RNA polymerase family protein
LOC_Os01g10150	0.226467	2.09722e-06	5.27669e-06	1	5328818	5335518	CK1_CaseinKinase_1a.1 - CK1 includes the casein kinase 1 kinases, expressed	AT2G25760.1	0	Protein kinase family protein
LOC_Os01g10180	0.233807	0.0217538	0.0272718	1	5352369	5353612	avr9/Cf-9 rapidly elicited protein 146, putative, expressed	AT1G52140.1	0	0
LOC_Os01g10210	0.113527	0.00233143	0.00346166	1	5373582	5374794	lachrymatory factor synthase, putative, expressed	AT2G25770.1	0	Polyketide cyclase/dehydrase and lipid transport superfamily protein
LOC_Os01g10250	0.368977	0.000244254	0.000430864	1	5389733	5394414	hydrolase, alpha/beta fold family domain containing protein, expressed	AT5G11650.1	0	alpha/beta-Hydrolases superfamily protein
LOC_Os01g10280	0.443362	0.00974845	0.0130013	1	5406007	5412769	phosphoribosylaminoimidazole carboxylase, chloroplast precursor, putative, expressed	AT2G37690.1	0	phosphoribosylaminoimidazole carboxylase, putative / AIR carboxylase, putative
LOC_Os01g10290	0.357073	0.000603536	0.000991643	1	5413599	5416935	autophagy-related protein 3, putative, expressed	AT5G61500.1	ATATG3,ATG3	autophagy 3 (APG3)
LOC_Os01g10300	0.179938	1.23923e-12	1.14434e-11	1	5417184	5418745	expressed protein	0	0	0
LOC_Os01g10320	0.213086	0.0031654	0.00459932	1	5426518	5430614	class III HD-Zip protein 8, putative, expressed	AT1G52150.1	ATHB-15,ATHB15,CNA,ICU4	Homeobox-leucine zipper family protein / lipid-binding START domain-containing protein
LOC_Os01g10350	0.00383408	0.43338	0.440748	1	5442857	5446266	MPPN domain containing protein, expressed	AT3G16310.1	0	mitotic phosphoprotein N\' end (MPPN) family protein
LOC_Os01g10400	0.359799	0.000262519	0.000460496	1	5478476	5479836	expressed protein	0	0	0
LOC_Os01g10430	0.590147	5.74938e-11	3.51795e-10	1	5493186	5499451	protein kinase family protein, putative, expressed	AT1G53050.1	0	Protein kinase superfamily protein
LOC_Os01g10440	0.242407	1.58845e-06	4.08434e-06	1	5507002	5509548	xylosyltransferase, putative, expressed	AT3G15350.1	0	Core-2/I-branching beta-1,6-N-acetylglucosaminyltransferase family protein
LOC_Os01g10504	0.785787	1.11022e-15	4.2741e-14	1	5559548	5568844	OsMADS3 - MADS-box family gene with MIKCc type-box, expressed	AT4G18960.1	AG	K-box region and MADS-box transcription factor family protein
LOC_Os01g10530	0.383037	0.00315103	0.00457883	1	5591697	5596237	expressed protein	0	0	0
LOC_Os01g10580	0.447202	0.0224834	0.028108	1	5639769	5641495	B-box zinc finger family protein, putative, expressed	AT1G78600.2	DBB3,LZF1,STH3	light-regulated zinc finger protein 1
LOC_Os01g10610	0.382334	0.000261484	0.000458922	1	5668988	5671470	BES1/BZR1 homolog protein, putative, expressed	AT1G78700.1	BEH4	BES1/BZR1 homolog 4
LOC_Os01g10630	0.275545	4.6659e-05	9.3786e-05	1	5675585	5679551	expressed protein	AT1G53460.1	0	0
LOC_Os01g10680	0.269938	5.83847e-09	2.33919e-08	1	5699651	5701555	GIL1, putative, expressed	AT1G53380.1	0	Plant protein of unknown function (DUF641)
LOC_Os01g10690	0.303144	1.52314e-06	3.92552e-06	1	5718883	5724184	POLD3 - Putative DNA polymerase delta complex subunit, expressed	AT1G78650.1	POLD3	DNA-directed DNA polymerases
LOC_Os01g10790	0.342462	1.13828e-05	2.53797e-05	1	5760481	5764641	WD domain, G-beta repeat domain containing protein, expressed	AT5G45760.1	0	Transducin/WD40 repeat-like superfamily protein
LOC_Os01g10800	0.508303	2.45044e-08	8.66621e-08	1	5764652	5767959	pentatricopeptide, putative, expressed	AT4G18750.1	DOT4	Pentatricopeptide repeat (PPR) superfamily protein
LOC_Os01g10810	0.345255	0.000108573	0.000203136	1	5768209	5769462	rho termination factor, N-terminal domain containing protein, expressed	AT4G18740.1	0	Rho termination factor
LOC_Os01g10820	0.0610538	0.270039	0.281709	1	5770150	5772034	ribosomal protein L5, putative, expressed	AT3G58700.1	0	Ribosomal L5P family protein
LOC_Os01g10830	0.0577723	0.081099	0.0920277	1	5773300	5774192	carnitine racemase like protein, putative, expressed	AT4G14440.1	ATECI3,ECI3,HCD1	3-hydroxyacyl-CoA dehydratase 1
LOC_Os01g10850	0.366204	5.56733e-06	1.30409e-05	1	5789309	5791121	peroxidase precursor, putative, expressed	AT5G05340.1	0	Peroxidase superfamily protein
LOC_Os01g10860	0.564448	1.72417e-08	6.29383e-08	1	5794747	5797674	expressed protein	0	0	0
LOC_Os01g10880	0.394941	2.92006e-11	1.91799e-10	1	5808045	5808340	expressed protein	0	0	0
LOC_Os01g10890	0.0804913	0.00431028	0.00611588	1	5809557	5811617	CAMK_KIN1/SNF1/Nim1_like.8 - CAMK includes calcium/calmodulin depedent protein kinases, expressed	AT5G45820.1	CIPK20,PKS18,SnRK3.6	CBL-interacting protein kinase 20
LOC_Os01g10900	0.482136	1.73195e-14	3.11395e-13	1	5814778	5818810	MRH1, putative, expressed	AT4G18640.1	MRH1	Leucine-rich repeat protein kinase family protein
LOC_Os01g10930	0.429193	5.15276e-07	1.43954e-06	1	5828553	5830832	peptide-N4-asparagine amidase A, putative, expressed	AT3G14920.1	0	Peptide-N4-(N-acetyl-beta-glucosaminyl)asparagine amidase A protein
LOC_Os01g10950	0.138703	0.0123833	0.0161959	1	5837475	5839898	peptide-N4-asparagine amidase A, putative, expressed	AT3G14920.1	0	Peptide-N4-(N-acetyl-beta-glucosaminyl)asparagine amidase A protein
LOC_Os01g10960	0.425533	0.000172983	0.000313096	1	5841736	5843574	peptide-N4-asparagine amidase A, putative, expressed	AT3G14920.1	0	Peptide-N4-(N-acetyl-beta-glucosaminyl)asparagine amidase A protein
LOC_Os01g10980	0.244025	1.31179e-05	2.88881e-05	1	5856467	5857920	auxin-induced protein 5NG4, putative, expressed	AT5G64700.1	0	nodulin MtN21 /EamA-like transporter family protein
LOC_Os01g10990	0.631778	4.11205e-09	1.69907e-08	1	5861816	5863794	integral membrane protein DUF6 containing protein, expressed	AT5G64700.1	0	nodulin MtN21 /EamA-like transporter family protein
LOC_Os01g11010	0.639006	1.38534e-12	1.26175e-11	1	5875786	5877849	peptide-N4-asparagine amidase A, putative, expressed	AT3G14920.1	0	Peptide-N4-(N-acetyl-beta-glucosaminyl)asparagine amidase A protein
LOC_Os01g11020	0.49237	2.22045e-16	1.61966e-14	1	5884006	5884572	expressed protein	0	0	0
LOC_Os01g11040	0.354029	4.11989e-05	8.36808e-05	1	5890605	5898224	SCAR-like protein 2, putative, expressed	AT1G29170.1	ATSCAR3,SCAR3,WAVE2	SCAR family protein
LOC_Os01g11054	0.448473	0.000375407	0.000639495	1	5899555	5909595	phosphoenolpyruvate carboxylase, putative, expressed	AT3G14940.1	ATPPC3,PPC3	phosphoenolpyruvate carboxylase 3
LOC_Os01g11070	0.45219	2.53317e-06	6.28231e-06	1	5911503	5916819	Alg9-like mannosyltransferase protein, putative, expressed	AT1G16900.1	0	Alg9-like mannosyltransferase family
LOC_Os01g11110	0.497257	5.81936e-05	0.000114684	1	5921759	5934186	14-3-3 protein, putative, expressed	AT1G26480.1	GF14 IOTA,GRF12	general regulatory factor 12
LOC_Os01g11120	0.115559	0.0461817	0.0546886	1	5934573	5939527	CID11, putative, expressed	AT3G14450.1	CID9	CTC-interacting domain 9
LOC_Os01g11150	0.501089	2.35202e-08	8.34395e-08	1	5968819	5972489	gibberellin 2-beta-dioxygenase, putative, expressed	AT1G78440.1	ATGA2OX1,GA2OX1	Arabidopsis thaliana gibberellin 2-oxidase 1
LOC_Os01g11160	0.548134	3.2796e-13	3.67293e-12	1	5983581	5985875	amino acid permease family protein, putative, expressed	AT2G34960.1	CAT5	cationic amino acid transporter 5
LOC_Os01g11210	0.403407	2.24378e-07	6.70193e-07	1	6003524	6004869	expressed protein	0	0	0
LOC_Os01g11230	0.297981	3.08642e-13	3.4753e-12	1	6007818	6009027	SOUL heme-binding protein, putative, expressed	AT1G17100.1	0	SOUL heme-binding family protein
LOC_Os01g11240	0.317378	7.1556e-07	1.94802e-06	1	6010736	6011894	DUF538 domain containing protein, putative, expressed	AT5G46230.1	0	Protein of unknown function, DUF538
LOC_Os01g11250	0.525599	3.97514e-06	9.52739e-06	1	6017742	6022156	potassium channel KAT1, putative, expressed	AT4G18290.1	KAT2	potassium channel in Arabidopsis thaliana 2
LOC_Os01g11260	0.592141	9.19702e-10	4.33302e-09	1	6025074	6029649	phospho-N-acetylmuramoyl-pentapeptide-transferase, putative, expressed	AT4G18270.1	ATTRANS11,TRANS11	translocase 11
LOC_Os01g11270	0.491712	9.79998e-06	2.21205e-05	1	6031025	6032833	cytochrome P450, putative, expressed	AT2G34500.1	CYP710A1	cytochrome P450, family 710, subfamily A, polypeptide 1
LOC_Os01g11340	0.304481	0.0498113	0.0586444	1	6076688	6078711	cytochrome P450, putative, expressed	AT2G34500.1	CYP710A1	cytochrome P450, family 710, subfamily A, polypeptide 1
LOC_Os01g11350	0.344966	0.000262841	0.000461011	1	6094692	6096528	bZIP transcription factor domain containing protein, expressed	AT3G58120.1	ATBZIP61,BZIP61	Basic-leucine zipper (bZIP) transcription factor family protein
LOC_Os01g11360	0.334119	6.64788e-05	0.000129296	1	6108958	6111317	expressed protein	0	0	0
LOC_Os01g11370	0.481664	2.17136e-09	9.49065e-09	1	6112801	6125531	ATP-dependent RNA helicase, putative, expressed	0	0	0
LOC_Os01g11414	0.4507	1.4875e-08	5.50605e-08	1	6134202	6139189	sodium/calcium exchanger protein, putative, expressed	AT1G53210.1	0	sodium/calcium exchanger family protein / calcium-binding EF hand family protein
LOC_Os01g11480	0.232726	0.00101698	0.00160911	1	6183125	6183625	zinc finger, C3HC4 type domain containing protein, expressed	AT2G42350.1	0	RING/U-box superfamily protein
LOC_Os01g11500	0.507316	4.16014e-09	1.71681e-08	1	6188518	6189219	zinc finger, C3HC4 type domain containing protein, expressed	AT1G04360.1	0	RING/U-box superfamily protein
LOC_Os01g11520	0.389001	0.0151286	0.0194875	1	6199158	6200399	RING-H2 finger protein, putative, expressed	AT2G42360.1	0	RING/U-box superfamily protein
LOC_Os01g11550	0.194864	0.00121288	0.00189613	1	6221636	6224329	TCP family transcription factor, putative, expressed	AT3G15030.1	MEE35,TCP4	TCP family transcription factor 4
LOC_Os01g11580	0.375988	0.000140513	0.000257934	1	6248097	6253398	bromodomain containing protein, expressed	AT1G06230.1	GTE4	global transcription factor group E4
LOC_Os01g11600	0.679737	1.11022e-14	2.21658e-13	1	6257915	6258264	expressed protein	AT2G31090.1	0	0
LOC_Os01g11620	0.294932	2.82578e-05	5.90248e-05	1	6267440	6270903	GDSL-like lipase/acylhydrolase, putative, expressed	AT5G45910.1	0	GDSL-like Lipase/Acylhydrolase superfamily protein
LOC_Os01g11650	0.575001	1.12226e-10	6.4092e-10	1	6278493	6283652	GDSL-like lipase/acylhydrolase, putative, expressed	AT5G45910.1	0	GDSL-like Lipase/Acylhydrolase superfamily protein
LOC_Os01g11700	0.177513	0.00103674	0.00163854	1	6304802	6306608	GDSL-like lipase/acylhydrolase, putative, expressed	AT2G27360.1	0	GDSL-like Lipase/Acylhydrolase superfamily protein
LOC_Os01g11710	0.221556	0.0174205	0.02224	1	6319130	6322474	GDSL-like lipase/acylhydrolase, putative, expressed	AT5G45910.1	0	GDSL-like Lipase/Acylhydrolase superfamily protein
LOC_Os01g11750	0.677373	2.06568e-12	1.79209e-11	1	6361526	6363457	GDSL-like lipase/acylhydrolase, putative, expressed	AT5G45910.1	0	GDSL-like Lipase/Acylhydrolase superfamily protein
LOC_Os01g11810	0.478046	2.71684e-10	1.42716e-09	1	6387691	6391467	powdery mildew resistant protein 5, putative, expressed	AT1G29050.1	TBL38	TRICHOME BIREFRINGENCE-LIKE 38
LOC_Os01g11880	0.725176	9.64977e-08	3.07031e-07	1	6432336	6436086	DJ-1 family protein, putative, expressed	AT1G53280.1	0	Class I glutamine amidotransferase-like superfamily protein
LOC_Os01g11900	0.244454	0.0193106	0.0244503	1	6444319	6456076	hhH-GPD superfamily base excision DNA repair protein, expressed	AT5G04560.2	DME	HhH-GPD base excision DNA repair family protein
LOC_Os01g11910	0.080502	0.0589681	0.068518	1	6462706	6465037	basic helix-loop-helix, putative, expressed	AT2G40200.1	0	basic helix-loop-helix (bHLH) DNA-binding superfamily protein
LOC_Os01g11920	0.355495	0.00187466	0.00283199	1	6471718	6485507	retrotransposon protein, putative, unclassified, expressed	0	0	0
LOC_Os01g11946	0.40747	3.50841e-05	7.21843e-05	1	6500706	6507149	ABC transporter, ATP-binding protein, putative, expressed	AT1G54350.1	0	ABC transporter family protein
LOC_Os01g11952	0.287605	0.00486755	0.00683834	1	6507356	6514891	histone-lysine N-methyltransferase ATX5, putative, expressed	AT4G27910.1	ATX4,SDG16	SET domain protein 16
LOC_Os01g11960	0.477763	1.04819e-05	2.35383e-05	1	6518127	6521046	histone-lysine N-methyltransferase ATX5, putative, expressed	AT3G61740.1	ATX3,SDG14	SET domain protein 14
LOC_Os01g11970	0.0868547	0.0536154	0.0627677	1	6523637	6524620	expressed protein	AT3G25545.1	0	0
LOC_Os01g11980	0.215906	1.28766e-08	4.83412e-08	1	6525486	6528272	SFT2, putative, expressed	AT5G24170.1	0	Got1/Sft2-like vescicle transport protein family
LOC_Os01g12000	0.298295	0.00102611	0.00162294	1	6534609	6535837	expressed protein	0	0	0
LOC_Os01g12080	0.357513	3.08465e-09	1.30736e-08	1	6572023	6577171	plant-specific domain TIGR01589 family protein, putative, expressed	AT3G61700.1	0	Plant protein 1589 of unknown function
LOC_Os01g12090	0.304755	0.000273793	0.000479349	1	6583822	6586889	ribosomal protein S6 family protein, putative, expressed	AT3G18760.1	0	Translation elongation factor EF1B/ribosomal protein S6 family protein
LOC_Os01g12100	0.587932	1.11022e-16	1.61966e-14	1	6587146	6587940	expressed protein	0	0	0
LOC_Os01g12160	0.545352	1.19714e-05	2.65922e-05	1	6624963	6630462	OsGH3.3 - Probable indole-3-acetic acid-amido synthetase, expressed	AT2G46370.4	FIN219,JAR1	Auxin-responsive GH3 family protein
LOC_Os01g12180	0.336914	1.20952e-05	2.68421e-05	1	6642665	6645196	expressed protein	AT5G53220.1	0	0
LOC_Os01g12190	0.249034	0.00122662	0.00191464	1	6649789	6650522	expressed protein	AT5G41761.1	0	0
LOC_Os01g12200	0.625967	5.17742e-05	0.000103096	1	6653077	6655383	expressed protein	AT2G46220.1	0	Uncharacterized conserved protein (DUF2358)
LOC_Os01g12210	0.0724214	0.00449345	0.00635149	1	6659149	6662582	aluminum-activated malate transporter, putative, expressed	AT3G18440.1	ALMT9,AtALMT9	aluminum-activated malate transporter 9
LOC_Os01g12220	0.516899	1.24534e-07	3.88434e-07	1	6663533	6665460	uncharacterized protein family UPF0016 domain containing protein, expressed	AT1G64150.1	0	Uncharacterized protein family (UPF0016)
LOC_Os01g12230	0.173835	0.00115548	0.0018124	1	6667854	6670442	peptidase C45, acyl-coenzyme A/6-aminopenicillanic acid acyl-transferase, putative, expressed	0	0	0
LOC_Os01g12250	0.100402	0.0551777	0.064447	1	6694004	6696795	expressed protein	AT5G52950.1	0	0
LOC_Os01g12260	0.414805	0.0101374	0.0134833	1	6699462	6703371	vacuolar ATP synthase subunit E, putative, expressed	AT4G11150.1	emb2448,TUF,TUFF,VHA-E1	vacuolar ATP synthase subunit E1
LOC_Os01g12270	0.0938519	0.0223795	0.0279908	1	6704403	6704666	expressed protein	0	0	0
LOC_Os01g12280	0.280065	1.13382e-06	2.98269e-06	1	6706087	6710801	hAT dimerisation domain-containing protein, putative, expressed	AT1G79740.1	0	hAT transposon superfamily
LOC_Os01g12390	0.308837	0.204673	0.217599	1	6766497	6770164	inactive receptor kinase At2g26730 precursor, putative, expressed	AT4G23740.1	0	Leucine-rich repeat protein kinase family protein
LOC_Os01g12400	0.27084	3.98698e-07	1.14009e-06	1	6774200	6777805	S-locus lectin protein kinase family protein, putative, expressed	AT2G19130.1	0	S-locus lectin protein kinase family protein
LOC_Os01g12410	0.16584	0.00142443	0.00219329	1	6781919	6784207	receptor-like protein kinase, putative, expressed	AT2G19130.1	0	S-locus lectin protein kinase family protein
LOC_Os01g12420	0.407328	2.0639e-13	2.48911e-12	1	6787075	6789731	receptor-like protein kinase, putative, expressed	AT2G19130.1	0	S-locus lectin protein kinase family protein
LOC_Os01g12440	0.263193	5.75405e-08	1.89708e-07	1	6813714	6815546	AP2 domain containing protein, expressed	AT4G27950.1	CRF4	cytokinin response factor 4
LOC_Os01g12464	0.400028	4.07612e-11	2.58938e-10	1	6833050	6835300	CHCH domain containing protein, expressed	AT4G23760.1	0	Cox19-like CHCH family protein
LOC_Os01g12470	0.0613423	0.124387	0.137053	1	6837120	6841269	mitochondrial carrier protein, putative, expressed	AT4G27940.1	ATMTM1,MTM1	manganese tracking factor for mitochondrial SOD2
LOC_Os01g12480	0.120509	0.00110205	0.00173353	1	6841526	6843538	expressed protein	AT2G44820.1	0	0
LOC_Os01g12520	0.184324	0.032235	0.0391829	1	6879905	6881968	mitochondrial carrier protein, putative, expressed	AT1G79900.1	ATMBAC2,BAC2	Mitochondrial substrate carrier family protein
LOC_Os01g12530	0.113749	0.0542259	0.0634378	1	6889351	6896414	smr domain containing protein, expressed	AT5G58720.1	0	smr (Small MutS Related) domain-containing protein
LOC_Os01g12540	0.416712	7.61613e-14	1.05906e-12	1	6897557	6904259	GTPase of unknown function domain containing protein, putative, expressed	AT5G39960.1	0	GTP binding;GTP binding
LOC_Os01g12550	0.170657	2.44192e-05	5.16111e-05	1	6904506	6909594	expressed protein	AT5G62650.1	0	Tic22-like family protein
LOC_Os01g12560	0.389852	1.6404e-06	4.20881e-06	1	6909691	6912131	3-methyl-2-oxobutanoate hydroxymethyltransferase, putative, expressed	AT2G46110.1	KPHMT1,PANB1	ketopantoate hydroxymethyltransferase 1
LOC_Os01g12640	0.220004	0.0206432	0.025991	1	6957017	6958737	expressed protein	AT1G64080.1	0	0
LOC_Os01g12680	0.422083	1.06095e-06	2.8061e-06	1	6987901	6994006	C4-dicarboxylate transporter/malic acid transport protein, expressed	AT5G24030.1	SLAH3	SLAC1 homologue 3
LOC_Os01g12710	0.196164	0.000206775	0.000369256	1	7024297	7030610	oxidoreductase, short chain dehydrogenase/reductase family domain containing protein, expressed	AT4G13250.1	NYC1	NAD(P)-binding Rossmann-fold superfamily protein
LOC_Os01g12720	0.260682	0.000344105	0.000590101	1	7038103	7042925	protein kinase domain containing protein, expressed	AT3G24550.1	ATPERK1,PERK1	proline extensin-like receptor kinase 1
LOC_Os01g12730	0.202106	0.00186485	0.00281949	1	7043932	7047559	ras-related protein, putative, expressed	AT1G52280.1	AtRABG3d,RABG3d	RAB GTPase homolog G3D
LOC_Os01g12740	0.380809	0.000251562	0.000442816	1	7048273	7050877	cytochrome P450, putative, expressed	AT3G48290.1	CYP71A24	cytochrome P450, family 71, subfamily A, polypeptide 24
LOC_Os01g12750	0.454359	2.14165e-05	4.56696e-05	1	7053100	7056375	cytochrome P450, putative, expressed	AT3G48310.1	CYP71A22	cytochrome P450, family 71, subfamily A, polypeptide 22
LOC_Os01g12760	0.562448	2.22045e-16	1.61966e-14	1	7061344	7065249	cytochrome P450, putative, expressed	AT3G48280.1	CYP71A25	cytochrome P450, family 71, subfamily A, polypeptide 25
LOC_Os01g12770	0.700738	1.21631e-08	4.58281e-08	1	7071481	7073789	cytochrome P450, putative, expressed	AT3G48270.1	CYP71A26	cytochrome P450, family 71, subfamily A, polypeptide 26
LOC_Os01g12800	0.231546	0.0110607	0.014612	1	7085842	7089194	peroxisomal membrane protein, putative, expressed	AT3G24570.1	0	Peroxisomal membrane 22 kDa (Mpv17/PMP22) family protein
LOC_Os01g12810	0.210912	4.0915e-05	8.31956e-05	1	7092032	7095355	retrotransposon protein, putative, unclassified, expressed	0	0	0
LOC_Os01g12830	0.277504	0.00640346	0.00881296	1	7100013	7103266	erythronate-4-phosphate dehydrogenase domain containing protein, expressed	AT1G79870.1	0	D-isomer specific 2-hydroxyacid dehydrogenase family protein
LOC_Os01g12860	0.176188	0.0717502	0.0821647	1	7115771	7124102	MYB family transcription factor, putative, expressed	AT4G32730.2	ATMYB3R-1,ATMYB3R1,MYB3R-1,MYB3R1,PC-MYB1	Homeodomain-like protein
LOC_Os01g12880	0.650434	9.90222e-08	3.14702e-07	1	7129149	7137330	VHS and GAT domain containing protein, expressed	AT4G32760.2	0	ENTH/VHS/GAT family protein
LOC_Os01g12890	0.33924	1.62523e-07	4.97042e-07	1	7157780	7164385	expressed protein	AT5G11530.1	EMF1	embryonic flower 1 (EMF1)
LOC_Os01g12900	0.543139	3.9968e-15	1.0242e-13	1	7164594	7167419	ras-related protein, putative, expressed	AT4G28950.1	ARAC7,ATRAC7,ATROP9,RAC7,ROP9	RHO-related protein from plants 9
LOC_Os01g12950	0.460521	1.14031e-12	1.06482e-11	1	7197022	7205699	ubiquitin-conjugating enzyme, putative, expressed	AT3G15355.1	PFU1,UBC25	ubiquitin-conjugating enzyme 25
LOC_Os01g13000	0.351076	4.87326e-11	3.02641e-10	1	7216513	7225223	ethylene-responsive protein related, putative, expressed	AT4G29100.1	0	basic helix-loop-helix (bHLH) DNA-binding superfamily protein
LOC_Os01g13060	0.26291	0.0285397	0.0349645	1	7265228	7273237	CK1_CaseinKinase_1.1 - CK1 includes the casein kinase 1 kinases, expressed	AT4G28880.1	ckl3	casein kinase I-like 3
LOC_Os01g13070	0.412661	1.16974e-07	3.66503e-07	1	7276019	7277972	expressed protein	AT3G22810.1	0	Plant protein of unknown function (DUF828) with plant pleckstrin homology-like region
LOC_Os01g13080	0.317468	2.38309e-06	5.93845e-06	1	7278720	7280250	60S acidic ribosomal protein, putative, expressed	AT4G25890.1	0	60S acidic ribosomal protein family
LOC_Os01g13090	0.224026	1.4276e-09	6.47108e-09	1	7281734	7285992	nucleic acid binding protein, putative, expressed	AT3G16220.1	0	Predicted eukaryotic LigT
LOC_Os01g13120	0.305379	0.0263036	0.0323993	1	7297672	7298971	aquaporin protein, putative, expressed	AT2G25810.1	TIP4;1	tonoplast intrinsic protein 4;1
LOC_Os01g13130	0.799038	2.22045e-16	1.61966e-14	1	7302368	7303788	aquaporin protein, putative, expressed	AT2G25810.1	TIP4;1	tonoplast intrinsic protein 4;1
LOC_Os01g13140	0.11128	0.133791	0.146618	1	7307881	7309906	WD domain, G-beta repeat domain containing protein, expressed	AT2G26490.1	0	Transducin/WD40 repeat-like superfamily protein
LOC_Os01g13150	0.329909	2.70203e-07	7.9634e-07	1	7325145	7332536	metallo-beta-lactamase family protein, putative, expressed	AT3G16260.1	TRZ4	tRNAse Z4
LOC_Os01g13160	0.668094	8.97282e-13	8.63582e-12	1	7333691	7339244	expressed protein	AT3G16270.1	0	ENTH/VHS family protein
LOC_Os01g13170	0.608395	2.10054e-13	2.51868e-12	1	7340717	7345465	ubiquitin-conjugating enzyme E2, putative, expressed	AT1G53025.1	0	Ubiquitin-conjugating enzyme family protein
LOC_Os01g13190	0.0860886	0.0682255	0.0784037	1	7348563	7352146	histidinol dehydrogenase, chloroplast precursor, putative, expressed	AT5G63890.1	ATHDH,HDH,HISN8	histidinol dehydrogenase
LOC_Os01g13200	0.446659	5.47638e-05	0.000108413	1	7352175	7357620	abscisic acid insensitive 8, putative, expressed	AT3G08550.1	ABI8,ELD1,KOB1	elongation defective 1 protein / ELD1 protein
LOC_Os01g13210	0.298231	0.000357789	0.000611613	1	7363643	7366111	salt stress root protein RS1, putative, expressed	AT4G20260.1	ATPCAP1,PCAP1	plasma-membrane associated cation-binding protein 1
LOC_Os01g13229	0.0935767	0.0137804	0.017863	1	7369672	7374369	cyclin-A1, putative, expressed	AT1G44110.1	CYCA1;1	Cyclin A1;1
LOC_Os01g13260	0.385464	0.000237183	0.000419324	1	7389342	7393708	cyclin-A1, putative, expressed	AT1G44110.1	CYCA1;1	Cyclin A1;1
LOC_Os01g13280	0.139687	0.0112366	0.0148256	1	7404888	7409640	ubiquitin conjugating enzyme protein, putative, expressed	AT3G15355.1	PFU1,UBC25	ubiquitin-conjugating enzyme 25
LOC_Os01g13320	0.113275	1	1	1	7429384	7431486	pectinesterase, putative, expressed	AT3G49220.1	0	Plant invertase/pectin methylesterase inhibitor superfamily
LOC_Os01g13350	0.0952958	0.0210858	0.0265143	1	7437788	7443252	25.3 kDa vesicle transport protein, putative, expressed	AT1G11890.1	ATSEC22,SEC22	Synaptobrevin family protein
LOC_Os01g13370	0.206618	0.00486088	0.00682988	1	7450837	7453683	seven in absentia protein family domain containing protein, expressed	AT3G61790.1	0	Protein with RING/U-box and TRAF-like domains
LOC_Os01g13390	0.0167602	0.196671	0.209737	1	7457835	7459959	expressed protein	AT5G42070.1	0	0
LOC_Os01g13404	0.358608	8.52747e-10	4.04162e-09	1	7460348	7465533	ATP binding protein, putative, expressed	AT3G49250.1	DMS3,IDN1	defective in meristem silencing 3
LOC_Os01g13420	0.278599	0.0174674	0.022293	1	7470710	7472743	SOUL heme-binding protein, putative, expressed	AT1G17100.1	0	SOUL heme-binding family protein
LOC_Os01g13430	0.107327	0.0907353	0.102209	1	7477641	7482824	importin-alpha re-exporter, putative, expressed	AT2G46520.1	0	cellular apoptosis susceptibility protein, putative / importin-alpha re-exporter, putative
LOC_Os01g13460	0.320585	5.63142e-06	1.31836e-05	1	7495057	7498391	helix-loop-helix DNA-binding domain containing protein, expressed	AT2G46510.1	AIB,ATAIB	ABA-inducible BHLH-type transcription factor
LOC_Os01g13470	0.227191	0.00147909	0.00227177	1	7506213	7511768	KH domain containing protein, putative, expressed	AT5G64390.1	HEN4	RNA-binding KH domain-containing protein
LOC_Os01g13480	0.139889	1.19158e-06	3.1218e-06	1	7517210	7518741	glutaredoxin, putative, expressed	AT1G64500.1	0	Glutaredoxin family protein
LOC_Os01g13490	0.182417	0.109365	0.121589	1	7519617	7524433	expressed protein	AT4G27840.1	0	SNARE-like superfamily protein
LOC_Os01g13530	0.0884771	0.153639	0.166601	1	7557172	7560626	ABIL2, putative, expressed	AT3G49290.1	ABIL2	ABL interactor-like protein 2
LOC_Os01g13540	0.127737	0.000612685	0.00100598	1	7571236	7576817	NIN, putative, expressed	AT1G64530.1	0	Plant regulator RWP-RK family protein
LOC_Os01g13570	0.314407	0.00106902	0.00168473	1	7590399	7592760	phosphoglycerate mutase, putative, expressed	AT5G22620.1	0	phosphoglycerate/bisphosphoglycerate mutase family protein
LOC_Os01g13690	0.164897	0.000348664	0.000597427	1	7665101	7668163	ligA, putative, expressed	0	0	0
LOC_Os01g13720	0.107985	0.000227705	0.000403857	1	7677147	7678869	expressed protein	AT2G20585.1	NFD6	nuclear fusion defective 6
LOC_Os01g13730	0.178827	1.12536e-05	2.51186e-05	1	7679030	7685923	WD domain, G-beta repeat domain containing protein, expressed	AT4G28450.1	0	nucleotide binding;protein binding
LOC_Os01g13740	0.337726	6.7977e-11	4.09462e-10	1	7686884	7693987	myb-like DNA-binding domain containing protein, expressed	AT2G20570.1	ATGLK1,GLK1,GPRI1	GBF\'s pro-rich region-interacting factor 1
LOC_Os01g13760	0.018503	0.136153	0.14902	1	7712339	7721253	dnaJ domain containing protein, expressed	AT2G20560.1	0	DNAJ heat shock family protein
LOC_Os01g13800	0.209842	3.20315e-08	1.11284e-07	1	7739074	7742914	receptor-like protein kinase 5 precursor, putative, expressed	AT1G28440.1	HSL1	HAESA-like 1
LOC_Os01g13930	0.148391	0.000104617	0.000196419	1	7804166	7805842	expressed protein	AT2G42760.1	0	0
LOC_Os01g13940	0.152968	5.44666e-05	0.000107889	1	7806630	7810972	expressed protein	AT2G28130.1	0	0
LOC_Os01g14020	0.294819	2.22045e-16	1.61966e-14	1	7852645	7855833	expressed protein	AT1G28510.1	0	Optic atrophy 3 protein (OPA3)
LOC_Os01g14040	0.424902	4.06973e-07	1.16135e-06	1	7857826	7860061	D-tyrosyl-tRNA, putative, expressed	AT4G18460.1	0	D-Tyr-tRNA(Tyr) deacylase family protein
LOC_Os01g14050	0.17208	0.00975174	0.0130036	1	7862001	7867812	C2 domain containing protein, putative, expressed	AT1G53590.1	NTMC2T6.1,NTMC2TYPE6.1	Calcium-dependent lipid-binding (CaLB domain) family protein
LOC_Os01g14070	0.278037	3.91029e-05	7.97352e-05	1	7876233	7878802	60S ribosomal protein L18a-1, putative, expressed	AT1G17080.1	0	Ribosomal protein L18ae family
LOC_Os01g14080	0.281503	5.46588e-05	0.000108244	1	7879931	7882632	lipase class 3 family protein, putative, expressed	AT5G50890.1	0	alpha/beta-Hydrolases superfamily protein
LOC_Os01g14090	0.368517	2.5492e-07	7.54106e-07	1	7891541	7894725	kinesin motor domain containing protein, putative, expressed	AT3G10310.1	0	P-loop nucleoside triphosphate hydrolases superfamily protein with CH (Calponin Homology) domain
LOC_Os01g14110	0.124883	0.0081554	0.0110315	1	7903813	7904466	expressed protein	AT3G05800.1	AIF1	AtBS1(activation-tagged BRI1 suppressor 1)-interacting factor 1
LOC_Os01g14140	0.508616	4.44089e-15	1.09094e-13	1	7928083	7929764	X8 domain containing protein, expressed	AT1G78520.1	0	Carbohydrate-binding X8 domain superfamily protein
LOC_Os01g14370	0.321465	1.80502e-06	4.59432e-06	1	8047368	8055582	histone acetyltransferase HAC5, putative, expressed	AT1G79000.1	ATHAC1,ATHPCAT2,HAC1,PCAT2	histone acetyltransferase of the CBP family 1
LOC_Os01g14410	0.272339	0.000670929	0.00109394	1	8061858	8062908	early light-induced protein, chloroplast precursor, putative, expressed	AT4G14690.1	ELIP2	Chlorophyll A-B binding family protein
LOC_Os01g14420	0.343376	4.43041e-09	1.82066e-08	1	8064796	8069095	RWP-RK domain-containing protein, putative, expressed	AT1G74480.1	0	RWP-RK domain-containing protein
LOC_Os01g14440	0.31824	0.00566194	0.0078673	1	8084372	8087044	WRKY1, expressed	AT1G62300.1	ATWRKY6,WRKY6	WRKY family transcription factor
LOC_Os01g14530	0.139705	0.00597011	0.00825618	1	8146428	8148059	AWPM-19-like membrane family protein, putative, expressed	AT1G29520.1	0	AWPM-19-like family protein
LOC_Os01g14580	0.416559	0.00346364	0.00500164	1	8170309	8176392	dehydrogenase, putative, expressed	AT1G65930.1	cICDH	cytosolic NADP+-dependent isocitrate dehydrogenase
LOC_Os01g14590	0.343141	3.80686e-07	1.09177e-06	1	8175375	8177889	pathogen-related protein, putative, expressed	AT1G78780.2	0	pathogenesis-related family protein
LOC_Os01g14610	0.354938	3.64291e-05	7.47227e-05	1	8178899	8183095	PSF2 - Putative GINS complex subunit, expressed	AT3G12530.1	PSF2	PSF2
LOC_Os01g14630	0.441919	2.01307e-08	7.23565e-08	1	8191077	8192462	polyprenyl synthetase, putative, expressed	AT4G36810.1	GGPS1	geranylgeranyl pyrophosphate synthase 1
LOC_Os01g14640	0.068412	0.0439831	0.0522525	1	8193541	8194179	expressed protein	0	0	0
LOC_Os01g14660	0.375861	9.80573e-09	3.76105e-08	1	8201896	8202798	expansin precursor, putative, expressed	AT4G01630.1	ATEXP17,ATEXPA17,ATHEXP ALPHA 1.13,EXPA17	expansin A17
LOC_Os01g14670	0.287392	8.0815e-06	1.84468e-05	1	8203765	8206969	Cupin domain containing protein, expressed	AT3G62020.1	GLP10	germin-like protein 10
LOC_Os01g14790	0.361431	1.22125e-15	4.59514e-14	1	8269588	8272646	expressed protein	AT1G57540.1	0	0
LOC_Os01g14820	0.367711	5.88418e-15	1.35166e-13	1	8284418	8289120	expressed protein	AT3G06960.1	PDE320,TGD4	pigment defective 320
LOC_Os01g14830	0.123906	0.00394036	0.00563669	1	8291337	8296221	ribosomal protein L3, putative, expressed	AT3G17465.1	RPL3P	ribosomal protein L3 plastid
LOC_Os01g14840	0.235892	8.60922e-09	3.34298e-08	1	8297586	8302407	ZOS1-06 - C2H2 zinc finger protein, expressed	AT3G62240.1	0	RING/U-box superfamily protein
LOC_Os01g14860	0.117373	0.217051	0.229775	1	8329704	8334052	CGMC_GSK.1 - CGMC includes CDA, MAPK, GSK3, and CLKC kinases, expressed	AT3G05840.1	ATSK12	Protein kinase superfamily protein
LOC_Os01g14870	0.332314	1.33268e-10	7.46846e-10	1	8334519	8338574	zinc finger matrin-type protein 5, putative, expressed	AT5G26749.1	0	C2H2 and C2HC zinc fingers superfamily protein
LOC_Os01g14880	0.123742	0.00894897	0.0120112	1	8339182	8339424	expressed protein	0	0	0
LOC_Os01g14890	0.591377	0.000398361	0.000675139	1	8343761	8346041	expressed protein	AT4G01935.1	0	0
LOC_Os01g14920	0.118018	0.0234007	0.0291365	1	8359014	8362270	zinc knuckle family protein, putative, expressed	AT3G62330.1	0	Zinc knuckle (CCHC-type) family protein
LOC_Os01g14932	0.475265	5.20695e-13	5.41907e-12	1	8367184	8375401	NAK-like ser/thr protein kinase, putative, expressed	AT4G02010.1	0	Protein kinase superfamily protein
LOC_Os01g14950	0.0205841	1	1	1	8382094	8387260	importin subunit alpha, putative, expressed	AT3G06720.1	AIMP ALPHA,AT-IMP,ATKAP ALPHA,IMPA-1,IMPA1	importin alpha isoform 1
LOC_Os01g14960	0.0312908	0.085681	0.0968768	1	8387587	8388859	expressed protein	AT5G49320.1	0	Protein of unknown function (DUF1218)
LOC_Os01g14970	0.20921	0.0314902	0.038342	1	8394453	8395803	expressed protein	AT3G62630.1	0	Protein of unknown function (DUF1645)
LOC_Os01g14980	0.245352	0.000852735	0.00136627	1	8396498	8398622	RPA3 - Putative single-stranded DNA binding complex subunit 3, expressed	AT4G18590.1	0	Nucleic acid-binding, OB-fold-like protein
LOC_Os01g15000	0.296299	0.0203748	0.0256765	1	8404247	8408377	lipase, putative, expressed	AT1G02660.1	0	alpha/beta-Hydrolases superfamily protein
LOC_Os01g15010	0.101223	0.0520748	0.0611104	1	8413832	8419026	miro, putative, expressed	AT4G02080.1	ASAR1,ATSAR2,ATSARA1C,SAR2	secretion-associated RAS super family 2
LOC_Os01g15020	0.474781	1.51821e-09	6.83709e-09	1	8420923	8430280	lissencephaly type-1-like homology motif, putative, expressed	AT3G16830.1	TPR2	TOPLESS-related 2
LOC_Os01g15029	0.308225	0.00037915	0.000645211	1	8444463	8447054	expressed protein	AT3G66654.1	0	Cyclophilin-like peptidyl-prolyl cis-trans isomerase family protein
LOC_Os01g15039	0.354861	0.00206448	0.00309105	1	8447460	8451535	pectinesterase, putative, expressed	AT3G05620.1	0	Plant invertase/pectin methylesterase inhibitor superfamily
LOC_Os01g15120	0.514803	3.91909e-14	5.97418e-13	1	8486472	8489700	hydrolase, alpha/beta fold family domain containing protein, expressed	AT4G02340.1	0	alpha/beta-Hydrolases superfamily protein
LOC_Os01g15240	0.39788	4.82059e-13	5.06131e-12	1	8532212	8532919	expressed protein	0	0	0
LOC_Os01g15260	0.399606	1.9984e-15	6.18909e-14	1	8540621	8544588	dynein light chain type 1 domain containing protein, expressed	AT4G15930.1	0	Dynein light chain type 1 family protein
LOC_Os01g15290	0.35198	1.44329e-15	5.05334e-14	1	8555286	8556951	ribosomal L18p/L5e family protein, putative, expressed	AT5G27820.1	0	Ribosomal L18p/L5e family protein
LOC_Os01g15300	0.510607	2.88865e-07	8.46093e-07	1	8560623	8569631	zinc finger helicase family protein, putative, expressed	0	0	0
LOC_Os01g15310	0.0822432	0.14778	0.160699	1	8570841	8574555	LSM domain containing protein, expressed	AT5G27720.1	emb1644	Small nuclear ribonucleoprotein family protein
LOC_Os01g15320	0.114487	0.012888	0.0167939	1	8577199	8577934	RALFL9 - Rapid ALkalinization Factor RALF family protein precursor, expressed	AT4G15800.1	RALFL33	ralf-like 33
LOC_Os01g15350	0.130743	0.00821527	0.0111062	1	8593788	8599448	zinc finger C-x8-C-x5-C-x3-H type family protein, expressed	AT2G47850.1	0	Zinc finger C-x8-C-x5-C-x3-H type family protein
LOC_Os01g15390	0.565963	6.2337e-07	1.71332e-06	1	8627820	8629150	expressed protein	0	0	0
LOC_Os01g15460	0.25725	0.000379461	0.000645673	1	8659375	8664836	zinc finger C-x8-C-x5-C-x3-H type family protein, expressed	AT2G47850.1	0	Zinc finger C-x8-C-x5-C-x3-H type family protein
LOC_Os01g15470	0.35642	5.05818e-13	5.28408e-12	1	8682929	8687571	protein kinase, putative, expressed	AT5G18610.1	0	Protein kinase superfamily protein
LOC_Os01g15480	0.100874	0.155199	0.168151	1	8691739	8699628	EMB3013, putative, expressed	AT5G18700.1	EMB3013,RUK	Protein kinase family protein with ARM repeat domain
LOC_Os01g15490	0.0736076	1	1	1	8701159	8708630	phosphoadenosine phosphosulfate, putative, expressed	AT5G03430.1	0	phosphoadenosine phosphosulfate (PAPS) reductase family protein
LOC_Os01g15530	0.154471	0.0045817	0.00646625	1	8732427	8734486	tetratricopeptide-like helical, putative, expressed	AT5G56310.1	0	Pentatricopeptide repeat (PPR) superfamily protein
LOC_Os01g15540	0.446579	1.98952e-05	4.26332e-05	1	8735984	8740559	kinesin motor domain containing protein, putative, expressed	AT1G55550.1	0	P-loop containing nucleoside triphosphate hydrolases superfamily protein
LOC_Os01g15580	0.484144	6.41709e-14	9.10602e-13	1	8751071	8755448	disease resistance protein RGA2, putative, expressed	AT3G14470.1	0	NB-ARC domain-containing disease resistance protein
LOC_Os01g15600	0.0135149	0.250092	0.262315	1	8759370	8763491	PUR ALPHA-1, putative, expressed	AT2G32080.1	PUR ALPHA-1	purin-rich alpha 1
LOC_Os01g15610	0.186344	2.26602e-06	5.66965e-06	1	8770874	8773267	expressed protein	0	0	0
LOC_Os01g15630	0.0238993	0.227901	0.240572	1	8786512	8792386	zinc finger, C3HC4 type domain containing protein, expressed	AT1G75400.1	0	RING/U-box superfamily protein
LOC_Os01g15640	0.136583	0.326628	0.337233	1	8792646	8797363	no apical meristem protein, putative, expressed	AT5G17260.1	anac086,NAC086	NAC domain containing protein 86
LOC_Os01g15780	0.637542	2.9976e-14	4.79357e-13	1	8885505	8892462	glycosyl transferase, group 1 domain containing protein, expressed	AT1G19710.1	0	UDP-Glycosyltransferase superfamily protein
LOC_Os01g15790	0.595067	4.65605e-12	3.70856e-11	1	8892579	8900116	expressed protein	AT4G36440.1	0	0
LOC_Os01g15830	0.463465	1.79301e-08	6.51792e-08	1	8917547	8919971	peroxidase precursor, putative, expressed	AT5G66390.1	0	Peroxidase superfamily protein
LOC_Os01g15840	0.0939223	0.0529165	0.0620105	1	8921590	8925372	PPR repeat containing protein, expressed	AT5G57250.1	0	Pentatricopeptide repeat (PPR) superfamily protein
LOC_Os01g15850	0.147644	0.000164883	0.000299494	1	8925072	8929646	expressed protein	AT3G09180.1	0	0
LOC_Os01g15860	0.211768	0.00121081	0.00189328	1	8931593	8936683	pre-mRNA-processing factor 6, putative, expressed	AT4G03430.1	EMB2770,STA1	pre-mRNA splicing factor-related
LOC_Os01g15890	0.250365	5.08038e-07	1.42218e-06	1	8943896	8948425	retrotransposon protein, putative, unclassified, expressed	0	0	0
LOC_Os01g15970	0.250552	1.85858e-05	3.99561e-05	1	8986253	8987398	expressed protein	0	0	0
LOC_Os01g15979	0.667609	3.21965e-15	8.69252e-14	1	8988867	8992581	gb protein, putative, expressed	AT5G18250.1	0	0
LOC_Os01g16010	0.130153	0.000324186	0.000559171	1	9013002	9016711	BCAS2 protein, putative, expressed	AT3G18165.1	MOS4	modifier of snc1,4
LOC_Os01g16020	0.367522	0.00602275	0.00832414	1	9018144	9019762	FAD binding domain containing protein, expressed	AT1G74470.1	0	Pyridine nucleotide-disulphide oxidoreductase family protein
LOC_Os01g16030	0.280679	0.00263447	0.00387562	1	9019841	9023602	ADP-ribosylation factor, putative, expressed	AT5G14670.1	ARFA1B,ATARFA1B	ADP-ribosylation factor A1B
LOC_Os01g16040	0.248751	1.09636e-09	5.0818e-09	1	9024897	9028876	mitochondrial carrier protein, putative, expressed	AT3G51870.1	0	Mitochondrial substrate carrier family protein
LOC_Os01g16070	0.239163	3.48711e-08	1.2017e-07	1	9053511	9053928	expressed protein	0	0	0
LOC_Os01g16080	0.271078	9.96082e-11	5.75203e-10	1	9057835	9061059	expressed protein	AT5G04910.1	0	0
LOC_Os01g16090	0.239254	8.42682e-05	0.000161069	1	9063968	9066787	RNA binding protein, putative, expressed	AT2G41060.1	0	RNA-binding (RRM/RBD/RNP motifs) family protein
LOC_Os01g16100	0.0841168	0.00840421	0.0113358	1	9067360	9071396	translin, putative, expressed	AT2G03780.1	0	Translin family protein
LOC_Os01g16110	0.0615086	0.0859868	0.0971895	1	9074613	9083795	la domain containing protein, putative, expressed	AT5G21160.3	0	LA RNA-binding protein
LOC_Os01g16120	0.284314	0.000114039	0.000212669	1	9088088	9089111	zinc finger, C3HC4 type domain containing protein, expressed	AT2G01150.1	RHA2B	RING-H2 finger protein 2B
LOC_Os01g16140	0.149457	0.000813205	0.00130772	1	9114002	9114253	expressed protein	0	0	0
LOC_Os01g16146	0.25741	2.26454e-07	6.75664e-07	1	9114577	9117425	phenazine biosynthesis protein, putative, expressed	AT4G02860.1	0	Phenazine biosynthesis PhzC/PhzF protein
LOC_Os01g16152	0.193366	0.0161519	0.0207222	1	9117901	9121417	peroxiredoxin, putative, expressed	AT3G06050.1	ATPRXIIF,PRXIIF	peroxiredoxin IIF
LOC_Os01g16170	0.0303991	0.189478	0.20248	1	9133519	9140430	PQ loop repeat domain containing protein, expressed	AT2G41050.1	0	PQ-loop repeat family protein / transmembrane family protein
LOC_Os01g16180	0.285784	0.0492671	0.0580449	1	9159606	9165693	MT-A70 domain containing protein, expressed	AT4G09980.1	EMB1691	Methyltransferase MT-A70 family protein
LOC_Os01g16190	0.29942	0.208452	0.221335	1	9166353	9169971	26S proteasome non-ATPase regulatory subunit 14, putative, expressed	AT5G23540.1	0	Mov34/MPN/PAD-1 family protein
LOC_Os01g16240	0.474285	3.95927e-05	8.06648e-05	1	9195527	9198962	OsCam1-3 - Calmodulin, expressed	AT2G27030.3	ACAM-2,CAM5	calmodulin 5
LOC_Os01g16290	0.613711	1.48925e-12	1.34544e-11	1	9225213	9235012	DNA gyrase subunit B, chloroplast/mitochondrial precursor, putative, expressed	AT5G04130.1	GYRB2	DNA GYRASE B2
LOC_Os01g16310	0.35701	0.0227208	0.0283686	1	9245577	9253454	glycosyl hydrolase, family 31, putative, expressed	AT5G11720.1	0	Glycosyl hydrolases family 31 protein
LOC_Os01g16330	0.187675	2.64714e-08	9.30557e-08	1	9259137	9264342	OsRhmbd2 - Putative Rhomboid homologue, expressed	AT3G56740.1	0	Ubiquitin-associated (UBA) protein
LOC_Os01g16340	0.367439	3.34386e-05	6.89972e-05	1	9264978	9268482	expressed protein	AT2G26840.1	0	0
LOC_Os01g16350	0.405462	0.00023486	0.000415481	1	9268652	9272919	hydroxymethylglutaryl-CoA lyase, putative, expressed	AT2G26800.2	0	Aldolase superfamily protein
LOC_Os01g16354	0.148276	0.000229965	0.000407517	1	9273876	9279032	rab GDP dissociation inhibitor alpha, putative, expressed	AT3G06540.1	AthREP,REP	Rab escort protein
LOC_Os01g16400	0.429526	2.25274e-07	6.72626e-07	1	9314159	9318060	NB-ARC domain containing protein, expressed	AT3G07040.1	RPM1,RPS3	NB-ARC domain-containing disease resistance protein
LOC_Os01g16414	0.429938	4.98027e-08	1.66453e-07	1	9318848	9323339	actin, putative, expressed	AT3G33520.1	ARP6,ATARP6,ESD1,SUF3	actin-related protein 6
LOC_Os01g16430	0.687513	8.41671e-08	2.70281e-07	1	9325545	9329334	cysteine proteinase inhibitor precursor protein, putative, expressed	AT3G12490.2	ATCYS6,ATCYSB,CYSB	cystatin B
LOC_Os01g16450	0.372136	1.0494e-08	4.00655e-08	1	9339815	9342304	peroxidase precursor, putative, expressed	AT2G39040.1	0	Peroxidase superfamily protein
LOC_Os01g16510	0.215211	0.000239622	0.000423277	1	9370599	9373674	expressed protein	AT5G63000.1	0	Mitochondrial import inner membrane translocase subunit Tim17/Tim22/Tim23 family protein
LOC_Os01g16530	0.08794	0.000133158	0.000245352	1	9378864	9383183	OsClp1 - Putative Clp protease homologue, expressed	AT4G17040.1	CLPR4	CLP protease R subunit 4
LOC_Os01g16540	0.00707576	0.407803	0.415778	1	9386194	9390635	NEDD8-activating enzyme E1 catalytic subunit, putative, expressed	AT5G19180.1	ECR1	E1 C-terminal related 1
LOC_Os01g16550	0.0457968	0.110944	0.123212	1	9394361	9396460	expressed protein	AT3G52040.1	0	0
LOC_Os01g16600	0.69724	4.5498e-12	3.63264e-11	1	9424556	9429196	expressed protein	AT5G13500.1	0	0
LOC_Os01g16620	0.105694	0.000275964	0.000482705	1	9431735	9435957	expressed protein	0	0	0
LOC_Os01g16640	0.326181	2.09326e-11	1.42618e-10	1	9441829	9444010	split hand/foot malformation type 1, putative, expressed	AT1G64750.1	ATDSS1(I),DSS1(I)	deletion of SUV3 suppressor 1(I)
LOC_Os01g16650	0.0858139	0.0277484	0.0340528	1	9445679	9446566	ubiquitin-conjugating enzyme, putative, expressed	AT3G20060.1	UBC19	ubiquitin-conjugating enzyme19
LOC_Os01g16660	0.605485	3.31686e-08	1.14851e-07	1	9447788	9450787	transposon protein, putative, unclassified, expressed	0	0	0
LOC_Os01g16670	0.235461	3.17781e-08	1.10473e-07	1	9454976	9456923	BSD domain-containing protein, putative, expressed	AT1G03350.1	0	BSD domain-containing protein
LOC_Os01g16890	0.174613	0.000550982	0.00091033	1	9657980	9661279	ribosomal protein L7Ae, putative, expressed	AT1G36240.1	0	Ribosomal protein L7Ae/L30e/S12e/Gadd45 family protein
LOC_Os01g16900	0.156005	0.00013	0.000240065	1	9665409	9670237	dehydrogenase, putative, expressed	AT5G03290.1	IDH-V	isocitrate dehydrogenase V
LOC_Os01g16910	0.122527	0.0450546	0.053453	1	9670773	9675747	outer mitochondrial membrane porin, putative, expressed	AT3G20000.1	TOM40	translocase of the outer mitochondrial membrane 40
LOC_Os01g16930	0.330989	0.0116311	0.015288	1	9682566	9684170	presenilin, putative, expressed	AT1G08700.1	PS1	Presenilin-1
LOC_Os01g16940	0.392876	1.17e-06	3.06816e-06	1	9684830	9689518	MazG nucleotide pyrophosphohydrolase domain containing protein, expressed	AT1G31860.1	AT-IE,HISN2	histidine biosynthesis bifunctional protein (HISIE)
LOC_Os01g16950	0.144614	3.44874e-06	8.35119e-06	1	9690235	9692180	zinc finger, C3HC4 type domain containing protein, expressed	AT5G56340.1	ATCRT1	RING/U-box superfamily protein
LOC_Os01g16960	0.552802	1.73195e-14	3.11395e-13	1	9694027	9699817	pyruvate kinase, putative, expressed	AT5G56350.1	0	Pyruvate kinase family protein
LOC_Os01g16970	0.214381	4.02967e-06	9.64835e-06	1	9702734	9709696	glucosidase II beta subunit-like domain containing protein, expressed	AT5G56360.1	PSL4	calmodulin-binding protein
LOC_Os01g16980	0.178494	9.9206e-11	5.73278e-10	1	9711615	9712419	expressed protein	0	0	0
LOC_Os01g17010	0.244648	3.41638e-12	2.79615e-11	1	9738442	9744728	phospholipid-transporting ATPase, putative, expressed	AT5G04930.1	ALA1	aminophospholipid ATPase 1
LOC_Os01g17020	0.028808	0.147336	0.160258	1	9750080	9753770	glycosyl hydrolases family 17 protein, putative, expressed	AT5G21070.1	0	0
LOC_Os01g17040	0.147232	9.94736e-07	2.64146e-06	1	9764973	9766481	heat shock protein DnaJ, putative, expressed	AT2G41000.2	0	Chaperone DnaJ-domain superfamily protein
LOC_Os01g17050	0.0109611	0.297081	0.308315	1	9770015	9771037	VQ domain containing protein, putative, expressed	AT2G41010.1	ATCAMBP25,CAMBP25	calmodulin (CAM)-binding protein of 25 kDa
LOC_Os01g17060	0.540467	4.44089e-16	2.38247e-14	1	9793959	9796829	expressed protein	0	0	0
LOC_Os01g17065	0.392264	4.55786e-07	1.28958e-06	1	9809343	9810633	expressed protein	0	0	0
LOC_Os01g17150	0.121001	0.0108706	0.0143875	1	9859350	9860764	plastid-specific 50S ribosomal protein 5, chloroplast precursor, putative, expressed	AT3G56910.1	PSRP5	plastid-specific 50S ribosomal protein 5
LOC_Os01g17160	0.192083	2.2458e-09	9.78769e-09	1	9866424	9870864	OsSubt1 - Putative Subtilisin homologue, expressed	AT3G56930.1	0	DHHC-type zinc finger family protein
LOC_Os01g17170	0.117079	0.0821984	0.0932116	1	9874326	9876951	magnesium-protoporphyrin IX monomethyl ester cyclase,chloroplast precursor, putative, expressed	AT3G56940.1	ACSF,CHL27,CRD1	dicarboxylate diiron protein, putative (Crd1)
LOC_Os01g17180	0.355997	2.18539e-08	7.7994e-08	1	9878631	9885134	proteasome subunit, putative, expressed	AT2G26990.1	ATCSN2,COP12,CSN2,FUS12	proteasome family protein
LOC_Os01g17190	0.0425245	0.0842515	0.0953383	1	9887626	9889328	OsCam3 - Calmodulin, expressed	AT2G27030.3	ACAM-2,CAM5	calmodulin 5
LOC_Os01g17240	0.391392	6.00228e-07	1.65701e-06	1	9913390	9917318	transporter, major facilitator family, putative, expressed	AT2G29650.1	ANTR1,PHT4;1	phosphate transporter 4;1
LOC_Os01g17250	0.283461	8.78528e-09	3.40737e-08	1	9917474	9921595	BRASSINOSTEROID INSENSITIVE 1-associated receptor kinase 1 precursor, putative, expressed	AT5G21090.1	0	Leucine-rich repeat (LRR) family protein
LOC_Os01g17260	0.305751	1.81855e-12	1.60447e-11	1	9928866	9935981	transcription factor, putative, expressed	AT3G12250.1	BZIP45,TGA6	TGACG motif-binding factor 6
LOC_Os01g17279	0.418321	5.56022e-11	3.41729e-10	1	9936753	9947940	exonuclease, putative, expressed	AT3G15140.1	0	Polynucleotidyl transferase, ribonuclease H-like superfamily protein
LOC_Os01g17396	0.0275956	0.0978376	0.109727	1	10008036	10011595	expressed protein	AT5G06980.3	0	0
LOC_Os01g17402	0.0725335	0.0257341	0.0317731	1	10011875	10015464	cyclin, putative, expressed	AT5G06150.1	CYC1BAT,CYCB1;2	Cyclin family protein
LOC_Os01g17430	0.422086	1.30949e-07	4.06233e-07	1	10021428	10027122	coatomer subunit beta-1, putative, expressed	AT4G31480.1	0	Coatomer, beta subunit
LOC_Os01g17470	0.0265694	0.0830984	0.094168	1	10048264	10050309	plastocyanin-like domain containing protein, putative, expressed	AT1G08500.1	AtENODL18,ENODL18	early nodulin-like protein 18
LOC_Os01g18050	0.257156	0.0194014	0.0245522	1	10098282	10103021	tubulin/FtsZ domain containing protein, putative, expressed	AT5G12250.1	TUB6	beta-6 tubulin
LOC_Os01g18060	0.433514	1.35864e-07	4.19835e-07	1	10113381	10119022	sugar transporter superfamily, putative, expressed	AT5G12260.1	0	0
LOC_Os01g18070	0.3379	0.000954378	0.00151627	1	10119211	10123815	bacterial transferase hexapeptide domain containing protein, expressed	AT1G19580.1	GAMMA CA1	gamma carbonic anhydrase 1
LOC_Os01g18080	0.272388	0.0578255	0.0672656	1	10133857	10135806	retrotransposon protein, putative, unclassified, expressed	0	0	0
LOC_Os01g18100	0.137091	1.02983e-05	2.31603e-05	1	10137215	10140159	OsRhmbd3 - Putative Rhomboid homologue, expressed	AT3G17611.1	ATRBL14,RBL14	RHOMBOID-like protein 14
LOC_Os01g18120	0.51995	3.25315e-11	2.11754e-10	1	10148777	10152520	cinnamoyl CoA reductase, putative, expressed	AT1G15950.1	ATCCR1,CCR1,IRX4	cinnamoyl coa reductase 1
LOC_Os01g18170	0.312269	0.000150891	0.000275709	1	10167886	10169316	Cupin domain containing protein, expressed	AT1G02335.1	GL22	germin-like protein subfamily 2 member 2 precursor
LOC_Os01g18210	0.247546	2.15242e-09	9.42025e-09	1	10193643	10196775	peptidyl-prolyl cis-trans isomerase, putative, expressed	AT3G62030.3	ROC4	rotamase CYP 4
LOC_Os01g18220	0.0845126	0.0557512	0.0650711	1	10200476	10203694	expressed protein	AT2G46940.1	0	0
LOC_Os01g18320	0.285795	0.0237613	0.0295325	1	10291889	10295536	protoporphyrinogen oxidase, chloroplast precursor, putative, expressed	AT4G01690.1	HEMG1,PPO1,PPOX	Flavin containing amine oxidoreductase family
LOC_Os01g18360	0.452894	7.18907e-09	2.82651e-08	1	10312341	10314826	OsIAA4 - Auxin-responsive Aux/IAA gene family member, expressed	AT3G17600.1	IAA31	indole-3-acetic acid inducible 31
LOC_Os01g18390	0.0798588	0.0707568	0.0810941	1	10333538	10337512	OsRCI2-1 - Putative low temperature and salt responsive protein, expressed	0	0	0
LOC_Os01g18400	0.60849	8.45627e-09	3.28743e-08	1	10342025	10343570	CHIT10 - Chitinase family protein precursor, expressed	AT1G02360.1	0	Chitinase family protein
LOC_Os01g18410	0.351998	8.88178e-15	1.87215e-13	1	10346711	10349872	expressed protein	0	0	0
LOC_Os01g18450	0.50102	5.10914e-05	0.000101907	1	10370062	10370403	expressed protein	AT3G17580.1	0	0
LOC_Os01g18584	0.372126	0.00124249	0.00193699	1	10470540	10478800	WRKY9, expressed	AT1G62300.1	ATWRKY6,WRKY6	WRKY family transcription factor
LOC_Os01g18630	0.303692	0.000553898	0.000914785	1	10492039	10495723	aspartic proteinase oryzasin-1 precursor, putative, expressed	0	0	0
LOC_Os01g18640	0.397987	3.9968e-15	1.0242e-13	1	10496604	10500943	aminotransferase, putative, expressed	AT3G62130.1	0	Pyridoxal phosphate (PLP)-dependent transferases superfamily protein
LOC_Os01g18660	0.497252	3.48388e-13	3.86785e-12	1	10509032	10513400	aminotransferase, putative, expressed	AT3G62130.1	0	Pyridoxal phosphate (PLP)-dependent transferases superfamily protein
LOC_Os01g18670	0.00102383	0.474608	0.481029	1	10515723	10521282	MDR-like ABC transporter, putative, expressed	AT3G62150.1	PGP21	P-glycoprotein 21
LOC_Os01g18744	0.514726	2.73601e-07	8.05212e-07	1	10561328	10565325	transferase family protein, putative, expressed	AT3G62160.1	0	HXXXD-type acyl-transferase family protein
LOC_Os01g18800	0.0180561	0.302721	0.313914	1	10622795	10627548	CAMK_KIN1/SNF1/Nim1_like.9 - CAMK includes calcium/calmodulin depedent protein kinases, expressed	AT3G17510.1	CIPK1,SnRK3.16	CBL-interacting protein kinase 1
LOC_Os01g18840	0.147972	2.18853e-05	4.65976e-05	1	10643287	10644848	IF, putative, expressed	AT1G09470.1	0	0
LOC_Os01g18850	0.416358	0.060514	0.0701721	1	10650139	10656779	OsSPL1 - SBP-box gene family member, expressed	AT2G47070.1	SPL1	squamosa promoter binding protein-like 1
LOC_Os01g18860	0.653919	4.55191e-15	1.11328e-13	1	10657463	10659756	S-adenosylmethionine synthetase, putative, expressed	AT1G02500.1	AtSAM1,MAT1,SAM-1,SAM1	S-adenosylmethionine synthetase 1
LOC_Os01g18880	0.256691	7.85796e-05	0.000150785	1	10675167	10679828	ubiquitin carboxyl-terminal hydrolase, family 1, putative, expressed	AT3G63090.1	0	Ubiquitin carboxyl-terminal hydrolase family protein
LOC_Os01g19020	0.486067	6.66134e-15	1.48505e-13	1	10748603	10750234	peroxidase precursor, putative, expressed	AT5G14130.1	0	Peroxidase superfamily protein
LOC_Os01g19130	0.181728	3.48009e-05	7.16482e-05	1	10805496	10808081	protein phosphatase 2C, putative, expressed	AT3G62260.2	0	Protein phosphatase 2C family protein
LOC_Os01g19140	0.303408	0.000485413	0.000810175	1	10813997	10818530	O-sialoglycoprotein endopeptidase, putative, expressed	AT2G45270.1	GCP1	glycoprotease 1
LOC_Os01g19150	0.416168	1.36557e-14	2.61044e-13	1	10822583	10827157	CGMC_GSK.3 - CGMC includes CDA, MAPK, GSK3, and CLKC kinases, expressed	AT3G05840.1	ATSK12	Protein kinase superfamily protein
LOC_Os01g19160	0.0110744	0.402947	0.411054	1	10819351	10822413	protein kinase domain containing protein, expressed	AT4G08850.1	0	Leucine-rich repeat receptor-like protein kinase family protein
LOC_Os01g19170	0.144006	1.09778e-05	2.45657e-05	1	10830045	10831911	polygalacturonase, putative, expressed	AT1G02460.1	0	Pectin lyase-like superfamily protein
LOC_Os01g19220	0.39468	1.68439e-06	4.30905e-06	1	10871371	10874265	beta-D-xylosidase, putative, expressed	AT5G64570.1	ATBXL4,XYL4	beta-D-xylosidase 4
LOC_Os01g19380	0.0598732	0.0568195	0.0662019	1	10965000	10968073	pentatricopeptide, putative, expressed	AT1G56570.1	0	Tetratricopeptide repeat (TPR)-like superfamily protein
LOC_Os01g19390	0.112725	6.4746e-05	0.000126212	1	10969331	10972881	glycerol-3-phosphate acyltransferase, putative, expressed	AT4G01950.1	ATGPAT3,GPAT3	glycerol-3-phosphate acyltransferase 3
LOC_Os01g19400	0.201471	5.88023e-09	2.35478e-08	1	10977180	10979974	expressed protein	AT5G26800.1	0	0
LOC_Os01g19450	0.190493	0.0429128	0.0510894	1	10999316	11006013	ATP-citrate synthase subunit 1, putative, expressed	AT5G49460.1	ACLB-2	ATP citrate lyase subunit B 2
LOC_Os01g19470	0.0752487	0.0184864	0.0234873	1	11025443	11038870	nodal modulator 1 precursor, putative, expressed	AT3G62360.1	0	Carbohydrate-binding-like fold
LOC_Os01g19480	0.233423	0.229926	0.242541	1	11058878	11063978	kelch motif family protein, putative, expressed	AT1G74150.1	0	Galactose oxidase/kelch repeat superfamily protein
LOC_Os01g19490	0.124213	0.00120458	0.00188425	1	11064694	11068774	pentatricopeptide, putative, expressed	AT1G02370.1	0	Tetratricopeptide repeat (TPR)-like superfamily protein
LOC_Os01g19548	0.0543268	1	1	1	11089051	11093987	pentatricopeptide, putative, expressed	AT1G02370.1	0	Tetratricopeptide repeat (TPR)-like superfamily protein
[truncated: 15,970 more rows]
