# Supplementary material for: Characterization of the transcriptional divergence between the subspecies of cultivated rice (Oryza sativa)
Source: BMC Genomics. 2020 Jun 8;21:394. doi: 10.1186/s12864-020-06786-6 (PMC7278148; doi:10.1186/s12864-020-06786-6)
Supplement: Supplementary file 5 — Additional file 5 Results of heritability analyses within each subspecies. [file 12864_2020_6786_MOESM5_ESM.xls]

## Sheet: Broadsense Indica
Gene	H2	p-value	FDR	Chromosome	GeneStart	GeneEnd	Rice Annototation	Arabidopsis Gene ID	Arabidopsis Gene Name	Arabidopsis Description
LOC_Os01g01010	0.776302	0	0	1	2903	10817	TBC domain containing protein, expressed	AT2G43490.6	0	Ypt/Rab-GAP domain of gyp1p superfamily protein
LOC_Os01g01019	0.844413	0	0	1	11218	12435	expressed protein	0	0	0
LOC_Os01g01030	0.817091	0	0	1	12648	15915	monocopper oxidase, putative, expressed	AT5G48450.1	sks3	SKU5 similar 3
LOC_Os01g01070	0.896937	0	0	1	29818	33943	expressed protein	AT1G24265.1	0	Protein of unknown function (DUF1664)
LOC_Os01g01312	0.921135	0	0	1	151409	156500	retrotransposon protein, putative, Ty1-copia subclass, expressed	0	0	0
LOC_Os01g01380	0.823756	0	0	1	191036	196287	expressed protein	AT4G20060.1	EMB1895	ARM repeat superfamily protein
LOC_Os01g01450	0.824092	0	0	1	226897	229331	stress responsive protein, putative, expressed	AT2G39050.1	0	hydroxyproline-rich glycoprotein family protein
LOC_Os01g01570	0.797866	0	0	1	288372	292296	kinesin heavy chain, putative, expressed	0	0	0
LOC_Os01g01600	0.819455	0	0	1	303103	306800	ethylene-responsive protein related, putative, expressed	AT1G27660.1	0	basic helix-loop-helix (bHLH) DNA-binding superfamily protein
LOC_Os01g01610	0.716254	0	0	1	306869	308842	IscA-like iron-sulfur assembly protein, mitochondrial precursor, putative, expressed	AT2G16710.1	0	Iron-sulphur cluster biosynthesis family protein
LOC_Os01g01620	0.855584	0	0	1	309459	313170	kinase, pfkB family, putative, expressed	AT1G19600.1	0	pfkB-like carbohydrate kinase family protein
LOC_Os01g01650	0.882525	0	0	1	322556	323948	isoflavone reductase homolog IRL, putative, expressed	AT1G75290.1	0	NAD(P)-binding Rossmann-fold superfamily protein
LOC_Os01g01830	0.797974	0	0	1	437613	449137	OsPOP1 - Putative Prolyl Oligopeptidase homologue, expressed	AT1G76140.1	0	Prolyl oligopeptidase family protein
LOC_Os01g01840	0.846427	0	0	1	455512	460716	helix-loop-helix DNA-binding domain containing protein, expressed	AT1G10586.1	0	basic helix-loop-helix (bHLH) DNA-binding superfamily protein
LOC_Os01g01910	0.788078	0	0	1	496066	497368	expressed protein	0	0	0
LOC_Os01g01940	0.844485	0	0	1	510752	512159	expressed protein	0	0	0
LOC_Os01g02050	0.750589	0	0	1	562056	572138	phosphoenolpyruvate carboxylase, putative, expressed	AT1G68750.1	ATPPC4,PPC4	phosphoenolpyruvate carboxylase 4
LOC_Os01g02310	0.862818	0	0	1	728977	730930	expressed protein	AT5G38280.1	PR5K	PR5-like receptor kinase
LOC_Os01g02320	0.880054	0	0	1	731149	738020	protein kinase domain containing protein, expressed	AT1G70250.1	0	receptor serine/threonine kinase, putative
LOC_Os01g02334	0.865036	0	0	1	738281	741794	expressed protein	0	0	0
LOC_Os01g02350	0.893991	0	0	1	742272	745156	receptor-like kinase ARK1AS, putative, expressed	AT1G70250.1	0	receptor serine/threonine kinase, putative
LOC_Os01g02360	0.867744	0	0	1	745452	748945	resistance-related receptor-like kinase, putative, expressed	AT5G38260.1	0	Protein kinase superfamily protein
LOC_Os01g02370	0.920572	0	0	1	752080	754992	receptor-like kinase ARK1AS, putative, expressed	AT1G18390.2	0	Protein kinase superfamily protein
LOC_Os01g02390	0.9134	0	0	1	767169	769673	protein kinase domain containing protein, expressed	AT1G66920.2	0	Protein kinase superfamily protein
LOC_Os01g02400	0.93433	0	0	1	770332	773846	protein kinase domain containing protein, expressed	AT1G70250.1	0	receptor serine/threonine kinase, putative
LOC_Os01g02420	0.82963	0	0	1	781442	784424	protein kinase domain containing protein, expressed	AT4G18250.1	0	receptor serine/threonine kinase, putative
LOC_Os01g02490	0.893218	0	0	1	804084	806932	expressed protein	0	0	0
LOC_Os01g02550	0.824368	0	0	1	839809	842757	protein kinase domain containing protein, expressed	AT5G38280.1	PR5K	PR5-like receptor kinase
LOC_Os01g02560	0.917126	0	0	1	843530	847454	Ser/Thr receptor-like kinase, putative, expressed	AT1G70250.1	0	receptor serine/threonine kinase, putative
LOC_Os01g02570	0.863716	0	0	1	852249	854568	protein kinase domain containing protein, expressed	AT5G38260.1	0	Protein kinase superfamily protein
LOC_Os01g02580	0.897224	0	0	1	857957	860583	protein kinase domain containing protein, expressed	AT5G38260.1	0	Protein kinase superfamily protein
LOC_Os01g02590	0.900292	0	0	1	862579	865253	receptor-like kinase, putative, expressed	AT1G18390.2	0	Protein kinase superfamily protein
LOC_Os01g02600	0.869764	0	0	1	865966	869063	Ser/Thr receptor-like kinase, putative, expressed	AT5G38280.1	PR5K	PR5-like receptor kinase
LOC_Os01g02610	0.917243	0	0	1	870318	874817	protein kinase domain containing protein, expressed	AT1G66980.1	SNC4	suppressor of npr1-1 constitutive 4
LOC_Os01g02700	0.877399	0	0	1	920992	923630	protein kinase domain containing protein, expressed	AT1G66910.1	0	Protein kinase superfamily protein
LOC_Os01g02710	0.868398	0	0	1	924451	925175	LRk-type protein, putative, expressed	AT1G18390.2	0	Protein kinase superfamily protein
LOC_Os01g02720	0.788859	0	0	1	929883	934458	elongation factor Tu, putative, expressed	AT5G10630.2	0	Translation elongation factor EF1A/initiation factor IF2gamma family protein
LOC_Os01g02730	0.91334	0	0	1	935574	938367	TAK14, putative, expressed	AT5G38280.1	PR5K	PR5-like receptor kinase
LOC_Os01g02740	0.827482	0	0	1	940005	952451	retrotransposon protein, putative, unclassified, expressed	0	0	0
LOC_Os01g02750	0.880832	0	0	1	954075	956817	protein kinase domain containing protein, expressed	AT5G39030.1	0	Protein kinase superfamily protein
LOC_Os01g02760	0.924796	0	0	1	957907	960626	receptor-like kinase, putative, expressed	AT5G38280.1	PR5K	PR5-like receptor kinase
LOC_Os01g02770	0.91716	0	0	1	961681	965151	resistance-related receptor-like kinase, putative, expressed	AT5G39030.1	0	Protein kinase superfamily protein
LOC_Os01g02830	0.775091	0	0	1	994710	997262	receptor-like kinase ARK1AS, putative, expressed	AT1G66910.1	0	Protein kinase superfamily protein
LOC_Os01g02840	0.855077	0	0	1	997963	1000997	resistance-related receptor-like kinase, putative, expressed	AT5G39020.1	0	Malectin/receptor-like protein kinase family protein
LOC_Os01g02860	0.827516	0	0	1	1002459	1007068	expressed protein	AT1G72390.1	0	0
LOC_Os01g02870	0.854141	0	0	1	1010259	1012410	auxin-induced protein 5NG4, putative, expressed	AT3G18200.1	0	nodulin MtN21 /EamA-like transporter family protein
LOC_Os01g02960	0.837392	0	0	1	1103782	1106890	expressed protein	0	0	0
LOC_Os01g03090	0.804533	0	0	1	1183394	1186707	methyltransferase, putative, expressed	AT1G66680.1	AR401	S-adenosyl-L-methionine-dependent methyltransferases superfamily protein
LOC_Os01g03180	0.831745	0	0	1	1249881	1251448	retrotransposon protein, putative, unclassified, expressed	0	0	0
LOC_Os01g03340	0.830616	0	0	1	1347567	1348786	BBTI4 - Bowman-Birk type bran trypsin inhibitor precursor, expressed	0	0	0
LOC_Os01g03390	0.746832	0	0	1	1365508	1366503	BBTI7 - Bowman-Birk type bran trypsin inhibitor precursor, expressed	0	0	0
LOC_Os01g03570	0.938022	0	0	1	1446849	1450473	transcription factor X1, putative, expressed	AT3G48670.1	IDN2,RDM12	XH/XS domain-containing protein
LOC_Os01g03650	0.722473	0	0	1	1503993	1508057	sufB/sufD domain containing protein, putative, expressed	AT1G32500.1	ATNAP6,NAP6	non-intrinsic ABC protein 6
LOC_Os01g03820	0.806299	0	0	1	1597486	1604610	C2 domain containing protein, putative, expressed	AT3G18370.1	ATSYTF,NTMC2T3,NTMC2TYPE3,SYTF	C2 domain-containing protein
LOC_Os01g04010	0.699589	0	0	1	1738965	1739492	expressed protein	AT1G13360.1	0	0
LOC_Os01g04250	0.856978	0	0	1	1876913	1879903	expressed protein	0	0	0
LOC_Os01g04324	0.808371	0	0	1	1928166	1930290	expressed protein	0	0	0
LOC_Os01g04409	0.804321	0	0	1	1957777	1967451	OsWAK1 - OsWAK receptor-like cytoplasmic kinase OsWAK-RLCK, expressed	AT1G18390.2	0	Protein kinase superfamily protein
LOC_Os01g04430	0.770236	0	0	1	1968323	1970538	expressed protein	AT1G18390.2	0	Protein kinase superfamily protein
LOC_Os01g04530	0.903048	0	0	1	2021415	2022167	expressed protein	AT1G18390.2	0	Protein kinase superfamily protein
LOC_Os01g04720	0.73563	0	0	1	2130798	2137310	leucine-rich repeat protein-related, putative, expressed	AT1G25570.1	0	Di-glucose binding protein with Leucine-rich repeat domain
LOC_Os01g04750	0.775192	0	0	1	2154326	2155994	B3 DNA binding domain containing protein, expressed	AT1G68840.1	EDF2,RAP2.8,RAV2,TEM2	related to ABI3/VP1 2
LOC_Os01g04860	0.783015	0	0	1	2245732	2250576	DUF647 domain containing protein, putative, expressed	AT5G01510.1	RUS5	Protein of unknown function, DUF647
LOC_Os01g04870	0.785917	0	0	1	2250820	2255073	WD domain, G-beta repeat domain containing protein, expressed	AT5G58760.1	DDB2	damaged DNA binding 2
LOC_Os01g05090	0.899113	0	0	1	2386373	2388611	expressed protein	AT2G37680.1	0	0
LOC_Os01g05130	0.809232	0	0	1	2403270	2405982	expressed protein	AT5G59460.1	0	scarecrow-like transcription factor 11 (SCL11)
LOC_Os01g05140	0.846224	0	0	1	2406438	2408067	expressed protein	AT1G19240.1	0	0
LOC_Os01g05180	0.752441	0	0	1	2434793	2438774	expressed protein	0	0	0
LOC_Os01g05460	0.88801	0	0	1	2575583	2578210	expressed protein	0	0	0
LOC_Os01g05510	0.818989	0	0	1	2613656	2623196	expressed protein	0	0	0
LOC_Os01g05530	0.89825	0	0	1	2632554	2638081	expressed protein	AT1G52930.1	0	Ribosomal RNA processing Brix domain protein
LOC_Os01g05540	0.957777	0	0	1	2640937	2644665	expressed protein	0	0	0
LOC_Os01g05610	0.830594	0	0	1	2674400	2675373	Core histone H2A/H2B/H3/H4 domain containing protein, putative, expressed	AT3G45980.1	H2B,HTB9	Histone superfamily protein
LOC_Os01g05620	0.856602	0	0	1	2682019	2684988	NBS-LRR disease resistance protein, putative, expressed	AT3G14470.1	0	NB-ARC domain-containing disease resistance protein
LOC_Os01g05640	0.776357	0	0	1	2688623	2692186	receptor-like protein kinase 5 precursor, putative, expressed	AT3G47570.1	0	Leucine-rich repeat protein kinase family protein
LOC_Os01g05694	0.809776	0	0	1	2719212	2720873	expressed protein	AT5G10480.2	PAS2,PEP	Protein-tyrosine phosphatase-like, PTPLA
LOC_Os01g05710	0.809356	0	0	1	2722518	2724797	expressed protein	AT5G10480.2	PAS2,PEP	Protein-tyrosine phosphatase-like, PTPLA
LOC_Os01g05760	0.858389	0	0	1	2752218	2753012	PAS2, putative, expressed	AT5G10480.3	PAS2,PEP	Protein-tyrosine phosphatase-like, PTPLA
LOC_Os01g05770	0.770719	0	0	1	2753790	2757078	expressed protein	0	0	0
LOC_Os01g05780	0.91058	0	0	1	2759369	2761393	expressed protein	0	0	0
LOC_Os01g05820	0.821257	0	0	1	2783189	2790454	gamma-glutamyltranspeptidase 1 precursor, putative, expressed	AT4G29210.2	GGT3,GGT4	gamma-glutamyl transpeptidase 4
LOC_Os01g05870	0.807154	0	0	1	2810313	2815017	receptor kinase, putative, expressed	AT3G47570.1	0	Leucine-rich repeat protein kinase family protein
LOC_Os01g05960	0.774671	0	0	1	2839934	2843514	receptor kinase, putative, expressed	AT3G47570.1	0	Leucine-rich repeat protein kinase family protein
LOC_Os01g06050	0.928523	0	0	1	2892919	2894707	expressed protein	0	0	0
LOC_Os01g06520	0.913796	0	0	1	3067323	3071243	verticillium wilt disease resistance protein, putative, expressed	AT1G45616.1	AtRLP6,RLP6	receptor like protein 6
LOC_Os01g06680	0.896979	0	0	1	3147379	3152501	retrotransposon protein, putative, unclassified, expressed	0	0	0
LOC_Os01g06740	0.847211	0	0	1	3188757	3190330	ribosome inactivating protein, putative, expressed	0	0	0
LOC_Os01g06790	0.801395	0	0	1	3222303	3226257	disease resistance protein, putative, expressed	AT3G11010.1	AtRLP34,RLP34	receptor like protein 34
LOC_Os01g06900	0.771153	0	0	1	3272839	3276416	verticillium wilt disease resistance protein Ve2, putative, expressed	AT2G32680.1	AtRLP23,RLP23	receptor like protein 23
LOC_Os01g06920	0.937097	0	0	1	3282976	3286357	resistance protein SlVe1 precursor, putative, expressed	AT1G45616.1	AtRLP6,RLP6	receptor like protein 6
LOC_Os01g07110	0.743466	0	0	1	3345203	3355066	BRCA2 repeat family protein, expressed	AT5G01630.1	ATBRCA2(V),BRCA2(V),BRCA2B	BRCA2-like B
LOC_Os01g07170	0.846176	0	0	1	3386907	3390756	HORMA domain containing protein, putative, expressed	AT1G67370.1	ASY1,ATASY1	DNA-binding HORMA family protein
LOC_Os01g07310	0.798035	0	0	1	3446936	3450222	transporter-related, putative, expressed	AT1G06890.1	0	nodulin MtN21 /EamA-like transporter family protein
LOC_Os01g07350	0.831724	0	0	1	3467858	3472117	transposon protein, putative, unclassified, expressed	0	0	0
LOC_Os01g07376	0.83062	0	0	1	3489310	3491991	thioredoxin, putative, expressed	AT3G08710.1	ATH9,TH9,TRX H9	thioredoxin H-type 9
LOC_Os01g07490	0.86506	0	0	1	3559732	3574280	RST1, putative, expressed	AT3G27670.1	RST1	ARM repeat superfamily protein
LOC_Os01g07540	0.854088	0	0	1	3610392	3615764	G-patch domain containing protein, expressed	AT4G34140.2	0	D111/G-patch domain-containing protein
LOC_Os01g07590	0.853817	0	0	1	3645587	3650362	universal stress protein domain containing protein, putative, expressed	AT3G17020.1	0	Adenine nucleotide alpha hydrolases-like superfamily protein
LOC_Os01g07940	0.779286	0	0	1	3835129	3838211	AGC_PVPK_like_kin82y.3 - ACG kinases include homologs to PKA, PKG and PKC, expressed	AT2G26700.1	PID2	AGC (cAMP-dependent, cGMP-dependent and protein kinase C) kinase family protein
LOC_Os01g07950	0.860132	0	0	1	3842753	3845541	OsGrx_S15.2 - glutaredoxin subgroup II, expressed	AT3G15660.1	ATGRX4,GRX4	glutaredoxin 4
LOC_Os01g07980	0.941458	0	0	1	3858824	3861839	ankyrin, putative, expressed	AT3G04710.3	0	ankyrin repeat family protein
LOC_Os01g08000	0.885323	0	0	1	3870734	3874321	fibronectin type 3 and ankyrin repeat domains 1 protein, putative, expressed	AT3G04710.1	0	ankyrin repeat family protein
LOC_Os01g08220	0.758168	0	0	1	4003659	4004946	gibberellin 3-beta-dioxygenase 2-2, putative, expressed	AT1G15550.1	ATGA3OX1,GA3OX1,GA4	gibberellin 3-oxidase 1
LOC_Os01g08420	0.713288	0	0	1	4133703	4140633	EMB2410, putative, expressed	AT2G25660.1	emb2410	embryo defective 2410
LOC_Os01g08600	0.777103	0	0	1	4281714	4283625	expressed protein	0	0	0
LOC_Os01g08650	0.74913	0	0	1	4306882	4309963	expressed protein	0	0	0
LOC_Os01g08780	0.740431	0	0	1	4402620	4407292	endonuclease/exonuclease/phosphatase family domain containing protein, expressed	AT1G71710.1	0	DNAse I-like superfamily protein
LOC_Os01g08890	0.802684	0	0	1	4459084	4484478	expressed protein	0	0	0
LOC_Os01g09020	0.806097	0	0	1	4534021	4540216	WD domain, G-beta repeat domain containing protein, expressed	AT1G49040.1	SCD1	stomatal cytokinesis defective / SCD1 protein (SCD1)
LOC_Os01g09252	0.946597	0	0	1	4688108	4693114	WD domain, G-beta repeat domain containing protein, expressed	AT5G51980.1	0	Transducin/WD40 repeat-like superfamily protein
LOC_Os01g09370	0.892012	0	0	1	4761304	4767339	ankyrin repeat domain-containing protein 28, putative, expressed	AT3G04710.3	0	ankyrin repeat family protein
LOC_Os01g09420	0.858074	0	0	1	4796155	4798479	expressed protein	0	0	0
LOC_Os01g09430	0.761388	0	0	1	4800247	4802179	expressed protein	AT3G21360.1	0	2-oxoglutarate (2OG) and Fe(II)-dependent oxygenase superfamily protein
LOC_Os01g09450	0.729834	0	0	1	4816845	4818962	OsIAA2 - Auxin-responsive Aux/IAA gene family member, expressed	AT3G16500.1	IAA26,PAP1	phytochrome-associated protein 1
LOC_Os01g09590	0.723524	0	0	1	4917884	4919224	myb-like DNA-binding domain containing protein, putative, expressed	AT2G36890.1	ATMYB38,BIT1,MYB38,RAX2	Duplicated homeodomain-like superfamily protein
LOC_Os01g09930	0.865582	0	0	1	5163291	5168424	helix-loop-helix DNA-binding domain containing protein, expressed	AT5G56960.1	0	basic helix-loop-helix (bHLH) DNA-binding family protein
LOC_Os01g10280	0.79179	0	0	1	5406007	5412769	phosphoribosylaminoimidazole carboxylase, chloroplast precursor, putative, expressed	AT2G37690.1	0	phosphoribosylaminoimidazole carboxylase, putative / AIR carboxylase, putative
LOC_Os01g10430	0.801859	0	0	1	5493186	5499451	protein kinase family protein, putative, expressed	AT1G53050.1	0	Protein kinase superfamily protein
LOC_Os01g10504	0.903555	0	0	1	5559548	5568844	OsMADS3 - MADS-box family gene with MIKCc type-box, expressed	AT4G18960.1	AG	K-box region and MADS-box transcription factor family protein
LOC_Os01g10700	0.861247	0	0	1	5727326	5729756	D-mannose binding lectin family protein, expressed	AT4G32300.1	SD2-5	S-domain-2 5
LOC_Os01g10840	0.86897	0	0	1	5774281	5778466	CGMC_GSK.2 - CGMC includes CDA, MAPK, GSK3, and CLKC kinases, expressed	AT4G18710.1	ATSK21,BIN2,DWF12,SK21,UCU1	Protein kinase superfamily protein
LOC_Os01g10900	0.836532	0	0	1	5814778	5818810	MRH1, putative, expressed	AT4G18640.1	MRH1	Leucine-rich repeat protein kinase family protein
LOC_Os01g11020	0.749736	0	0	1	5884006	5884572	expressed protein	0	0	0
LOC_Os01g11150	0.732618	0	0	1	5968819	5972489	gibberellin 2-beta-dioxygenase, putative, expressed	AT1G78440.1	ATGA2OX1,GA2OX1	Arabidopsis thaliana gibberellin 2-oxidase 1
LOC_Os01g11500	0.736292	0	0	1	6188518	6189219	zinc finger, C3HC4 type domain containing protein, expressed	AT1G04360.1	0	RING/U-box superfamily protein
LOC_Os01g11590	0.847938	0	0	1	6253721	6257198	uncharacterized protein HI0077, putative, expressed	AT1G06240.1	0	Protein of unknown function DUF455
LOC_Os01g11660	0.899574	0	0	1	6288365	6292303	GDSL-like lipase/acylhydrolase, putative, expressed	AT1G28590.1	0	GDSL-like Lipase/Acylhydrolase superfamily protein
LOC_Os01g11670	0.872856	0	0	1	6295991	6297676	OsSCP2 - Putative Serine Carboxypeptidase homologue, expressed	AT1G15000.1	scpl50	serine carboxypeptidase-like 50
LOC_Os01g11860	0.891816	0	0	1	6412786	6419895	DJ-1 family protein, putative, expressed	AT1G53280.1	0	Class I glutamine amidotransferase-like superfamily protein
LOC_Os01g12130	0.890218	0	0	1	6612343	6613905	nodulin MtN3 family protein, putative, expressed	AT5G53190.1	0	Nodulin MtN3 family protein
LOC_Os01g12200	0.817441	0	0	1	6653077	6655383	expressed protein	AT2G46220.1	0	Uncharacterized conserved protein (DUF2358)
LOC_Os01g12230	0.696444	0	0	1	6667854	6670442	peptidase C45, acyl-coenzyme A/6-aminopenicillanic acid acyl-transferase, putative, expressed	0	0	0
LOC_Os01g12290	0.906069	0	0	1	6711815	6714142	S-locus lectin protein kinase family protein, putative, expressed	AT2G19130.1	0	S-locus lectin protein kinase family protein
LOC_Os01g12304	0.877536	0	0	1	6718349	6719948	esterase, putative, expressed	AT2G27360.1	0	GDSL-like Lipase/Acylhydrolase superfamily protein
LOC_Os01g12330	0.876804	0	0	1	6732152	6735486	expressed protein	0	0	0
LOC_Os01g12340	0.923058	0	0	1	6735758	6746298	retrotransposon protein, putative, unclassified, expressed	0	0	0
LOC_Os01g12381	0.728598	0	0	1	6764450	6765888	GDSL-like lipase/acylhydrolase, putative, expressed	AT1G31550.2	0	GDSL-like Lipase/Acylhydrolase superfamily protein
LOC_Os01g12670	0.789911	0	0	1	6979613	6985778	expressed protein	AT2G46200.1	0	0
LOC_Os01g12760	0.806111	0	0	1	7061344	7065249	cytochrome P450, putative, expressed	AT3G48280.1	CYP71A25	cytochrome P450, family 71, subfamily A, polypeptide 25
LOC_Os01g12840	0.822827	0	0	1	7104273	7109141	expressed protein	AT3G24630.1	0	0
LOC_Os01g12920	0.793946	0	0	1	7176107	7177066	thioesterase family protein, putative, expressed	AT3G16175.1	0	Thioesterase superfamily protein
LOC_Os01g12950	0.785522	0	0	1	7197022	7205699	ubiquitin-conjugating enzyme, putative, expressed	AT3G15355.1	PFU1,UBC25	ubiquitin-conjugating enzyme 25
LOC_Os01g13100	0.915392	0	0	1	7287907	7294236	KH domain containing protein, putative, expressed	AT3G16230.2	0	Predicted eukaryotic LigT
LOC_Os01g13160	0.891286	0	0	1	7333691	7339244	expressed protein	AT3G16270.1	0	ENTH/VHS family protein
LOC_Os01g13550	0.883959	0	0	1	7578091	7582923	beta-amylase, putative, expressed	AT3G23920.1	BAM1,BMY7,TR-BAMY	beta-amylase 1
LOC_Os01g13660	0.788692	0	0	1	7652869	7656854	expressed protein	0	0	0
LOC_Os01g13740	0.725846	0	0	1	7686884	7693987	myb-like DNA-binding domain containing protein, expressed	AT2G20570.1	ATGLK1,GLK1,GPRI1	GBF\'s pro-rich region-interacting factor 1
LOC_Os01g14100	0.808598	0	0	1	7894959	7900874	BT1 family protein, putative, expressed	AT5G54860.1	0	Major facilitator superfamily protein
LOC_Os01g14140	0.789951	0	0	1	7928083	7929764	X8 domain containing protein, expressed	AT1G78520.1	0	Carbohydrate-binding X8 domain superfamily protein
LOC_Os01g14550	0.779955	0	0	1	8159849	8161554	pathogen-related protein, putative, expressed	AT1G78780.2	0	pathogenesis-related family protein
LOC_Os01g14690	0.846939	0	0	1	8212421	8215133	Lg106, putative, expressed	AT5G64130.1	0	cAMP-regulated phosphoprotein 19-related protein
LOC_Os01g14810	0.906351	0	0	1	8275474	8283966	5-nucleotidase domain-containing protein, putative, expressed	AT5G48960.1	0	HAD-superfamily hydrolase, subfamily IG, 5\'-nucleotidase
LOC_Os01g14820	0.793537	0	0	1	8284418	8289120	expressed protein	AT3G06960.1	PDE320,TGD4	pigment defective 320
LOC_Os01g14932	0.796541	0	0	1	8367184	8375401	NAK-like ser/thr protein kinase, putative, expressed	AT4G02010.1	0	Protein kinase superfamily protein
LOC_Os01g15120	0.828817	0	0	1	8486472	8489700	hydrolase, alpha/beta fold family domain containing protein, expressed	AT4G02340.1	0	alpha/beta-Hydrolases superfamily protein
LOC_Os01g15260	0.80245	0	0	1	8540621	8544588	dynein light chain type 1 domain containing protein, expressed	AT4G15930.1	0	Dynein light chain type 1 family protein
LOC_Os01g15290	0.819776	0	0	1	8555286	8556951	ribosomal L18p/L5e family protein, putative, expressed	AT5G27820.1	0	Ribosomal L18p/L5e family protein
LOC_Os01g15390	0.778131	0	0	1	8627820	8629150	expressed protein	0	0	0
LOC_Os01g15448	0.924398	0	0	1	8657064	8658466	expressed protein	AT5G16950.1	0	0
LOC_Os01g15520	0.892066	0	0	1	8717853	8720898	expressed protein	AT5G64680.1	0	0
LOC_Os01g15660	0.858179	0	0	1	8809361	8813097	NAD dependent epimerase/dehydratase family protein, putative, expressed	AT1G19690.1	0	NAD(P)-binding Rossmann-fold superfamily protein
LOC_Os01g15790	0.79168	0	0	1	8892579	8900116	expressed protein	AT4G36440.1	0	0
LOC_Os01g16000	0.758859	0	0	1	9004101	9008071	CRAL/TRIO domain containing protein, expressed	AT1G22180.2	0	Sec14p-like phosphatidylinositol transfer family protein
LOC_Os01g16060	0.825814	0	0	1	9041580	9046087	expressed protein	0	0	0
LOC_Os01g16124	0.922112	0	0	1	9095172	9099512	retrotransposon protein, putative, unclassified, expressed	0	0	0
LOC_Os01g16130	0.889924	0	0	1	9100034	9102721	retrotransposon protein, putative, unclassified, expressed	0	0	0
LOC_Os01g16210	0.871295	0	0	1	9173107	9175991	uncharacterized Cys-rich domain containing protein, putative, expressed	AT2G40935.2	0	PLAC8 family protein
LOC_Os01g16260	0.900261	0	0	1	9203963	9211788	major facilitator superfamily antiporter, putative, expressed	AT3G43790.1	ZIFL2	zinc induced facilitator-like 2
LOC_Os01g16400	0.735046	0	0	1	9314159	9318060	NB-ARC domain containing protein, expressed	AT3G07040.1	RPM1,RPS3	NB-ARC domain-containing disease resistance protein
LOC_Os01g16430	0.776258	0	0	1	9325545	9329334	cysteine proteinase inhibitor precursor protein, putative, expressed	AT3G12490.2	ATCYS6,ATCYSB,CYSB	cystatin B
LOC_Os01g16640	0.730986	0	0	1	9441829	9444010	split hand/foot malformation type 1, putative, expressed	AT1G64750.1	ATDSS1(I),DSS1(I)	deletion of SUV3 suppressor 1(I)
LOC_Os01g16660	0.763029	0	0	1	9447788	9450787	transposon protein, putative, unclassified, expressed	0	0	0
LOC_Os01g16750	0.815084	0	0	1	9512985	9515102	flavin monooxygenase, putative, expressed	AT1G48910.1	YUC10	Flavin-containing monooxygenase family protein
LOC_Os01g17070	0.881557	0	0	1	9816783	9822736	OsDegp1 - Putative Deg protease homologue, expressed	AT5G27660.1	0	Trypsin family protein with PDZ domain
LOC_Os01g17214	0.849475	0	0	1	9889548	9902738	major facilitator superfamily antiporter, putative, expressed	AT3G43790.1	ZIFL2	zinc induced facilitator-like 2
LOC_Os01g17320	0.827375	0	0	1	9962629	9966966	PPR repeat domain containing protein, putative, expressed	AT1G80270.1	PPR596	PENTATRICOPEPTIDE REPEAT 596
LOC_Os01g18120	0.839432	0	0	1	10148777	10152520	cinnamoyl CoA reductase, putative, expressed	AT1G15950.1	ATCCR1,CCR1,IRX4	cinnamoyl coa reductase 1
LOC_Os01g18230	0.935837	0	0	1	10211391	10212188	FAD-linked oxidoreductase protein, putative, expressed	AT5G44410.1	0	FAD-binding Berberine family protein
LOC_Os01g18450	0.731851	0	0	1	10370062	10370403	expressed protein	AT3G17580.1	0	0
LOC_Os01g19270	0.744697	0	0	1	10895602	10897796	expressed protein	0	0	0
LOC_Os01g19320	0.857875	0	0	1	10931624	10933061	expressed protein	0	0	0
LOC_Os01g19410	0.812639	0	0	1	10980739	10983343	expressed protein	AT3G17120.1	0	0
LOC_Os01g19440	0.706314	0	0	1	10997593	10999294	pectinesterase, putative, expressed	AT3G24130.1	0	Pectin lyase-like superfamily protein
LOC_Os01g20160	0.750217	0	0	1	11458955	11463442	OsHKT1;5 - Na+ transporter, expressed	AT4G10310.1	ATHKT1,HKT1	high-affinity K+ transporter 1
LOC_Os01g20880	0.914787	0	0	1	11655138	11659895	OsWAK3 - OsWAK receptor-like cytoplasmic kinase OsWAK-RLCK, expressed	AT1G11300.1	0	protein serine/threonine kinases;protein kinases;ATP binding;sugar binding;kinases;carbohydrate binding
LOC_Os01g20890	0.880444	0	0	1	11662723	11666347	expressed protein	0	0	0
LOC_Os01g21620	0.719469	0	0	1	12112984	12113844	expressed protein	AT1G04220.1	KCS2	3-ketoacyl-CoA synthase 2
LOC_Os01g21990	0.748436	0	0	1	12344460	12351233	CRS2-associated factor 2, chloroplast precursor, putative, expressed	AT1G23400.1	ATCAF2,CAF2	RNA-binding CRS1 / YhbY (CRM) domain-containing protein
LOC_Os01g22000	0.811829	0	0	1	12351454	12353063	expressed protein	0	0	0
LOC_Os01g22070	0.791662	0	0	1	12394022	12397207	transposon protein, putative, Mutator sub-class, expressed	0	0	0
LOC_Os01g22090	0.835023	0	0	1	12403525	12408003	expressed protein	0	0	0
LOC_Os01g22336	0.851641	0	0	1	12551333	12557013	peroxidase precursor, putative, expressed	AT2G18150.1	0	Peroxidase superfamily protein
LOC_Os01g22430	0.88297	0	0	1	12615648	12617245	OsFBDUF3 - F-box and DUF domain containing protein, expressed	AT5G25290.1	0	F-box family protein with a domain of unknown function (DUF295)
LOC_Os01g22450	0.757764	0	0	1	12628026	12629938	expressed protein	0	0	0
LOC_Os01g22480	0.822562	0	0	1	12636380	12640675	OsFBDUF4 - F-box and DUF domain containing protein, expressed	AT2G17030.1	0	F-box family protein with a domain of unknown function (DUF295)
LOC_Os01g22630	0.901981	0	0	1	12725141	12731526	ECT protein, putative, expressed	AT1G48110.1	ECT7	evolutionarily conserved C-terminal region 7
LOC_Os01g22710	0.826497	0	0	1	12758518	12760143	organic cation transporter-related, putative, expressed	AT1G79360.1	2-Oct,ATOCT2,OCT2	organic cation/carnitine transporter 2
LOC_Os01g23850	0.934182	0	0	1	13422753	13424642	transposon protein, putative, CACTA, En/Spm sub-class, expressed	0	0	0
LOC_Os01g23870	0.881199	0	0	1	13436891	13438586	expressed protein	0	0	0
LOC_Os01g23910	0.91966	0	0	1	13454908	13455887	expressed protein	0	0	0
LOC_Os01g24010	0.740517	0	0	1	13517518	13528480	pleiotropic drug resistance protein, putative, expressed	AT1G15520.1	ABCG40,ATABCG40,ATPDR12,PDR12	pleiotropic drug resistance 12
LOC_Os01g24070	0.836667	0	0	1	13570607	13573322	GATA zinc finger domain containing protein, expressed	AT5G26930.1	GATA23	GATA transcription factor 23
LOC_Os01g24090	0.88867	0	0	1	13582036	13584917	TPR repeat, putative, expressed	AT3G05625.1	0	Tetratricopeptide repeat (TPR)-like superfamily protein
LOC_Os01g24420	0.924118	0	0	1	13765231	13772186	expressed protein	0	0	0
LOC_Os01g24430	0.91357	0	0	1	13775186	13776654	expressed protein	0	0	0
LOC_Os01g24440	0.766751	0	0	1	13778572	13779786	glycine-rich protein, putative, expressed	AT3G06780.1	0	glycine-rich protein
LOC_Os01g24710	0.886491	0	0	1	13903153	13904715	jacalin-like lectin domain containing protein, expressed	AT1G73040.1	0	Mannose-binding lectin superfamily protein
LOC_Os01g24764	0.772617	0	0	1	13934495	13935854	expressed protein	0	0	0
LOC_Os01g24820	0.854349	0	0	1	13979885	13983744	NB-ARC domain containing protein, expressed	AT1G58390.1	0	Disease resistance protein (CC-NBS-LRR class) family
LOC_Os01g24920	0.733458	0	0	1	14031364	14038788	poly synthetase 2-B, putative, expressed	AT4G02390.1	APP,ATPARP1,PARP1,PP	poly(ADP-ribose) polymerase
LOC_Os01g24980	0.870369	0	0	1	14077629	14080716	naringenin,2-oxoglutarate 3-dioxygenase, putative, expressed	AT1G17010.1	0	2-oxoglutarate (2OG) and Fe(II)-dependent oxygenase superfamily protein
LOC_Os01g25189	0.906495	0	0	1	14224896	14233656	delta14-sterol reductase, putative, expressed	AT3G52940.1	ELL1,FK,HYD2	Ergosterol biosynthesis ERG4/ERG24 family
LOC_Os01g25240	0.772473	0	0	1	14252929	14257384	expressed protein	AT5G11010.2	0	Pre-mRNA cleavage complex II protein family
LOC_Os01g25270	0.913583	0	0	1	14264078	14267208	pentatricopeptide repeat protein PPR986-12, putative, expressed	AT3G57430.1	OTP84	Tetratricopeptide repeat (TPR)-like superfamily protein
LOC_Os01g25530	0.787045	0	0	1	14471242	14476738	pentatricopeptide repeat protein PPR986-12, putative, expressed	AT4G21300.1	0	Tetratricopeptide repeat (TPR)-like superfamily protein
LOC_Os01g25710	0.891034	0	0	1	14571837	14581150	transposon protein, putative, CACTA, En/Spm sub-class, expressed	0	0	0
LOC_Os01g25740	0.869189	0	0	1	14587007	14591754	powdery mildew resistance protein PM3F, putative, expressed	AT3G14460.1	0	LRR and NB-ARC domains-containing disease resistance protein
LOC_Os01g25760	0.951711	0	0	1	14597790	14602976	powdery mildew resistance protein PM3F, putative, expressed	AT3G14460.1	0	LRR and NB-ARC domains-containing disease resistance protein
LOC_Os01g25810	0.820284	0	0	1	14612547	14617122	powdery mildew resistance protein PM3A, putative, expressed	AT3G14460.1	0	LRR and NB-ARC domains-containing disease resistance protein
LOC_Os01g25920	0.867871	0	0	1	14702305	14705998	expressed protein	0	0	0
LOC_Os01g26020	0.794243	0	0	1	14752089	14754630	expressed protein	AT5G58920.1	0	0
LOC_Os01g26070	0.868523	0	0	1	14769271	14769883	expressed protein	0	0	0
LOC_Os01g26130	0.817064	0	0	1	14799300	14801932	expressed protein	0	0	0
LOC_Os01g26160	0.763693	0	0	1	14809676	14822130	exportin 1, putative, expressed	AT3G05040.1	HST,HST1	ARM repeat superfamily protein
LOC_Os01g26174	0.881851	0	0	1	14825144	14828267	OsWAK5 - OsWAK receptor-like protein kinase, expressed	AT1G21230.1	WAK5	wall associated kinase 5
LOC_Os01g26240	0.946401	0	0	1	14871573	14878509	retrotransposon protein, putative, Ty1-copia subclass, expressed	0	0	0
LOC_Os01g26280	0.937081	0	0	1	14896685	14899178	OsWAK8 - OsWAK receptor-like protein kinase, expressed	AT1G21230.1	WAK5	wall associated kinase 5
LOC_Os01g26370	0.779497	0	0	1	14955700	14959369	expressed protein	0	0	0
LOC_Os01g27120	0.768078	0	0	1	15118693	15119756	expressed protein	AT4G18425.1	0	Protein of unknown function (DUF679)
LOC_Os01g27230	0.794924	0	0	1	15185076	15188301	12-oxophytodienoate reductase, putative, expressed	AT1G76690.1	ATOPR2,OPR2	12-oxophytodienoate reductase 2
LOC_Os01g27260	0.75425	0	0	1	15216813	15217959	glutathione S-transferase, putative, expressed	AT3G62760.1	ATGSTF13	Glutathione S-transferase family protein
LOC_Os01g27360	0.95008	0	0	1	15281130	15283073	glutathione S-transferase, putative, expressed	AT3G62760.1	ATGSTF13	Glutathione S-transferase family protein
LOC_Os01g27770	0.855773	0	0	1	15503196	15511672	expressed protein	AT3G06350.1	EMB3004,MEE32	dehydroquinate dehydratase, putative / shikimate dehydrogenase, putative
LOC_Os01g27890	0.838818	0	0	1	15581786	15583686	cytochrome P450, putative, expressed	AT3G26230.1	CYP71B24	cytochrome P450, family 71, subfamily B, polypeptide 24
LOC_Os01g28030	0.90032	0	0	1	15672566	15676615	peroxidase precursor, putative, expressed	AT5G15180.1	0	Peroxidase superfamily protein
LOC_Os01g28134	0.885765	0	0	1	15760468	15763180	expressed protein	0	0	0
LOC_Os01g28150	0.876464	0	0	1	15777301	15780996	OsFBX6 - F-box domain containing protein, expressed	AT5G49610.1	0	F-box family protein
LOC_Os01g28300	0.903688	0	0	1	15850967	15854629	OsFBX7 - F-box domain containing protein, expressed	AT5G07610.1	0	F-box family protein
LOC_Os01g28450	0.840131	0	0	1	15934491	15935319	SCP-like extracellular protein, expressed	AT2G14610.1	ATPR1,PR 1,PR1	pathogenesis-related gene 1
LOC_Os01g28500	0.867671	0	0	1	15958735	15959500	SCP-like extracellular protein, expressed	AT2G14610.1	ATPR1,PR 1,PR1	pathogenesis-related gene 1
LOC_Os01g28540	0.749129	0	0	1	15975324	15980624	stress regulated protein, putative, expressed	AT5G27290.1	0	0
LOC_Os01g28580	0.839818	0	0	1	15992759	15996844	expressed protein	0	0	0
LOC_Os01g28690	0.930691	0	0	1	16061947	16067662	nucleoporin autopeptidase domain containing protein, expressed	AT1G10390.1	0	Nucleoporin autopeptidase
LOC_Os01g29104	0.747739	0	0	1	16296106	16300182	expressed protein	0	0	0
LOC_Os01g29390	0.901909	0	0	1	16468658	16478543	expressed protein	AT1G14800.1	0	Nucleic acid-binding, OB-fold-like protein
LOC_Os01g29409	0.753579	0	0	1	16480363	16494335	tRNA methyltransferase, putative, expressed	AT4G27340.1	0	Met-10+ like family protein
LOC_Os01g29507	0.89188	0	0	1	16540178	16545913	retrotransposon, putative, centromere-specific, expressed	0	0	0
LOC_Os01g29804	0.895099	0	0	1	16693961	16700745	expressed protein	0	0	0
LOC_Os01g29820	0.800363	0	0	1	16706250	16709605	expressed protein	0	0	0
LOC_Os01g31494	0.815173	0	0	1	17226661	17228698	expressed protein	0	0	0
LOC_Os01g31580	0.760012	0	0	1	17266159	17274840	BZIP protein, putative, expressed	AT1G52320.2	0	0
LOC_Os01g31810	0.808198	0	0	1	17422800	17429393	RNA recognition motif containing protein, putative, expressed	AT3G46020.1	0	RNA-binding (RRM/RBD/RNP motifs) family protein
LOC_Os01g31890	0.776935	0	0	1	17470274	17471520	transposon protein, putative, unclassified, expressed	0	0	0
LOC_Os01g32280	0.890484	0	0	1	17697080	17706376	transmembrane protein, putative, expressed	AT5G19930.1	0	Protein of unknown function DUF92, transmembrane
LOC_Os01g32439	0.941893	0	0	1	17792209	17794532	expressed protein	0	0	0
LOC_Os01g32460	0.90067	0	0	1	17798261	17799032	expressed protein	0	0	0
LOC_Os01g32610	0.838413	0	0	1	17881781	17885487	expressed protein	0	0	0
LOC_Os01g32720	0.787566	0	0	1	17935889	17947080	expressed protein	AT5G55390.1	EDM2	ENHANCED DOWNY MILDEW 2
LOC_Os01g32830	0.714746	0	0	1	18013675	18017027	expressed protein	AT1G32080.1	0	membrane protein, putative
LOC_Os01g32840	0.781651	0	0	1	18022008	18024750	expressed protein	0	0	0
LOC_Os01g32864	0.781581	0	0	1	18033722	18036566	retrotransposon protein, putative, unclassified, expressed	0	0	0
LOC_Os01g32870	0.748157	0	0	1	18041759	18050240	heat shock protein DnaJ, putative, expressed	AT1G68370.1	ARG1	Chaperone DnaJ-domain superfamily protein
LOC_Os01g33204	0.85937	0	0	1	18284604	18288878	retrotransposon protein, putative, unclassified, expressed	0	0	0
LOC_Os01g33420	0.806427	0	0	1	18394242	18401699	glycosyl hydrolase family protein 27, putative, expressed	AT3G26380.1	0	Melibiase family protein
LOC_Os01g33450	0.776003	0	0	1	18416920	18418444	expressed protein	0	0	0
LOC_Os01g33460	0.892805	0	0	1	18425445	18430767	retrotransposon protein, putative, unclassified, expressed	0	0	0
LOC_Os01g33540	0.952949	0	0	1	18459261	18463345	transposon protein, putative, unclassified, expressed	0	0	0
LOC_Os01g33684	0.967436	0	0	1	18531902	18540820	disease resistance RPP13-like protein 1, putative, expressed	AT3G14470.1	0	NB-ARC domain-containing disease resistance protein
LOC_Os01g33710	0.842233	0	0	1	18555703	18556813	expressed protein	0	0	0
LOC_Os01g33720	0.748578	0	0	1	18559025	18559598	hypothetical protein	0	0	0
LOC_Os01g34050	0.768577	0	0	1	18749285	18750480	expressed protein	0	0	0
LOC_Os01g34200	0.778684	0	0	1	18853567	18857379	AATF, putative, expressed	AT5G61330.1	0	rRNA processing protein-related
LOC_Os01g34390	0.751751	0	0	1	18961318	18969005	prenyltransferase, putative, expressed	AT2G44520.1	COX10	cytochrome c oxidase 10
LOC_Os01g34480	0.821487	0	0	1	19009708	19012975	NAD dependent epimerase/dehydratase family protein, putative, expressed	AT5G19440.1	0	NAD(P)-binding Rossmann-fold superfamily protein
LOC_Os01g34590	0.875133	0	0	1	19073047	19073890	expressed protein	0	0	0
LOC_Os01g34610	0.799936	0	0	1	19079248	19082074	expressed protein	AT1G58210.1	EMB1674	kinase interacting family protein
LOC_Os01g34660	0.921218	0	0	1	19110908	19113315	RNAse P Rpr2/Rpp21 subunit domain containing protein, expressed	AT5G41270.1	0	0
LOC_Os01g34690	0.814995	0	0	1	19129968	19133883	expressed protein	AT1G29980.1	0	Protein of unknown function, DUF642
LOC_Os01g34700	0.732216	0	0	1	19135802	19139895	dienelactone hydrolase family protein, expressed	AT2G32520.1	0	alpha/beta-Hydrolases superfamily protein
LOC_Os01g34850	0.892713	0	0	1	19242042	19243853	OsHKT2;3 - Na+ transporter, expressed	AT4G10310.1	ATHKT1,HKT1	high-affinity K+ transporter 1
LOC_Os01g34860	0.766277	0	0	1	19245153	19248201	expressed protein	AT2G35330.1	0	RING/U-box superfamily protein
LOC_Os01g34970	0.737952	0	0	1	19352055	19359549	MDR-like ABC transporter, putative, expressed	AT1G02520.1	PGP11	P-glycoprotein 11
LOC_Os01g35030	0.868097	0	0	1	19378169	19387198	MDR-like ABC transporter, putative, expressed	AT1G02520.1	PGP11	P-glycoprotein 11
LOC_Os01g35160	0.82212	0	0	1	19454154	19458314	TKL_IRAK_DUF26-lh.4 - DUF26 kinases have homology to DUF26 containing loci, expressed	AT4G05200.1	CRK25	cysteine-rich RLK (RECEPTOR-like protein kinase) 25
LOC_Os01g35330	0.876414	0	0	1	19549153	19550352	circumsporozoite protein precursor, putative, expressed	0	0	0
LOC_Os01g35580	0.84274	0	0	1	19681825	19686311	expressed protein	0	0	0
LOC_Os01g35590	0.83095	0	0	1	19689459	19692954	expressed protein	0	0	0
LOC_Os01g35789	0.825799	0	0	1	19823676	19826681	expressed protein	0	0	0
LOC_Os01g35830	0.783047	0	0	1	19845648	19848352	expressed protein	0	0	0
LOC_Os01g35930	0.859735	0	0	1	19884254	19886352	retrotransposon protein, putative, unclassified, expressed	0	0	0
LOC_Os01g35990	0.866224	0	0	1	19911223	19914280	RNAse P Rpr2/Rpp21 subunit domain containing protein, expressed	AT5G41270.1	0	0
LOC_Os01g36294	0.860569	0	0	1	20124194	20126856	cytochrome P450, putative, expressed	AT3G26320.1	CYP71B36	cytochrome P450, family 71, subfamily B, polypeptide 36
LOC_Os01g36350	0.915952	0	0	1	20153480	20156427	cytochrome P450, putative, expressed	AT3G48300.1	CYP71A23	cytochrome P450, family 71, subfamily A, polypeptide 23
LOC_Os01g36640	0.854111	0	0	1	20327990	20334833	disease resistance protein RPM1, putative, expressed	AT3G07040.1	RPM1,RPS3	NB-ARC domain-containing disease resistance protein
LOC_Os01g36670	0.863818	0	0	1	20351524	20364454	expressed protein	AT3G17450.1	0	hAT dimerisation domain-containing protein
LOC_Os01g36710	0.815767	0	0	1	20379417	20383368	transposon protein, putative, Pong sub-class, expressed	0	0	0
LOC_Os01g36820	0.953901	0	0	1	20480000	20482782	expressed protein	0	0	0
LOC_Os01g37210	0.868656	0	0	1	20783355	20785479	expressed protein	0	0	0
LOC_Os01g37260	0.893428	0	0	1	20805790	20810162	OsFBX14 - F-box domain containing protein, expressed	AT1G13570.1	0	F-box/RNI-like superfamily protein
LOC_Os01g37280	0.846332	0	0	1	20816955	20820446	expressed protein	0	0	0
LOC_Os01g37350	0.827178	0	0	1	20849734	20857251	retrotransposon protein, putative, Ty3-gypsy subclass, expressed	0	0	0
LOC_Os01g37470	0.754612	0	0	1	20938332	20941357	asp/Glu racemase, putative, expressed	AT1G15410.1	0	aspartate-glutamate racemase family
LOC_Os01g37820	0.813192	0	0	1	21151490	21155639	oxidoreductase/ transition metal ion binding protein, putative, expressed	AT4G29400.1	0	Protein of unknown function (DUF3531)
LOC_Os01g37832	0.732542	0	0	1	21167873	21172661	thioredoxin, putative, expressed	AT2G25950.1	0	Protein of unknown function (DUF1000)
LOC_Os01g37920	0.763277	0	0	1	21241628	21242888	expressed protein	0	0	0
LOC_Os01g37950	0.772991	0	0	1	21261897	21262392	expressed protein	0	0	0
LOC_Os01g38140	0.866818	0	0	1	21354470	21365360	retrotransposon protein, putative, unclassified, expressed	0	0	0
LOC_Os01g38190	0.813703	0	0	1	21392229	21393771	plant protein of unknown function domain containing protein, expressed	AT3G50130.1	0	Plant protein of unknown function (DUF247)
LOC_Os01g38229	0.878414	0	0	1	21414995	21441446	peptidyl-prolyl isomerase, putative, expressed	AT3G25230.2	ATFKBP62,FKBP62,ROF1	rotamase FKBP 1
LOC_Os01g38359	0.897073	0	0	1	21525440	21549830	peptidyl-prolyl cis-trans isomerase, FKBP-type, putative, expressed	AT5G48570.1	ATFKBP65,FKBP65,ROF2	FKBP-type peptidyl-prolyl cis-trans isomerase family protein
LOC_Os01g38480	0.801758	0	0	1	21623575	21626767	GA18326-PA, putative, expressed	AT4G32930.1	0	0
LOC_Os01g38580	0.842418	0	0	1	21665618	21669309	beta,beta-carotene 9,10-dioxygenase, putative, expressed	AT4G32810.1	ATCCD8,CCD8,MAX4	carotenoid cleavage dioxygenase 8
LOC_Os01g39100	0.747746	0	0	1	21973687	21980482	zinc finger C-x8-C-x5-C-x3-H type family protein, expressed	AT5G56930.1	emb1789	CCCH-type zinc finger family protein
LOC_Os01g39270	0.756216	0	0	1	22088204	22091020	NAD binding domain of 6-phosphogluconate dehydrogenase containing protein, expressed	AT1G17650.1	GLYR2,GR2	glyoxylate reductase 2
LOC_Os01g39310	0.786014	0	0	1	22120317	22128727	SEY1, putative, expressed	AT3G13870.1	RHD3	Root hair defective 3 GTP-binding protein (RHD3)
LOC_Os01g39680	0.874274	0	0	1	22379059	22383049	expressed protein	0	0	0
LOC_Os01g39770	0.920521	0	0	1	22427831	22430870	calcineurin B, putative, expressed	AT4G33000.1	ATCBL10,CBL10,SCABP8	calcineurin B-like protein 10
LOC_Os01g39780	0.732713	0	0	1	22436013	22438392	expressed protein	AT1G55160.2	0	0
LOC_Os01g39790	0.855176	0	0	1	22439033	22441966	esterase/lipase/thioesterase, putative, expressed	AT3G47590.1	0	alpha/beta-Hydrolases superfamily protein
LOC_Os01g39800	0.791407	0	0	1	22446210	22449792	esterase, putative, expressed	AT3G47590.1	0	alpha/beta-Hydrolases superfamily protein
LOC_Os01g39810	0.869745	0	0	1	22450498	22456233	Alg9-like mannosyltransferase protein, putative, expressed	AT5G14850.1	0	Alg9-like mannosyltransferase family
LOC_Os01g39860	0.769263	0	0	1	22489496	22491483	1-aminocyclopropane-1-carboxylate oxidase protein, putative, expressed	AT2G19590.1	ACO1,ATACO1	ACC oxidase 1
LOC_Os01g40120	0.838096	0	0	1	22632889	22637560	expressed protein	AT2G19385.1	0	zinc ion binding
LOC_Os01g40610	0.797481	0	0	1	22931927	22937272	coiled-coil domain-containing protein, putative, expressed	AT1G17130.1	0	Family of unknown function (DUF572)
LOC_Os01g40690	0.774615	0	0	1	22996030	22998507	holocarboxylase synthetase, putative, expressed	AT4G09830.1	0	Uncharacterised conserved protein UCP009193
LOC_Os01g40750	0.80189	0	0	1	23023042	23026116	expressed protein	0	0	0
LOC_Os01g40870	0.861898	0	0	1	23113645	23119715	aldehyde dehydrogenase, putative, expressed	AT3G24503.1	ALDH1A,ALDH2C4,REF1	aldehyde dehydrogenase 2C4
LOC_Os01g41160	0.858015	0	0	1	23300866	23302958	FAD dependent oxidoreductase domain containing protein, expressed	AT5G67290.1	0	FAD-dependent oxidoreductase family protein
LOC_Os01g41550	0.785246	0	0	1	23515004	23516896	aspartic proteinase, putative, expressed	AT1G01300.1	0	Eukaryotic aspartyl protease family protein
LOC_Os01g41565	0.960346	0	0	1	23530089	23532731	ATP-binding domain-containing protein, putative, expressed	AT2G44270.1	ROL5	repressor of lrx1
LOC_Os01g41630	0.932113	0	0	1	23569779	23576544	serine/threonine protein phosphatase 2A 55 kDa regulatory subunit B, putative, expressed	AT1G17720.1	ATB BETA	Protein phosphatase 2A, regulatory subunit PR55
LOC_Os01g41780	0.778147	0	0	1	23648265	23651499	expressed protein	AT2G34930.1	0	disease resistance family protein / LRR family protein
LOC_Os01g41810	0.919383	0	0	1	23673292	23675869	cytochrome P450 72A1, putative, expressed	AT3G14690.1	CYP72A15	cytochrome P450, family 72, subfamily A, polypeptide 15
LOC_Os01g41820	0.807803	0	0	1	23682382	23685393	cytochrome P450 72A1, putative, expressed	AT3G14690.1	CYP72A15	cytochrome P450, family 72, subfamily A, polypeptide 15
LOC_Os01g41910	0.94337	0	0	1	23770115	23771515	receptor-like protein kinase 5 precursor, putative, expressed	AT2G34930.1	0	disease resistance family protein / LRR family protein
LOC_Os01g41960	0.811847	0	0	1	23787960	23796972	retrotransposon protein, putative, unclassified, expressed	0	0	0
LOC_Os01g42160	0.873232	0	0	1	23896936	23897459	MEGL14 - Maternally expressed gene MEG family protein precursor, putative, expressed	0	0	0
LOC_Os01g42330	0.886231	0	0	1	24022059	24027535	retrotransposon protein, putative, unclassified, expressed	0	0	0
LOC_Os01g42460	0.810579	0	0	1	24136871	24144338	BAH domain containing protein, expressed	AT5G11470.1	0	bromo-adjacent homology (BAH) domain-containing protein
LOC_Os01g42550	0.878526	0	0	1	24195819	24196265	expressed protein	0	0	0
LOC_Os01g42620	0.75353	0	0	1	24239930	24245230	pentatricopeptide containing protein, putative, expressed	AT3G54980.1	0	Pentatricopeptide repeat (PPR) superfamily protein
LOC_Os01g42850	0.819232	0	0	1	24380636	24386687	ThiF family domain containing protein, putative, expressed	AT5G45900.1	APG7,ATAPG7,ATATG7,ATG7	ThiF family protein
LOC_Os01g42970	0.79097	0	0	1	24471926	24478431	zinc finger C-x8-C-x5-C-x3-H type family protein, expressed	AT3G12680.1	HUA1	floral homeotic protein (HUA1)
LOC_Os01g43070	0.742484	0	0	1	24572982	24576293	psbP-related thylakoid lumenal protein 4, chloroplast precursor, putative, expressed	AT5G11450.1	0	Mog1/PsbP/DUF1795-like photosystem II reaction center PsbP family protein
LOC_Os01g43130	0.735119	0	0	1	24602225	24605528	DEAD/DEAH box helicase, putative, expressed	0	0	0
LOC_Os01g43280	0.757354	0	0	1	24739092	24741088	hydroquinone glucosyltransferase, putative, expressed	AT1G01420.1	UGT72B3	UDP-glucosyl transferase 72B3
LOC_Os01g43580	0.73553	0	0	1	24958511	24962850	kinesin motor domain containing protein, putative, expressed	AT3G16060.1	0	ATP binding microtubule motor family protein
LOC_Os01g43740	0.730627	0	0	1	25060764	25063609	cytochrome P450 72A1, putative, expressed	AT3G14660.1	CYP72A13	cytochrome P450, family 72, subfamily A, polypeptide 13
LOC_Os01g43760	0.893189	0	0	1	25070716	25072705	cytochrome P450 72A1, putative, expressed	AT1G17060.1	CYP72C1,SOB7	cytochrome p450 72c1
LOC_Os01g43895	0.912759	0	0	1	25146710	25147447	expressed protein	0	0	0
LOC_Os01g45290	0.90931	0	0	1	25708316	25714989	retrotransposon protein, putative, unclassified, expressed	0	0	0
LOC_Os01g45670	0.752684	0	0	1	25933616	25934887	expressed protein	0	0	0
LOC_Os01g46040	0.837365	0	0	1	26173185	26177230	bromodomain domain containing protein, expressed	AT1G06230.1	GTE4	global transcription factor group E4
LOC_Os01g46810	0.876747	0	0	1	26699189	26706158	viral A-type inclusion protein repeat containing protein, expressed	0	0	0
LOC_Os01g46932	0.781121	0	0	1	26785187	26788665	vacuolar protein-sorting-associated protein 25, putative, expressed	AT4G19003.1	VPS25	E2F/DP family winged-helix DNA-binding domain
LOC_Os01g46980	0.791118	0	0	1	26811849	26816727	vacuolar ATP synthase subunit E, putative, expressed	AT1G64200.1	VHA-E3	vacuolar H+-ATPase subunit E isoform 3
LOC_Os01g47070	0.773596	0	0	1	26885484	26886754	glycosyl hydrolase, putative, expressed	AT5G24090.1	ATCHIA,CHIA	chitinase A
LOC_Os01g47190	0.706175	0	0	1	26971640	26973631	phosphoglycerate mutase, putative, expressed	AT5G62840.1	0	Phosphoglycerate mutase family protein
LOC_Os01g47470	0.727777	0	0	1	27130541	27134194	serine/threonine-protein kinase, putative, expressed	AT3G59110.1	0	Protein kinase superfamily protein
LOC_Os01g47510	0.836801	0	0	1	27155525	27158677	retrotransposon protein, putative, unclassified, expressed	0	0	0
LOC_Os01g47750	0.81912	0	0	1	27317556	27321710	splicing factor U2AF 35 kDa subunit, putative, expressed	AT5G42820.1	ATU2AF35B,U2AF35B	Zinc finger C-x8-C-x5-C-x3-H type family protein
LOC_Os01g47900	0.744895	0	0	1	27417284	27420084	S-locus-like receptor protein kinase, putative, expressed	AT2G19130.1	0	S-locus lectin protein kinase family protein
LOC_Os01g48120	0.829204	0	0	1	27546819	27548239	expressed protein	0	0	0
LOC_Os01g48300	0.781568	0	0	1	27677194	27681560	ATP synthase protein I related, putative, expressed	AT2G31040.1	0	ATP synthase protein I -related
LOC_Os01g48610	0.76516	0	0	1	27868718	27871847	expressed protein	AT4G21700.1	0	Protein of unknown function (DUF2921)
LOC_Os01g48620	0.834858	0	0	1	27875639	27878460	expressed protein	AT4G21700.1	0	Protein of unknown function (DUF2921)
LOC_Os01g48930	0.808859	0	0	1	28080392	28083388	splicing factor-related, putative, expressed	AT4G01000.1	0	Ubiquitin-like superfamily protein
LOC_Os01g49060	0.840519	0	0	1	28187853	28193358	prenyltransferase, putative, expressed	AT1G10095.1	0	Protein prenylyltransferase superfamily protein
LOC_Os01g49614	0.855205	0	0	1	28524006	28534608	Protein kinase domain containing protein, expressed	AT1G67000.1	0	Protein kinase superfamily protein
LOC_Os01g49710	0.937517	0	0	1	28566625	28567663	glutathione S-transferase, putative, expressed	AT1G10360.1	ATGSTU18,GST29,GSTU18	glutathione S-transferase TAU 18
LOC_Os01g49720	0.839038	0	0	1	28568721	28569792	glutathione S-transferase, putative, expressed	AT1G10360.1	ATGSTU18,GST29,GSTU18	glutathione S-transferase TAU 18
LOC_Os01g49920	0.897331	0	0	1	28669479	28673568	protein kinase, putative, expressed	AT3G47570.1	0	Leucine-rich repeat protein kinase family protein
LOC_Os01g50170	0.72215	0	0	1	28835243	28836885	eukaryotic aspartyl protease domain containing protein, expressed	AT2G03200.1	0	Eukaryotic aspartyl protease family protein
LOC_Os01g50730	0.757759	0	0	1	29145693	29148106	expressed protein	AT2G25850.4	PAPS2	poly(A) polymerase 2
LOC_Os01g51020	0.912582	0	0	1	29314183	29316912	60S ribosomal protein L28-1, putative, expressed	AT2G19730.1	0	Ribosomal L28e protein family
LOC_Os01g51220	0.79048	0	0	1	29442650	29447144	transport protein particle component, Bet3, domain containing protein, expressed	AT5G58030.1	0	Transport protein particle (TRAPP) component
LOC_Os01g51360	0.843849	0	0	1	29529726	29532847	lipase, putative, expressed	AT2G42690.1	0	alpha/beta-Hydrolases superfamily protein
LOC_Os01g51450	0.908211	0	0	1	29580715	29583174	NAP domain containing protein, putative, expressed	AT2G19480.3	NAP1;2,NFA02,NFA2	nucleosome assembly protein 1;2
LOC_Os01g51870	0.796185	0	0	1	29820729	29822139	methyltransferase, putative, expressed	AT5G10830.1	0	S-adenosyl-L-methionine-dependent methyltransferases superfamily protein
LOC_Os01g52010	0.757855	0	0	1	29894027	29898467	alliin lyase precursor, putative, expressed	AT1G34060.1	0	Pyridoxal phosphate (PLP)-dependent transferases superfamily protein
LOC_Os01g52214	0.760953	0	0	1	30020917	30023812	ubiquinone oxidoreductase, putative, expressed	AT5G11770.1	0	NADH-ubiquinone oxidoreductase 20 kDa subunit, mitochondrial
LOC_Os01g52400	0.785639	0	0	1	30102785	30107361	bacterial transferase hexapeptide domain containing protein, expressed	AT4G29540.2	0	bacterial transferase hexapeptide repeat-containing protein
LOC_Os01g52514	0.755961	0	0	1	30173442	30179151	B3 DNA binding domain containing protein, expressed	AT2G35310.1	0	Transcriptional factor B3 family protein
LOC_Os01g52750	0.852943	0	0	1	30344079	30349015	OsSub3 - Putative Subtilisin homologue, expressed	AT5G45650.1	0	subtilase family protein
LOC_Os01g52780	0.690718	0	0	1	30363062	30370212	HVA22, putative, expressed	AT2G42820.1	HVA22F	HVA22-like protein F
LOC_Os01g52790	0.940995	0	0	1	30372204	30376917	cytochrome P450 72A1, putative, expressed	AT3G14680.1	CYP72A14	cytochrome P450, family 72, subfamily A, polypeptide 14
LOC_Os01g52810	0.817365	0	0	1	30381099	30383389	expressed protein	AT3G63340.2	0	Protein phosphatase 2C family protein
LOC_Os01g52864	0.81523	0	0	1	30398944	30405920	transmembrane protein, putative, expressed	AT1G78620.1	0	Protein of unknown function DUF92, transmembrane
LOC_Os01g53250	0.908838	0	0	1	30593434	30598522	NADPH reductase, putative, expressed	AT3G02280.1	0	Flavodoxin family protein
LOC_Os01g53350	0.881778	0	0	1	30655289	30657179	anthocyanidin 5,3-O-glucosyltransferase, putative, expressed	AT3G16520.3	UGT88A1	UDP-glucosyl transferase 88A1
LOC_Os01g53560	0.878121	0	0	1	30753219	30761219	phosphoesterase, putative, expressed	AT3G14890.1	0	phosphoesterase
LOC_Os01g53600	0.862394	0	0	1	30775102	30779238	farnesyltransferase subunit beta, putative, expressed	AT5G40280.1	ATFTB,ERA1,WIG	Prenyltransferase family protein
LOC_Os01g53630	0.807682	0	0	1	30788730	30796556	ulp1 protease family protein, putative, expressed	AT1G10570.1	OTS2,ULP1C	Cysteine proteinases superfamily protein
LOC_Os01g53660	0.815257	0	0	1	30828771	30832258	transposon protein, putative, unclassified, expressed	0	0	0
LOC_Os01g53810	0.858891	0	0	1	30933234	30937375	peptidase, putative, expressed	AT5G19740.1	0	Peptidase M28 family protein
LOC_Os01g54040	0.940978	0	0	1	31078609	31088007	ATP-dependent protease La, putative, expressed	AT2G25740.1	0	ATP-dependent protease La (LON) domain protein
LOC_Os01g54190	0.903382	0	0	1	31165671	31168775	expressed protein	0	0	0
LOC_Os01g54300	0.829729	0	0	1	31248319	31254736	OsMan02 - Endo-Beta-Mannanase, expressed	AT2G20680.1	0	Glycosyl hydrolase superfamily protein
LOC_Os01g54424	0.849075	0	0	1	31313396	31317560	expressed protein	0	0	0
LOC_Os01g54530	0.856778	0	0	1	31362634	31365594	hydrolase, acting on carbon-nitrogen, putative, expressed	AT5G42660.1	0	Protein of unknown function (DUF616)
LOC_Os01g55090	0.763969	0	0	1	31672195	31676322	transposon protein, putative, Mutator sub-class, expressed	0	0	0
LOC_Os01g55350	0.788706	0	0	1	31859331	31865031	phosphoenolpyruvate carboxylase, putative, expressed	AT1G53310.1	ATPEPC1,ATPPC1,PEPC1,PPC1	phosphoenolpyruvate carboxylase 1
LOC_Os01g55390	0.907772	0	0	1	31909559	31911650	retrotransposon protein, putative, unclassified, expressed	0	0	0
LOC_Os01g55540	0.831425	0	0	1	31998651	32003690	aminotransferase, classes I and II, domain containing protein, expressed	AT5G11520.1	ASP3,YLS4	aspartate aminotransferase 3
LOC_Os01g55610	0.75959	0	0	1	32038018	32040378	peptide transporter PTR2, putative, expressed	AT1G52190.1	0	Major facilitator superfamily protein
LOC_Os01g55830	0.734355	0	0	1	32148052	32152116	glutathione S-transferase, putative, expressed	AT3G62760.1	ATGSTF13	Glutathione S-transferase family protein
LOC_Os01g56190	0.751434	0	0	1	32350513	32360765	HVT1, putative, expressed	0	0	0
LOC_Os01g56270	0.962153	0	0	1	32408275	32413635	transposon protein, putative, CACTA, En/Spm sub-class, expressed	0	0	0
LOC_Os01g56850	0.85408	0	0	1	32835841	32838252	expressed protein	AT4G20680.1	0	Domain of unknown function (DUF26)
LOC_Os01g56900	0.788547	0	0	1	32860932	32863510	expressed protein	0	0	0
LOC_Os01g57004	0.79234	0	0	1	32934209	32934997	adhesive/proline-rich protein, putative, expressed	0	0	0
LOC_Os01g57082	0.919453	0	0	1	32984982	32994519	insulin-degrading enzyme, putative, expressed	AT2G41790.1	0	Insulinase (Peptidase family M16) family protein
LOC_Os01g57280	0.85634	0	0	1	33098072	33104550	rp1, putative, expressed	AT3G14460.1	0	LRR and NB-ARC domains-containing disease resistance protein
LOC_Os01g57350	0.807066	0	0	1	33137905	33152593	diacylglycerol kinase, putative, expressed	AT4G21534.1	0	Diacylglycerol kinase family protein
LOC_Os01g57360	0.865325	0	0	1	33154276	33158320	acyltransferase, putative, expressed	AT3G18850.1	LPAT5	lysophosphatidyl acyltransferase 5
LOC_Os01g57490	0.902792	0	0	1	33218394	33223744	D-mannose binding lectin family protein, expressed	AT4G21390.1	B120	S-locus lectin protein kinase family protein
LOC_Os01g57700	0.885793	0	0	1	33359442	33361794	membrane protein, putative, expressed	AT1G61740.1	0	Sulfite exporter TauE/SafE family protein
LOC_Os01g57770	0.903801	0	0	1	33409653	33415577	OsPOP4 - Putative Prolyl Oligopeptidase homologue, expressed	AT5G10300.1	ATMES5,HNL,MES5	methyl esterase 5
LOC_Os01g57960	0.746672	0	0	1	33506213	33508853	retrotransposon protein, putative, unclassified, expressed	0	0	0
LOC_Os01g58240	0.852365	0	0	1	33659782	33672538	OsSub6 - Putative Subtilisin homologue, expressed	AT4G10540.1	0	Subtilase family protein
LOC_Os01g58335	0.8134	0	0	1	33708780	33709258	expressed protein	0	0	0
LOC_Os01g58444	0.75528	0	0	1	33782471	33786281	expressed protein	0	0	0
LOC_Os01g58450	0.9289	0	0	1	33788691	33790147	retrotransposon protein, putative, Ty1-copia subclass, expressed	0	0	0
LOC_Os01g58630	0.764466	0	0	1	33893707	33895999	pentatricopeptide repeat, putative, expressed	AT1G33350.1	0	Pentatricopeptide repeat (PPR) superfamily protein
LOC_Os01g59265	0.734027	0	0	1	34259135	34259790	expressed protein	0	0	0
LOC_Os01g59440	0.747804	0	0	1	34379096	34382030	BRASSINOSTEROID INSENSITIVE 1-associated receptor kinase 1 precursor, putative, expressed	AT5G21090.1	0	Leucine-rich repeat (LRR) family protein
LOC_Os01g59570	0.74269	0	0	1	34445743	34454439	senescence-induced receptor-like serine/threonine-protein kinase precursor, putative, expressed	AT4G29990.1	0	Leucine-rich repeat transmembrane protein kinase protein
LOC_Os01g59610	0.789593	0	0	1	34476321	34477238	KAZ1 - Kazal-type serine protease inhibitor precursor, expressed	AT4G01575.1	0	serine protease inhibitor, Kazal-type family protein
LOC_Os01g59819	0.84135	0	0	1	34588827	34602432	Os1bglu2 - beta-glucosidase homologue, similar to G. max isohydroxyurate hydrolase, expressed	AT1G02850.2	BGLU11	beta glucosidase 11
LOC_Os01g59860	0.818743	0	0	1	34620233	34623931	expressed protein	AT5G18440.1	0	0
LOC_Os01g59930	0.813921	0	0	1	34652074	34655488	NADH-cytochrome b5 reductase, putative, expressed	AT5G17770.1	ATCBR,CBR,CBR1	NADH:cytochrome B5 reductase 1
LOC_Os01g60060	0.80504	0	0	1	34738321	34744027	leucine-rich repeat family protein, putative, expressed	AT1G79620.1	0	Leucine-rich repeat protein kinase family protein
LOC_Os01g60280	0.751374	0	0	1	34868404	34879449	ATP binding protein, putative, expressed	AT1G06840.1	0	Leucine-rich repeat protein kinase family protein
LOC_Os01g60850	0.737668	0	0	1	35176439	35180214	expressed protein	AT2G45260.1	0	Plant protein of unknown function (DUF641)
LOC_Os01g60920	0.811717	0	0	1	35238064	35240993	OsFBX30 - F-box domain containing protein, expressed	AT5G44220.1	0	F-box family protein
LOC_Os01g60930	0.79894	0	0	1	35243884	35246808	expressed protein	0	0	0
LOC_Os01g61620	0.773788	0	0	1	35653186	35658406	protein kinase family protein, putative, expressed	AT2G40120.1	0	Protein kinase superfamily protein
LOC_Os01g61810	0.805211	0	0	1	35756334	35758551	histone-like transcription factor and archaeal histone, putative, expressed	AT2G37060.1	NF-YB8	nuclear factor Y, subunit B8
LOC_Os01g62010	0.803174	0	0	1	35893281	35895178	hydrolase, alpha/beta fold family domain containing protein, expressed	AT2G39420.1	0	alpha/beta-Hydrolases superfamily protein
LOC_Os01g62020	0.775113	0	0	1	35896974	35900582	NAD dependent epimerase/dehydratase family domain containing protein, expressed	AT3G53520.1	ATUXS1,UXS1	UDP-glucuronic acid decarboxylase 1
LOC_Os01g62040	0.731617	0	0	1	35902960	35908326	ruvB-like, putative, expressed	AT5G22330.1	ATTIP49A,RIN1	P-loop containing nucleoside triphosphate hydrolases superfamily protein
LOC_Os01g62420	0.848301	0	0	1	36129310	36131617	triosephosphate isomerase, cytosolic, putative, expressed	AT3G55440.1	ATCTIMC,CYTOTPI,TPI	triosephosphate isomerase
LOC_Os01g62570	0.832429	0	0	1	36222348	36228582	ATP/GTP/Ca++ binding protein, putative, expressed	AT5G27540.1	emb2473,MIRO1	MIRO-related GTP-ase 1
LOC_Os01g62610	0.867686	0	0	1	36253547	36256977	peptidyl-prolyl cis-trans isomerase, FKBP-type, putative, expressed	AT3G55520.1	0	FKBP-like peptidyl-prolyl cis-trans isomerase family protein
LOC_Os01g62750	0.832787	0	0	1	36325683	36336561	expressed protein	AT5G08020.1	ATRPA70B,RPA70B	RPA70-kDa subunit B
LOC_Os01g62790	0.868799	0	0	1	36359709	36365444	expressed protein	AT2G39740.1	0	Nucleotidyltransferase family protein
LOC_Os01g62880	0.887557	0	0	1	36418114	36420455	oxidoreductase, aldo/keto reductase family protein, putative, expressed	AT2G37790.1	0	NAD(P)-linked oxidoreductase superfamily protein
LOC_Os01g62950	0.788477	0	0	1	36467915	36470441	ras-related protein, putative, expressed	AT1G07410.1	ATRAB-A2B,ATRABA2B,RAB-A2B,RABA2b	RAB GTPase homolog A2B
LOC_Os01g62980	0.884166	0	0	1	36483566	36484818	LTPL101 - Protease inhibitor/seed storage/LTP family protein precursor, expressed	AT5G05960.1	0	Bifunctional inhibitor/lipid-transfer protein/seed storage 2S albumin superfamily protein
LOC_Os01g63240	0.802674	0	0	1	36652405	36655714	reticulon domain containing protein, putative, expressed	AT5G41600.1	BTI3,RTNLB4	VIRB2-interacting protein 3
LOC_Os01g63270	0.755666	0	0	1	36670221	36676478	alpha-glucan phosphorylast isozyme, putative, expressed	AT3G46970.1	ATPHS2,PHS2	alpha-glucan phosphorylase 2
LOC_Os01g63890	0.828751	0	0	1	37069394	37071912	G10 protein, putative, expressed	AT4G21110.1	0	G10 family protein
LOC_Os01g64540	0.755572	0	0	1	37451397	37453003	anthocyanidin 3-O-glucosyltransferase, putative, expressed	AT5G49690.1	0	UDP-Glycosyltransferase superfamily protein
LOC_Os01g64560	0.725722	0	0	1	37457453	37463751	helix-loop-helix DNA-binding protein, putative, expressed	AT2G27230.1	LHW	transcription factor-related
LOC_Os01g64730	0.766477	0	0	1	37556674	37560104	bZIP transcription factor domain containing protein, expressed	AT5G44080.1	0	Basic-leucine zipper (bZIP) transcription factor family protein
LOC_Os01g65640	0.815345	0	0	1	38106331	38107815	expressed protein	0	0	0
LOC_Os01g65692	0.813008	0	0	1	38147021	38148019	expressed protein	0	0	0
LOC_Os01g65800	0.775334	0	0	1	38212852	38217135	powdery mildew resistant protein 5, putative, expressed	AT1G48880.1	TBL7	TRICHOME BIREFRINGENCE-LIKE 7
LOC_Os01g66030	0.835038	0	0	1	38320785	38324074	OsMADS2 - MADS-box family gene with MIKCc type-box, expressed	AT5G20240.1	PI	K-box region and MADS-box transcription factor family protein
LOC_Os01g66050	0.783645	0	0	1	38329179	38332595	wound-responsive family protein, putative, expressed	AT1G21610.2	0	wound-responsive family protein
LOC_Os01g66100	0.894496	0	0	1	38382382	38385504	gibberellin 20 oxidase 2, putative, expressed	AT4G25420.1	AT2301,ATGA20OX1,GA20OX1,GA5	2-oxoglutarate (2OG) and Fe(II)-dependent oxygenase superfamily protein
LOC_Os01g66180	0.844533	0	0	1	38443627	38446431	cytochrome c, putative, expressed	AT4G10040.1	CYTC-2	cytochrome c-2
LOC_Os01g66230	0.836366	0	0	1	38469633	38475218	csAtPR5, putative, expressed	0	0	0
LOC_Os01g66310	0.82033	0	0	1	38516417	38516837	expressed protein	0	0	0
LOC_Os01g66720	0.869344	0	0	1	38752611	38754970	NADP-dependent oxidoreductase, putative, expressed	AT1G65560.1	0	Zinc-binding dehydrogenase family protein
LOC_Os01g66730	0.83838	0	0	1	38755058	38759513	exosome complex exonuclease RRP40, putative, expressed	AT2G25355.1	0	PNAS-3 related
LOC_Os01g66810	0.799853	0	0	1	38790403	38791154	expressed protein	AT2G26730.1	0	Leucine-rich repeat protein kinase family protein
LOC_Os01g66920	0.759263	0	0	1	38864020	38867949	Ser/Thr protein phosphatase family protein, putative, expressed	AT3G03305.1	0	Calcineurin-like metallo-phosphoesterase superfamily protein
LOC_Os01g67040	0.844868	0	0	1	38928602	38930270	OsRhmbd5 - Putative Rhomboid homologue, expressed	AT3G59520.1	ATRBL13,RBL13	RHOMBOID-like protein 13
LOC_Os01g67170	0.81693	0	0	1	38986663	38990488	expressed protein	AT5G48340.1	0	0
LOC_Os01g67200	0.906367	0	0	1	38998277	39000000	ribosomal protein L13 family protein, putative, expressed	AT3G01790.1	0	Ribosomal protein L13 family protein
LOC_Os01g67290	0.774349	0	0	1	39052262	39058974	cyclin-related protein, putative, expressed	AT1G05960.1	0	ARM repeat superfamily protein
LOC_Os01g67360	0.714738	0	0	1	39102276	39105764	methyltransferase, putative, expressed	AT2G43200.1	0	S-adenosyl-L-methionine-dependent methyltransferases superfamily protein
LOC_Os01g67420	0.765953	0	0	1	39158153	39165729	lipase, putative, expressed	AT1G05790.1	0	lipase class 3 family protein
LOC_Os01g67500	0.740689	0	0	1	39222268	39225472	armadillo/beta-catenin repeat family protein, putative, expressed	AT1G24330.1	0	ARM repeat superfamily protein
LOC_Os01g67550	0.755038	0	0	1	39262856	39266671	FAD binding domain containing protein, expressed	AT1G24340.1	EMB2421,EMB260	FAD/NAD(P)-binding oxidoreductase family protein
LOC_Os01g67910	0.825762	0	0	1	39465264	39466348	expressed protein	0	0	0
LOC_Os01g68598	0.754873	0	0	1	39845389	39846785	expressed protein	AT4G12970.1	EPFL9,STOMAGEN	stomagen
LOC_Os01g68710	0.760258	0	0	1	39913890	39916494	peptidyl-prolyl cis-trans isomerase, FKBP-type, putative, expressed	AT5G48580.1	FKBP15-2	FK506- and rapamycin-binding protein 15 kD-2
LOC_Os01g68970	0.720122	0	0	1	40070752	40073753	HYS1, putative, expressed	AT5G64930.1	CPR5,HYS1	CPR5 protein, putative
LOC_Os01g69850	0.895488	0	0	1	40344329	40364584	OsMADS65 - MADS-box family gene with MIKC* type-box, expressed	AT3G30260.1	AGL79	AGAMOUS-like 79
LOC_Os01g70010	0.844035	0	0	1	40496343	40498279	ribosomal protein L7Ae, putative, expressed	AT3G62870.1	0	Ribosomal protein L7Ae/L30e/S12e/Gadd45 family protein
LOC_Os01g70090	0.754811	0	0	1	40563530	40566440	enoyl-CoA hydratase/isomerase family protein, putative, expressed	AT5G43280.1	ATDCI1,DCI1	delta(3,5),delta(2,4)-dienoyl-CoA isomerase 1
LOC_Os01g70520	0.840002	0	0	1	40842242	40848348	Os1bglu5 - beta-glucosidase homologue, similar to G. max isohydroxyurate hydrolase, expressed	AT1G02850.2	BGLU11	beta glucosidase 11
LOC_Os01g70700	0.752177	0	0	1	40926204	40929357	expressed protein	AT4G15210.1	AT-BETA-AMY,ATBETA-AMY,BAM5,BMY1,RAM1	beta-amylase 5
LOC_Os01g70840	0.865903	0	0	1	41002434	41004063	esterase, putative, expressed	AT2G23620.1	ATMES1,MES1	methyl esterase 1
LOC_Os01g70850	0.892466	0	0	1	41004288	41006137	esterase, putative, expressed	AT2G23600.1	ACL,ATME8,ATMES2,ME8,MES2	acetone-cyanohydrin lyase
LOC_Os01g70950	0.754498	0	0	1	41066583	41070764	spermatogenesis-associated protein 20 precursor, putative, expressed	AT4G03200.2	0	catalytics
LOC_Os01g71090	0.791986	0	0	1	41141674	41143464	xylanase inhibitor, putative, expressed	AT1G03230.1	0	Eukaryotic aspartyl protease family protein
LOC_Os01g71094	0.935437	0	0	1	41145301	41146730	basic 7S globulin 2 precursor, putative, expressed	AT1G03220.1	0	Eukaryotic aspartyl protease family protein
LOC_Os01g71100	0.90753	0	0	1	41149955	41154678	expressed protein	0	0	0
LOC_Os01g71106	0.834779	0	0	1	41155813	41160726	NBS-LRR disease resistance protein, putative, expressed	AT1G69550.1	0	disease resistance protein (TIR-NBS-LRR class)
LOC_Os01g71114	0.791088	0	0	1	41159307	41163822	disease resistance protein RGA4, putative, expressed	AT3G14470.1	0	NB-ARC domain-containing disease resistance protein
LOC_Os01g71160	0.824962	0	0	1	41176391	41177823	xylanase inhibitor, putative, expressed	AT1G03220.1	0	Eukaryotic aspartyl protease family protein
LOC_Os01g71250	0.798163	0	0	1	41226701	41229806	expressed protein	0	0	0
LOC_Os01g71270	0.891281	0	0	1	41242467	41243837	eukaryotic peptide chain release factor subunit 1-1, putative, expressed	AT3G26618.1	ERF1-3	eukaryotic release factor 1-3
LOC_Os01g71380	0.811689	0	0	1	41365160	41366570	glycosyl hydrolases family 17, putative, expressed	AT4G16260.1	0	Glycosyl hydrolase superfamily protein
LOC_Os01g71460	0.873304	0	0	1	41394725	41396203	OsFBDUF11 - F-box and DUF domain containing protein, expressed	AT5G67040.1	0	Protein of unknown function (DUF295)
LOC_Os01g71540	0.917747	0	0	1	41439295	41447524	expressed protein	0	0	0
LOC_Os01g71590	0.83097	0	0	1	41470275	41478510	expressed protein	0	0	0
LOC_Os01g71620	0.839653	0	0	1	41486856	41494446	expressed protein	0	0	0
LOC_Os01g71630	0.968296	0	0	1	41510185	41519730	expressed protein	0	0	0
LOC_Os01g71710	0.832312	0	0	1	41552037	41554504	amino acid permease family protein, putative, expressed	AT2G01170.1	BAT1	bidirectional amino acid transporter 1
LOC_Os01g71810	0.858516	0	0	1	41592216	41594985	glycosyl hydrolases family 17, putative, expressed	AT4G16260.1	0	Glycosyl hydrolase superfamily protein
LOC_Os01g71950	0.742401	0	0	1	41688391	41690156	expressed protein	AT3G50950.1	ZAR1	HOPZ-ACTIVATED RESISTANCE 1
LOC_Os01g72130	0.830603	0	0	1	41841760	41842549	glutathione S-transferase, putative, expressed	AT2G29420.1	ATGSTU7,GST25,GSTU7	glutathione S-transferase tau 7
LOC_Os01g72250	0.819552	0	0	1	41892678	41896242	uridine 5-monophosphate synthase, putative, expressed	AT3G54470.1	0	uridine 5\'-monophosphate synthase / UMP synthase (PYRE-F) (UMPS)
LOC_Os01g72300	0.821942	0	0	1	41917699	41919129	Cupin domain containing protein, expressed	AT3G62020.1	GLP10	germin-like protein 10
LOC_Os01g72310	0.758065	0	0	1	41919630	41925302	OsFBO7 - F-box and other domain containing protein, expressed	0	0	0
LOC_Os01g72350	0.784689	0	0	1	41964126	41970144	amidohydrolase, putative, expressed	AT3G55850.1	LAF3,LAF3 ISF1,LAF3 ISF2	Amidohydrolase family
LOC_Os01g72410	0.81367	0	0	1	41997451	42000861	Leucine Rich Repeat family protein, expressed	AT5G45520.1	0	Leucine-rich repeat (LRR) family protein
LOC_Os01g72420	0.831005	0	0	1	41999585	42002803	C2 domain containing protein, putative, expressed	AT5G55530.1	0	Calcium-dependent lipid-binding (CaLB domain) family protein
LOC_Os01g72630	0.88573	0	0	1	42138649	42143038	expressed protein	0	0	0
LOC_Os01g72650	0.809113	0	0	1	42149710	42156852	RNA recognition motif containing protein, putative, expressed	AT2G33440.1	0	RNA-binding (RRM/RBD/RNP motifs) family protein
LOC_Os01g72660	0.754792	0	0	1	42160803	42161279	expressed protein	0	0	0
LOC_Os01g72670	0.934265	0	0	1	42162484	42166462	expressed protein	0	0	0
LOC_Os01g73000	0.800799	0	0	1	42350927	42355398	copine, putative, expressed	AT5G63970.1	0	Copine (Calcium-dependent phospholipid-binding protein) family
LOC_Os01g73024	0.796058	0	0	1	42369770	42370365	expressed protein	0	0	0
LOC_Os01g73070	0.894091	0	0	1	42392184	42394166	expressed protein	AT4G19130.1	0	Replication factor-A protein 1-related
LOC_Os01g73200	0.815944	0	0	1	42441660	42442958	peroxidase precursor, putative, expressed	AT1G71695.1	0	Peroxidase superfamily protein
LOC_Os01g73450	0.729437	0	0	1	42562817	42566993	amino acid kinase, putative, expressed	AT3G18680.1	0	Amino acid kinase family protein
LOC_Os01g73560	0.85074	0	0	1	42618474	42621727	leucine rich repeat domain containing protein, putative, expressed	AT5G22320.1	0	Leucine-rich repeat (LRR) family protein
LOC_Os01g73604	0.889351	0	0	1	42638856	42644944	LSM domain containing protein, expressed	AT3G62840.1	0	Small nuclear ribonucleoprotein family protein
LOC_Os01g73644	0.820137	0	0	1	42663532	42666213	expressed protein	0	0	0
LOC_Os01g73650	0.841435	0	0	1	42668313	42671592	expressed protein	0	0	0
LOC_Os01g73656	0.856572	0	0	1	42673021	42678116	expressed protein	0	0	0
LOC_Os01g73670	0.93676	0	0	1	42684868	42689426	expressed protein	0	0	0
LOC_Os01g73680	0.90052	0	0	1	42689893	42696058	aspartyl aminopeptidase, putative, expressed	AT5G04710.1	0	Zn-dependent exopeptidases superfamily protein
LOC_Os01g73690	0.858288	0	0	1	42695091	42699059	pentatricopeptide, putative, expressed	AT2G16650.1	PRORP2	proteinaceous RNase P 2
LOC_Os01g73800	0.868161	0	0	1	42752981	42757186	expressed protein	0	0	0
LOC_Os01g74500	0.760773	0	0	1	43143717	43146789	expressed protein	AT3G55080.1	0	SET domain-containing protein
LOC_Os01g74510	0.881113	0	0	1	43154091	43158225	KIP1, putative, expressed	AT2G22560.1	0	Kinase interacting (KIP1-like) family protein
LOC_Os01g74530	0.757803	0	0	1	43163463	43166987	protein phosphatase 2C, putative, expressed	AT3G12620.1	0	Protein phosphatase 2C family protein
LOC_Os01g74660	0.812197	0	0	1	43244186	43245432	dihydroflavonol-4-reductase, putative, expressed	AT2G02400.1	0	NAD(P)-binding Rossmann-fold superfamily protein
LOC_Os01g74670	0.849791	0	0	1	43247065	43250710	expressed protein	0	0	0
LOC_Os02g01130	0.785072	0	0	2	73156	73864	expressed protein	0	0	0
LOC_Os02g01450	0.893715	0	0	2	265783	268915	expressed protein	AT2G45060.1	0	Uncharacterised conserved protein UCP022280
LOC_Os02g01480	0.784752	0	0	2	274428	277257	nucleic acid binding protein, putative, expressed	AT2G27790.1	0	RNA-binding (RRM/RBD/RNP motifs) family protein
LOC_Os02g01550	0.744575	0	0	2	311537	316458	OsFBL6 - F-box domain and LRR containing protein, expressed	AT5G03100.1	0	F-box/RNI-like superfamily protein
LOC_Os02g01760	0.748365	0	0	2	422694	424850	diphosphomevalonate decarboxylase family protein, expressed	AT2G38700.1	ATMVD1,MVD1	mevalonate diphosphate decarboxylase 1
LOC_Os02g01765	0.840186	0	0	2	425109	426481	expressed protein	0	0	0
LOC_Os02g01790	0.807187	0	0	2	432960	436158	expressed protein	0	0	0
LOC_Os02g01870	0.888969	0	0	2	482342	483969	expressed protein	0	0	0
LOC_Os02g01880	0.879592	0	0	2	484667	487862	U5 small nuclear ribonucleoprotein 200 kDa helicase, putative, expressed	AT1G20960.1	emb1507	U5 small nuclear ribonucleoprotein helicase, putative
LOC_Os02g01890	0.80374	0	0	2	488913	490612	cytochrome P450, putative, expressed	AT1G64940.1	CYP89A6	cytochrome P450, family 87, subfamily A, polypeptide 6
LOC_Os02g02000	0.78949	0	0	2	554513	556320	cytochrome P450, putative, expressed	AT4G15440.1	CYP74B2,HPL1	hydroperoxide lyase 1
LOC_Os02g02110	0.963923	0	0	2	623174	628425	Alg9-like mannosyltransferase protein, putative, expressed	AT5G14850.1	0	Alg9-like mannosyltransferase family
LOC_Os02g02120	0.945796	0	0	2	627342	630655	OsWAK11 - OsWAK receptor-like protein kinase, expressed	AT1G21230.1	WAK5	wall associated kinase 5
LOC_Os02g02240	0.876462	0	0	2	717857	719511	expressed protein	0	0	0
LOC_Os02g02270	0.941984	0	0	2	743291	745498	expressed protein	0	0	0
LOC_Os02g02350	0.813229	0	0	2	780642	785676	OsFBK2 - F-box domain and kelch repeat containing protein, expressed	AT3G61350.1	SKIP4	SKP1 interacting partner 4
LOC_Os02g02640	0.880211	0	0	2	967172	974497	NBS-LRR disease resistance protein, putative, expressed	AT3G14470.1	0	NB-ARC domain-containing disease resistance protein
LOC_Os02g02660	0.874257	0	0	2	978126	987135	retrotransposon protein, putative, unclassified, expressed	0	0	0
LOC_Os02g02780	0.811765	0	0	2	1050786	1056830	protein kinase family protein, putative, expressed	AT4G35780.1	0	ACT-like protein tyrosine kinase family protein
LOC_Os02g02930	0.816028	0	0	2	1145779	1151142	terpene synthase, putative, expressed	AT1G61680.1	ATTPS14,TPS14	terpene synthase 14
LOC_Os02g03640	0.918714	0	0	2	1507314	1511605	expressed protein	0	0	0
LOC_Os02g04610	0.780012	0	0	2	2064263	2065869	expressed protein	0	0	0
LOC_Os02g04700	0.796498	0	0	2	2124896	2128770	tRNA synthetases class II domain containing protein, expressed	AT4G31180.1	0	Class II aminoacyl-tRNA and biotin synthetases superfamily protein
LOC_Os02g04725	0.858936	0	0	2	2141637	2144272	dolichol phosphate-mannose biosynthesis regulatory protein, putative, expressed	AT1G74340.1	0	dolichol phosphate-mannose biosynthesis regulatory protein-related
LOC_Os02g04730	0.947865	0	0	2	2148473	2153358	cycloartenol synthase, putative, expressed	AT2G07050.1	CAS1	cycloartenol synthase 1
LOC_Os02g04750	0.901724	0	0	2	2161769	2166648	cycloartenol synthase, putative, expressed	AT2G07050.1	CAS1	cycloartenol synthase 1
LOC_Os02g04760	0.811761	0	0	2	2174423	2178634	cycloartenol synthase, putative, expressed	AT2G07050.1	CAS1	cycloartenol synthase 1
LOC_Os02g04880	0.884574	0	0	2	2253515	2256951	expressed protein	0	0	0
LOC_Os02g04900	0.915188	0	0	2	2263604	2264881	expressed protein	0	0	0
LOC_Os02g04915	0.844746	0	0	2	2274553	2275713	expressed protein	0	0	0
LOC_Os02g04945	0.905865	0	0	2	2312150	2317216	phosphatidate cytidylyltransferase family protein, putative, expressed	AT3G45040.1	0	phosphatidate cytidylyltransferase family protein
LOC_Os02g04950	0.854031	0	0	2	2318091	2323337	splicing factor 3B subunit 1, putative, expressed	AT5G64270.1	0	splicing factor, putative
LOC_Os02g05000	0.963772	0	0	2	2369557	2371348	expressed protein	0	0	0
LOC_Os02g05199	0.891007	0	0	2	2486465	2488967	expressed protein	0	0	0
LOC_Os02g05360	0.810034	0	0	2	2575642	2577069	expressed protein	0	0	0
LOC_Os02g05365	0.872667	0	0	2	2577378	2578660	expressed protein	0	0	0
LOC_Os02g05370	0.930584	0	0	2	2582089	2586197	retrotransposon protein, putative, Ty3-gypsy subclass, expressed	0	0	0
LOC_Os02g05400	0.949764	0	0	2	2593933	2598356	transmembrane protein 15, putative, expressed	AT3G45040.1	0	phosphatidate cytidylyltransferase family protein
LOC_Os02g05410	0.96794	0	0	2	2599191	2604033	splicing factor 3B subunit 1, putative, expressed	AT5G64270.1	0	splicing factor, putative
LOC_Os02g05420	0.832891	0	0	2	2607099	2611381	expressed protein	0	0	0
LOC_Os02g05430	0.892163	0	0	2	2611228	2614087	expressed protein	0	0	0
LOC_Os02g05440	0.810891	0	0	2	2614247	2619027	expressed protein	AT5G24630.6	BIN4	double-stranded DNA binding
LOC_Os02g05530	0.852727	0	0	2	2674126	2676604	expressed protein	0	0	0
LOC_Os02g05600	0.890565	0	0	2	2722136	2725218	expressed protein	0	0	0
LOC_Os02g05680	0.876687	0	0	2	2776407	2779386	apoptosis-inducing factor 2, putative, expressed	AT3G44190.1	0	FAD/NAD(P)-binding oxidoreductase family protein
LOC_Os02g05686	0.864206	0	0	2	2786759	2789075	expressed protein	AT3G44630.3	0	Disease resistance protein (TIR-NBS-LRR class) family
LOC_Os02g05780	0.874968	0	0	2	2842902	2847428	expressed protein	AT3G58610.1	0	ketol-acid reductoisomerase
LOC_Os02g05790	0.859694	0	0	2	2858633	2861705	expressed protein	0	0	0
LOC_Os02g05810	0.917984	0	0	2	2865048	2869033	expressed protein	0	0	0
LOC_Os02g05960	0.798485	0	0	2	2965240	2968658	phytosulfokine receptor precursor, putative, expressed	AT1G72300.1	0	Leucine-rich receptor-like protein kinase family protein
LOC_Os02g05970	0.770754	0	0	2	2971987	2975382	phytosulfokine receptor precursor, putative, expressed	AT1G72300.1	0	Leucine-rich receptor-like protein kinase family protein
LOC_Os02g05980	0.883609	0	0	2	2978855	2982402	phytosulfokine receptor precursor, putative, expressed	AT1G72300.1	0	Leucine-rich receptor-like protein kinase family protein
LOC_Os02g06010	0.878184	0	0	2	2995485	2999838	integral membrane protein, putative, expressed	AT1G76340.1	GONST3	golgi nucleotide sugar transporter 3
LOC_Os02g06090	0.809539	0	0	2	3037225	3040483	phytosulfokine receptor precursor, putative, expressed	AT1G17250.1	AtRLP3,RLP3	receptor like protein 3
LOC_Os02g06120	0.946509	0	0	2	3048521	3055299	Leucine Rich Repeat family protein, expressed	AT1G17250.1	AtRLP3,RLP3	receptor like protein 3
LOC_Os02g06170	0.816284	0	0	2	3080518	3082869	expressed protein	0	0	0
LOC_Os02g06180	0.932056	0	0	2	3084915	3087074	phytosulfokine receptor precursor, putative, expressed	AT1G72300.1	0	Leucine-rich receptor-like protein kinase family protein
LOC_Os02g06190	0.799974	0	0	2	3092570	3095184	phytosulfokine receptor precursor, putative, expressed	AT1G17240.1	AtRLP2,RLP2	receptor like protein 2
LOC_Os02g06290	0.792016	0	0	2	3141992	3144660	rhodanese-like domain containing protein, putative, expressed	AT2G21045.1	0	Rhodanese/Cell cycle control phosphatase superfamily protein
LOC_Os02g06350	0.860532	0	0	2	3171934	3174991	expressed protein	AT3G11830.2	0	TCP-1/cpn60 chaperonin family protein
LOC_Os02g06500	0.861989	0	0	2	3237586	3249732	DSHCT domain containing protein, expressed	0	0	0
LOC_Os02g06540	0.838915	0	0	2	3266011	3268767	transporter family protein, putative, expressed	AT1G11260.1	ATSTP1,STP1	sugar transporter 1
LOC_Os02g06760	0.733872	0	0	2	3411220	3415305	expressed protein	0	0	0
LOC_Os02g06779	0.79433	0	0	2	3420172	3423446	expressed protein	0	0	0
LOC_Os02g06830	0.823361	0	0	2	3441719	3451214	expressed protein	0	0	0
LOC_Os02g06840	0.85811	0	0	2	3453299	3457588	galactosyltransferase, putative, expressed	AT1G05170.2	0	Galactosyltransferase family protein
LOC_Os02g07000	0.801247	0	0	2	3573693	3575558	expressed protein	0	0	0
LOC_Os02g07044	0.8464	0	0	2	3610968	3614080	rhodanese-like domain containing protein, putative, expressed	AT1G79230.1	ATMST1,ATRDH1,MST1,ST1,STR1	mercaptopyruvate sulfurtransferase 1
LOC_Os02g07150	0.741413	0	0	2	3674673	3677978	urease accessory protein F, putative, expressed	AT1G21840.1	UREF	urease accessory protein F
LOC_Os02g07310	0.904903	0	0	2	3748363	3755492	argonaute, putative, expressed	AT1G48410.1	AGO1	Stabilizer of iron transporter SufD / Polynucleotidyl transferase
LOC_Os02g07340	0.834362	0	0	2	3778037	3791876	HEAT repeat family protein, putative, expressed	AT2G02560.1	ATCAND1,CAND1,ETA2,HVE,TIP120	cullin-associated and neddylation dissociated
LOC_Os02g07350	0.732766	0	0	2	3792680	3796762	inositol-1-monophosphatase, putative, expressed	AT1G31190.1	IMPL1	myo-inositol monophosphatase like 1
LOC_Os02g07670	0.811583	0	0	2	3992040	3995076	URED, putative, expressed	AT2G35035.1	URED	urease accessory protein D
LOC_Os02g07740	0.74496	0	0	2	4034222	4038406	RNA binding protein, putative, expressed	AT1G54310.2	0	S-adenosyl-L-methionine-dependent methyltransferases superfamily protein
LOC_Os02g07760	0.89093	0	0	2	4044578	4052438	aldehyde dehydrogenase, putative, expressed	AT1G79440.1	ALDH5F1,SSADH,SSADH1	aldehyde dehydrogenase 5F1
LOC_Os02g07830	0.783908	0	0	2	4103333	4105657	OsHKT1;3 - Na+ transporter, expressed	AT4G10310.1	ATHKT1,HKT1	high-affinity K+ transporter 1
LOC_Os02g07910	0.804913	0	0	2	4141491	4143681	fiber protein Fb15, putative, expressed	AT4G30010.1	0	0
LOC_Os02g08090	0.79042	0	0	2	4270528	4274262	LSM domain containing protein, expressed	AT4G30220.2	RUXF	small nuclear ribonucleoprotein F
LOC_Os02g08360	0.746267	0	0	2	4440184	4448768	RNA recognition motif, putative, expressed	AT5G25060.1	0	RNA recognition motif (RRM)-containing protein
LOC_Os02g08500	0.768027	0	0	2	4573806	4578363	two-component response regulator, putative, expressed	AT2G25180.1	ARR12,RR12	response regulator 12
LOC_Os02g09060	0.835321	0	0	2	4630330	4634623	BRCA1-associated protein, putative, expressed	AT2G26000.2	BRIZ2	zinc finger (C3HC4-type RING finger) family protein
LOC_Os02g09100	0.815001	0	0	2	4658136	4668902	isoleucyl-tRNA synthetase, cytoplasmic, putative, expressed	AT4G10320.1	0	tRNA synthetase class I (I, L, M and V) family protein
LOC_Os02g09240	0.88947	0	0	2	4754173	4756309	cytochrome P450 71D8, putative, expressed	AT3G26300.1	CYP71B34	cytochrome P450, family 71, subfamily B, polypeptide 34
LOC_Os02g09400	0.838573	0	0	2	4826405	4828225	cytochrome P450, putative, expressed	AT5G57260.1	CYP71B10	cytochrome P450, family 71, subfamily B, polypeptide 10
LOC_Os02g09640	0.794786	0	0	2	4954138	4955521	expressed protein	0	0	0
LOC_Os02g09820	0.854833	0	0	2	5063137	5066805	zinc finger, C3HC4 type domain containing protein, expressed	AT5G15820.1	0	RING/U-box superfamily protein
LOC_Os02g10190	0.779145	0	0	2	5339008	5344518	DUF1680 domain containing protein, putative, expressed	AT5G12960.1	0	Putative glycosyl hydrolase of unknown function (DUF1680)
LOC_Os02g10230	0.726341	0	0	2	5357310	5361634	metal cation transporter, putative, expressed	AT3G20870.1	ZTP29	ZIP metal ion transporter family
LOC_Os02g10450	0.785224	0	0	2	5490496	5491873	expressed protein	0	0	0
LOC_Os02g10470	0.789852	0	0	2	5501165	5504381	EF hand family protein, putative, expressed	AT4G26470.1	0	Calcium-binding EF-hand family protein
LOC_Os02g10510	0.759085	0	0	2	5523987	5528724	Ubiquitin family domain containing protein, expressed	AT3G13235.3	0	ubiquitin family protein
LOC_Os02g10520	0.8068	0	0	2	5529942	5536941	OsSub12 - Putative Subtilisin homologue, expressed	AT2G04160.1	AIR3	Subtilisin-like serine endopeptidase family protein
LOC_Os02g10770	0.770301	0	0	2	5694660	5697834	DEAD-box ATP-dependent RNA helicase 41, putative, expressed	0	0	0
LOC_Os02g10820	0.933925	0	0	2	5744792	5748141	Sel1 repeat domain containing protein, putative, expressed	AT2G25570.1	0	binding
LOC_Os02g10880	0.757159	0	0	2	5775949	5777385	UDP-glucoronosyl and UDP-glucosyl transferase domain containing protein, expressed	AT4G15550.1	IAGLU	indole-3-acetate beta-D-glucosyltransferase
LOC_Os02g11110	0.863524	0	0	2	5955000	5957302	flavonol-3-O-glycoside-7-O-glucosyltransferase 1, putative, expressed	AT2G36780.1	0	UDP-Glycosyltransferase superfamily protein
LOC_Os02g11705	0.724779	0	0	2	6020673	6021260	expressed protein	0	0	0
LOC_Os02g11720	0.802667	0	0	2	6038222	6039636	lipase, putative, expressed	AT1G52760.1	LysoPL2	lysophospholipase 2
LOC_Os02g11770	0.756794	0	0	2	6078178	6079147	expressed protein	0	0	0
LOC_Os02g11930	0.798349	0	0	2	6183112	6187830	receptor-like protein kinase precursor, putative, expressed	AT3G47570.1	0	Leucine-rich repeat protein kinase family protein
LOC_Os02g11940	0.780586	0	0	2	6188722	6193632	sterol glucosyltransferase, putative, expressed	AT5G24750.1	0	UDP-Glycosyltransferase superfamily protein
LOC_Os02g11960	0.906085	0	0	2	6197353	6204374	ABC transporter, ATP-binding protein, putative, expressed	AT3G47790.1	ATATH7,ATH7	ABC2 homolog 7
LOC_Os02g12010	0.897678	0	0	2	6228456	6231985	receptor-like protein kinase precursor, putative, expressed	AT3G47570.1	0	Leucine-rich repeat protein kinase family protein
LOC_Os02g12030	0.696517	0	0	2	6247083	6250599	receptor-like protein kinase precursor, putative, expressed	AT3G47570.1	0	Leucine-rich repeat protein kinase family protein
LOC_Os02g12080	0.872772	0	0	2	6268373	6269146	expressed protein	0	0	0
LOC_Os02g12090	0.91334	0	0	2	6270427	6271229	expressed protein	0	0	0
LOC_Os02g12130	0.79442	0	0	2	6311211	6313776	cysteine-rich receptor-like protein kinase 35 precursor, putative, expressed	AT1G61430.1	0	S-locus lectin protein kinase family protein
LOC_Os02g12420	0.897027	0	0	2	6476660	6480097	receptor-like protein kinase precursor, putative, expressed	AT3G47570.1	0	Leucine-rich repeat protein kinase family protein
LOC_Os02g12440	0.89479	0	0	2	6487390	6490577	receptor kinase, putative, expressed	AT3G47090.1	0	Leucine-rich repeat protein kinase family protein
LOC_Os02g12480	0.909985	0	0	2	6508812	6513830	expressed protein	0	0	0
LOC_Os02g12490	0.847943	0	0	2	6529685	6532385	expressed protein	0	0	0
LOC_Os02g12870	0.89223	0	0	2	6790686	6795165	expressed protein	AT1G67060.1	0	0
LOC_Os02g12900	0.917361	0	0	2	6810648	6814112	cysteine synthase, putative, expressed	AT2G43750.1	ACS1,ATCS-B,CPACS1,OASB	O-acetylserine (thiol) lyase B
LOC_Os02g12910	0.89096	0	0	2	6815291	6818362	receptor-like protein kinase 5 precursor, putative, expressed	AT5G25930.1	0	Protein kinase family protein with leucine-rich repeat domain
LOC_Os02g12939	0.871904	0	0	2	6831023	6835681	expressed protein	0	0	0
LOC_Os02g13060	0.805857	0	0	2	6915413	6916666	expressed protein	AT2G19460.1	0	Protein of unknown function (DUF3511)
LOC_Os02g13130	0.858008	0	0	2	6979511	6985051	KH domain-containing protein, putative, expressed	AT2G25970.1	0	KH domain-containing protein
LOC_Os02g13270	0.770915	0	0	2	7066390	7069494	Mpv17 / PMP22 family domain containing protein, expressed	AT4G14305.1	0	Peroxisomal membrane 22 kDa (Mpv17/PMP22) family protein
LOC_Os02g13304	0.857637	0	0	2	7088833	7089730	expressed protein	0	0	0
LOC_Os02g13420	0.859327	0	0	2	7164822	7167891	leucine-rich repeat receptor protein kinase EXS precursor, putative, expressed	AT5G25930.1	0	Protein kinase family protein with leucine-rich repeat domain
LOC_Os02g13430	0.814228	0	0	2	7172422	7175962	receptor-like protein kinase 5 precursor, putative, expressed	AT5G25930.1	0	Protein kinase family protein with leucine-rich repeat domain
LOC_Os02g13510	0.894714	0	0	2	7220338	7224509	receptor-like protein kinase 5 precursor, putative, expressed	AT5G25930.1	0	Protein kinase family protein with leucine-rich repeat domain
LOC_Os02g13770	0.857884	0	0	2	7431305	7433852	transposon protein, putative, CACTA, En/Spm sub-class, expressed	0	0	0
LOC_Os02g13910	0.823292	0	0	2	7558777	7568835	retrotransposon protein, putative, Ty1-copia subclass, expressed	0	0	0
LOC_Os02g14110	0.73419	0	0	2	7706619	7711598	aminotransferase, classes I and II, domain containing protein, expressed	AT2G30970.1	ASP1	aspartate aminotransferase 1
LOC_Os02g14130	0.835633	0	0	2	7718903	7723687	CGMC_GSK.4 - CGMC includes CDA, MAPK, GSK3, and CLKC kinases, expressed	AT1G06390.1	ATGSK1,ATSK2-3,ATSK22,BIL2,GSK1,SK22	GSK3/SHAGGY-like protein kinase 1
LOC_Os02g14520	0.91808	0	0	2	7998422	8001879	transposon protein, putative, CACTA, En/Spm sub-class, expressed	0	0	0
LOC_Os02g14680	0.774189	0	0	2	8092152	8093847	UDP-glucoronosyl and UDP-glucosyl transferase domain containing protein, expressed	AT4G01070.1	GT72B1,UGT72B1	UDP-Glycosyltransferase superfamily protein
LOC_Os02g14770	0.74529	0	0	2	8172419	8184220	phosphoenolpyruvate carboxylase, putative, expressed	AT2G42600.1	ATPPC2,PPC2	phosphoenolpyruvate carboxylase 2
LOC_Os02g14780	0.734496	0	0	2	8196895	8200388	splicing factor 3 subunit 1, putative, expressed	AT1G14650.1	0	SWAP (Suppressor-of-White-APricot)/surp domain-containing protein / ubiquitin family protein
LOC_Os02g14860	0.774204	0	0	2	8262546	8265723	prefoldin subunit, putative, expressed	AT1G29990.1	PFD6	prefoldin 6
LOC_Os02g14874	0.769642	0	0	2	8276806	8278503	expressed protein	0	0	0
LOC_Os02g14970	0.977377	0	0	2	8350306	8352195	expressed protein	0	0	0
LOC_Os02g14980	0.78414	0	0	2	8358769	8362960	calcium-binding EF hand family protein, putative, expressed	AT1G53210.1	0	sodium/calcium exchanger family protein / calcium-binding EF hand family protein
LOC_Os02g15260	0.770851	0	0	2	8525128	8531125	expressed protein	0	0	0
LOC_Os02g15360	0.85995	0	0	2	8597167	8601727	expressed protein	AT3G54970.1	0	D-aminoacid aminotransferase-like PLP-dependent enzymes superfamily protein
LOC_Os02g15520	0.757667	0	0	2	8700425	8703083	transposon protein, putative, unclassified, expressed	0	0	0
LOC_Os02g15580	0.873463	0	0	2	8746951	8756041	cyclic nucleotide-gated ion channel 1, putative, expressed	AT5G53130.1	ATCNGC1,CNGC1	cyclic nucleotide gated channel 1
LOC_Os02g15670	0.825971	0	0	2	8824994	8825380	expressed protein	0	0	0
LOC_Os02g15700	0.812749	0	0	2	8842927	8844249	expressed protein	0	0	0
LOC_Os02g16270	0.805979	0	0	2	9257998	9262614	xa1, putative, expressed	AT3G14470.1	0	NB-ARC domain-containing disease resistance protein
LOC_Os02g16640	0.773702	0	0	2	9506232	9509762	proline-rich protein HaeIII subfamily 1 precursor, putative, expressed	AT4G03120.1	0	C2H2 and C2HC zinc fingers superfamily protein
LOC_Os02g16650	0.749511	0	0	2	9510002	9514048	PPR repeat domain containing protein, putative, expressed	AT3G16010.1	0	Pentatricopeptide repeat (PPR-like) superfamily protein
LOC_Os02g17190	0.882738	0	0	2	9848199	9852417	MYB family transcription factor, putative, expressed	AT5G11510.1	AtMYB3R4,MYB3R-4	myb domain protein 3r-4
LOC_Os02g17292	0.936648	0	0	2	9912536	9919784	retrotransposon protein, putative, unclassified, expressed	0	0	0
LOC_Os02g17304	0.841441	0	0	2	9922465	9928349	resistance protein, putative, expressed	AT3G46530.1	RPP13	NB-ARC domain-containing disease resistance protein
LOC_Os02g17360	0.850345	0	0	2	9981497	9985907	PPR repeat domain containing protein, putative, expressed	AT2G32230.1	PRORP1	proteinaceous RNase P 1
LOC_Os02g17470	0.741972	0	0	2	10051105	10056497	RNA-binding protein-related, putative, expressed	AT4G28990.1	0	RNA-binding protein-related
LOC_Os02g17534	0.836272	0	0	2	10088210	10095193	xyloglucan fucosyltransferase, putative, expressed	AT2G03220.1	ATFT1,ATFUT1,FT1,MUR2	fucosyltransferase 1
LOC_Os02g17620	0.877612	0	0	2	10135285	10143837	isochorismatase family protein, putative, expressed	AT3G16190.1	0	Isochorismatase family protein
LOC_Os02g17710	0.830946	0	0	2	10213062	10216364	receptor-like protein kinase 5 precursor, putative, expressed	AT1G35710.1	0	Protein kinase family protein with leucine-rich repeat domain
LOC_Os02g17760	0.935528	0	0	2	10261986	10268672	cytochrome P450, putative, expressed	AT1G13080.1	CYP71B2	cytochrome P450, family 71, subfamily B, polypeptide 2
LOC_Os02g17940	0.852511	0	0	2	10386279	10390290	leucoanthocyanidin dioxygenase, putative, expressed	AT5G20400.1	0	2-oxoglutarate (2OG) and Fe(II)-dependent oxygenase superfamily protein
LOC_Os02g18000	0.802079	0	0	2	10444560	10450976	disease resistance protein RGA2, putative, expressed	AT3G14460.1	0	LRR and NB-ARC domains-containing disease resistance protein
LOC_Os02g18070	0.827026	0	0	2	10490446	10496413	NB-ARC domain containing protein, expressed	AT3G14470.1	0	NB-ARC domain-containing disease resistance protein
LOC_Os02g18140	0.95034	0	0	2	10535635	10539699	NBS type disease resistance protein, putative, expressed	AT3G14470.1	0	NB-ARC domain-containing disease resistance protein
LOC_Os02g18150	0.936009	0	0	2	10540277	10543155	expressed protein	0	0	0
LOC_Os02g18180	0.943737	0	0	2	10552429	10558888	ATP-binding cassette sub-family E member 1, putative, expressed	AT4G19210.1	ATRLI2,RLI2	RNAse l inhibitor protein 2
LOC_Os02g18320	0.783517	0	0	2	10634660	10641098	BRASSINOSTEROID INSENSITIVE 1-associated receptor kinase 1 precursor, putative, expressed	AT5G10290.1	0	leucine-rich repeat transmembrane protein kinase family protein
LOC_Os02g18460	0.838088	0	0	2	10747495	10749006	NAM, putative, expressed	AT3G04070.1	anac047,NAC047	NAC domain containing protein 47
LOC_Os02g18540	0.908143	0	0	2	10803654	10812279	uncharacterized Cys-rich domain containing protein, putative, expressed	AT3G18460.1	0	PLAC8 family protein
LOC_Os02g18612	0.776783	0	0	2	10853017	10853920	expressed protein	0	0	0
LOC_Os02g18784	0.801239	0	0	2	10947696	10948612	expressed protein	0	0	0
LOC_Os02g18980	0.922322	0	0	2	11090002	11091503	retrotransposon protein, putative, Ty1-copia subclass, expressed	0	0	0
LOC_Os02g18990	0.918272	0	0	2	11093810	11097793	GDSL-like lipase/acylhydrolase, putative, expressed	AT5G41890.1	0	GDSL-like Lipase/Acylhydrolase superfamily protein
LOC_Os02g19140	0.922517	0	0	2	11156872	11161168	seven in absentia protein family domain containing protein, expressed	AT3G61790.1	0	Protein with RING/U-box and TRAF-like domains
LOC_Os02g20310	0.805959	0	0	2	11965484	11967587	expressed protein	AT5G14790.1	0	ARM repeat superfamily protein
LOC_Os02g20330	0.815588	0	0	2	11969202	11976036	expressed protein	AT3G55600.1	0	Membrane fusion protein Use1
LOC_Os02g20630	0.964803	0	0	2	12155725	12158221	retrotransposon protein, putative, unclassified, expressed	0	0	0
LOC_Os02g20640	0.850229	0	0	2	12161803	12163683	retrotransposon protein, putative, unclassified, expressed	0	0	0
LOC_Os02g20980	0.832615	0	0	2	12414330	12421427	expressed protein	AT1G28760.1	0	Uncharacterized conserved protein (DUF2215)
LOC_Os02g21190	0.908822	0	0	2	12569879	12588381	expressed protein	AT1G17450.2	0	B-block binding subunit of TFIIIC
LOC_Os02g21250	0.702382	0	0	2	12609023	12613261	clathrin adaptor complex small chain domain containing protein, expressed	AT4G08520.1	0	SNARE-like superfamily protein
LOC_Os02g21810	0.828211	0	0	2	12970222	12972230	cytochrome P450 51, putative, expressed	AT1G11680.1	CYP51,CYP51A2,CYP51G1,EMB1738	CYTOCHROME P450 51G1
LOC_Os02g22570	0.800823	0	0	2	13453654	13462707	retrotransposon protein, putative, unclassified, expressed	0	0	0
LOC_Os02g22820	0.783199	0	0	2	13606029	13607508	expressed protein	0	0	0
LOC_Os02g23960	0.739379	0	0	2	13890453	13891567	expressed protein	0	0	0
LOC_Os02g26790	0.847396	0	0	2	15725681	15726657	expressed protein	0	0	0
LOC_Os02g26800	0.900991	0	0	2	15729105	15732537	expressed protein	AT1G48120.1	0	hydrolases;protein serine/threonine phosphatases
LOC_Os02g27160	0.820407	0	0	2	15987051	15990191	retrotransposon protein, putative, unclassified, expressed	0	0	0
LOC_Os02g27594	0.783139	0	0	2	16347687	16350266	expressed protein	0	0	0
LOC_Os02g27850	0.81814	0	0	2	16487846	16493503	retrotransposon protein, putative, unclassified, expressed	0	0	0
LOC_Os02g28030	0.867679	0	0	2	16596658	16598721	expressed protein	0	0	0
LOC_Os02g28140	0.875907	0	0	2	16664107	16665216	expressed protein	0	0	0
LOC_Os02g28170	0.849255	0	0	2	16678144	16680057	transferase family protein, putative, expressed	AT3G29670.1	0	HXXXD-type acyl-transferase family protein
LOC_Os02g28200	0.771407	0	0	2	16691918	16693524	transferase family protein, putative, expressed	AT3G29670.1	0	HXXXD-type acyl-transferase family protein
LOC_Os02g28310	0.7762	0	0	2	16732589	16734631	expressed protein	0	0	0
LOC_Os02g28334	0.84887	0	0	2	16747537	16748322	expressed protein	0	0	0
LOC_Os02g28340	0.694306	0	0	2	16750077	16751771	transferase family protein, putative, expressed	AT3G29635.1	0	HXXXD-type acyl-transferase family protein
LOC_Os02g28460	0.865724	0	0	2	16830245	16831209	expressed protein	0	0	0
LOC_Os02g28465	0.890759	0	0	2	16831620	16834298	expressed protein	0	0	0
LOC_Os02g28470	0.866828	0	0	2	16835055	16836519	transferase family protein, putative, expressed	AT5G39090.1	0	HXXXD-type acyl-transferase family protein
LOC_Os02g28900	0.932292	0	0	2	17118767	17120699	cytokinin-O-glucosyltransferase 2, putative, expressed	AT1G22380.1	AtUGT85A3,UGT85A3	UDP-glucosyl transferase 85A3
LOC_Os02g29150	0.889043	0	0	2	17271183	17275865	OsFBO11 - F-box and other domain containing protein, expressed	AT3G04710.3	0	ankyrin repeat family protein
LOC_Os02g29160	0.83154	0	0	2	17277253	17290200	ankyrin, putative, expressed	AT3G04710.1	0	ankyrin repeat family protein
LOC_Os02g29210	0.958865	0	0	2	17327565	17335614	ankyrin, putative, expressed	AT3G04710.2	0	ankyrin repeat family protein
LOC_Os02g29320	0.818535	0	0	2	17416383	17419363	expressed protein	AT1G79390.1	0	0
LOC_Os02g29410	0.740739	0	0	2	17465364	17473611	transposon protein, putative, unclassified, expressed	0	0	0
LOC_Os02g29500	0.868969	0	0	2	17520421	17521653	expressed protein	0	0	0
LOC_Os02g29870	0.790068	0	0	2	17760086	17767908	retrotransposon protein, putative, unclassified, expressed	0	0	0
LOC_Os02g30110	0.710024	0	0	2	17880886	17886427	cytochrome P450, putative, expressed	AT4G37320.1	CYP81D5	cytochrome P450, family 81, subfamily D, polypeptide 5
LOC_Os02g30955	0.868073	0	0	2	18494382	18495143	expressed protein	0	0	0
LOC_Os02g30974	0.753167	0	0	2	18501203	18509632	expressed protein	AT1G28120.1	0	0
LOC_Os02g31074	0.880219	0	0	2	18569765	18573161	expressed protein	0	0	0
LOC_Os02g31150	0.772413	0	0	2	18649297	18655271	zinc finger, C3HC4 type domain containing protein, expressed	AT3G26730.1	0	RING/U-box superfamily protein
LOC_Os02g31860	0.917823	0	0	2	18818133	18821373	expressed protein	0	0	0
LOC_Os02g31910	0.77388	0	0	2	18845259	18851842	potassium transporter, putative, expressed	AT4G13420.1	ATHAK5,HAK5	high affinity K+ transporter 5
LOC_Os02g32230	0.941932	0	0	2	19035974	19040751	retrotransposon protein, putative, unclassified, expressed	0	0	0
LOC_Os02g32250	0.851839	0	0	2	19044773	19050877	retrotransposon protein, putative, unclassified, expressed	0	0	0
LOC_Os02g32380	0.826475	0	0	2	19128895	19130469	expressed protein	0	0	0
LOC_Os02g32690	0.891041	0	0	2	19405391	19420793	pleiotropic drug resistance protein 15, putative, expressed	AT3G53480.1	ABCG37,ATPDR9,PDR9,PIS1	pleiotropic drug resistance 9
LOC_Os02g32900	0.8652	0	0	2	19540232	19542175	expressed protein	0	0	0
LOC_Os02g32980	0.73458	0	0	2	19597489	19598615	Cupin domain containing protein, expressed	AT3G10080.1	0	RmlC-like cupins superfamily protein
LOC_Os02g33020	0.754771	0	0	2	19632434	19635251	SOUL heme-binding protein, putative, expressed	AT3G10130.1	0	SOUL heme-binding family protein
LOC_Os02g33070	0.853337	0	0	2	19648491	19649521	expressed protein	AT5G04750.1	0	F1F0-ATPase inhibitor protein, putative
LOC_Os02g33080	0.832051	0	0	2	19649913	19653468	N-carbamoylputrescine amidase, putative, expressed	AT2G27450.1	ATNLP1,CPA,NLP1	nitrilase-like protein 1
LOC_Os02g33180	0.772109	0	0	2	19727118	19729888	rar1, putative, expressed	AT5G51700.1	ATRAR1,PBS2,RAR1,RPR2	protein binding;zinc ion binding
LOC_Os02g33310	0.91012	0	0	2	19789145	19790978	OsFBD7 - F-box and FBD domain containing protein, expressed	AT1G13570.1	0	F-box/RNI-like superfamily protein
LOC_Os02g33330	0.886966	0	0	2	19797788	19798718	expressed protein	AT5G06270.1	0	0
LOC_Os02g33540	0.852667	0	0	2	19942510	19948370	translational activator family protein, putative, expressed	AT1G64790.2	ILA	ILITYHIA
LOC_Os02g33730	0.85458	0	0	2	20125259	20130234	ubiquinol-cytochrome C reductase hinge protein, putative, expressed	AT1G15120.1	0	Ubiquinol-cytochrome C reductase hinge protein
LOC_Os02g33750	0.783768	0	0	2	20135508	20140728	transposon protein, putative, unclassified, expressed	0	0	0
LOC_Os02g33780	0.826503	0	0	2	20152453	20154121	serine-aspartate repeat-containing protein I precursor, putative, expressed	0	0	0
LOC_Os02g33820	0.798002	0	0	2	20165589	20166668	abscisic stress-ripening, putative, expressed	0	0	0
LOC_Os02g33944	0.872431	0	0	2	20227026	20235119	transposon protein, putative, CACTA, En/Spm sub-class, expressed	0	0	0
LOC_Os02g34120	0.771386	0	0	2	20408380	20411779	expressed protein	0	0	0
LOC_Os02g34130	0.762047	0	0	2	20413137	20416345	transposon protein, putative, CACTA, En/Spm sub-class, expressed	0	0	0
LOC_Os02g34190	0.904264	0	0	2	20450544	20454605	expressed protein	0	0	0
LOC_Os02g34380	0.774595	0	0	2	20572270	20575033	retrotransposon protein, putative, LINE subclass, expressed	0	0	0
LOC_Os02g34390	0.767252	0	0	2	20575963	20577744	expressed protein	0	0	0
LOC_Os02g34510	0.874097	0	0	2	20685596	20687825	vacuolar ATP synthase, putative, expressed	AT1G19910.1	ATVHA-C2,AVA-2PE,AVA-P2	ATPase, F0/V0 complex, subunit C protein
LOC_Os02g34630	0.794606	0	0	2	20763324	20767618	MYB family transcription factor, putative, expressed	AT1G58220.1	0	Homeodomain-like superfamily protein
LOC_Os02g34680	0.726451	0	0	2	20800953	20804474	ZOS2-09 - C2H2 zinc finger protein, expressed	AT4G06634.1	0	zinc finger (C2H2 type) family protein
LOC_Os02g34760	0.853022	0	0	2	20846402	20847993	retrotransposon protein, putative, unclassified, expressed	0	0	0
LOC_Os02g34900	0.855714	0	0	2	20938159	20946232	transposon protein, putative, CACTA, En/Spm sub-class, expressed	0	0	0
LOC_Os02g35070	0.897315	0	0	2	21043834	21050494	SPRY-domain containing protein, putative, expressed	AT1G35470.2	0	SPla/RYanodine receptor (SPRY) domain-containing protein
LOC_Os02g35080	0.757871	0	0	2	21056620	21061000	T-complex protein 11, putative, expressed	AT1G22930.1	0	T-complex protein 11
LOC_Os02g35130	0.761571	0	0	2	21082642	21088413	AIG1, putative, expressed	AT1G33970.1	0	P-loop containing nucleoside triphosphate hydrolases superfamily protein
LOC_Os02g35170	0.807229	0	0	2	21122299	21125134	uncharacterized oxidoreductase yoxD, putative, expressed	AT1G10310.1	0	NAD(P)-binding Rossmann-fold superfamily protein
LOC_Os02g35560	0.81372	0	0	2	21396285	21399729	OsFBX53 - F-box domain containing protein, expressed	AT2G02030.1	0	F-box family protein
LOC_Os02g35660	0.767357	0	0	2	21436299	21440664	PTF1, putative, expressed	AT5G58010.1	LRL3	LJRHL1-like 3
LOC_Os02g35820	0.81933	0	0	2	21518767	21523578	retrotransposon protein, putative, unclassified, expressed	0	0	0
LOC_Os02g36210	0.75846	0	0	2	21841059	21847837	ent-kaurene synthase, chloroplast precursor, putative, expressed	AT4G02780.1	ABC33,ATCPS1,CPS,CPS1,GA1	Terpenoid cyclases/Protein prenyltransferases superfamily protein
LOC_Os02g36220	0.759145	0	0	2	21853493	21863592	terpene synthase, putative, expressed	AT1G79460.1	ATKS,ATKS1,GA2,KS,KS1	Terpenoid cyclases/Protein prenyltransferases superfamily protein
LOC_Os02g36360	0.717668	0	0	2	21956588	21960123	ZOS2-11 - C2H2 zinc finger protein, expressed	AT1G34370.1	STOP1	C2H2 and C2HC zinc fingers superfamily protein
LOC_Os02g36400	0.845529	0	0	2	21986707	21991419	ubiquitin carboxyl-terminal hydrolase domain containing protein, expressed	AT4G39910.1	ATUBP3,UBP3	ubiquitin-specific protease 3
LOC_Os02g36770	0.760822	0	0	2	22174923	22178701	galactosyltransferase family protein, putative, expressed	AT1G26810.1	GALT1	galactosyltransferase1
LOC_Os02g37000	0.798175	0	0	2	22347063	22348185	mitochondrial prohibitin complex protein 1, putative, expressed	AT5G40770.1	ATPHB3,PHB3	prohibitin 3
LOC_Os02g37200	0.811134	0	0	2	22481648	22482417	hydrophobin, putative, expressed	0	0	0
LOC_Os02g37590	0.796882	0	0	2	22687278	22692280	glycerophosphoryl diester phosphodiesterase family protein, putative, expressed	AT4G26690.1	GPDL2,MRH5,SHV3	PLC-like phosphodiesterase family protein
LOC_Os02g37600	0.739726	0	0	2	22692565	22694086	expressed protein	AT2G04790.2	0	0
LOC_Os02g37690	0.908058	0	0	2	22741363	22743361	UDP-glucoronosyl and UDP-glucosyl transferase, putative, expressed	AT2G22590.1	0	UDP-Glycosyltransferase superfamily protein
LOC_Os02g37700	0.804301	0	0	2	22756410	22758226	lecithin:cholesterol acyltransferase, putative, expressed	AT1G27480.1	0	alpha/beta-Hydrolases superfamily protein
LOC_Os02g37750	0.880981	0	0	2	22778090	22778484	lecithine cholesterol acyltransferase, putative, expressed	AT1G27480.1	0	alpha/beta-Hydrolases superfamily protein
LOC_Os02g37770	0.823453	0	0	2	22790088	22790942	lecithin cholesterol acyltransferase, putative, expressed	AT1G27480.1	0	alpha/beta-Hydrolases superfamily protein
LOC_Os02g37780	0.881446	0	0	2	22791279	22791686	lecithine cholesterol acyltransferase, putative, expressed	AT1G27480.1	0	alpha/beta-Hydrolases superfamily protein
LOC_Os02g37800	0.83043	0	0	2	22805645	22808522	lecithin:cholesterol acyltransferase, putative, expressed	AT1G27480.1	0	alpha/beta-Hydrolases superfamily protein
LOC_Os02g38392	0.823232	0	0	2	23211632	23220032	NBS-LRR disease resistance protein, putative, expressed	AT3G25510.1	0	disease resistance protein (TIR-NBS-LRR class), putative
LOC_Os02g38430	0.838225	0	0	2	23237153	23241425	steroid nuclear receptor, ligand-binding, putative, expressed	AT5G40640.1	0	0
LOC_Os02g38450	0.923955	0	0	2	23246517	23247037	expressed protein	0	0	0
LOC_Os02g38480	0.798553	0	0	2	23264903	23271950	expressed protein	AT1G24460.1	0	0
LOC_Os02g38680	0.705057	0	0	2	23378055	23384640	EMB2423, putative, expressed	AT3G48470.1	EMB2423	embryo defective 2423
LOC_Os02g38690	0.888379	0	0	2	23385364	23391840	protein phosphatase 2C containing protein, expressed	AT2G25070.1	0	Protein phosphatase 2C family protein
LOC_Os02g38710	0.825863	0	0	2	23398397	23404718	protein phosphatase 2C containing protein, expressed	AT2G25070.1	0	Protein phosphatase 2C family protein
LOC_Os02g38780	0.810194	0	0	2	23432540	23442713	protein phosphatase 2C containing protein, expressed	AT4G31860.1	0	Protein phosphatase 2C family protein
LOC_Os02g38790	0.882579	0	0	2	23444066	23448837	expressed protein	0	0	0
LOC_Os02g38800	0.849625	0	0	2	23451715	23454696	26S proteasome non-ATPase regulatory subunit 6, putative, expressed	AT4G24820.1	0	26S proteasome, regulatory subunit Rpn7;Proteasome component (PCI) domain
LOC_Os02g38810	0.818605	0	0	2	23461464	23465928	26S proteasome non-ATPase regulatory subunit 6, putative, expressed	AT4G24820.1	0	26S proteasome, regulatory subunit Rpn7;Proteasome component (PCI) domain
LOC_Os02g38890	0.89013	0	0	2	23513152	23514115	expressed protein	0	0	0
LOC_Os02g39300	0.746185	0	0	2	23729249	23734397	RNA-binding protein Luc7-like, putative, expressed	AT5G17440.1	0	LUC7 related protein
LOC_Os02g39520	0.785934	0	0	2	23849739	23853729	transposon protein, putative, unclassified, expressed	0	0	0
LOC_Os02g39580	0.769678	0	0	2	23890966	23892935	ZOS2-12 - C2H2 zinc finger protein, expressed	0	0	0
LOC_Os02g39630	0.834012	0	0	2	23909400	23913643	iron-stress related protein, putative, expressed	AT3G07580.1	0	0
LOC_Os02g39640	0.915327	0	0	2	23914443	23916210	expressed protein	0	0	0
LOC_Os02g39650	0.860791	0	0	2	23943695	23946512	expressed protein	AT2G22610.1	0	Di-glucose binding protein with Kinesin motor domain
LOC_Os02g40030	0.756259	0	0	2	24235668	24239781	transporter family protein, putative, expressed	AT4G32272.1	0	Nucleotide/sugar transporter family protein
LOC_Os02g40180	0.828456	0	0	2	24315760	24318863	receptor-like protein kinase 5 precursor, putative, expressed	AT3G47570.1	0	Leucine-rich repeat protein kinase family protein
LOC_Os02g40260	0.823923	0	0	2	24372805	24374496	uncharacterized protein At4g06744 precursor, putative, expressed	AT4G06744.1	0	Leucine-rich repeat (LRR) family protein
LOC_Os02g40280	0.921947	0	0	2	24390731	24396384	piwi domain containing protein, putative, expressed	AT2G27880.1	AGO5	Argonaute family protein
LOC_Os02g40320	0.89525	0	0	2	24403529	24408504	PINHEAD, putative, expressed	AT5G43810.1	AGO10,PNH,ZLL	Stabilizer of iron transporter SufD / Polynucleotidyl transferase
LOC_Os02g40340	0.973201	0	0	2	24432051	24435197	expressed protein	0	0	0
LOC_Os02g40400	0.753675	0	0	2	24462248	24467715	expressed protein	0	0	0
LOC_Os02g40810	0.772653	0	0	2	24728245	24733171	Zinc finger, ZZ type domain containing protein, expressed	AT3G24800.1	PRT1	proteolysis 1
LOC_Os02g41760	0.879539	0	0	2	25103334	25105616	NB-ARC domain containing protein, expressed	AT3G14470.1	0	NB-ARC domain-containing disease resistance protein
LOC_Os02g41770	0.796796	0	0	2	25109674	25113176	uncharacterized protein PA4923, putative, expressed	AT2G37210.1	0	lysine decarboxylase family protein
LOC_Os02g42150	0.903068	0	0	2	25348221	25351598	OsWAK14 - OsWAK receptor-like protein kinase, expressed	AT1G21230.1	WAK5	wall associated kinase 5
LOC_Os02g42160	0.822835	0	0	2	25356746	25360011	OsWAK15 - OsWAK receptor-like protein kinase, expressed	AT1G21230.1	WAK5	wall associated kinase 5
LOC_Os02g42330	0.822761	0	0	2	25459397	25462730	nitrilase, putative, expressed	AT5G22300.1	AtNIT4,NIT4	nitrilase 4
LOC_Os02g42370	0.837104	0	0	2	25488084	25491732	receptor-like protein kinase 2 precursor, putative, expressed	AT3G47570.1	0	Leucine-rich repeat protein kinase family protein
LOC_Os02g42406	0.830314	0	0	2	25510873	25513587	DEAD-box ATP-dependent RNA helicase, putative, expressed	0	0	0
LOC_Os02g42450	0.910427	0	0	2	25539458	25540426	RIPER1 - Ripening-related family protein precursor, expressed	0	0	0
LOC_Os02g42650	0.80159	0	0	2	25652321	25659494	expansin precursor, putative, expressed	AT4G28250.1	ATEXPB3,ATHEXP BETA 1.6,EXPB3	expansin B3
LOC_Os02g42740	0.870468	0	0	2	25696824	25699145	cytochrome b5-like Heme/Steroid binding domain containing protein, expressed	AT3G48890.1	ATMAPR3,ATMP2,MAPR3,MSBP2	membrane-associated progesterone binding protein 3
LOC_Os02g42810	0.908835	0	0	2	25734461	25736672	oxidoreductase, short chain dehydrogenase/reductase family domain containing protein, expressed	AT1G01800.1	0	NAD(P)-binding Rossmann-fold superfamily protein
LOC_Os02g43010	0.747028	0	0	2	25890441	25895244	vacuolar-processing enzyme precursor, putative, expressed	AT1G62710.1	BETA-VPE,BETAVPE	beta vacuolar processing enzyme
LOC_Os02g43080	0.803088	0	0	2	25940341	25944110	PPR repeat domain containing protein, putative, expressed	AT2G26790.1	0	Pentatricopeptide repeat (PPR) superfamily protein
LOC_Os02g43090	0.832493	0	0	2	25946390	25951088	myristoyl-acyl carrier protein thioesterase, chloroplast precursor, putative, expressed	AT1G08510.1	FATB	fatty acyl-ACP thioesterases B
LOC_Os02g43100	0.82677	0	0	2	25955402	25956356	expressed protein	0	0	0
LOC_Os02g43110	0.866605	0	0	2	25957160	25959377	sodium/calcium exchanger 1 precursor, putative, expressed	AT2G47600.1	ATMHX,ATMHX1,MHX,MHX1	magnesium/proton exchanger
LOC_Os02g43314	0.764545	0	0	2	26126107	26127159	expressed protein	0	0	0
LOC_Os02g43690	0.751127	0	0	2	26368874	26370600	ras-related protein, putative, expressed	AT1G02130.1	ARA-5,ARA5,ATRAB1B,ATRABD2A,RA-5,RABD2A	RAS 5
LOC_Os02g43840	0.780986	0	0	2	26471633	26473623	ethylene-responsive element-binding protein, putative, expressed	AT5G47310.1	0	PPPDE putative thiol peptidase family protein
LOC_Os02g44155	0.910099	0	0	2	26726600	26727230	expressed protein	0	0	0
LOC_Os02g44500	0.755063	0	0	2	26929715	26932403	glutathione peroxidase, putative, expressed	AT4G11600.1	ATGPX6,GPX6,LSC803,PHGPX	glutathione peroxidase 6
LOC_Os02g44970	0.793487	0	0	2	27238657	27240720	expressed protein	AT4G21300.1	0	Tetratricopeptide repeat (TPR)-like superfamily protein
LOC_Os02g45690	0.803864	0	0	2	27798048	27803943	uncharacterized mscS family protein, putative, expressed	AT4G00290.1	0	Mechanosensitive ion channel protein
LOC_Os02g45974	0.766521	0	0	2	28012811	28015364	expressed protein	0	0	0
LOC_Os02g45980	0.793472	0	0	2	28014822	28020814	ZR1 protein, putative, expressed	AT1G65920.1	0	Regulator of chromosome condensation (RCC1) family with FYVE zinc finger domain
LOC_Os02g46220	0.755793	0	0	2	28160250	28162177	expressed protein	AT4G17680.1	0	SBP (S-ribonuclease binding protein) family protein
LOC_Os02g47310	0.882131	0	0	2	28893961	28897548	Cyclopropane-fatty-acyl-phospholipid synthase, putative, expressed	AT1G64970.1	G-TMT,TMT1,VTE4	gamma-tocopherol methyltransferase
LOC_Os02g47320	0.850685	0	0	2	28898090	28900862	vacuolar ATPase G subunit, putative, expressed	AT3G01390.1	AVMA10,VMA10	vacuolar membrane ATPase 10
LOC_Os02g47350	0.776759	0	0	2	28914744	28916890	oxidoreductase, short chain dehydrogenase/reductase family, putative, expressed	AT5G19200.1	0	NAD(P)-binding Rossmann-fold superfamily protein
LOC_Os02g47400	0.790047	0	0	2	28935436	28939272	pectinacetylesterase domain containing protein, expressed	AT4G19420.1	0	Pectinacetylesterase family protein
LOC_Os02g47430	0.820441	0	0	2	28964454	28965218	expressed protein	AT4G20070.1	AAH,ATAAH	allantoate amidohydrolase
LOC_Os02g47500	0.88012	0	0	2	29021664	29025077	nodulin, putative, expressed	AT5G45370.2	0	nodulin MtN21 /EamA-like transporter family protein
LOC_Os02g47570	0.806016	0	0	2	29069440	29072124	phosphatase, putative, expressed	AT5G66450.1	0	Phosphatidic acid phosphatase (PAP2) family protein
LOC_Os02g47600	0.774354	0	0	2	29081821	29085864	soluble inorganic pyrophosphatase, putative, expressed	AT1G01050.1	AtPPa1,PPa1	pyrophosphorylase 1
LOC_Os02g47605	0.793554	0	0	2	29088533	29094070	expressed protein	AT5G27740.1	EMB161,EMB251,EMB2775,RFC3	ATPase family associated with various cellular activities (AAA)
LOC_Os02g47850	0.811813	0	0	2	29270056	29274644	class I glutamine amidotransferase, putative, expressed	AT3G27740.1	CARA	carbamoyl phosphate synthetase A
LOC_Os02g48210	0.836569	0	0	2	29519468	29523255	lectin-like protein kinase, putative, expressed	AT5G06740.1	0	Concanavalin A-like lectin protein kinase family protein
LOC_Os02g48220	0.790885	0	0	2	29523354	29528328	expressed protein	0	0	0
LOC_Os02g48370	0.756415	0	0	2	29611156	29616291	ARID/BRIGHT DNA-binding domain-containing protein, putative, expressed	AT2G17410.1	0	ARID/BRIGHT DNA-binding domain-containing protein
LOC_Os02g48770	0.87686	0	0	2	29850372	29852551	SAM dependent carboxyl methyltransferase, putative, expressed	AT3G11480.1	ATBSMT1,BSMT1	S-adenosyl-L-methionine-dependent methyltransferases superfamily protein
LOC_Os02g48880	0.748295	0	0	2	29899248	29904080	chloride transporter, chloride channel family, putative, expressed	AT1G55620.2	ATCLC-F,CLC-F,CLCF	chloride channel F
LOC_Os02g49332	0.899594	0	0	2	30148858	30154143	CSLE2 - cellulose synthase-like family E, expressed	AT1G55850.1	ATCSLE1,CSLE1	cellulose synthase like E1
LOC_Os02g49640	0.913828	0	0	2	30336325	30339886	expressed protein	AT3G01435.1	0	Expressed protein
LOC_Os02g49670	0.93156	0	0	2	30352699	30356937	zinc knuckle family protein, expressed	0	0	0
LOC_Os02g49980	0.735715	0	0	2	30533421	30536379	ADP-ribosylation factor, putative, expressed	AT5G37680.1	ARLA1A,ATARLA1A	ADP-ribosylation factor-like A1A
LOC_Os02g50330	0.794543	0	0	2	30729063	30736459	RNA-dependent RNA polymerase, putative, expressed	AT1G14790.1	ATRDRP1,RDR1	RNA-dependent RNA polymerase 1
LOC_Os02g50470	0.825956	0	0	2	30813482	30814721	expressed protein	0	0	0
LOC_Os02g50690	0.836463	0	0	2	30965582	30967599	GDSL-like lipase/acylhydrolase, putative, expressed	AT1G71250.1	0	GDSL-like Lipase/Acylhydrolase superfamily protein
LOC_Os02g50780	0.783072	0	0	2	31003959	31008703	glycosyl hydrolase family 47 domain contain protein, expressed	AT1G27520.1	0	Glycosyl hydrolase family 47 protein
LOC_Os02g50960	0.706987	0	0	2	31158903	31161998	auxin efflux carrier component, putative, expressed	AT1G73590.1	ATPIN1,PIN1	Auxin efflux carrier family protein
LOC_Os02g51000	0.767818	0	0	2	31194269	31197697	CS domain containing protein, putative, expressed	AT4G27890.1	0	HSP20-like chaperones superfamily protein
LOC_Os02g51030	0.74558	0	0	2	31210189	31212660	methyltransferase domain containing protein, putative, expressed	AT1G69523.1	0	S-adenosyl-L-methionine-dependent methyltransferases superfamily protein
LOC_Os02g51140	0.813812	0	0	2	31290666	31299079	N-rich protein, putative, expressed	AT2G32910.1	0	DCD (Development and Cell Death) domain protein
LOC_Os02g51450	0.82607	0	0	2	31520983	31522615	mTERF family protein, expressed	AT5G07900.1	0	Mitochondrial transcription termination factor family protein
LOC_Os02g51930	0.798192	0	0	2	31805977	31807891	cytokinin-O-glucosyltransferase 2, putative, expressed	AT1G22400.1	ATUGT85A1,UGT85A1	UDP-Glycosyltransferase superfamily protein
LOC_Os02g52140	0.767384	0	0	2	31916107	31920602	RNA recognition motif containing protein, putative, expressed	AT5G10350.1	0	RNA-binding (RRM/RBD/RNP motifs) family protein
LOC_Os02g52340	0.863898	0	0	2	32038902	32045130	OsMADS22 - MADS-box family gene with MIKCc type-box, expressed	AT2G22540.1	AGL22,SVP	K-box region and MADS-box transcription factor family protein
LOC_Os02g52450	0.748399	0	0	2	32092648	32094809	regulator of ribonuclease, putative, expressed	AT5G16450.1	0	Ribonuclease E inhibitor RraA/Dimethylmenaquinone methyltransferase
LOC_Os02g52960	0.849434	0	0	2	32384631	32396094	PHD-finger domain containing protein, putative, expressed	AT1G77800.2	0	PHD finger family protein
LOC_Os02g53020	0.819332	0	0	2	32447893	32451281	transposon protein, putative, CACTA, En/Spm sub-class, expressed	0	0	0
LOC_Os02g53169	0.887792	0	0	2	32545921	32547383	expressed protein	0	0	0
LOC_Os02g53580	0.898441	0	0	2	32778185	32778764	expressed protein	0	0	0
LOC_Os02g53990	0.855262	0	0	2	33054137	33066629	cyclin-related protein, putative, expressed	AT2G41830.1	0	Uncharacterized protein
LOC_Os02g54770	0.864682	0	0	2	33541861	33546538	RNA recognition motif containing protein, expressed	AT4G31580.1	RSZP22,SRZ-22,SRZ22	serine/arginine-rich 22
LOC_Os02g54870	0.767567	0	0	2	33604348	33606002	expressed protein	AT4G30410.1	0	sequence-specific DNA binding transcription factors
LOC_Os02g54900	0.831847	0	0	2	33623756	33630043	STE_PAK_Ste20_STLK.2 - STE kinases include homologs to sterile 7, sterile 11 and sterile 20 from yeast, expressed	AT1G79640.1	0	Protein kinase superfamily protein
LOC_Os02g55000	0.738153	0	0	2	33694720	33698578	zinc finger CCCH-type with G patch domain-containing protein, putative, expressed	AT2G24830.1	0	zinc finger (CCCH-type) family protein / D111/G-patch domain-containing protein
LOC_Os02g55030	0.757838	0	0	2	33709953	33719486	hydrolase, NUDIX family, domain containing protein, expressed	AT1G79690.1	atnudt3,NUDT3	nudix hydrolase homolog 3
LOC_Os02g55070	0.805022	0	0	2	33729767	33733823	expressed protein	AT2G24100.1	0	0
LOC_Os02g55134	0.7917	0	0	2	33775977	33777629	cytochrome c oxidase copper chaperone, putative, expressed	AT3G15352.1	ATCOX17,COX17	cytochrome c oxidase 17
LOC_Os02g55150	0.749838	0	0	2	33786224	33790940	formin, putative, expressed	AT2G25050.1	0	Actin-binding FH2 (Formin Homology) protein
LOC_Os02g55260	0.817573	0	0	2	33838658	33843647	DEAD-box ATP-dependent RNA helicase, putative, expressed	0	0	0
LOC_Os02g55630	0.739122	0	0	2	34071028	34075507	COBW domain containing protein, putative, expressed	AT1G80480.1	PTAC17	plastid transcriptionally active 17
LOC_Os02g55900	0.745349	0	0	2	34216802	34220613	expressed protein	0	0	0
LOC_Os02g56150	0.822926	0	0	2	34358288	34360428	expressed protein	0	0	0
LOC_Os02g56219	0.82602	0	0	2	34382284	34388181	acetyltransferase, GNAT family, putative, expressed	AT2G39000.1	0	Acyl-CoA N-acyltransferases (NAT) superfamily protein
LOC_Os02g56300	0.848196	0	0	2	34463030	34467135	aminotransferase, classes I and II, domain containing protein, expressed	AT4G36480.1	ATLCB1,EMB2779,FBR11,LCB1	long-chain base1
LOC_Os02g56310	0.798805	0	0	2	34468752	34470197	calcium-dependent protein kinase isoform AK1, putative, expressed	AT3G04530.1	ATPPCK2,PEPCK2,PPCK2	phosphoenolpyruvate carboxylase kinase 2
LOC_Os02g56334	0.809657	0	0	2	34483996	34486095	OsWAK18b - OsWAK short gene, expressed	0	0	0
LOC_Os02g56354	0.770223	0	0	2	34492560	34498117	transposon protein, putative, unclassified, expressed	0	0	0
LOC_Os02g56360	0.761636	0	0	2	34500587	34504556	expressed protein	0	0	0
LOC_Os02g56380	0.844156	0	0	2	34516622	34519474	OsWAK21 - OsWAK receptor-like cytoplasmic kinase OsWAK-RLCK, expressed	AT1G21240.1	WAK3	wall associated kinase 3
LOC_Os02g57010	0.760559	0	0	2	34922501	34924811	RNA recognition motif containing protein, putative, expressed	AT1G60000.1	0	RNA-binding (RRM/RBD/RNP motifs) family protein
LOC_Os02g57170	0.814169	0	0	2	35011392	35013385	expressed protein	AT1G04555.1	0	0
LOC_Os02g57290	0.801305	0	0	2	35091194	35099291	cytochrome P450, putative, expressed	AT1G31800.1	CYP97A3,LUT5	cytochrome P450, family 97, subfamily A, polypeptide 3
LOC_Os02g57330	0.89145	0	0	2	35119963	35122745	expressed protein	AT1G08125.1	0	S-adenosyl-L-methionine-dependent methyltransferases superfamily protein
LOC_Os02g57500	0.720372	0	0	2	35230702	35233962	expressed protein	AT3G04560.1	0	0
LOC_Os02g57760	0.761944	0	0	2	35370515	35373858	O-methyltransferase, putative, expressed	AT3G53140.1	0	O-methyltransferase family protein
LOC_Os02g57840	0.924719	0	0	2	35424002	35425624	remorin C-terminal domain containing protein, putative, expressed	AT5G23750.2	0	Remorin family protein
LOC_Os02g57910	0.851369	0	0	2	35447595	35449965	OsFBX73 - F-box domain containing protein, expressed	AT1G80960.3	0	F-box and Leucine Rich Repeat domains containing protein
LOC_Os02g57930	0.748879	0	0	2	35466617	35472073	retrotransposon protein, putative, Ty3-gypsy subclass, expressed	0	0	0
LOC_Os02g57960	0.904954	0	0	2	35498222	35501036	Leucine Rich Repeat family protein, expressed	0	0	0
LOC_Os02g58170	0.876625	0	0	2	35595613	35603610	transposon protein, putative, unclassified, expressed	0	0	0
LOC_Os02g58340	0.733203	0	0	2	35682809	35688507	oligopeptidase, putative, expressed	AT5G65620.1	0	Zincin-like metalloproteases family protein
LOC_Os02g58360	0.814826	0	0	2	35693609	35699417	expressed protein	AT4G31080.1	0	Protein of unknown function (DUF2296)
LOC_Os02g58450	0.74614	0	0	2	35740805	35744662	uncharacterized ACR, COG1399 family protein, expressed	AT3G19810.1	0	Protein of unknown function (DUF177)
LOC_Os02g58590	0.818676	0	0	2	35812497	35817776	N-acetylglucosaminyltransferase I, putative, expressed	AT4G38240.1	CGL,CGL1,GNTI	alpha-1,3-mannosyl-glycoprotein beta-1,2-N-acetylglucosaminyltransferase, putative
LOC_Os03g01012	0.709409	0	0	3	8502	9736	tetraspanin family protein, putative, expressed	AT5G46700.1	TET1,TRN2	Tetraspanin family protein
LOC_Os03g01018	0.80212	0	0	3	19106	20491	phosphoribosyl transferase, putative, expressed	AT2G44530.1	0	Phosphoribosyltransferase family protein
LOC_Os03g01090	0.730111	0	0	3	63385	66162	peptidyl-prolyl cis-trans isomerase, cyclophilin type, putative, expressed	AT4G17070.1	0	peptidyl-prolyl cis-trans isomerases
LOC_Os03g01120	0.897802	0	0	3	89042	99403	E1-E2 ATPase domain containing protein, expressed	AT5G62670.1	AHA11,HA11	H(+)-ATPase 11
LOC_Os03g01200	0.864795	0	0	3	125320	132789	SNF2 family N-terminal domain containing protein, expressed	0	0	0
LOC_Os03g01350	0.80896	0	0	3	262977	266238	expressed protein	0	0	0
LOC_Os03g01360	0.909963	0	0	3	268599	272800	expressed protein	0	0	0
LOC_Os03g01365	0.873768	0	0	3	277183	278705	protein phosphatase-2c, putative, expressed	AT4G33920.1	0	Protein phosphatase 2C family protein
LOC_Os03g01420	0.903203	0	0	3	295311	297898	expressed protein	0	0	0
LOC_Os03g01470	0.903819	0	0	3	313806	315335	expressed protein	0	0	0
LOC_Os03g01490	0.807315	0	0	3	322414	323643	expressed protein	0	0	0
LOC_Os03g01520	0.918309	0	0	3	335493	338711	expressed protein	0	0	0
LOC_Os03g01540	0.748635	0	0	3	344307	347004	DNA binding protein, putative, expressed	AT4G12080.1	AHL1,ATAHL1	AT-hook motif nuclear-localized protein 1
LOC_Os03g01670	0.871131	0	0	3	413344	416019	retrotransposon protein, putative, unclassified, expressed	0	0	0
LOC_Os03g01940	0.776772	0	0	3	574191	580704	expressed protein	0	0	0
LOC_Os03g02090	0.799869	0	0	3	662280	666761	expressed protein	0	0	0
LOC_Os03g03070	0.874973	0	0	3	1269856	1271783	transcription factor, putative, expressed	AT4G22950.1	AGL19,GL19	AGAMOUS-like 19
LOC_Os03g03100	0.837778	0	0	3	1298070	1300384	OsMADS50 - MADS-box family gene with MIKCc type-box, expressed	AT2G45660.1	AGL20,ATSOC1,SOC1	AGAMOUS-like 20
LOC_Os03g03300	0.824907	0	0	3	1415863	1416790	hypothetical protein	0	0	0
LOC_Os03g03680	0.806497	0	0	3	1631964	1638192	transporter family protein, putative, expressed	AT4G35300.1	TMT2	tonoplast monosaccharide transporter2
LOC_Os03g03730	0.840402	0	0	3	1668201	1669268	regulatory protein, putative, expressed	AT1G14590.1	0	Nucleotide-diphospho-sugar transferase family protein
LOC_Os03g03770	0.821554	0	0	3	1685487	1689540	expressed protein	AT2G02050.1	0	NADH-ubiquinone oxidoreductase B18 subunit, putative
LOC_Os03g03880	0.847052	0	0	3	1765300	1770693	protein kinase, putative, expressed	AT1G20650.1	0	Protein kinase superfamily protein
LOC_Os03g03920	0.755112	0	0	3	1791572	1796423	Ubiquitin family domain containing protein, expressed	AT2G17190.1	0	ubiquitin family protein
LOC_Os03g04060	0.848732	0	0	3	1860427	1861786	CHIT16 - Chitinase family protein precursor, expressed	AT3G12500.1	ATHCHIB,B-CHI,CHI-B,HCHIB,PR-3,PR3	basic chitinase
LOC_Os03g04130	0.94293	0	0	3	1885975	1891309	AMP-binding domain containing protein, expressed	AT1G20560.1	AAE1	acyl activating enzyme 1
LOC_Os03g04580	0.850489	0	0	3	2139910	2141372	expressed protein	AT1G51080.1	0	0
LOC_Os03g04830	0.849065	0	0	3	2295319	2299841	expressed protein	0	0	0
LOC_Os03g05460	0.769699	0	0	3	2698773	2700410	expressed protein	0	0	0
LOC_Os03g05910	0.768649	0	0	3	2961746	2964306	expressed protein	AT4G38540.1	0	FAD/NAD(P)-binding oxidoreductase family protein
LOC_Os03g06490	0.788463	0	0	3	3252987	3257872	expressed protein	0	0	0
LOC_Os03g06760	0.847549	0	0	3	3435024	3439544	exocyst complex component 6, putative, expressed	AT3G56640.1	SEC15A	exocyst complex component sec15A
LOC_Os03g06860	0.946269	0	0	3	3471177	3473588	transposon protein, putative, unclassified, expressed	0	0	0
LOC_Os03g07370	0.823556	0	0	3	3744427	3746086	HNH endonuclease domain-containing protein, putative, expressed	AT3G47490.1	0	HNH endonuclease
LOC_Os03g07410	0.819752	0	0	3	3760443	3762380	expressed protein	0	0	0
LOC_Os03g07739	0.941873	0	0	3	3931236	3935727	expressed protein	0	0	0
LOC_Os03g07750	0.712745	0	0	3	3936680	3940818	expressed protein	0	0	0
LOC_Os03g08284	0.815739	0	0	3	4216696	4219065	expressed protein	0	0	0
LOC_Os03g08350	0.790425	0	0	3	4260933	4262847	ubiquitin carboxyl-terminal hydrolase, family 1, putative, expressed	AT5G21970.1	0	Ubiquitin carboxyl-terminal hydrolase family protein
LOC_Os03g08754	0.857465	0	0	3	4519405	4525778	OsMADS47 - MADS-box family gene with MIKCc type-box, expressed	AT2G22540.1	AGL22,SVP	K-box region and MADS-box transcription factor family protein
LOC_Os03g08850	0.774035	0	0	3	4584342	4586848	AUXIN SIGNALING F-BOX 2, putative, expressed	AT5G49980.1	AFB5	auxin F-box protein 5
LOC_Os03g09830	0.847604	0	0	3	4889492	4892257	expressed protein	0	0	0
LOC_Os03g09920	0.808694	0	0	3	4941063	4945558	RNase L inhibitor protein-related, putative, expressed	AT5G10070.2	0	RNase L inhibitor protein-related
LOC_Os03g09970	0.765454	0	0	3	4984577	4992411	sulfate transporter, putative, expressed	AT1G22150.1	SULTR1;3	sulfate transporter 1;3
LOC_Os03g10780	0.786008	0	0	3	5508792	5516943	flap endonuclease, putative, expressed	AT3G28030.1	UVH3,UVR1	5\'-3\' exonuclease family protein
LOC_Os03g10940	0.834506	0	0	3	5616047	5620727	casein kinase II subunit alpha-2, putative, expressed	AT3G50000.1	ATCKA2,CKA2	casein kinase II, alpha chain 2
LOC_Os03g11220	0.785562	0	0	3	5774735	5776275	keratin, type I cytoskeletal 9, putative, expressed	AT2G03440.1	ATNRP1,NRP1	nodulin-related protein 1
LOC_Os03g11320	0.74443	0	0	3	5823515	5828114	heparanase-like protein precursor, putative, expressed	AT5G07830.1	AtGUS2,GUS2	glucuronidase 2
LOC_Os03g11420	0.74259	0	0	3	5876244	5883304	Os3bglu6 - beta-glucosidase/beta-fucosidase/beta-galactosidase, expressed	AT1G26560.1	BGLU40	beta glucosidase 40
LOC_Os03g11490	0.840061	0	0	3	5946380	5955641	expressed protein	AT3G02890.1	0	RING/FYVE/PHD zinc finger superfamily protein
LOC_Os03g11550	0.868154	0	0	3	5983457	5988828	protein of unknown function DUF1675 domain containing protein, expressed	AT3G29575.1	AFP3	ABI five binding protein 3
LOC_Os03g11560	0.769726	0	0	3	5994130	5997434	digalactosyldiacylglycerol synthase, chloroplast precursor, putative, expressed	AT4G00550.1	DGD2	digalactosyl diacylglycerol deficient 2
LOC_Os03g11580	0.748434	0	0	3	6006673	6011719	expressed protein	AT3G26850.1	0	histone-lysine N-methyltransferases
LOC_Os03g11660	0.797474	0	0	3	6085639	6089052	cysteine synthase, putative, expressed	AT1G55880.1	0	Pyridoxal-5\'-phosphate-dependent enzyme family protein
LOC_Os03g11790	0.881618	0	0	3	6167004	6174031	OsFBX79 - F-box domain containing protein, expressed	AT5G02930.1	0	F-box/RNI-like superfamily protein
LOC_Os03g11874	0.80932	0	0	3	6218055	6225078	expressed protein	0	0	0
LOC_Os03g11980	0.806941	0	0	3	6280174	6282712	beta-hexosaminidase precursor, putative, expressed	AT1G05590.1	ATHEX3,HEXO2	beta-hexosaminidase 2
LOC_Os03g12064	0.89892	0	0	3	6327286	6335133	expressed protein	0	0	0
LOC_Os03g12110	0.786837	0	0	3	6354859	6357792	homocysteine S-methyltransferase protein, putative, expressed	AT3G25900.1	ATHMT-1,HMT-1	Homocysteine S-methyltransferase family protein
LOC_Os03g12815	0.795875	0	0	3	6876091	6876874	expressed protein	0	0	0
LOC_Os03g12879	0.821014	0	0	3	6942979	6944171	expressed protein	0	0	0
LOC_Os03g13100	0.876208	0	0	3	7074684	7079260	ariadne-1, putative, expressed	AT2G16090.1	ARI2,ATARI2	RING/U-box superfamily protein
LOC_Os03g13140	0.771238	0	0	3	7092739	7094015	non-symbiotic hemoglobin 2, putative, expressed	AT2G16060.1	AHB1,ARATH GLB1,ATGLB1,GLB1,HB1,NSHB1	hemoglobin 1
LOC_Os03g13240	0.764747	0	0	3	7139072	7143520	peptide transporter, putative, expressed	AT2G02040.1	ATPTR2,ATPTR2-B,NTR1,PTR2,PTR2-B	peptide transporter 2
LOC_Os03g13250	0.835306	0	0	3	7147278	7151340	peptide transporter PTR2, putative, expressed	AT2G02040.1	ATPTR2,ATPTR2-B,NTR1,PTR2,PTR2-B	peptide transporter 2
LOC_Os03g13274	0.744394	0	0	3	7163371	7168865	peptide transporter PTR2, putative, expressed	AT2G02040.1	ATPTR2,ATPTR2-B,NTR1,PTR2,PTR2-B	peptide transporter 2
LOC_Os03g13640	0.899762	0	0	3	7380730	7381463	expressed protein	0	0	0
LOC_Os03g13690	0.852772	0	0	3	7404370	7407440	expressed protein	AT3G42850.1	0	Mevalonate/galactokinase family protein
LOC_Os03g13770	0.815501	0	0	3	7453613	7457796	tubulin, putative, expressed	AT4G37190.1	0	0
LOC_Os03g13970	0.815157	0	0	3	7579359	7583747	26S proteasome non-ATPase regulatory subunit 4, putative, expressed	AT4G38630.1	ATMCB1,MBP1,MCB1,RPN10	regulatory particle non-ATPase 10
LOC_Os03g13976	0.723518	0	0	3	7584013	7584973	expressed protein	0	0	0
LOC_Os03g14205	0.802179	0	0	3	7706011	7707276	expressed protein	0	0	0
LOC_Os03g14254	0.775204	0	0	3	7750528	7751545	expressed protein	0	0	0
LOC_Os03g14258	0.709296	0	0	3	7751927	7752619	expressed protein	0	0	0
LOC_Os03g14310	0.941514	0	0	3	7792659	7795723	expressed protein	0	0	0
LOC_Os03g14334	0.961435	0	0	3	7800190	7801862	expressed protein	0	0	0
LOC_Os03g14450	0.796696	0	0	3	7847992	7851031	enolase, putative, expressed	AT2G36530.1	ENO2,LOS2	Enolase
LOC_Os03g14860	0.82299	0	0	3	8101572	8102858	G-patch domain containing protein, expressed	AT1G33520.1	MOS2	D111/G-patch domain-containing protein
LOC_Os03g14920	0.91625	0	0	3	8135014	8136274	expressed protein	0	0	0
LOC_Os03g15220	0.840821	0	0	3	8327284	8328581	DUF292 domain containing protein, expressed	AT1G13340.1	0	Regulator of Vps4 activity in the MVB pathway protein
LOC_Os03g15330	0.910177	0	0	3	8386579	8387055	expressed protein	0	0	0
LOC_Os03g15380	0.85953	0	0	3	8413175	8415066	expressed protein	AT5G37640.1	UBQ9	ubiquitin 9
LOC_Os03g16030	0.83193	0	0	3	8834823	8835802	hsp20/alpha crystallin family protein, putative, expressed	AT1G53540.1	0	HSP20-like chaperones superfamily protein
LOC_Os03g16230	0.822445	0	0	3	8949956	8952130	oxidoreductase, short chain dehydrogenase/reductase family protein, putative, expressed	AT5G06060.1	0	NAD(P)-binding Rossmann-fold superfamily protein
LOC_Os03g16334	0.814334	0	0	3	9011583	9016580	fringe-related protein, putative, expressed	AT2G37730.1	0	Protein of unknown function (DUF604)
LOC_Os03g16690	0.757766	0	0	3	9218766	9224183	oxysterol-binding protein, putative, expressed	AT5G59420.1	ORP3C	OSBP(oxysterol binding protein)-related protein 3C
LOC_Os03g16718	0.833233	0	0	3	9261272	9265343	expressed protein	0	0	0
LOC_Os03g16980	0.76035	0	0	3	9436483	9440656	NAD dependent epimerase/dehydratase family domain containing protein, expressed	AT2G28760.1	UXS6	UDP-XYL synthase 6
LOC_Os03g17020	0.749758	0	0	3	9454830	9458933	GTPase-activating protein, putative, expressed	AT2G37550.1	AGD7,ASP1	ARF-GAP domain 7
LOC_Os03g17050	0.771601	0	0	3	9480106	9489032	expressed protein	AT2G37520.1	0	Acyl-CoA N-acyltransferase with RING/FYVE/PHD-type zinc finger domain
LOC_Os03g17060	0.869994	0	0	3	9489422	9490866	RNA recognition motif containing protein, putative, expressed	AT2G37510.1	0	RNA-binding (RRM/RBD/RNP motifs) family protein
LOC_Os03g17110	0.788255	0	0	3	9500919	9502677	transposon protein, putative, CACTA, En/Spm sub-class, expressed	0	0	0
LOC_Os03g17410	0.853599	0	0	3	9680890	9685865	expressed protein	0	0	0
LOC_Os03g17470	0.725436	0	0	3	9712370	9714748	IN2-1 protein, putative, expressed	AT3G55040.1	GSTL2	glutathione transferase lambda 2
LOC_Os03g17780	0.85769	0	0	3	9893421	9896633	WD domain, G-beta repeat domain containing protein, expressed	AT3G45620.1	0	Transducin/WD40 repeat-like superfamily protein
LOC_Os03g17790	0.902712	0	0	3	9899758	9900400	OsRCI2-5 - Putative low temperature and salt responsive protein, expressed	AT2G38905.1	0	Low temperature and salt responsive protein family
LOC_Os03g17940	0.695884	0	0	3	9990512	9993307	phosphatase, putative, expressed	AT5G03080.1	0	Phosphatidic acid phosphatase (PAP2) family protein
LOC_Os03g18080	0.78633	0	0	3	10090149	10097873	SacI homology domain containing protein, expressed	AT3G51830.1	ATG5,SAC8	SAC domain-containing protein 8
LOC_Os03g18110	0.73306	0	0	3	10105981	10108026	proteins of unknown function domain containing protein, putative, expressed	AT5G58600.1	PMR5,TBL44	Plant protein of unknown function (DUF828)
LOC_Os03g19580	0.819133	0	0	3	11007513	11011887	expressed protein	AT3G62370.1	0	heme binding
LOC_Os03g19709	0.831483	0	0	3	11090193	11091037	expressed protein	0	0	0
LOC_Os03g19850	0.885513	0	0	3	11168201	11168668	expressed protein	0	0	0
LOC_Os03g19970	0.797932	0	0	3	11242257	11247480	CAS1 domain-containing protein 1 precursor, putative, expressed	AT5G46340.1	0	O-acetyltransferase family protein
LOC_Os03g19990	0.842412	0	0	3	11266821	11270098	WD40-like Beta Propeller Repeat family protein, expressed	AT1G21680.1	0	DPP6 N-terminal domain-like protein
LOC_Os03g20330	0.926584	0	0	3	11497786	11498677	VQ domain containing protein, putative, expressed	0	0	0
LOC_Os03g20550	0.781094	0	0	3	11650824	11652144	WRKY55, expressed	AT4G11070.1	AtWRKY41,WRKY41	WRKY family transcription factor
LOC_Os03g21310	0.855329	0	0	3	12190565	12199136	ulp1 protease family, C-terminal catalytic domain containing protein, expressed	AT3G06910.1	ULP1A	UB-like protease 1A
LOC_Os03g21390	0.802447	0	0	3	12232168	12232877	expressed protein	AT2G37975.1	0	Yos1-like protein
LOC_Os03g21419	0.718562	0	0	3	12243482	12249852	retrotransposon protein, putative, Ty1-copia subclass, expressed	0	0	0
LOC_Os03g21460	0.770627	0	0	3	12263449	12266483	metallo-beta-lactamase family protein, putative, expressed	AT3G10850.1	GLX2-2,GLY2	Metallo-hydrolase/oxidoreductase superfamily protein
LOC_Os03g21830	0.781268	0	0	3	12478017	12480135	appr-1-p processing enzyme family protein, putative, expressed	AT2G40600.1	0	appr-1-p processing enzyme family protein
LOC_Os03g21999	0.845619	0	0	3	12606058	12608766	expressed protein	0	0	0
LOC_Os03g22190	0.900471	0	0	3	12718957	12726255	expressed protein	AT5G49110.1	0	0
LOC_Os03g22250	0.879806	0	0	3	12758056	12763072	POEI48 - Pollen Ole e I allergen and extensin family protein precursor, putative, expressed	0	0	0
LOC_Os03g22259	0.901365	0	0	3	12764508	12765877	expressed protein	0	0	0
LOC_Os03g22720	0.850634	0	0	3	13122567	13124496	expressed protein	0	0	0
LOC_Os03g24520	0.800369	0	0	3	13975002	13981535	Mo25, putative, expressed	AT5G18940.1	0	Mo25 family protein
LOC_Os03g24730	0.769019	0	0	3	14094380	14097988	expressed protein	AT5G18980.1	0	ARM repeat superfamily protein
LOC_Os03g24930	0.83697	0	0	3	14206981	14209164	tyrosine protein kinase domain containing protein, putative, expressed	AT1G61590.1	0	Protein kinase superfamily protein
LOC_Os03g25080	0.786459	0	0	3	14323784	14325690	OsFBX86 - F-box domain containing protein, expressed	AT2G02030.1	0	F-box family protein
LOC_Os03g25400	0.737456	0	0	3	14526166	14530851	kinase, putative, expressed	AT3G06483.1	ATPDHK,PDK	pyruvate dehydrogenase kinase
LOC_Os03g25480	0.903339	0	0	3	14553102	14556229	cytochrome P450, putative, expressed	AT2G46950.1	CYP709B2	cytochrome P450, family 709, subfamily B, polypeptide 2
LOC_Os03g25500	0.876392	0	0	3	14567492	14571763	cytochrome P450 72A1, putative, expressed	AT2G46950.1	CYP709B2	cytochrome P450, family 709, subfamily B, polypeptide 2
LOC_Os03g25720	0.888071	0	0	3	14720971	14725254	GA20734-PA, putative, expressed	AT1G02330.1	0	0
LOC_Os03g25750	0.762247	0	0	3	14728772	14738310	SNARE associated Golgi protein, putative, expressed	AT2G02370.1	0	SNARE associated Golgi protein family
LOC_Os03g26090	0.788807	0	0	3	14946645	14953481	GPI-anchored wall transfer protein 1, putative, expressed	AT4G17910.1	0	transferases, transferring acyl groups
LOC_Os03g26229	0.843329	0	0	3	15005895	15008260	40S ribosomal protein S9-1, putative, expressed	AT5G15200.1	0	Ribosomal protein S4
LOC_Os03g26350	0.868564	0	0	3	15064192	15070516	transposon protein, putative, CACTA, En/Spm sub-class, expressed	0	0	0
LOC_Os03g26360	0.916954	0	0	3	15070812	15075288	expressed protein	0	0	0
LOC_Os03g26870	0.801376	0	0	3	15329520	15334903	WD-40 repeat family protein, putative, expressed	AT1G78070.1	0	Transducin/WD40 repeat-like superfamily protein
LOC_Os03g26920	0.796884	0	0	3	15395327	15397703	OsSCP12 - Putative Serine Carboxypeptidase homologue, expressed	AT3G63470.1	scpl40	serine carboxypeptidase-like 40
LOC_Os03g27003	0.840509	0	0	3	15453264	15456412	expressed protein	0	0	0
LOC_Os03g27010	0.799986	0	0	3	15460737	15463112	expressed protein	AT1G35780.1	0	0
LOC_Os03g27120	0.832105	0	0	3	15530613	15532459	ICE-like protease p20 domain containing protein, putative, expressed	AT1G02170.1	AMC1,ATMC1,ATMCPB1,LOL3,MCP1B	metacaspase 1
LOC_Os03g27210	0.758997	0	0	3	15584826	15587152	LOL3, putative, expressed	AT1G02170.1	AMC1,ATMC1,ATMCPB1,LOL3,MCP1B	metacaspase 1
LOC_Os03g27290	0.782182	0	0	3	15637841	15642536	cytochrome c oxidase subunit, putative, expressed	AT1G22450.1	ATCOX6B2,COX6B	cytochrome C oxidase 6B
LOC_Os03g27310	0.793105	0	0	3	15645605	15648242	histone H3, putative, expressed	AT4G40030.2	0	Histone superfamily protein
LOC_Os03g27340	0.862108	0	0	3	15658785	15661409	expressed protein	AT5G22790.1	RER1	reticulata-related 1
LOC_Os03g27350	0.823915	0	0	3	15661851	15665670	cysteine protease ATG4, putative, expressed	AT2G44140.1	0	Peptidase family C54 protein
LOC_Os03g27610	0.846865	0	0	3	15836613	15838435	patatin, putative, expressed	AT2G26560.1	PLA IIA,PLA2A,PLP2	phospholipase A 2A
LOC_Os03g28270	0.879724	0	0	3	16257137	16265284	Leucine Rich Repeat family protein, expressed	AT1G74360.1	0	Leucine-rich repeat protein kinase family protein
LOC_Os03g28289	0.886152	0	0	3	16280355	16282155	expressed protein	0	0	0
LOC_Os03g29150	0.860961	0	0	3	16551354	16561073	NAD dependent epimerase/dehydratase family protein, putative, expressed	AT1G47290.2	3BETAHSD/D1,AT3BETAHSD/D1	3beta-hydroxysteroid-dehydrogenase/decarboxylase isoform 1
LOC_Os03g29190	0.799861	0	0	3	16590187	16595991	PDI, putative, expressed	AT1G60420.1	0	DC1 domain-containing protein
LOC_Os03g29240	0.759413	0	0	3	16628546	16632077	PDI, putative, expressed	AT1G60420.1	0	DC1 domain-containing protein
LOC_Os03g29360	0.777339	0	0	3	16715427	16715939	expressed protein	AT1G72510.1	0	Protein of unknown function (DUF1677)
LOC_Os03g29410	0.795558	0	0	3	16749300	16754225	tyrosine protein kinase domain containing protein, putative, expressed	AT2G05940.1	0	Protein kinase superfamily protein
LOC_Os03g29470	0.849887	0	0	3	16794234	16799486	transcription initiation factor IID, putative, expressed	AT1G54140.1	TAF9,TAFII21	TATA binding protein associated factor 21kDa subunit
LOC_Os03g29584	0.918818	0	0	3	16863935	16869048	expressed protein	0	0	0
LOC_Os03g29760	0.76931	0	0	3	16965186	16970772	nuclear transcription factor Y subunit, putative, expressed	AT1G72830.1	ATHAP2C,HAP2C,NF-YA3	nuclear factor Y, subunit A3
LOC_Os03g29864	0.88091	0	0	3	17014398	17022572	retrotransposon protein, putative, unclassified, expressed	0	0	0
LOC_Os03g30300	0.824154	0	0	3	17288029	17293126	6-phosphogluconolactonase, putative, expressed	AT1G13700.1	PGL1	6-phosphogluconolactonase 1
LOC_Os03g30470	0.724475	0	0	3	17390790	17391871	CHIT4 - Chitinase family protein precursor, expressed	AT3G12500.1	ATHCHIB,B-CHI,CHI-B,HCHIB,PR-3,PR3	basic chitinase
LOC_Os03g31570	0.824038	0	0	3	18016104	18020720	proline-rich family protein, putative, expressed	AT5G67610.1	0	Uncharacterized conserved protein (DUF2215)
LOC_Os03g31760	0.876074	0	0	3	18166460	18171301	expressed protein	AT4G38320.1	HHP5	heptahelical protein 5
LOC_Os03g32040	0.896726	0	0	3	18320548	18322755	phenazine biosynthesis protein, putative, expressed	AT4G02860.1	0	Phenazine biosynthesis PhzC/PhzF protein
LOC_Os03g32302	0.917774	0	0	3	18482821	18483620	expressed protein	0	0	0
LOC_Os03g32470	0.929334	0	0	3	18570651	18572190	leucoanthocyanidin dioxygenase, putative, expressed	AT1G17020.1	ATSRG1,SRG1	senescence-related gene 1
LOC_Os03g32526	0.859408	0	0	3	18602727	18608700	tRNA-splicing endonuclease positive effector-related, putative, expressed	AT4G15570.1	MAA3	P-loop containing nucleoside triphosphate hydrolases superfamily protein
LOC_Os03g32620	0.822362	0	0	3	18677824	18682844	pentatricopeptide, putative, expressed	AT5G13230.1	0	Tetratricopeptide repeat (TPR)-like superfamily protein
LOC_Os03g35950	0.768887	0	0	3	19947340	19948211	expressed protein	0	0	0
LOC_Os03g36110	0.855974	0	0	3	20030272	20033711	expressed protein	0	0	0
LOC_Os03g37240	0.871566	0	0	3	20638709	20641638	retrotransposon protein, putative, unclassified, expressed	0	0	0
LOC_Os03g37250	0.807349	0	0	3	20642169	20649649	retrotransposon protein, putative, Ty3-gypsy subclass, expressed	0	0	0
LOC_Os03g37570	0.842984	0	0	3	20837949	20839908	expressed protein	AT2G23530.1	0	Zinc-finger domain of monoamine-oxidase A repressor R1
LOC_Os03g37580	0.875516	0	0	3	20842174	20846882	modifier of rudimentary protein, expressed	AT2G36680.1	0	Modifier of rudimentary (Mod(r)) protein
LOC_Os03g37780	0.813973	0	0	3	20945028	20948629	expressed protein	0	0	0
LOC_Os03g37864	0.731232	0	0	3	21030439	21031333	expressed protein	0	0	0
LOC_Os03g38170	0.760665	0	0	3	21191315	21199192	expressed protein	AT3G19960.2	ATM1	myosin 1
LOC_Os03g38470	0.865698	0	0	3	21353518	21356813	GDSL-like lipase/acylhydrolase, putative, expressed	AT5G55050.1	0	GDSL-like Lipase/Acylhydrolase superfamily protein
LOC_Os03g38580	0.750531	0	0	3	21409003	21411259	pentatricopeptide, putative, expressed	AT4G33170.1	0	Tetratricopeptide repeat (TPR)-like superfamily protein
LOC_Os03g38650	0.768415	0	0	3	21460064	21461571	expressed protein	0	0	0
LOC_Os03g38720	0.876193	0	0	3	21490259	21495181	proteasome maturation factor UMP1 family protein, expressed	AT1G67250.1	0	Proteasome maturation factor UMP1
LOC_Os03g38740	0.91137	0	0	3	21500676	21515569	Dicer, putative, expressed	0	0	0
LOC_Os03g38790	0.824215	0	0	3	21541982	21544581	expressed protein	AT1G50740.1	0	Transmembrane proteins 14C
LOC_Os03g39350	0.747756	0	0	3	21866682	21874515	retrotransposon protein, putative, Ty3-gypsy subclass, expressed	0	0	0
LOC_Os03g39655	0.849315	0	0	3	22053827	22056431	expressed protein	0	0	0
LOC_Os03g39960	0.900511	0	0	3	22203679	22207213	expressed protein	0	0	0
LOC_Os03g40390	0.848475	0	0	3	22443273	22445121	expressed protein	0	0	0
LOC_Os03g40400	0.807732	0	0	3	22445964	22447733	interferon-induced, double-stranded RNA-activated protein kinase, putative, expressed	AT3G59410.2	GCN2	protein kinase family protein
LOC_Os03g40410	0.919899	0	0	3	22451553	22453961	expressed protein	AT5G38270.1	0	F-box family protein
LOC_Os03g40920	0.815413	0	0	3	22739267	22743374	expressed protein	AT3G46430.1	0	0
LOC_Os03g41170	0.866794	0	0	3	22892396	22895558	expressed protein	0	0	0
LOC_Os03g41229	0.86077	0	0	3	22930270	22937157	expressed protein	0	0	0
LOC_Os03g41280	0.822506	0	0	3	22947541	22950581	expressed protein	0	0	0
LOC_Os03g41419	0.86365	0	0	3	23048222	23053499	serpin domain containing protein, putative, expressed	AT1G47710.1	0	Serine protease inhibitor (SERPIN) family protein
LOC_Os03g41438	0.963685	0	0	3	23054583	23068315	serpin domain containing protein, putative, expressed	AT1G47710.1	0	Serine protease inhibitor (SERPIN) family protein
LOC_Os03g41675	0.797389	0	0	3	23157870	23159127	expressed protein	AT1G13980.1	EMB30,GN,VAN7	sec7 domain-containing protein
LOC_Os03g41820	0.834669	0	0	3	23221526	23221927	expressed protein	0	0	0
LOC_Os03g42190	0.782563	0	0	3	23464716	23466453	expressed protein	0	0	0
LOC_Os03g42350	0.887013	0	0	3	23556180	23562967	ankyrin, putative, expressed	AT3G04710.2	0	ankyrin repeat family protein
LOC_Os03g42600	0.805838	0	0	3	23715172	23715759	expressed protein	0	0	0
LOC_Os03g42690	0.734104	0	0	3	23774090	23778184	transposon protein, putative, CACTA, En/Spm sub-class, expressed	0	0	0
LOC_Os03g43114	0.820422	0	0	3	24049172	24053785	expressed protein	0	0	0
LOC_Os03g44040	0.805323	0	0	3	24754164	24754773	expressed protein	0	0	0
LOC_Os03g44210	0.843359	0	0	3	24842043	24845659	expressed protein	AT4G18520.1	0	Pentatricopeptide repeat (PPR) superfamily protein
LOC_Os03g44230	0.760734	0	0	3	24850172	24854377	transmembrane amino acid transporter protein, putative, expressed	AT2G39890.1	ATPROT1,PROT1	proline transporter 1
LOC_Os03g44710	0.824414	0	0	3	25197057	25206961	YABBY domain containing protein, putative, expressed	AT2G26580.1	YAB5	plant-specific transcription factor YABBY family protein
LOC_Os03g44880	0.859641	0	0	3	25315697	25317399	Cupin domain containing protein, expressed	AT1G09560.1	GLP5	germin-like protein 5
LOC_Os03g45220	0.891853	0	0	3	25537496	25538099	expressed protein	0	0	0
LOC_Os03g45230	0.779733	0	0	3	25538862	25540143	expressed protein	0	0	0
LOC_Os03g45519	0.868986	0	0	3	25686161	25693707	transposon protein, putative, CACTA, En/Spm sub-class, expressed	0	0	0
LOC_Os03g45779	0.757518	0	0	3	25859575	25861088	expressed protein	0	0	0
LOC_Os03g45970	0.894818	0	0	3	25978468	25990239	expressed protein	0	0	0
LOC_Os03g46420	0.79573	0	0	3	26246553	26247660	expressed protein	0	0	0
LOC_Os03g46424	0.738068	0	0	3	26251599	26251847	expressed protein	0	0	0
LOC_Os03g47050	0.896989	0	0	3	26617086	26618334	expressed protein	0	0	0
LOC_Os03g47169	0.917515	0	0	3	26693979	26695287	Peptidase family C50, putative, expressed	0	0	0
LOC_Os03g47550	0.863148	0	0	3	26885725	26888295	expressed protein	AT2G37680.1	0	0
LOC_Os03g47564	0.771466	0	0	3	26898279	26899526	expressed protein	0	0	0
LOC_Os03g47650	0.945258	0	0	3	26988322	26995548	ankyrin, putative, expressed	AT3G04710.1	0	ankyrin repeat family protein
LOC_Os03g47670	0.777079	0	0	3	27002204	27005965	ankyrin repeat family protein, putative, expressed	0	0	0
LOC_Os03g47780	0.80228	0	0	3	27120029	27123813	WD repeat-containing protein, putative, expressed	AT3G18140.1	0	Transducin/WD40 repeat-like superfamily protein
LOC_Os03g48110	0.77414	0	0	3	27364958	27365242	expressed protein	AT1G67350.1	0	0
LOC_Os03g48310	0.75343	0	0	3	27510164	27517321	plasma membrane ATPase, putative, expressed	AT5G62670.1	AHA11,HA11	H(+)-ATPase 11
LOC_Os03g48370	0.908231	0	0	3	27536734	27543081	disease resistance RPP13-like protein 1, putative, expressed	AT3G14470.1	0	NB-ARC domain-containing disease resistance protein
LOC_Os03g48430	0.847293	0	0	3	27580909	27582212	1-aminocyclopropane-1-carboxylate oxidase homolog 4, putative, expressed	AT1G06650.2	0	2-oxoglutarate (2OG) and Fe(II)-dependent oxygenase superfamily protein
LOC_Os03g48920	0.802652	0	0	3	27854761	27858506	DUF1517 domain containing protein, putative, expressed	AT1G54520.1	0	0
LOC_Os03g48930	0.767766	0	0	3	27858609	27861077	peptidase, T1 family, putative, expressed	AT4G14800.1	PBD2	20S proteasome beta subunit D2
LOC_Os03g49350	0.851058	0	0	3	28091611	28094613	lipozygenase protein, putative, expressed	AT3G22400.1	LOX5	PLAT/LH2 domain-containing lipoxygenase family protein
LOC_Os03g49380	0.844002	0	0	3	28106903	28113300	lipoxygenase, putative, expressed	AT3G22400.1	LOX5	PLAT/LH2 domain-containing lipoxygenase family protein
LOC_Os03g49400	0.874047	0	0	3	28116620	28124217	ethylene-insensitive protein, putative, expressed	AT5G03280.1	ATEIN2,CKR1,EIN2,ERA3,ORE2,ORE3,PIR2	NRAMP metal ion transporter family protein
LOC_Os03g50010	0.861891	0	0	3	28533089	28541241	toc64, putative, expressed	AT3G17970.1	atToc64-III,TOC64-III	translocon at the outer membrane of chloroplasts 64-III
LOC_Os03g50230	0.77996	0	0	3	28638302	28643637	protein kinase, putative, expressed	AT3G25840.1	0	Protein kinase superfamily protein
LOC_Os03g50330	0.85133	0	0	3	28708585	28716214	CAMK_KIN1/SNF1/Nim1_like.18 - CAMK includes calcium/calmodulin depedent protein kinases, expressed	AT5G60550.1	ATSNAK1,GRIK2	geminivirus rep interacting kinase 2
LOC_Os03g50350	0.756792	0	0	3	28730884	28736333	coatomer alpha subunit, putative, expressed	AT1G62020.1	0	Coatomer, alpha subunit
LOC_Os03g50470	0.843676	0	0	3	28804844	28810296	expressed protein	0	0	0
LOC_Os03g50500	0.717892	0	0	3	28830826	28836835	PPR repeat domain containing protein, putative, expressed	AT4G01570.1	0	Tetratricopeptide repeat (TPR)-like superfamily protein
LOC_Os03g50620	0.88068	0	0	3	28901044	28906929	ATP binding protein, putative, expressed	AT4G12790.1	0	P-loop containing nucleoside triphosphate hydrolases superfamily protein
LOC_Os03g50740	0.813835	0	0	3	28963837	28975281	retrotransposon protein, putative, SINE subclass, expressed	0	0	0
LOC_Os03g50980	0.750835	0	0	3	29126787	29134966	ATSIZ1/SIZ1, putative, expressed	AT5G60410.4	ATSIZ1,SIZ1	DNA-binding protein with MIZ/SP-RING zinc finger, PHD-finger and SAP domain
LOC_Os03g51030	0.836024	0	0	3	29168142	29176095	phytochrome A, putative, expressed	AT1G09570.1	FHY2,FRE1,HY8,PHYA	phytochrome A
LOC_Os03g51090	0.786936	0	0	3	29209943	29212204	OsFBDUF17 - F-box and DUF domain containing protein, expressed	AT5G55150.1	0	Protein of unknown function (DUF295)
LOC_Os03g51110	0.755	0	0	3	29236174	29238382	MYB family transcription factor, putative, expressed	AT1G17950.1	ATMYB52,BW52,MYB52	myb domain protein 52
LOC_Os03g51220	0.873769	0	0	3	29296088	29302092	SWI/SNF-related matrix-associated actin-dependent regulator of chromatin subfamily C member, putative, expressed	AT4G34430.3	ATSWI3D,CHB3	DNA-binding family protein
LOC_Os03g51260	0.824908	0	0	3	29323875	29326368	expressed protein	0	0	0
LOC_Os03g51430	0.837691	0	0	3	29421116	29425439	SEC14 cytosolic factor family protein, putative, expressed	AT1G75170.1	0	Sec14p-like phosphatidylinositol transfer family protein
LOC_Os03g51610	0.801305	0	0	3	29535971	29543274	Inositol 1, 3, 4-trisphosphate 5/6-kinase, putative, expressed	AT4G08170.2	0	Inositol 1,3,4-trisphosphate 5/6-kinase family protein
LOC_Os03g51680	0.83152	0	0	3	29592966	29595799	fanconi anemia L, putative, expressed	AT5G65740.2	0	zinc ion binding
LOC_Os03g51950	0.815606	0	0	3	29794698	29797800	expressed protein	AT5G65840.1	0	Thioredoxin superfamily protein
LOC_Os03g52780	0.821582	0	0	3	30258841	30262238	expressed protein	AT2G15860.1	0	0
LOC_Os03g53170	0.909023	0	0	3	30502405	30507088	pentatricopeptide, putative, expressed	AT3G04750.1	0	Tetratricopeptide repeat (TPR)-like superfamily protein
LOC_Os03g53600	0.786079	0	0	3	30736467	30740258	HTH DNA-binding protein, putative, expressed	AT4G17420.1	0	Tryptophan RNA-binding attenuator protein-like
LOC_Os03g53770	0.753989	0	0	3	30825413	30828133	RNA recognition motif containing protein, putative, expressed	AT5G32450.1	0	RNA binding (RRM/RBD/RNP motifs) family protein
LOC_Os03g53845	0.805471	0	0	3	30875922	30876765	expressed protein	0	0	0
LOC_Os03g54084	0.753794	0	0	3	31004724	31009782	phytochrome C, putative, expressed	AT5G35840.1	PHYC	phytochrome C
LOC_Os03g54150	0.78112	0	0	3	31027479	31032567	expressed protein	AT1G69060.1	0	Chaperone DnaJ-domain superfamily protein
LOC_Os03g54200	0.908247	0	0	3	31077576	31079854	expressed protein	0	0	0
LOC_Os03g54220	0.823224	0	0	3	31082636	31087238	expressed protein	0	0	0
LOC_Os03g55010	0.87671	0	0	3	31281994	31284676	UDP-glucoronosyl and UDP-glucosyl transferase domain containing protein, expressed	AT3G02100.1	0	UDP-Glycosyltransferase superfamily protein
LOC_Os03g55150	0.786972	0	0	3	31388383	31390881	eukaryotic translation initiation factor 5A, putative, expressed	AT1G13950.1	ATELF5A-1,EIF-5A,EIF5A,ELF5A-1	eukaryotic elongation factor 5A-1
LOC_Os03g55200	0.790457	0	0	3	31410884	31413346	ORC5 - Putative origin recognition complex subunit 5, expressed	AT4G29910.1	ATORC5,ORC5	origin recognition complex protein 5
LOC_Os03g55250	0.842278	0	0	3	31448617	31449816	cytochrome P450 81E1, putative, expressed	AT5G57220.1	CYP81F2	cytochrome P450, family 81, subfamily F, polypeptide 2
LOC_Os03g55460	0.914543	0	0	3	31548248	31550751	expressed protein	0	0	0
LOC_Os03g55640	0.787245	0	0	3	31682043	31685057	OsSigP2 - Putative Type I Signal Peptidase homologue; employs a putative Ser/Lys catalytic dyad, expressed	AT2G30440.1	TPP	thylakoid processing peptide
LOC_Os03g56160	0.923131	0	0	3	32008400	32010658	lectin-like receptor kinase 7, putative, expressed	AT3G53810.1	0	Concanavalin A-like lectin protein kinase family protein
LOC_Os03g56460	0.833573	0	0	3	32175133	32182101	glucose-6-phosphate isomerase, putative, expressed	AT5G42740.1	0	Sugar isomerase (SIS) family protein
LOC_Os03g57050	0.91094	0	0	3	32523629	32525279	expressed protein	0	0	0
LOC_Os03g57140	0.861686	0	0	3	32581975	32584584	GLTP domain containing protein, putative, expressed	AT2G34690.1	ACD11	Glycolipid transfer protein (GLTP) family protein
LOC_Os03g57200	0.913943	0	0	3	32619182	32620289	glutathione S-transferase, putative, expressed	AT1G78380.1	ATGSTU19,GST8,GSTU19	glutathione S-transferase TAU 19
LOC_Os03g57300	0.827679	0	0	3	32679834	32691068	expressed protein	AT5G16280.1	0	Tetratricopeptide repeat (TPR)-like superfamily protein
LOC_Os03g57349	0.874099	0	0	3	32715318	32716309	expressed protein	0	0	0
LOC_Os03g57420	0.749559	0	0	3	32739717	32742759	ML domain protein, putative, expressed	AT3G11780.1	0	MD-2-related lipid recognition domain-containing protein / ML domain-containing protein
LOC_Os03g57490	0.872596	0	0	3	32778387	32782701	fasciclin domain containing protein, expressed	AT2G35860.1	FLA16	FASCICLIN-like arabinogalactan protein 16 precursor
LOC_Os03g57560	0.930849	0	0	3	32813980	32822980	piwi domain containing protein, expressed	AT1G48410.2	AGO1	Stabilizer of iron transporter SufD / Polynucleotidyl transferase
LOC_Os03g57580	0.80959	0	0	3	32829131	32832506	expressed protein	0	0	0
LOC_Os03g57760	0.792886	0	0	3	32911203	32915131	25.3 kDa vesicle transport protein, putative, expressed	AT1G11890.1	ATSEC22,SEC22	Synaptobrevin family protein
LOC_Os03g57880	0.875694	0	0	3	32970882	32973317	glucan endo-1,3-beta-glucosidase precursor, putative, expressed	AT2G19440.1	0	O-Glycosyl hydrolases family 17 protein
LOC_Os03g57900	0.798614	0	0	3	32982032	32982969	zinc finger A20 and AN1 domain-containing stress-associated protein, putative, expressed	AT2G36320.1	0	A20/AN1-like zinc finger family protein
LOC_Os03g58000	0.916244	0	0	3	33031121	33032581	expressed protein	0	0	0
LOC_Os03g58160	0.807843	0	0	3	33105828	33109091	heat stress transcription factor, putative, expressed	AT3G22830.1	AT-HSFA6B,HSFA6B	heat shock transcription factor A6B
LOC_Os03g58480	0.76379	0	0	3	33310411	33314967	seed specific protein Bn15D14A, putative, expressed	AT1G54460.1	0	TPX2 (targeting protein for Xklp2) protein family
LOC_Os03g58570	0.782928	0	0	3	33346109	33349987	WD domain, G-beta repeat domain containing protein, expressed	AT3G52190.1	PHF1	phosphate transporter traffic facilitator1
LOC_Os03g58890	0.793927	0	0	3	33522519	33524525	oxidoreductase, putative, expressed	AT3G28480.1	0	Oxoglutarate/iron-dependent oxygenase
LOC_Os03g59550	0.764599	0	0	3	33894809	33899648	RNA recognition motif containing protein, putative, expressed	AT1G51510.1	Y14	RNA-binding (RRM/RBD/RNP motifs) family protein
LOC_Os03g59700	0.893653	0	0	3	33995585	33998683	peptidyl-prolyl cis-trans isomerase, putative, expressed	AT2G38730.1	0	Cyclophilin-like peptidyl-prolyl cis-trans isomerase family protein
LOC_Os03g59720	0.759137	0	0	3	34000927	34002390	ribosomal protein L36 containing protein, expressed	AT5G20180.1	0	Ribosomal protein L36
LOC_Os03g59774	0.855146	0	0	3	34039023	34045065	expressed protein	0	0	0
LOC_Os03g59880	0.888557	0	0	3	34088936	34090111	expressed protein	AT5G50260.1	0	Cysteine proteinases superfamily protein
LOC_Os03g60250	0.819629	0	0	3	34267483	34268718	membrane associated DUF588 domain containing protein, putative, expressed	AT2G38480.1	0	Uncharacterised protein family (UPF0497)
LOC_Os03g60500	0.959381	0	0	3	34391431	34393235	expressed protein	AT1G31450.1	0	Eukaryotic aspartyl protease family protein
LOC_Os03g60509	0.713665	0	0	3	34394493	34395664	expressed protein	0	0	0
LOC_Os03g60992	0.816309	0	0	3	34646212	34653500	expressed protein	AT5G10920.1	0	L-Aspartase-like family protein
LOC_Os03g61280	0.808391	0	0	3	34797500	34800810	OsMan05 - Endo-Beta-Mannanase, expressed	AT5G66460.1	0	Glycosyl hydrolase superfamily protein
LOC_Os03g61340	0.882828	0	0	3	34820685	34823529	hydrolase, alpha/beta fold family domain containing protein, expressed	AT4G02340.1	0	alpha/beta-Hydrolases superfamily protein
LOC_Os03g61740	0.788542	0	0	3	35002598	35004190	sex determination protein tasselseed-2, putative, expressed	AT3G29250.2	0	NAD(P)-binding Rossmann-fold superfamily protein
LOC_Os03g61920	0.843483	0	0	3	35100038	35103600	electron transfer flavoprotein subunit alpha, mitochondrial precursor, putative, expressed	AT1G50940.1	ETFALPHA	electron transfer flavoprotein alpha
LOC_Os03g62040	0.903733	0	0	3	35150338	35153150	retrotransposon protein, putative, unclassified, expressed	0	0	0
LOC_Os03g62070	0.795851	0	0	3	35164707	35169032	hydrolase, putative, expressed	AT3G02875.1	ILR1	Peptidase M20/M25/M40 family protein
LOC_Os03g62270	0.779616	0	0	3	35266202	35269749	MATE efflux family protein, putative, expressed	AT1G71870.1	0	MATE efflux family protein
LOC_Os03g62340	0.806492	0	0	3	35312451	35317359	protein kinase family protein, putative, expressed	AT1G77280.1	0	Protein kinase protein with adenine nucleotide alpha hydrolases-like domain
LOC_Os03g62379	0.748756	0	0	3	35335570	35337104	MYB family transcription factor, putative, expressed	AT4G39160.2	0	Homeodomain-like superfamily protein
LOC_Os03g62388	0.842934	0	0	3	35337929	35340584	expressed protein	AT4G39160.2	0	Homeodomain-like superfamily protein
LOC_Os03g62430	0.819023	0	0	3	35360733	35365166	OsWAK28 - OsWAK receptor-like protein kinase, expressed	AT4G31100.1	0	wall-associated kinase, putative
LOC_Os03g62490	0.754842	0	0	3	35382689	35385192	prohibitin-2, putative, expressed	AT1G03860.1	ATPHB2,PHB2	prohibitin 2
LOC_Os03g62539	0.935434	0	0	3	35410423	35412622	expressed protein	0	0	0
LOC_Os03g62550	0.797394	0	0	3	35414074	35416036	retrotransposon protein, putative, unclassified, expressed	0	0	0
LOC_Os03g62580	0.846444	0	0	3	35424469	35428088	vacuolar sorting protein, putative, expressed	AT3G19770.1	ATVPS9A,VPS9,VPS9A	Vacuolar sorting protein 9 (VPS9) domain
LOC_Os03g62670	0.809634	0	0	3	35467630	35469813	expressed protein	AT2G43940.1	ATHOL3,HOL3	S-adenosyl-L-methionine-dependent methyltransferases superfamily protein
LOC_Os03g62680	0.867425	0	0	3	35470284	35473955	expressed protein	AT2G31870.2	TEJ	Poly (ADP-ribose) glycohydrolase (PARG)
LOC_Os03g62700	0.717917	0	0	3	35480584	35486347	protein kinase, putative, expressed	AT3G59350.1	0	Protein kinase superfamily protein
LOC_Os03g62810	0.826784	0	0	3	35533575	35536741	transposon protein, putative, unclassified, expressed	0	0	0
LOC_Os03g62870	0.81437	0	0	3	35562754	35565063	DNA-directed RNA polymerases I, II, and III subunit RPABC3, putative, expressed	AT3G59600.1	NRPB8B,NRPD8B,NRPE8B	RNA polymerase Rpb8
LOC_Os03g62910	0.926857	0	0	3	35589750	35596069	expressed protein	0	0	0
LOC_Os03g63010	0.964015	0	0	3	35625601	35629619	plastid terminal oxidase, putative, expressed	AT4G22260.1	IM,IM1	Alternative oxidase family protein
LOC_Os03g63140	0.774362	0	0	3	35689442	35692388	nitrate-induced NOI protein, expressed	AT3G25070.1	RIN4	RPM1 interacting protein 4
LOC_Os03g63250	0.910983	0	0	3	35736065	35741607	brefeldin A-sensitive Golgi protein-like, putative, expressed	AT4G24840.1	0	0
LOC_Os03g63260	0.744135	0	0	3	35741792	35748174	pentatricopeptide, putative, expressed	AT1G77010.1	0	Pentatricopeptide repeat (PPR) superfamily protein
LOC_Os03g63920	0.767801	0	0	3	36114020	36119721	KAP-2, putative, expressed	0	0	0
LOC_Os03g63999	0.898952	0	0	3	36171632	36172326	expressed protein	0	0	0
LOC_Os03g64010	0.933873	0	0	3	36174727	36175392	expressed protein	0	0	0
LOC_Os03g64340	0.771106	0	0	3	36366368	36367770	heavy metal-associated domain containing protein, expressed	AT5G24580.1	0	Heavy metal transport/detoxification superfamily protein
LOC_Os03g64415	0.891386	0	0	3	36402736	36405403	kinesin motor domain containing protein, putative, expressed	AT4G05190.1	ATK5	kinesin 5
LOC_Os04g01130	0.789189	0	0	4	89024	97924	chromatin modification-related protein EAF3, putative, expressed	AT4G37280.1	0	MRG family protein
LOC_Os04g01310	0.884169	0	0	4	240548	243305	serine/threonine-protein kinase receptor precursor, putative, expressed	AT2G19130.1	0	S-locus lectin protein kinase family protein
LOC_Os04g01320	0.879473	0	0	4	246303	249229	serine/threonine-protein kinase receptor precursor, putative, expressed	AT2G19130.1	0	S-locus lectin protein kinase family protein
LOC_Os04g01674	0.919064	0	0	4	453419	457132	erythronate-4-phosphate dehydrogenase domain containing protein, expressed	AT1G12550.1	0	D-isomer specific 2-hydroxyacid dehydrogenase family protein
LOC_Os04g01710	0.759628	0	0	4	471100	472891	cysteine proteinase At4g11310 precursor, putative, expressed	AT1G29090.1	0	Cysteine proteinases superfamily protein
LOC_Os04g01970	0.902463	0	0	4	602300	608879	SWI/SNF-related matrix-associated actin-dependent regulator of chromatin subfamily C member, putative, expressed	AT4G34430.3	ATSWI3D,CHB3	DNA-binding family protein
LOC_Os04g02030	0.880514	0	0	4	639804	643202	rp1, putative, expressed	AT3G14460.1	0	LRR and NB-ARC domains-containing disease resistance protein
LOC_Os04g02060	0.791146	0	0	4	657471	658410	expressed protein	0	0	0
LOC_Os04g02110	0.817027	0	0	4	681115	687716	disease resistance protein RGA3, putative, expressed	AT3G14460.1	0	LRR and NB-ARC domains-containing disease resistance protein
LOC_Os04g02450	0.913481	0	0	4	888474	890756	rust-resistance protein Lr21, putative, expressed	AT3G14460.1	0	LRR and NB-ARC domains-containing disease resistance protein
LOC_Os04g02530	0.89608	0	0	4	937893	943051	expressed protein	0	0	0
LOC_Os04g02550	0.765787	0	0	4	944632	946752	expressed protein	0	0	0
LOC_Os04g02620	0.804193	0	0	4	984543	987069	oxidoreductase, short chain dehydrogenase/reductase family, putative, expressed	AT1G67730.1	ATKCR1,KCR1,YBR159	beta-ketoacyl reductase 1
LOC_Os04g02640	0.776314	0	0	4	997304	999140	3-ketoacyl-CoA synthase 6, putative, expressed	AT1G68530.1	CER6,CUT1,G2,KCS6,POP1	3-ketoacyl-CoA synthase 6
LOC_Os04g02650	0.746554	0	0	4	999640	1002381	expressed protein	AT2G17940.1	0	Plant protein of unknown function (DUF827)
LOC_Os04g02730	0.837802	0	0	4	1046902	1054004	tRNA-dihydrouridine synthase 3-like, putative, expressed	AT4G38890.1	0	FMN-linked oxidoreductases superfamily protein
LOC_Os04g02754	0.825172	0	0	4	1054609	1070954	amidase family protein, putative, expressed	AT1G08980.1	AMI1,ATAMI1,ATTOC64-I,TOC64-I	amidase 1
LOC_Os04g02780	0.743017	0	0	4	1073401	1076455	amidase family protein, putative, expressed	AT1G08980.1	AMI1,ATAMI1,ATTOC64-I,TOC64-I	amidase 1
LOC_Os04g02820	0.742033	0	0	4	1093337	1098664	elongation factor, putative, expressed	AT1G56070.1	LOS1	Ribosomal protein S5/Elongation factor G/III/V family protein
LOC_Os04g02860	0.804671	0	0	4	1113475	1118619	disease resistance protein RPM1, putative, expressed	AT3G07040.1	RPM1,RPS3	NB-ARC domain-containing disease resistance protein
LOC_Os04g02920	0.901248	0	0	4	1160646	1166868	leucine-rich repeat family protein, putative, expressed	AT1G74170.1	AtRLP13,RLP13	receptor like protein 13
LOC_Os04g02960	0.868859	0	0	4	1184349	1197096	OsSub32 - Putative Subtilisin homologue, expressed	0	0	0
LOC_Os04g02970	0.958987	0	0	4	1201202	1202917	subtilisin-like protease precursor, putative, expressed	AT5G11940.1	0	Subtilase family protein
LOC_Os04g03050	0.880824	0	0	4	1248450	1260291	OsSub34 - Putative Subtilisin homologue, expressed	AT4G10520.1	0	Subtilase family protein
LOC_Os04g03180	0.812192	0	0	4	1329656	1336698	disease resistance protein, putative, expressed	AT1G74190.1	AtRLP15,RLP15	receptor like protein 15
LOC_Os04g03796	0.733049	0	0	4	1702003	1706664	OsSub37 - Putative Subtilisin homologue, expressed	AT4G10540.1	0	Subtilase family protein
LOC_Os04g03860	0.910469	0	0	4	1754439	1759865	expressed protein	AT1G15780.1	0	0
LOC_Os04g03884	0.836463	0	0	4	1774809	1778296	transposon protein, putative, CACTA, En/Spm sub-class, expressed	0	0	0
LOC_Os04g04640	0.841932	0	0	4	2220873	2234260	decarboxylase, putative, expressed	AT1G43710.1	emb1075	Pyridoxal phosphate (PLP)-dependent transferases superfamily protein
LOC_Os04g04950	0.830168	0	0	4	2390278	2398419	copper methylamine oxidase precursor, putative, expressed	AT2G42490.1	0	Copper amine oxidase family protein
LOC_Os04g04980	0.844022	0	0	4	2413801	2415039	pyridoxal-dependent decarboxylase protein, putative, expressed	0	0	0
LOC_Os04g05080	0.881459	0	0	4	2511483	2514711	vacuolar ATP synthase subunit F, putative, expressed	AT4G02620.1	0	vacuolar ATPase subunit F family protein
LOC_Os04g05580	0.907132	0	0	4	2826150	2830476	kinase, putative, expressed	AT5G10530.1	0	Concanavalin A-like lectin protein kinase family protein
LOC_Os04g05650	0.902387	0	0	4	2890372	2891360	expressed protein	0	0	0
LOC_Os04g06500	0.889844	0	0	4	3424465	3427091	expressed protein	AT5G45540.1	0	Protein of unknown function (DUF594)
LOC_Os04g06520	0.812576	0	0	4	3410728	3412439	expressed protein	0	0	0
LOC_Os04g06590	0.82802	0	0	4	3465245	3470783	expressed protein	AT5G45540.1	0	Protein of unknown function (DUF594)
LOC_Os04g06734	0.88211	0	0	4	3539703	3547962	expressed protein	0	0	0
LOC_Os04g06850	0.92276	0	0	4	3609046	3613651	expressed protein	AT5G45470.1	0	Protein of unknown function (DUF594)
LOC_Os04g06910	0.924495	0	0	4	3648178	3650355	expressed protein	AT5G45480.1	0	Protein of unknown function (DUF594)
LOC_Os04g07130	0.778366	0	0	4	3783281	3784338	expressed protein	0	0	0
LOC_Os04g07280	0.934874	0	0	4	3865931	3869271	AGAP002737-PA, putative, expressed	0	0	0
LOC_Os04g07830	0.90266	0	0	4	4169608	4170828	expressed protein	0	0	0
LOC_Os04g07890	0.916629	0	0	4	4216641	4218582	AGAP002737-PA, putative, expressed	0	0	0
LOC_Os04g07920	0.901149	0	0	4	4225728	4226848	expressed protein	0	0	0
LOC_Os04g08034	0.863348	0	0	4	4274956	4285260	ZOS4-02 - C2H2 zinc finger protein, expressed	AT5G51230.2	AtEMF2,CYR1,EMF2,VEF2	VEFS-Box of polycomb protein
LOC_Os04g08180	0.868399	0	0	4	4349134	4352198	expressed protein	0	0	0
LOC_Os04g08190	0.932353	0	0	4	4353140	4355614	expressed protein	AT5G45540.1	0	Protein of unknown function (DUF594)
LOC_Os04g08310	0.832796	0	0	4	4436856	4441657	expressed protein	AT2G45980.1	0	0
LOC_Os04g08550	0.773925	0	0	4	4637978	4640929	oxidoreductase, aldo/keto reductase family protein, putative, expressed	AT1G59960.1	0	NAD(P)-linked oxidoreductase superfamily protein
LOC_Os04g09620	0.87028	0	0	4	5167705	5170461	expressed protein	0	0	0
LOC_Os04g09860	0.788233	0	0	4	5292922	5293600	actin, putative, expressed	0	0	0
LOC_Os04g09920	0.758006	0	0	4	5332329	5334479	cytochrome P450, putative, expressed	AT3G26300.1	CYP71B34	cytochrome P450, family 71, subfamily B, polypeptide 34
LOC_Os04g10530	0.925868	0	0	4	5727999	5731952	amidase, putative, expressed	AT4G34880.1	0	Amidase family protein
LOC_Os04g10760	0.80694	0	0	4	5850390	5851361	expressed protein	0	0	0
LOC_Os04g10940	0.768497	0	0	4	5931174	5931871	expressed protein	0	0	0
LOC_Os04g11440	0.847571	0	0	4	6255954	6258351	F-box protein interaction domain containing protein, expressed	0	0	0
LOC_Os04g11524	0.886412	0	0	4	6306223	6309507	retrotransposon protein, putative, unclassified, expressed	0	0	0
LOC_Os04g11820	0.858461	0	0	4	6475332	6481870	white-brown complex homolog protein, putative, expressed	AT5G60740.1	0	ABC transporter family protein
LOC_Os04g11980	0.779095	0	0	4	6567884	6568651	expressed protein	0	0	0
LOC_Os04g12010	0.872591	0	0	4	6593196	6595832	glycosyltransferase, putative, expressed	AT3G18180.1	0	Glycosyltransferase family 61 protein
LOC_Os04g12080	0.729224	0	0	4	6634002	6638846	TKL_IRAK_DUF26-lc.7 - DUF26 kinases have homology to DUF26 containing loci, expressed	AT4G23190.1	AT-RLK3,CRK11	cysteine-rich RLK (RECEPTOR-like protein kinase) 11
LOC_Os04g12140	0.89215	0	0	4	6683481	6693010	expressed protein	AT1G08050.1	0	Zinc finger (C3HC4-type RING finger) family protein
LOC_Os04g12390	0.83752	0	0	4	6833910	6842367	transposon protein, putative, CACTA, En/Spm sub-class, expressed	0	0	0
LOC_Os04g12530	0.777178	0	0	4	6924995	6926957	amino acid transporter family protein, putative, expressed	AT2G39130.1	0	Transmembrane amino acid transporter family protein
LOC_Os04g12580	0.846385	0	0	4	6966603	6969039	receptor-like protein kinase, putative, expressed	AT5G60900.1	RLK1	receptor-like protein kinase 1
LOC_Os04g12830	0.906038	0	0	4	7084934	7088113	expressed protein	AT3G46530.1	RPP13	NB-ARC domain-containing disease resistance protein
LOC_Os04g12850	0.877316	0	0	4	7100661	7100975	expressed protein	0	0	0
LOC_Os04g12900	0.770151	0	0	4	7128690	7130895	glucosyltransferase, putative, expressed	AT1G05680.1	UGT74E2	Uridine diphosphate glycosyltransferase 74E2
LOC_Os04g12920	0.847447	0	0	4	7137216	7137651	expressed protein	0	0	0
LOC_Os04g12980	0.751533	0	0	4	7163748	7166406	UDP-glucoronosyl/UDP-glucosyl transferase, putative, expressed	AT2G43820.1	ATSAGT1,GT,SAGT1,SGT1,UGT74F2	UDP-glucosyltransferase 74F2
LOC_Os04g13210	0.853758	0	0	4	7301573	7312295	multidrug resistance-associated protein, putative, expressed	AT3G62700.1	ATMRP10,MRP10	multidrug resistance-associated protein 10
LOC_Os04g13220	0.888269	0	0	4	7317232	7325788	ABC transporter family protein, putative, expressed	AT2G47800.1	ATMRP4,EST3,MRP4	multidrug resistance-associated protein 4
LOC_Os04g14204	0.788878	0	0	4	7961018	7964447	expressed protein	0	0	0
LOC_Os04g14410	0.879481	0	0	4	8064649	8072284	expressed protein	AT1G77270.1	0	0
LOC_Os04g15580	0.914063	0	0	4	8472824	8476142	serine/threonine-protein kinase receptor precursor, putative, expressed	AT1G11330.1	0	S-locus lectin protein kinase family protein
LOC_Os04g15650	0.863138	0	0	4	8507962	8511064	Leucine Rich Repeat family protein, expressed	AT3G47570.1	0	Leucine-rich repeat protein kinase family protein
LOC_Os04g15920	0.797229	0	0	4	8637041	8639345	dehydrogenase, putative, expressed	AT4G39330.1	ATCAD9,CAD9	cinnamyl alcohol dehydrogenase 9
LOC_Os04g16940	0.958871	0	0	4	9262696	9265370	transposon protein, putative, CACTA, En/Spm sub-class, expressed	0	0	0
LOC_Os04g17500	0.83792	0	0	4	9571289	9577264	expressed protein	0	0	0
LOC_Os04g17730	0.743564	0	0	4	9714196	9715676	hypothetical protein	0	0	0
LOC_Os04g17740	0.76823	0	0	4	9719554	9721627	transposon protein, putative, unclassified, expressed	0	0	0
LOC_Os04g19470	0.756357	0	0	4	10844727	10846174	transposon protein, putative, CACTA, En/Spm sub-class	0	0	0
LOC_Os04g19740	0.914387	0	0	4	11026653	11032683	transketolase, chloroplast precursor, putative, expressed	AT2G45290.1	0	Transketolase
LOC_Os04g20210	0.839853	0	0	4	11263895	11271570	expressed protein	0	0	0
LOC_Os04g20330	0.948612	0	0	4	11375314	11377317	UDP-glucoronosyl/UDP-glucosyl transferase, putative, expressed	AT5G12890.1	0	UDP-Glycosyltransferase superfamily protein
LOC_Os04g20560	0.834523	0	0	4	11477935	11483719	methyl-CpG binding domain containing protein, expressed	AT5G52230.1	MBD13	methyl-CPG-binding domain protein 13
LOC_Os04g20960	0.771191	0	0	4	11764702	11797980	expressed protein	AT5G37590.1	0	Tetratricopeptide repeat (TPR)-like superfamily protein
LOC_Os04g21610	0.813321	0	0	4	12221137	12229111	expressed protein	AT5G10710.1	0	0
LOC_Os04g21660	0.889565	0	0	4	12252480	12258695	AAA-type ATPase family protein, putative, expressed	AT3G05530.1	ATS6A.2,RPT5A	regulatory particle triple-A ATPase 5A
LOC_Os04g21820	0.93893	0	0	4	12364431	12369648	OsWAK33 - OsWAK receptor-like protein OsWAK-RLP, expressed	AT1G21230.1	WAK5	wall associated kinase 5
LOC_Os04g21830	0.758751	0	0	4	12375699	12377387	hypothetical protein	0	0	0
LOC_Os04g22380	0.790266	0	0	4	12661960	12668376	short chain dehydrogenase/reductase protein, putative, expressed	AT4G23420.3	0	NAD(P)-binding Rossmann-fold superfamily protein
LOC_Os04g22390	0.808151	0	0	4	12669800	12673950	short chain dehydrogenase/reductase protein, putative, expressed	AT4G11410.1	0	NAD(P)-binding Rossmann-fold superfamily protein
LOC_Os04g22870	0.823869	0	0	4	12955765	12959917	rpp14 family protein, expressed	AT1G04635.1	EMB1687	ribonuclease P family protein / Rpp14 family protein
LOC_Os04g23040	0.841565	0	0	4	13086288	13089005	expressed protein	0	0	0
LOC_Os04g23140	0.803554	0	0	4	13154099	13155515	expressed protein	0	0	0
LOC_Os04g23580	0.737349	0	0	4	13493211	13498065	xylosyltransferase, putative, expressed	AT1G71070.1	0	Core-2/I-branching beta-1,6-N-acetylglucosaminyltransferase family protein
LOC_Os04g23630	0.95832	0	0	4	13525940	13531038	expressed protein	0	0	0
LOC_Os04g23700	0.879597	0	0	4	13552675	13555333	lectin protein kinase family protein, putative, expressed	AT4G32300.1	SD2-5	S-domain-2 5
LOC_Os04g23739	0.895322	0	0	4	13572007	13583285	transposon protein, putative, CACTA, En/Spm sub-class, expressed	0	0	0
LOC_Os04g23780	0.865996	0	0	4	13595918	13598775	retrotransposon protein, putative, unclassified, expressed	0	0	0
LOC_Os04g24220	0.884097	0	0	4	13863222	13868260	OsWAK32 - OsWAK receptor-like protein kinase, expressed	AT4G31110.1	0	Wall-associated kinase family protein
LOC_Os04g24294	0.877907	0	0	4	13918554	13926029	OsWAK35d - OsWAK short gene, expressed	0	0	0
LOC_Os04g24410	0.856903	0	0	4	13989149	13997590	kinesin heavy chain isolog, putative, expressed	AT4G24175.1	0	0
LOC_Os04g24550	0.871795	0	0	4	14085386	14095095	ATP-binding region, ATPase-like domain containing protein, expressed	AT4G24970.1	0	Histidine kinase-, DNA gyrase B-, and HSP90-like ATPase family protein
LOC_Os04g24610	0.779307	0	0	4	14131645	14135790	expressed protein	AT4G13630.1	0	Protein of unknown function, DUF593
LOC_Os04g25540	0.925937	0	0	4	14804703	14805724	ribosomal protein L27, putative, expressed	AT2G16930.1	0	Ribosomal protein L27 family protein
LOC_Os04g25550	0.836074	0	0	4	14807385	14813241	FACT complex subunit SPT16, putative, expressed	AT4G10710.1	SPT16	global transcription factor C
LOC_Os04g25784	0.807875	0	0	4	14956367	14958704	expressed protein	0	0	0
LOC_Os04g25990	0.768924	0	0	4	15122939	15126278	tRNA methyltransferase complex GCD14 subunit, putative, expressed	AT5G14600.1	0	S-adenosyl-L-methionine-dependent methyltransferases superfamily protein
LOC_Os04g26240	0.817531	0	0	4	15297803	15299683	OsFBDUF21 - F-box and DUF domain containing protein, expressed	0	0	0
LOC_Os04g26320	0.930361	0	0	4	15342548	15345795	mannose-binding lectin, putative, expressed	AT1G19715.2	0	Mannose-binding lectin superfamily protein
LOC_Os04g26350	0.83578	0	0	4	15371729	15375108	Leucine Rich Repeat family protein, expressed	AT4G26090.1	RPS2	NB-ARC domain-containing disease resistance protein
LOC_Os04g26380	0.843213	0	0	4	15388133	15389129	aspartic proteinase-like protein 2 precursor, putative, expressed	AT3G02740.1	0	Eukaryotic aspartyl protease family protein
LOC_Os04g26400	0.824952	0	0	4	15395998	15397808	expressed protein	0	0	0
LOC_Os04g26920	0.815789	0	0	4	15924282	15927475	oxidoreductase, aldo/keto reductase family protein, putative, expressed	AT1G60710.1	ATB2	NAD(P)-linked oxidoreductase superfamily protein
LOC_Os04g27190	0.903932	0	0	4	16057927	16068251	terpene synthase, putative, expressed	AT1G70080.1	0	Terpenoid cyclases/Protein prenyltransferases superfamily protein
LOC_Os04g27250	0.877514	0	0	4	16099450	16102412	expressed protein	0	0	0
LOC_Os04g27340	0.823838	0	0	4	16151639	16162828	terpene synthase, putative, expressed	AT3G14520.1	0	Terpenoid cyclases/Protein prenyltransferases superfamily protein
LOC_Os04g27430	0.896034	0	0	4	16214063	16218619	terpene synthase, putative, expressed	AT3G14490.1	0	Terpenoid cyclases/Protein prenyltransferases superfamily protein
LOC_Os04g27820	0.76904	0	0	4	16436407	16438183	expressed protein	0	0	0
LOC_Os04g28010	0.876093	0	0	4	16536130	16542683	expressed protein	AT5G51340.1	0	Tetratricopeptide repeat (TPR)-like superfamily protein
LOC_Os04g28020	0.861385	0	0	4	16548299	16550868	expressed protein	AT4G14180.1	AtPRD1,PRD1	putative recombination initiation defect 1
LOC_Os04g28050	0.855744	0	0	4	16561961	16566499	expressed protein	0	0	0
LOC_Os04g28210	0.803952	0	0	4	16667099	16672508	verticillium wilt disease resistance protein, putative, expressed	AT2G15080.1	AtRLP19,RLP19	receptor like protein 19
LOC_Os04g28234	0.868092	0	0	4	16684906	16690819	Rf1, mitochondrial precursor, putative, expressed	AT1G63080.1	0	Pentatricopeptide repeat (PPR) superfamily protein
LOC_Os04g28250	0.903406	0	0	4	16693992	16694833	cysteine proteinase inhibitor precursor, putative, expressed	AT2G31980.1	AtCYS2,CYS2	PHYTOCYSTATIN 2
LOC_Os04g28470	0.853599	0	0	4	16860380	16862551	retrotransposon protein, putative, unclassified, expressed	0	0	0
LOC_Os04g28480	0.807859	0	0	4	16863758	16870091	retrotransposon protein, putative, unclassified, expressed	0	0	0
LOC_Os04g28620	0.799915	0	0	4	16945205	16951596	male sterility protein, putative, expressed	AT5G22500.1	FAR1	fatty acid reductase 1
LOC_Os04g28990	0.83997	0	0	4	17180207	17183520	dehydrogenase, putative, expressed	AT4G13010.1	0	Oxidoreductase, zinc-binding dehydrogenase family protein
LOC_Os04g29090	0.786663	0	0	4	17258836	17263132	FAD-binding and arabino-lactone oxidase domains containing protein, putative, expressed	AT2G46740.1	0	D-arabinono-1,4-lactone oxidase family protein
LOC_Os04g29210	0.889107	0	0	4	17319196	17321032	FAD-binding and arabino-lactone oxidase domains containing protein, putative, expressed	AT2G46750.1	0	D-arabinono-1,4-lactone oxidase family protein
LOC_Os04g29350	0.850676	0	0	4	17425173	17437135	retrotransposon protein, putative, unclassified, expressed	0	0	0
LOC_Os04g29424	0.8488	0	0	4	17491799	17496211	retrotransposon protein, putative, LINE subclass, expressed	0	0	0
LOC_Os04g29550	0.841138	0	0	4	17560646	17561444	RIPER2 - Ripening-related family protein precursor, expressed	0	0	0
LOC_Os04g29920	0.947448	0	0	4	17838006	17839902	reticulon domain containing protein, putative, expressed	AT3G54120.1	0	Reticulon family protein
LOC_Os04g29950	0.831841	0	0	4	17865375	17868771	wall-associated receptor kinase, putative, expressed	AT1G21250.1	PRO25,WAK1	cell wall-associated kinase
LOC_Os04g30030	0.898213	0	0	4	17913437	17916778	cysteine-rich receptor-like protein kinase 12 precursor, putative, expressed	AT4G23200.1	CRK12	cysteine-rich RLK (RECEPTOR-like protein kinase) 12
LOC_Os04g30180	0.888529	0	0	4	18012199	18015102	F-box/LRR-repeat protein 14, putative, expressed	AT1G80570.2	0	RNI-like superfamily protein
LOC_Os04g30200	0.89753	0	0	4	18023678	18026030	OsFBL14 - F-box domain and LRR containing protein, expressed	AT1G80570.2	0	RNI-like superfamily protein
LOC_Os04g30410	0.837418	0	0	4	18149868	18153477	expressed protein	0	0	0
LOC_Os04g30490	0.855645	0	0	4	18212826	18216756	MATE efflux family protein, putative, expressed	AT5G52450.1	0	MATE efflux family protein
LOC_Os04g30610	0.779914	0	0	4	18279293	18281498	disease resistance protein RGA2, putative, expressed	AT3G14470.1	0	NB-ARC domain-containing disease resistance protein
LOC_Os04g30740	0.79051	0	0	4	18371602	18375556	mitochondrial import inner membrane translocase subunit Tim17, putative, expressed	AT3G25120.1	0	Mitochondrial import inner membrane translocase subunit Tim17/Tim22/Tim23 family protein
LOC_Os04g30880	0.893705	0	0	4	18452744	18456670	TBC domain containing protein, expressed	AT4G13730.1	0	Ypt/Rab-GAP domain of gyp1p superfamily protein
LOC_Os04g30890	0.883711	0	0	4	18457553	18459056	MYB family transcription factor, putative, expressed	AT5G06110.1	0	DnaJ domain ;Myb-like DNA-binding domain
LOC_Os04g30910	0.806954	0	0	4	18468228	18473815	SAM domain family protein, expressed	AT3G07170.1	0	Sterile alpha motif (SAM) domain-containing protein
LOC_Os04g30930	0.766587	0	0	4	18490353	18494159	NB-ARC domain containing protein, expressed	AT3G14470.1	0	NB-ARC domain-containing disease resistance protein
LOC_Os04g31010	0.948924	0	0	4	18535103	18538577	expressed protein	AT4G22830.2	0	0
LOC_Os04g31030	0.821947	0	0	4	18547278	18550982	nitrate-induced NOI protein, expressed	AT3G25070.1	RIN4	RPM1 interacting protein 4
LOC_Os04g31040	0.869853	0	0	4	18551238	18553801	violaxanthin de-epoxidase, putative, expressed	AT1G08550.1	AVDE1,NPQ1	non-photochemical quenching 1
LOC_Os04g31090	0.893666	0	0	4	18589673	18594068	expressed protein	AT3G48530.1	KING1	SNF1-related protein kinase regulatory subunit gamma 1
LOC_Os04g31110	0.846762	0	0	4	18598867	18601427	expressed protein	AT3G01860.1	0	0
LOC_Os04g31120	0.80571	0	0	4	18602664	18610312	OsFBK14 - F-box domain and kelch repeat containing protein, expressed	AT1G67480.1	0	Galactose oxidase/kelch repeat superfamily protein
LOC_Os04g31140	0.93339	0	0	4	18617174	18619475	expressed protein	0	0	0
LOC_Os04g31270	0.849998	0	0	4	18702706	18707727	EMB1688, putative, expressed	AT1G67440.1	emb1688	Minichromosome maintenance (MCM2/3/5) family protein
LOC_Os04g31410	0.95186	0	0	4	18786420	18787210	RALFL37 - Rapid ALkalinization Factor RALF family protein precursor, expressed	0	0	0
LOC_Os04g31460	0.822393	0	0	4	18823801	18824583	RALFL39 - Rapid ALkalinization Factor RALF family protein precursor, expressed	0	0	0
LOC_Os04g31484	0.887269	0	0	4	18827086	18827448	RALFL20 - Rapid ALkalinization Factor RALF family protein precursor, expressed	0	0	0
LOC_Os04g31520	0.871416	0	0	4	18846262	18846975	RALFL21 - Rapid ALkalinization Factor RALF family protein precursor, expressed	0	0	0
LOC_Os04g31524	0.885432	0	0	4	18847020	18850779	expressed protein	0	0	0
LOC_Os04g31550	0.850036	0	0	4	18869419	18870378	RALFL22 - Rapid ALkalinization Factor RALF family protein precursor, expressed	0	0	0
LOC_Os04g31790	0.880992	0	0	4	19020396	19037720	expressed protein	0	0	0
LOC_Os04g31804	0.88227	0	0	4	19042703	19058654	OsMADS64 - MADS-box family gene with M-alpha type-box, expressed	AT3G30260.1	AGL79	AGAMOUS-like 79
LOC_Os04g31971	0.900626	0	0	4	19148767	19152021	expressed protein	0	0	0
LOC_Os04g32000	0.93643	0	0	4	19158604	19161796	expressed protein	0	0	0
LOC_Os04g32150	0.833671	0	0	4	19283299	19286883	amidohydrolase family protein, expressed	AT2G35450.1	0	catalytics;hydrolases
LOC_Os04g32230	0.806771	0	0	4	19317843	19319529	hypothetical protein	0	0	0
LOC_Os04g32350	0.951377	0	0	4	19398845	19401436	RNA polymerase III RPC4 domain containing protein, expressed	AT5G09380.1	0	RNA polymerase III RPC4
LOC_Os04g32404	0.824811	0	0	4	19430045	19435390	expressed protein	0	0	0
LOC_Os04g32650	0.714502	0	0	4	19677039	19682186	tRNA synthetase class II core domain containing protein, expressed	AT1G29880.1	0	glycyl-tRNA synthetase / glycine--tRNA ligase
LOC_Os04g32800	0.837093	0	0	4	19796270	19798423	basic proline-rich protein, putative, expressed	0	0	0
LOC_Os04g32820	0.814466	0	0	4	19819398	19820459	expressed protein	0	0	0
LOC_Os04g32840	0.918948	0	0	4	19826312	19827902	formin-like protein 20, putative, expressed	0	0	0
LOC_Os04g32930	0.761421	0	0	4	19893384	19896711	DNA cross-link repair 1A protein, putative, expressed	AT3G26680.1	ATSNM1,SNM1	DNA repair metallo-beta-lactamase family protein
LOC_Os04g32940	0.770895	0	0	4	19899895	19903657	Leucine Rich Repeat family protein, expressed	AT1G69550.1	0	disease resistance protein (TIR-NBS-LRR class)
LOC_Os04g33260	0.810873	0	0	4	20117269	20122227	expressed protein	AT3G06868.1	0	0
LOC_Os04g33340	0.875621	0	0	4	20190337	20190988	expressed protein	0	0	0
LOC_Os04g33650	0.759262	0	0	4	20380910	20383986	expressed protein	0	0	0
LOC_Os04g33885	0.830282	0	0	4	20528785	20530320	expressed protein	0	0	0
LOC_Os04g34290	0.720189	0	0	4	20768967	20771417	protein kinase, putative, expressed	AT2G19130.1	0	S-locus lectin protein kinase family protein
LOC_Os04g34320	0.814074	0	0	4	20785327	20787653	S-domain receptor-like protein kinase, putative, expressed	AT2G19130.1	0	S-locus lectin protein kinase family protein
LOC_Os04g34330	0.796418	0	0	4	20790085	20792481	serine/threonine-protein kinase receptor precursor, putative, expressed	AT2G19130.1	0	S-locus lectin protein kinase family protein
LOC_Os04g34420	0.8583	0	0	4	20843256	20845682	serine/threonine-protein kinase receptor precursor, putative, expressed	AT2G19130.1	0	S-locus lectin protein kinase family protein
LOC_Os04g34440	0.85316	0	0	4	20852156	20858471	ubiquitin interaction motif-containing protein, putative, expressed	AT1G43690.1	0	ubiquitin interaction motif-containing protein
LOC_Os04g34530	0.836878	0	0	4	20897565	20902883	integral membrane protein DUF6 containing protein, expressed	AT1G68170.1	0	nodulin MtN21 /EamA-like transporter family protein
LOC_Os04g34600	0.865763	0	0	4	20934819	20936052	abscisic stress-ripening, putative, expressed	0	0	0
LOC_Os04g34700	0.903501	0	0	4	21020556	21022753	hypothetical protein	0	0	0
LOC_Os04g34976	0.844699	0	0	4	21258335	21262830	SET domain containing protein, expressed	AT1G76710.1	ASHH1,SDG26	SET domain group 26
LOC_Os04g35010	0.90078	0	0	4	21276704	21281674	helix-loop-helix DNA-binding domain containing protein, expressed	AT1G49770.1	RGE1,ZOU	basic helix-loop-helix (bHLH) DNA-binding superfamily protein
LOC_Os04g35030	0.885323	0	0	4	21288130	21293643	CSLH3 - cellulose synthase-like family H, expressed	AT2G32530.1	ATCSLB03,ATCSLB3,CSLB03	cellulose synthase-like B3
LOC_Os04g35070	0.80979	0	0	4	21319617	21320638	expressed protein	0	0	0
LOC_Os04g35200	0.859848	0	0	4	21385306	21387592	expressed protein	AT1G21770.1	0	Acyl-CoA N-acyltransferases (NAT) superfamily protein
LOC_Os04g35220	0.915809	0	0	4	21402388	21405386	expressed protein	AT4G17010.1	0	0
LOC_Os04g35380	0.83265	0	0	4	21513469	21519031	expressed protein	AT4G06676.1	0	0
LOC_Os04g35940	0.844344	0	0	4	21912154	21914413	OsFBX135 - F-box domain containing protein, expressed	AT1G78760.1	0	F-box/RNI-like superfamily protein
LOC_Os04g36590	0.799331	0	0	4	22074971	22077951	transposon protein, putative, unclassified, expressed	0	0	0
LOC_Os04g36620	0.781433	0	0	4	22087648	22093262	hydrolase, alpha/beta fold family domain containing protein, expressed	AT4G10050.1	0	esterase/lipase/thioesterase family protein
LOC_Os04g36680	0.722111	0	0	4	22161607	22166249	MLO domain containing protein, putative, expressed	AT4G02600.1	ATMLO1,MLO1	Seven transmembrane MLO family protein
LOC_Os04g36740	0.776685	0	0	4	22192042	22197439	potassium channel SKOR, putative, expressed	AT3G02850.1	SKOR	STELAR K+ outward rectifier
LOC_Os04g37740	0.801679	0	0	4	22441954	22443707	zinc finger, C3HC4 type domain containing protein, expressed	AT5G17600.1	0	RING/U-box superfamily protein
LOC_Os04g37880	0.779524	0	0	4	22530922	22531513	expressed protein	0	0	0
LOC_Os04g37940	0.899283	0	0	4	22562908	22566793	expressed protein	0	0	0
LOC_Os04g38260	0.869447	0	0	4	22761339	22766176	expressed protein	0	0	0
LOC_Os04g38290	0.91784	0	0	4	22784737	22791327	expressed protein	0	0	0
LOC_Os04g38310	0.781259	0	0	4	22795145	22798775	expressed protein	AT4G39860.1	0	0
LOC_Os04g38380	0.716794	0	0	4	22825544	22826598	expressed protein	0	0	0
LOC_Os04g38530	0.832925	0	0	4	22893765	22898657	aldose 1-epimerase, putative, expressed	AT5G15140.1	0	Galactose mutarotase-like superfamily protein
LOC_Os04g38950	0.72613	0	0	4	23139158	23142821	class I glutamine amidotransferase, putative, expressed	AT1G25220.1	ASB1,TRP4,WEI7	anthranilate synthase beta subunit 1
LOC_Os04g39020	0.724717	0	0	4	23171426	23176369	aldehyde dehydrogenase, putative, expressed	AT3G48170.1	ALDH10A9	aldehyde dehydrogenase 10A9
LOC_Os04g39090	0.863559	0	0	4	23228941	23234980	SAM domain containing protein, putative, expressed	AT1G70180.2	0	Sterile alpha motif (SAM) domain-containing protein
LOC_Os04g39190	0.751914	0	0	4	23305691	23311347	cell division protease ftsH homolog 4, putative, expressed	AT3G02450.1	0	cell division protein ftsH, putative
LOC_Os04g39320	0.80724	0	0	4	23408376	23410104	expressed protein	0	0	0
LOC_Os04g39350	0.774603	0	0	4	23422507	23423339	heavy metal associated domain containing protein, expressed	AT5G48290.1	0	Heavy metal transport/detoxification superfamily protein
LOC_Os04g39430	0.74094	0	0	4	23467128	23471594	cytochrome P450, putative, expressed	AT3G50660.1	CLM,CYP90B1,DWF4,PSC1,SAV1,SNP2	Cytochrome P450 superfamily protein
LOC_Os04g39520	0.882111	0	0	4	23527325	23532361	ZOS4-08 - C2H2 zinc finger protein, expressed	AT1G27730.1	STZ,ZAT10	salt tolerance zinc finger
LOC_Os04g39780	0.872017	0	0	4	23698662	23707348	AMP-binding enzyme family protein, expressed	AT1G20480.1	0	AMP-dependent synthetase and ligase family protein
LOC_Os04g39814	0.9778	0	0	4	23715443	23721730	Os4bglu9 - beta-glucosidase homologue, similar to Os4Bglu12 exoglucanase/beta-glucosidase, expressed	AT5G42260.1	BGLU12	beta glucosidase 12
LOC_Os04g39864	0.926613	0	0	4	23735317	23742382	Os4bglu11 - beta-glucosidase homologue, similar to Os4Bglu12 exoglucanase/beta-glucosidase, expressed	AT5G44640.1	BGLU13	beta glucosidase 13
LOC_Os04g39900	0.914921	0	0	4	23762322	23768245	Os4bglu13 - beta-glucosidase homologue, similar to Os4Bglu12 exoglucanase/b-glucosidase, expressed	AT2G44450.1	BGLU15	beta glucosidase 15
LOC_Os04g39930	0.7907	0	0	4	23779181	23781586	receptor-like protein kinase, putative, expressed	AT5G60900.1	RLK1	receptor-like protein kinase 1
LOC_Os04g39980	0.845685	0	0	4	23795409	23797531	gibberellin 20 oxidase 2, putative, expressed	AT1G14130.1	0	2-oxoglutarate (2OG) and Fe(II)-dependent oxygenase superfamily protein
LOC_Os04g40090	0.862137	0	0	4	23867457	23872309	zinc finger, ZZ type family protein, expressed	AT4G24690.1	0	ubiquitin-associated (UBA)/TS-N domain-containing protein / octicosapeptide/Phox/Bemp1 (PB1) domain-containing protein
LOC_Os04g40100	0.75603	0	0	4	23876327	23878958	BTBN11 - Bric-a-Brac, Tramtrack, Broad Complex BTB domain with non-phototropic hypocotyl 3 NPH3 domain, expressed	AT1G67900.1	0	Phototropic-responsive NPH3 family protein
LOC_Os04g40180	0.83778	0	0	4	23912883	23915214	expressed protein	AT3G48350.1	0	Cysteine proteinases superfamily protein
LOC_Os04g40190	0.917881	0	0	4	23915728	23917010	circumsporozoite protein, putative, expressed	0	0	0
LOC_Os04g40250	0.833363	0	0	4	23939269	23942001	expressed protein	0	0	0
LOC_Os04g40310	0.853991	0	0	4	23963996	23967809	dehydrogenase, putative, expressed	AT4G35260.1	IDH-I,IDH1	isocitrate dehydrogenase 1
LOC_Os04g40330	0.870519	0	0	4	23976077	23979533	OsFBX141 - F-box domain containing protein, expressed	AT5G56380.1	0	F-box/RNI-like/FBD-like domains-containing protein
LOC_Os04g40340	0.881651	0	0	4	23984033	23987369	expressed protein	0	0	0
LOC_Os04g40370	0.848159	0	0	4	23998827	24002250	OsFBX142 - F-box domain containing protein, expressed	AT5G56380.1	0	F-box/RNI-like/FBD-like domains-containing protein
LOC_Os04g40420	0.757199	0	0	4	24021401	24026205	SWIRM domain containing protein, expressed	AT2G47620.1	ATSWI3A,CHB1,SWI3A	SWITCH/sucrose nonfermenting 3A
LOC_Os04g40470	0.826008	0	0	4	24049070	24051142	cytochrome P450, putative, expressed	AT3G26310.1	CYP71B35	cytochrome P450, family 71, subfamily B, polypeptide 35
LOC_Os04g40500	0.861101	0	0	4	24060045	24063819	glycosyl hydrolase family 5 protein, putative, expressed	AT1G13130.1	0	Cellulase (glycosyl hydrolase family 5) protein
LOC_Os04g40520	0.868953	0	0	4	24068037	24072124	uncharacterized glycosyltransferase, putative, expressed	AT3G57520.1	AtSIP2,SIP2	seed imbibition 2
LOC_Os04g40830	0.767231	0	0	4	24229225	24236905	cullin family domain containing protein, putative, expressed	AT2G04660.1	APC2	anaphase-promoting complex/cyclosome 2
LOC_Os04g40850	0.76392	0	0	4	24240921	24243770	26S proteasome non-ATPase regulatory subunit 6, putative, expressed	AT4G24820.1	0	26S proteasome, regulatory subunit Rpn7;Proteasome component (PCI) domain
LOC_Os04g41000	0.823866	0	0	4	24330793	24334829	expressed protein	0	0	0
LOC_Os04g41020	0.854202	0	0	4	24339609	24343784	kelch repeat protein, putative, expressed	AT1G51540.1	0	Galactose oxidase/kelch repeat superfamily protein
LOC_Os04g41220	0.967989	0	0	4	24455226	24459050	transposon protein, putative, unclassified, expressed	0	0	0
LOC_Os04g41400	0.803137	0	0	4	24546341	24549172	peptide transporter PTR2, putative, expressed	AT1G59740.1	0	Major facilitator superfamily protein
LOC_Os04g41410	0.854791	0	0	4	24550546	24553400	expressed protein	AT1G27040.1	0	Major facilitator superfamily protein
LOC_Os04g41580	0.82458	0	0	4	24667261	24670983	glycine-rich protein, putative, expressed	AT2G43630.1	0	0
LOC_Os04g41630	0.861153	0	0	4	24691529	24692188	expressed protein	0	0	0
LOC_Os04g41930	0.752353	0	0	4	24844183	24845054	expressed protein	AT4G17940.1	0	Tetratricopeptide repeat (TPR)-like superfamily protein
LOC_Os04g42120	0.895454	0	0	4	24935457	24938782	N-acetyltransferase ESCO2, putative, expressed	AT4G31400.1	CTF7	damaged DNA binding;DNA-directed DNA polymerases
LOC_Os04g42130	0.877562	0	0	4	24940461	24943098	integral membrane transporter family protein, putative, expressed	AT5G25050.1	0	Major facilitator superfamily protein
LOC_Os04g42134	0.778596	0	0	4	24943121	24945222	enhancer of rudimentary protein, putative, expressed	AT5G10810.1	ATER,ER	enhancer of rudimentary protein, putative
LOC_Os04g42360	0.829495	0	0	4	25062518	25067130	expressed protein	0	0	0
LOC_Os04g42444	0.755511	0	0	4	25117981	25120545	expressed protein	0	0	0
LOC_Os04g43310	0.755254	0	0	4	25618620	25619572	expressed protein	AT5G44060.1	0	0
LOC_Os04g43840	0.761493	0	0	4	25959399	25963504	possible lysine decarboxylase domain containing protein, expressed	AT2G28305.1	ATLOG1,LOG1	Putative lysine decarboxylase family protein
LOC_Os04g44220	0.86125	0	0	4	26179449	26184228	MIF4G domain containing protein, putative, expressed	AT2G39260.1	0	binding;RNA binding
LOC_Os04g44730	0.766996	0	0	4	26498847	26503196	lanC-like protein 2, putative, expressed	AT2G20770.1	GCL2	GCR2-like 2
LOC_Os04g44770	0.749526	0	0	4	26511350	26515408	expressed protein	AT3G15420.1	0	Transcription factor TFIIIC, tau55-related protein
LOC_Os04g44950	0.730135	0	0	4	26590612	26592402	short-chain dehydrogenase/reductase, putative, expressed	AT1G01800.1	0	NAD(P)-binding Rossmann-fold superfamily protein
LOC_Os04g44980	0.856509	0	0	4	26611742	26613837	short-chain dehydrogenase/reductase, putative, expressed	AT1G01800.1	0	NAD(P)-binding Rossmann-fold superfamily protein
LOC_Os04g45800	0.76873	0	0	4	27111170	27118481	diacylglycerol kinase, putative, expressed	AT5G23450.1	ATLCBK1,LCBK1	long-chain base (LCB) kinase 1
LOC_Os04g45870	0.761119	0	0	4	27160363	27162692	expressed protein	0	0	0
LOC_Os04g45960	0.809883	0	0	4	27222615	27226399	OsSub42 - Putative Subtilisin homologue, expressed	AT2G19170.1	SLP3	subtilisin-like serine protease 3
LOC_Os04g46100	0.771578	0	0	4	27318314	27323409	expressed protein	AT2G44760.1	0	Domain of unknown function (DUF3598)
LOC_Os04g46190	0.863963	0	0	4	27358198	27361232	ubiquitin carboxyl-terminal hydrolase, family 1, putative, expressed	AT4G17510.1	UCH3	ubiquitin C-terminal hydrolase 3
LOC_Os04g46390	0.794529	0	0	4	27505487	27510048	chaperone protein dnaJ, putative, expressed	AT5G22060.1	ATJ2,J2	DNAJ homologue 2
LOC_Os04g46730	0.765682	0	0	4	27700855	27702773	thioesterase family protein, putative, expressed	AT1G68260.1	0	Thioesterase superfamily protein
LOC_Os04g46940	0.777709	0	0	4	27829775	27835535	copper-transporting ATPase 3, putative, expressed	AT1G63440.1	HMA5	heavy metal atpase 5
LOC_Os04g47010	0.909549	0	0	4	27864085	27866585	expressed protein	AT1G01730.1	0	0
LOC_Os04g47080	0.822185	0	0	4	27949384	27955640	anthocyanin regulatory Lc protein, putative, expressed	AT1G63650.1	ATMYC-2,EGL1,EGL3	basic helix-loop-helix (bHLH) DNA-binding superfamily protein
LOC_Os04g47130	0.803314	0	0	4	27990856	27992387	expressed protein	AT4G00525.1	0	0
LOC_Os04g47200	0.816155	0	0	4	28033103	28034665	expressed protein	0	0	0
LOC_Os04g47550	0.70858	0	0	4	28197590	28200106	expressed protein	0	0	0
LOC_Os04g47570	0.861975	0	0	4	28213207	28218208	protein kinase domain containing protein, expressed	AT3G59410.1	GCN2	protein kinase family protein
LOC_Os04g47650	0.785632	0	0	4	28278496	28278919	expressed protein	0	0	0
LOC_Os04g47720	0.739406	0	0	4	28315067	28316878	cis-zeatin O-glucosyltransferase, putative, expressed	AT2G15490.1	UGT73B4	UDP-glycosyltransferase 73B4
LOC_Os04g47840	0.844362	0	0	4	28393758	28394469	expressed protein	0	0	0
LOC_Os04g47860	0.856779	0	0	4	28408664	28416032	ZOS4-11 - C2H2 zinc finger protein, expressed	0	0	0
LOC_Os04g48040	0.766682	0	0	4	28583443	28588279	expressed protein	AT4G11670.1	0	Protein of unknown function (DUF810)
LOC_Os04g48260	0.706911	0	0	4	28744397	28747883	zinc RING finger protein, putative, expressed	AT3G63530.1	BB,BB2	RING/U-box superfamily protein
LOC_Os04g48370	0.75549	0	0	4	28840501	28846888	RNA polymerase IV subunit, putative, expressed	AT1G63020.1	NRPD1,NRPD1A,POL IVA,SDE4,SMD2	nuclear RNA polymerase D1A
LOC_Os04g48484	0.821069	0	0	4	28903232	28904440	expressed protein	0	0	0
LOC_Os04g48710	0.806466	0	0	4	29042958	29046916	expressed protein	0	0	0
LOC_Os04g48730	0.949201	0	0	4	29065880	29069212	expressed protein	0	0	0
LOC_Os04g48770	0.731811	0	0	4	29090357	29092999	ubiquitin fusion degradation protein, putative, expressed	AT2G21270.3	UFD1	ubiquitin fusion degradation 1
LOC_Os04g48800	0.811752	0	0	4	29110093	29112820	GDSL-like lipase/acylhydrolase, putative, expressed	AT5G41890.1	0	GDSL-like Lipase/Acylhydrolase superfamily protein
LOC_Os04g48820	0.833494	0	0	4	29114943	29119666	deoxyribonuclease tatD, putative, expressed	AT5G17570.1	0	TatD related DNase
LOC_Os04g48950	0.883027	0	0	4	29194394	29197172	fringe-related protein, putative, expressed	AT5G41460.1	0	Protein of unknown function (DUF604)
LOC_Os04g49270	0.889441	0	0	4	29412733	29416839	tRNA-splicing endonuclease positive effector-related, putative, expressed	AT1G65810.1	0	P-loop containing nucleoside triphosphate hydrolases superfamily protein
LOC_Os04g49310	0.80189	0	0	4	29431008	29434383	tRNA-splicing endonuclease positive effector-related, putative, expressed	AT4G05540.1	0	P-loop containing nucleoside triphosphate hydrolases superfamily protein
LOC_Os04g49757	0.789743	0	0	4	29666140	29672631	purine permease, putative, expressed	AT1G44750.1	ATPUP11,PUP11	purine permease 11
LOC_Os04g49780	0.936994	0	0	4	29676940	29680565	transposon protein, putative, CACTA, En/Spm sub-class, expressed	0	0	0
LOC_Os04g49790	0.798892	0	0	4	29682474	29687968	retrotransposon protein, putative, Ty1-copia subclass, expressed	0	0	0
LOC_Os04g49960	0.794959	0	0	4	29803050	29806037	glycosyl transferase, group 1 domain containing protein, expressed	AT1G78800.1	0	UDP-Glycosyltransferase superfamily protein
LOC_Os04g50700	0.874933	0	0	4	30001482	30002546	pathogenesis-related Bet v I family protein, putative, expressed	0	0	0
LOC_Os04g50730	0.761781	0	0	4	30012117	30016413	RWD domain containing protein, expressed	AT1G32340.1	NHL8	NDR1/HIN1-like 8
LOC_Os04g50870	0.878969	0	0	4	30085471	30093459	elongation factor Tu, putative, expressed	AT5G10630.2	0	Translation elongation factor EF1A/initiation factor IF2gamma family protein
LOC_Os04g51009	0.818831	0	0	4	30195921	30200621	OsWAK52 - OsWAK short gene, expressed	0	0	0
LOC_Os04g51030	0.746166	0	0	4	30209131	30213964	wall-associated kinase 1, putative, expressed	AT1G16130.1	WAKL2	wall associated kinase-like 2
LOC_Os04g51080	0.784231	0	0	4	30241588	30246851	scramblase, putative, expressed	AT2G04940.1	0	scramblase-related
LOC_Os04g51090	0.835257	0	0	4	30249452	30263511	tRNA-splicing endonuclease positive effector-related, putative, expressed	0	0	0
LOC_Os04g51250	0.865515	0	0	4	30365929	30368852	expressed protein	0	0	0
LOC_Os04g51320	0.794793	0	0	4	30393182	30395776	transcription factor TF2, putative, expressed	AT2G38250.1	0	Homeodomain-like superfamily protein
LOC_Os04g51330	0.724796	0	0	4	30396904	30401934	maltose excess protein 1-like, chloroplast precursor, putative, expressed	AT5G17520.1	MEX1,RCP1	root cap 1 (RCP1)
LOC_Os04g51390	0.85589	0	0	4	30433199	30438328	aldose 1-epimerase, putative, expressed	AT5G57330.1	0	Galactose mutarotase-like superfamily protein
LOC_Os04g51430	0.870945	0	0	4	30457951	30463340	retrotransposon protein, putative, unclassified, expressed	0	0	0
LOC_Os04g51440	0.935	0	0	4	30463864	30473000	villin protein, putative, expressed	AT4G30160.1	ATVLN4,VLN4	villin 4
LOC_Os04g51450	0.95957	0	0	4	30473364	30475160	glycosyl hydrolases family 16, putative, expressed	AT5G57550.1	XTH25,XTR3	xyloglucan endotransglucosylase/hydrolase 25
LOC_Os04g51830	0.766564	0	0	4	30734183	30739334	OsHKT1;4 - Na+ transporter, expressed	AT4G10310.1	ATHKT1,HKT1	high-affinity K+ transporter 1
LOC_Os04g51920	0.757794	0	0	4	30805662	30808467	protein disulfide isomerase, putative, expressed	AT4G31240.1	0	protein kinase C-like zinc finger protein
LOC_Os04g51930	0.837789	0	0	4	30811261	30816943	retrotransposon protein, putative, LINE subclass, expressed	0	0	0
LOC_Os04g52190	0.785152	0	0	4	31003843	31008092	vacuolar-sorting receptor precursor, putative, expressed	AT4G20110.1	BP80-3;1,VSR3;1,VSR7	VACUOLAR SORTING RECEPTOR 7
LOC_Os04g52210	0.893228	0	0	4	31019367	31024260	terpene synthase, putative, expressed	AT1G79460.1	ATKS,ATKS1,GA2,KS,KS1	Terpenoid cyclases/Protein prenyltransferases superfamily protein
LOC_Os04g52230	0.879182	0	0	4	31026617	31031248	ent-kaurene synthase, chloroplast precursor, putative, expressed	AT1G79460.1	ATKS,ATKS1,GA2,KS,KS1	Terpenoid cyclases/Protein prenyltransferases superfamily protein
LOC_Os04g52340	0.823354	0	0	4	31098474	31103030	expressed protein	AT3G20800.1	0	Cell differentiation, Rcd1-like protein
LOC_Os04g52370	0.753413	0	0	4	31108920	31113473	UTP--glucose-1-phosphate uridylyltransferase, putative, expressed	AT2G35020.1	GlcNAc1pUT2	N-acetylglucosamine-1-phosphate uridylyltransferase 2
LOC_Os04g52400	0.820404	0	0	4	31139174	31141646	oxidoreductase, short chain dehydrogenase/reductase family protein, putative, expressed	AT3G12800.1	DECR,SDRB	short-chain dehydrogenase-reductase B
LOC_Os04g52520	0.816534	0	0	4	31226016	31230567	APO, putative, expressed	AT1G64810.2	APO1	Arabidopsis thaliana protein of unknown function (DUF794)
LOC_Os04g52590	0.915468	0	0	4	31263093	31270896	protein kinase domain containing protein, expressed	AT1G56130.1	0	Leucine-rich repeat transmembrane protein kinase
LOC_Os04g52600	0.906483	0	0	4	31274470	31282411	SHR5-receptor-like kinase, putative, expressed	AT1G56130.1	0	Leucine-rich repeat transmembrane protein kinase
LOC_Os04g52614	0.864087	0	0	4	31299698	31307726	SHR5-receptor-like kinase, putative, expressed	AT1G56130.1	0	Leucine-rich repeat transmembrane protein kinase
LOC_Os04g52640	0.837404	0	0	4	31317589	31328040	SHR5-receptor-like kinase, putative, expressed	AT1G56130.1	0	Leucine-rich repeat transmembrane protein kinase
LOC_Os04g52660	0.772913	0	0	4	31340183	31344730	expressed protein	0	0	0
LOC_Os04g52950	0.905155	0	0	4	31541955	31542752	nitrate-induced NOI protein, expressed	AT5G55850.1	NOI	RPM1-interacting protein 4 (RIN4) family protein
LOC_Os04g53000	0.853899	0	0	4	31565144	31566271	NBS-LRR disease resistance protein, putative, expressed	AT1G33560.1	ADR1	Disease resistance protein (CC-NBS-LRR class) family
LOC_Os04g53030	0.855236	0	0	4	31577881	31583871	NBS-LRR disease resistance protein, putative, expressed	AT3G14470.1	0	NB-ARC domain-containing disease resistance protein
LOC_Os04g53040	0.938174	0	0	4	31586585	31597784	retrotransposon protein, putative, unclassified, expressed	0	0	0
LOC_Os04g53050	0.971308	0	0	4	31600121	31604201	disease resistance RPP13-like protein 1, putative, expressed	AT3G14470.1	0	NB-ARC domain-containing disease resistance protein
LOC_Os04g53120	0.932898	0	0	4	31638099	31644795	NB-ARC domain containing protein, expressed	AT3G14470.1	0	NB-ARC domain-containing disease resistance protein
LOC_Os04g53130	0.872205	0	0	4	31645664	31649090	bromodomain containing protein, expressed	AT5G65630.1	GTE7	global transcription factor group E7
LOC_Os04g53160	0.938273	0	0	4	31656691	31662693	NBS-LRR disease resistance protein, putative, expressed	AT3G14470.1	0	NB-ARC domain-containing disease resistance protein
LOC_Os04g53180	0.861753	0	0	4	31666207	31667028	expressed protein	0	0	0
LOC_Os04g53210	0.841053	0	0	4	31688717	31692535	hydroxyacid oxidase 1, putative, expressed	AT4G18360.1	0	Aldolase-type TIM barrel family protein
LOC_Os04g53350	0.815275	0	0	4	31768908	31773173	expressed protein	AT1G50660.1	0	0
LOC_Os04g53440	0.7997	0	0	4	31819460	31823481	RNA recognition motif containing protein, putative, expressed	AT1G11650.2	ATRBP45B,RBP45B	RNA-binding (RRM/RBD/RNP motifs) family protein
LOC_Os04g53470	0.73789	0	0	4	31838142	31842070	expressed protein	0	0	0
LOC_Os04g53496	0.953431	0	0	4	31854429	31862286	NBS-LRR disease resistance protein, putative, expressed	AT3G14460.1	0	LRR and NB-ARC domains-containing disease resistance protein
LOC_Os04g53510	0.899749	0	0	4	31875725	31879749	OsFBL20 - F-box domain and LRR containing protein, expressed	0	0	0
LOC_Os04g53520	0.938778	0	0	4	31880493	31894575	expressed protein	0	0	0
LOC_Os04g53630	0.730971	0	0	4	31966462	31968300	pentatricopeptide, putative, expressed	AT3G20730.1	0	Tetratricopeptide repeat (TPR)-like superfamily protein
LOC_Os04g53640	0.795064	0	0	4	31970841	31972819	peroxidase precursor, putative, expressed	AT3G01190.1	0	Peroxidase superfamily protein
LOC_Os04g53690	0.788366	0	0	4	31999366	32002755	expressed protein	AT3G21865.1	PEX22	peroxin 22
LOC_Os04g53720	0.7912	0	0	4	32009476	32016407	SNF2 family N-terminal domain containing protein, expressed	0	0	0
LOC_Os04g53750	0.888212	0	0	4	32023858	32028419	retrotransposon protein, putative, Ty3-gypsy subclass, expressed	0	0	0
LOC_Os04g53780	0.806879	0	0	4	32049063	32051694	leucoanthocyanidin reductase, putative, expressed	AT1G61720.1	BAN	NAD(P)-binding Rossmann-fold superfamily protein
LOC_Os04g53800	0.905355	0	0	4	32059521	32062391	leucoanthocyanidin reductase, putative, expressed	AT1G61720.1	BAN	NAD(P)-binding Rossmann-fold superfamily protein
LOC_Os04g53810	0.787377	0	0	4	32063705	32065859	leucoanthocyanidin reductase, putative, expressed	AT1G61720.1	BAN	NAD(P)-binding Rossmann-fold superfamily protein
LOC_Os04g53820	0.840737	0	0	4	32068442	32076123	transposon protein, putative, unclassified, expressed	0	0	0
LOC_Os04g53860	0.872913	0	0	4	32090821	32093093	reductase, putative, expressed	AT1G61720.1	BAN	NAD(P)-binding Rossmann-fold superfamily protein
LOC_Os04g54010	0.851523	0	0	4	32193893	32196603	serine/threonine-protein kinase receptor precursor, putative, expressed	AT4G21380.1	ARK3,RK3	receptor kinase 3
LOC_Os04g54020	0.811218	0	0	4	32197592	32202721	receptor-like kinase, putative, expressed	AT1G11300.1	0	protein serine/threonine kinases;protein kinases;ATP binding;sugar binding;kinases;carbohydrate binding
LOC_Os04g54070	0.897205	0	0	4	32223116	32226952	receptor-like kinase, putative, expressed	AT4G21380.1	ARK3,RK3	receptor kinase 3
LOC_Os04g54110	0.871423	0	0	4	32238374	32242528	ARK3, putative, expressed	AT4G21390.1	B120	S-locus lectin protein kinase family protein
LOC_Os04g54180	0.851426	0	0	4	32273357	32276952	serine/threonine-protein kinase receptor precursor, putative, expressed	AT4G21380.1	ARK3,RK3	receptor kinase 3
LOC_Os04g54190	0.813621	0	0	4	32278147	32280537	cysteine-rich receptor-like protein kinase 8 precursor, putative, expressed	AT1G11330.2	0	S-locus lectin protein kinase family protein
LOC_Os04g54280	0.834101	0	0	4	32319644	32323748	retrotransposon protein, putative, Ty1-copia subclass, expressed	0	0	0
LOC_Os04g54350	0.791072	0	0	4	32348410	32351851	SPRY-domain containing protein, putative, expressed	0	0	0
LOC_Os04g54550	0.850445	0	0	4	32445398	32445928	AT5MAT, putative, expressed	AT5G39080.1	0	HXXXD-type acyl-transferase family protein
LOC_Os04g54740	0.829375	0	0	4	32552399	32556312	expressed protein	0	0	0
LOC_Os04g54759	0.84257	0	0	4	32556873	32565405	expressed protein	0	0	0
LOC_Os04g54820	0.828937	0	0	4	32600309	32603388	programmed cell death 2 C-terminal domain-containing protein, putative, expressed	AT5G64830.1	0	programmed cell death 2 C-terminal domain-containing protein
LOC_Os04g55170	0.760197	0	0	4	32797780	32798049	LTPL126 - Protease inhibitor/seed storage/LTP family protein precursor, expressed	AT2G45180.1	0	Bifunctional inhibitor/lipid-transfer protein/seed storage 2S albumin superfamily protein
LOC_Os04g55190	0.755593	0	0	4	32807870	32813155	SPOC domain containing protein, putative, expressed	AT5G11430.1	0	SPOC domain / Transcription elongation factor S-II protein
LOC_Os04g55290	0.895413	0	0	4	32868115	32870585	G10 protein, putative, expressed	AT4G21110.1	0	G10 family protein
LOC_Os04g55440	0.852547	0	0	4	32974844	32977692	Cf-4A protein, putative, expressed	AT1G07390.3	AtRLP1,RLP1	receptor like protein 1
LOC_Os04g55500	0.82038	0	0	4	33006324	33013002	expressed protein	AT2G21800.1	ATEME1A,EME1A	essential meiotic endonuclease 1A
LOC_Os04g55560	0.796757	0	0	4	33071622	33075371	AP2 domain containing protein, expressed	AT4G36920.1	AP2,FL1,FLO2	Integrase-type DNA-binding superfamily protein
LOC_Os04g55810	0.782184	0	0	4	33225818	33230199	expressed protein	AT1G18190.1	GC2	golgin candidate 2
LOC_Os04g55840	0.802534	0	0	4	33245194	33251356	expressed protein	AT1G28120.1	0	0
LOC_Os04g55850	0.743416	0	0	4	33253917	33256627	nuclease PA3, putative, expressed	AT1G68290.1	ENDO 2	endonuclease 2
LOC_Os04g55930	0.81592	0	0	4	33311013	33313051	expressed protein	AT3G43520.1	0	Transmembrane proteins 14C
LOC_Os04g56110	0.869934	0	0	4	33418505	33421204	protein kinase, putative, expressed	AT4G32300.1	SD2-5	S-domain-2 5
LOC_Os04g56210	0.800814	0	0	4	33517156	33520052	polyprenyl synthetase, putative, expressed	AT4G17190.1	FPS2	farnesyl diphosphate synthase 2
LOC_Os04g56980	0.802871	0	0	4	33968605	33972536	SWIB/MDM2 domain containing protein, expressed	AT4G22360.1	0	SWIB complex BAF60b domain-containing protein
LOC_Os04g57150	0.790637	0	0	4	34054300	34058149	tafazzin, putative, expressed	AT1G78690.1	0	Phospholipid/glycerol acyltransferase family protein
LOC_Os04g57154	0.764354	0	0	4	34059026	34064139	expressed protein	0	0	0
LOC_Os04g57300	0.823467	0	0	4	34114118	34116955	phosphatidylinositol 3- and 4-kinase family protein, putative, expressed	AT2G03890.1	ATPI4K GAMMA 7,PI4K GAMMA 7,UBDK GAMMA 7	phosphoinositide 4-kinase gamma 7
LOC_Os04g57360	0.705471	0	0	4	34142493	34145245	expressed protein	AT1G12020.1	0	0
LOC_Os04g57660	0.878449	0	0	4	34329717	34332205	phytosulfokine receptor precursor, putative, expressed	AT2G02220.1	ATPSKR1,PSKR1	phytosulfokin receptor 1
LOC_Os04g57770	0.849476	0	0	4	34406750	34408502	expressed protein	0	0	0
LOC_Os04g57870	0.828296	0	0	4	34457067	34463775	expressed protein	AT1G15030.1	0	Protein of unknown function (DUF789)
LOC_Os04g58040	0.935001	0	0	4	34566792	34570003	expressed protein	AT2G37090.1	IRX9	Nucleotide-diphospho-sugar transferases superfamily protein
LOC_Os04g58200	0.777307	0	0	4	34663055	34664723	protochlorophyllide reductase A, chloroplast precursor, putative, expressed	AT5G54190.1	PORA	protochlorophyllide oxidoreductase A
LOC_Os04g58390	0.775128	0	0	4	34737984	34742719	allantoinase, putative, expressed	AT4G04955.1	ALN,ATALN	allantoinase
LOC_Os04g58570	0.803526	0	0	4	34824425	34826306	C2 domain containing protein, putative, expressed	AT1G63220.1	0	Calcium-dependent lipid-binding (CaLB domain) family protein
LOC_Os04g58580	0.755453	0	0	4	34828250	34831282	phosphomannomutase, putative, expressed	AT2G45790.1	ATPMM,PMM	phosphomannomutase
LOC_Os04g58610	0.791982	0	0	4	34852967	34854888	retrotransposon protein, putative, unclassified, expressed	0	0	0
LOC_Os04g59200	0.817843	0	0	4	35215124	35216756	peroxidase precursor, putative, expressed	AT1G71695.1	0	Peroxidase superfamily protein
LOC_Os04g59450	0.850938	0	0	4	35344313	35346249	CAMK_CAMK_like.28 - CAMK includes calcium/calmodulin depedent protein kinases, expressed	AT1G60940.1	SNRK2-10,SNRK2.10,SRK2B	SNF1-related protein kinase 2.10
LOC_Os04g59570	0.898262	0	0	4	35426964	35429654	expressed protein	AT4G33480.1	0	0
LOC_Os04g59580	0.880171	0	0	4	35430341	35432837	zinc finger, C3HC4 type domain containing protein, expressed	AT5G08750.3	0	RING/FYVE/PHD zinc finger superfamily protein
LOC_Os04g59600	0.763614	0	0	4	35439339	35442698	pentatricopeptide, putative, expressed	AT2G32230.1	PRORP1	proteinaceous RNase P 1
LOC_Os05g01010	0.864978	0	0	5	33369	36741	expressed protein	0	0	0
LOC_Os05g01120	0.826283	0	0	5	101365	104149	cytochrome P450, putative, expressed	AT1G19630.1	CYP722A1	cytochrome P450, family 722, subfamily A, polypeptide 1
LOC_Os05g01140	0.878323	0	0	5	116431	118348	methyltransferase, putative, expressed	AT5G38020.1	0	S-adenosyl-L-methionine-dependent methyltransferases superfamily protein
LOC_Os05g01290	0.821491	0	0	5	193083	194066	expressed protein	AT5G08391.1	0	Protein of unknown function (DUF 3339)
LOC_Os05g01300	0.807999	0	0	5	195354	197342	expressed protein	AT4G12340.1	0	copper ion binding
LOC_Os05g01330	0.916572	0	0	5	207853	209693	expressed protein	AT2G43780.1	0	0
LOC_Os05g01500	0.699186	0	0	5	291425	296877	tubulin-specific chaperone E, putative, expressed	AT1G71440.1	PFI,TFC E	tubulin folding cofactor E / Pfifferling (PFI)
LOC_Os05g01570	0.788543	0	0	5	338846	340879	auxin-induced protein 5NG4, putative, expressed	AT5G64700.1	0	nodulin MtN21 /EamA-like transporter family protein
LOC_Os05g01710	0.768261	0	0	5	437010	443270	transcription initiation factor IIA gamma chain, putative, expressed	AT4G24440.1	0	transcription initiation factor IIA gamma chain / TFIIA-gamma (TFIIA-S)
LOC_Os05g01950	0.817869	0	0	5	542156	542984	expressed protein	AT5G02160.1	0	0
LOC_Os05g02070	0.873955	0	0	5	605760	606780	expressed protein	0	0	0
LOC_Os05g02260	0.791628	0	0	5	719132	721868	expressed protein	AT3G53670.1	0	0
LOC_Os05g02430	0.821924	0	0	5	810008	810653	retrotransposon protein, putative, Ty3-gypsy subclass, expressed	0	0	0
LOC_Os05g02490	0.841296	0	0	5	851753	858069	transporter family protein, putative, expressed	AT5G59740.1	0	UDP-N-acetylglucosamine (UAA) transporter family
LOC_Os05g02530	0.784354	0	0	5	876950	880628	glutathione S-transferase, N-terminal domain containing protein, expressed	AT1G75270.1	DHAR2	dehydroascorbate reductase 2
LOC_Os05g02640	0.770368	0	0	5	922037	926090	hydrolase, NUDIX family, domain containing protein, expressed	AT3G46200.1	aTNUDT9,NUDT9	nudix hydrolase homolog 9
LOC_Os05g02740	0.799773	0	0	5	986271	988521	expressed protein	AT4G25225.1	0	0
LOC_Os05g03320	0.949066	0	0	5	1348472	1354741	expressed protein	0	0	0
LOC_Os05g03390	0.948684	0	0	5	1397297	1404518	expressed protein	0	0	0
LOC_Os05g03400	0.781117	0	0	5	1410124	1413235	expressed protein	AT1G72040.1	0	P-loop containing nucleoside triphosphate hydrolases superfamily protein
LOC_Os05g03590	0.763351	0	0	5	1521685	1522928	expressed protein	AT4G08330.1	0	0
LOC_Os05g03810	0.927173	0	0	5	1695247	1697256	trehalose phosphatase, putative, expressed	AT1G60140.1	ATTPS10,TPS10	trehalose phosphate synthase
LOC_Os05g03820	0.869594	0	0	5	1698506	1703160	glutamate--cysteine ligase, chloroplast precursor, putative, expressed	AT4G23100.1	ATECS1,CAD2,GSH1,GSHA,PAD2,RML1	glutamate-cysteine ligase
LOC_Os05g04340	0.754397	0	0	5	1974026	1977874	CGMC_GSK.6 - CGMC includes CDA, MAPK, GSK3, and CLKC kinases, expressed	AT3G05840.1	ATSK12	Protein kinase superfamily protein
LOC_Os05g04630	0.765844	0	0	5	2174872	2179118	retrotransposon protein, putative, SINE subclass, expressed	0	0	0
LOC_Os05g04680	0.790426	0	0	5	2212891	2213767	expressed protein	AT3G17580.1	0	0
LOC_Os05g05130	0.783265	0	0	5	2494982	2499442	GA20663-PA, putative, expressed	AT5G27400.1	0	S-adenosyl-L-methionine-dependent methyltransferases superfamily protein
LOC_Os05g05370	0.857366	0	0	5	2652049	2656557	expressed protein	0	0	0
LOC_Os05g05390	0.883539	0	0	5	2674520	2679534	expressed protein	0	0	0
LOC_Os05g05440	0.841714	0	0	5	2703395	2711923	expressed protein	AT3G21480.1	0	BRCT domain-containing DNA repair protein
LOC_Os05g05550	0.845942	0	0	5	2755047	2761436	expressed protein	0	0	0
LOC_Os05g05800	0.815161	0	0	5	2892496	2899113	OsFBL21 - F-box domain and LRR containing protein, expressed	AT3G62980.1	TIR1	F-box/RNI-like superfamily protein
LOC_Os05g05860	0.853603	0	0	5	2934491	2944384	retrotransposon protein, putative, unclassified, expressed	0	0	0
LOC_Os05g06110	0.733297	0	0	5	3050776	3057026	villin, putative, expressed	AT2G29890.1	ATVLN1,VLN1	villin-like 1
LOC_Os05g06160	0.819513	0	0	5	3091621	3095030	trehalose phosphatase, putative, expressed	AT1G60140.1	ATTPS10,TPS10	trehalose phosphate synthase
LOC_Os05g06290	0.751889	0	0	5	3214158	3216343	expressed protein	AT3G52860.1	0	0
LOC_Os05g06300	0.965893	0	0	5	3219999	3228123	3-hydroxyacyl-CoA dehydrogenase, putative, expressed	AT3G06860.1	ATMFP2,MFP2	multifunctional protein 2
LOC_Os05g06510	0.801725	0	0	5	3348811	3352850	4Fe-4S binding domain containing protein, expressed	0	0	0
LOC_Os05g06530	0.788505	0	0	5	3361185	3364576	expressed protein	0	0	0
LOC_Os05g06630	0.814862	0	0	5	3424665	3428826	expressed protein	AT5G27660.1	0	Trypsin family protein with PDZ domain
LOC_Os05g06790	0.868579	0	0	5	3546355	3549946	expressed protein	0	0	0
LOC_Os05g06814	0.949384	0	0	5	3560985	3571380	expressed protein	AT5G27660.1	0	Trypsin family protein with PDZ domain
LOC_Os05g06910	0.81624	0	0	5	3614637	3619090	expressed protein	AT5G27660.1	0	Trypsin family protein with PDZ domain
LOC_Os05g07050	0.843174	0	0	5	3704179	3714513	pre-mRNA-processing-splicing factor 8, putative, expressed	AT1G80070.1	EMB14,EMB177,EMB33,SUS2	Pre-mRNA-processing-splicing factor
LOC_Os05g07090	0.728943	0	0	5	3730312	3735241	acyl-coenzyme A dehydrogenase, mitochondrial precursor, putative, expressed	AT3G51840.1	ACX4,ATG6,ATSCX	acyl-CoA oxidase 4
LOC_Os05g07300	0.829695	0	0	5	3878198	3881797	serine/threonine-protein kinase receptor precursor, putative, expressed	AT2G19130.1	0	S-locus lectin protein kinase family protein
LOC_Os05g07420	0.848998	0	0	5	3956457	3959190	S-domain receptor-like protein kinase, putative, expressed	AT2G19130.1	0	S-locus lectin protein kinase family protein
LOC_Os05g07640	0.882032	0	0	5	4102585	4105909	expressed protein	AT3G51610.1	0	0
LOC_Os05g07680	0.8191	0	0	5	4129180	4134223	KIP1, putative, expressed	AT5G58320.2	0	Kinase interacting (KIP1-like) family protein
LOC_Os05g07710	0.782456	0	0	5	4144902	4149045	WD40-like domain containing protein, putative, expressed	AT3G56440.1	ATATG18D,ATG18D	homolog of yeast autophagy 18 (ATG18) D
LOC_Os05g07740	0.815369	0	0	5	4172714	4176808	receptor-like protein kinase 2 precursor, putative, expressed	AT5G56040.2	0	Leucine-rich receptor-like protein kinase family protein
LOC_Os05g07890	0.780564	0	0	5	4262641	4263514	embryo-specific 3, putative, expressed	AT2G41475.1	0	Embryo-specific protein 3, (ATS3)
LOC_Os05g07900	0.813428	0	0	5	4266371	4270238	mitochondrial carrier protein, putative, expressed	AT4G32400.1	ATBT1,EMB104,EMB42,SHS1	Mitochondrial substrate carrier family protein
LOC_Os05g07960	0.901132	0	0	5	4312533	4314358	F-box protein interaction domain containing protein, expressed	AT5G07610.1	0	F-box family protein
LOC_Os05g08090	0.97493	0	0	5	4401862	4408271	expressed protein	0	0	0
LOC_Os05g08110	0.846335	0	0	5	4415782	4416721	early light-induced protein, chloroplast precursor, putative, expressed	0	0	0
LOC_Os05g08620	0.761157	0	0	5	4722806	4723462	expressed protein	AT4G13395.1	DVL10,RTFL12	ROTUNDIFOLIA like 12
LOC_Os05g08860	0.823911	0	0	5	4895041	4895877	expressed protein	0	0	0
LOC_Os05g08900	0.902899	0	0	5	4925212	4928175	expressed protein	0	0	0
LOC_Os05g08970	0.868596	0	0	5	4965425	4971029	SSRP1-like FACT complex subunit, putative, expressed	AT3G28730.1	ATHMG,HMG,NFD,SSRP1	high mobility group
LOC_Os05g09550	0.804871	0	0	5	5394336	5398141	Der1-like family domain containing protein, expressed	AT4G29330.1	DER1	DERLIN-1
LOC_Os05g10310	0.801194	0	0	5	5625713	5632906	acid phosphatase, putative, expressed	AT4G25150.1	0	HAD superfamily, subfamily IIIB acid phosphatase
LOC_Os05g10370	0.857268	0	0	5	5652659	5654777	acid phosphatase, putative, expressed	AT5G24780.1	ATVSP1,VSP1	vegetative storage protein 1
LOC_Os05g10480	0.789363	0	0	5	5698866	5699472	expressed protein	0	0	0
LOC_Os05g10580	0.870037	0	0	5	5756504	5760603	cullin family domain containing protein, putative, expressed	AT4G02570.1	ATCUL1,AXR6,CUL1	cullin 1
LOC_Os05g10590	0.852708	0	0	5	5763773	5767497	expressed protein	0	0	0
LOC_Os05g10650	0.85981	0	0	5	5813265	5815545	6-phosphofructokinase, putative, expressed	AT4G26270.1	PFK3	phosphofructokinase 3
LOC_Os05g10690	0.839939	0	0	5	5870169	5873986	Myb transcription factor, putative, expressed	AT5G47390.1	0	myb-like transcription factor family protein
LOC_Os05g11060	0.744682	0	0	5	6191144	6196093	galactosyltransferase family protein, putative, expressed	AT2G26100.1	0	Galactosyltransferase family protein
LOC_Os05g11064	0.846945	0	0	5	6198378	6200860	expressed protein	0	0	0
LOC_Os05g11130	0.746913	0	0	5	6267906	6273074	cytochrome P450, putative, expressed	AT3G13730.1	CYP90D1	cytochrome P450, family 90, subfamily D, polypeptide 1
LOC_Os05g11210	0.854447	0	0	5	6333107	6333908	lachrymatory factor synthase, putative, expressed	AT2G25770.1	0	Polyketide cyclase/dehydrase and lipid transport superfamily protein
LOC_Os05g11260	0.93887	0	0	5	6358099	6362407	expressed protein	0	0	0
LOC_Os05g11300	0.742963	0	0	5	6380147	6380983	expressed protein	AT2G25780.1	0	Protein of unknown function (DUF1677)
LOC_Os05g11320	0.875357	0	0	5	6393880	6396096	metallothionein-like protein 3B, putative, expressed	AT3G15353.1	ATMT3,MT3	metallothionein 3
LOC_Os05g11428	0.891308	0	0	5	6468135	6476455	expressed protein	0	0	0
LOC_Os05g11630	0.90913	0	0	5	6590691	6595036	expressed protein	0	0	0
LOC_Os05g11770	0.837314	0	0	5	6678208	6692656	ulp1 protease family protein, putative, expressed	AT1G09730.1	0	Cysteine proteinases superfamily protein
LOC_Os05g11810	0.846963	0	0	5	6720998	6726973	gibberellin 2-beta-dioxygenase 1, putative, expressed	AT1G78440.1	ATGA2OX1,GA2OX1	Arabidopsis thaliana gibberellin 2-oxidase 1
LOC_Os05g11840	0.801931	0	0	5	6750798	6752113	expressed protein	0	0	0
LOC_Os05g11850	0.797094	0	0	5	6752222	6756394	glycosyl hydrolase family 47 domain contain protein, expressed	AT1G30000.1	MNS3	alpha-mannosidase 3
LOC_Os05g11870	0.82262	0	0	5	6766494	6769114	hydrolase, NUDIX family, domain containing protein, expressed	AT1G28960.1	ATNUDT15,ATNUDX15,NUDX15	nudix hydrolase homolog 15
LOC_Os05g12140	0.815269	0	0	5	6936859	6939771	Leucine Rich Repeat family protein, expressed	AT4G23840.1	0	Leucine-rich repeat (LRR) family protein
LOC_Os05g12410	0.971774	0	0	5	7136965	7137684	BURP domain containing protein, expressed	AT5G25610.1	ATRD22,RD22	BURP domain-containing protein
LOC_Os05g12450	0.907178	0	0	5	7152331	7153942	hydroquinone glucosyltransferase, putative, expressed	AT4G01070.1	GT72B1,UGT72B1	UDP-Glycosyltransferase superfamily protein
LOC_Os05g12460	0.836586	0	0	5	7158204	7159717	expressed protein	0	0	0
LOC_Os05g12630	0.941738	0	0	5	7249978	7251397	expressed protein	AT5G25610.1	ATRD22,RD22	BURP domain-containing protein
LOC_Os05g12640	0.792298	0	0	5	7255509	7257332	BURP domain containing protein, expressed	AT5G25610.1	ATRD22,RD22	BURP domain-containing protein
LOC_Os05g13420	0.860859	0	0	5	7446336	7450295	large tegument protein, putative, expressed	0	0	0
LOC_Os05g14740	0.954976	0	0	5	8374796	8376859	expressed protein	0	0	0
LOC_Os05g14980	0.880187	0	0	5	8499893	8504665	expressed protein	0	0	0
LOC_Os05g15040	0.817633	0	0	5	8526403	8535211	NB-ARC domain containing protein, expressed	AT5G27030.1	TPR3	TOPLESS-related 3
LOC_Os05g15140	0.8003	0	0	5	8584561	8589486	expressed protein	AT5G11390.1	WIT1	WPP domain-interacting protein 1
LOC_Os05g15150	0.788932	0	0	5	8590929	8597017	leucyl-tRNA synthetase, cytoplasmic, putative, expressed	AT1G09620.1	0	ATP binding;leucine-tRNA ligases;aminoacyl-tRNA ligases;nucleotide binding;ATP binding;aminoacyl-tRNA ligases
LOC_Os05g15160	0.792873	0	0	5	8600456	8609826	phosphate/phosphate translocator, putative, expressed	AT5G46110.1	APE2,TPT	Glucose-6-phosphate/phosphate translocator-related
LOC_Os05g15530	0.800724	0	0	5	8785448	8787593	aminotransferase domain containing protein, putative, expressed	AT5G57850.1	0	D-aminoacid aminotransferase-like PLP-dependent enzymes superfamily protein
LOC_Os05g15720	0.817827	0	0	5	8879120	8886570	expressed protein	AT4G29990.1	0	Leucine-rich repeat transmembrane protein kinase protein
LOC_Os05g16430	0.78128	0	0	5	9321701	9328355	SHR5-receptor-like kinase, putative, expressed	AT1G56145.1	0	Leucine-rich repeat transmembrane protein kinase
LOC_Os05g16670	0.788034	0	0	5	9461640	9474106	SHR5-receptor-like kinase, putative, expressed	AT1G56130.1	0	Leucine-rich repeat transmembrane protein kinase
LOC_Os05g17990	0.888977	0	0	5	10337154	10347216	expressed protein	AT1G48840.1	0	Plant protein of unknown function (DUF639)
LOC_Os05g18280	0.8089	0	0	5	10526854	10534294	kelch domain containing protein, putative, expressed	AT1G74510.1	0	Galactose oxidase/kelch repeat superfamily protein
LOC_Os05g18524	0.830337	0	0	5	10720401	10723770	expressed protein	0	0	0
LOC_Os05g18604	0.796364	0	0	5	10757560	10790758	OsSCP28 - Putative Serine Carboxypeptidase homologue, expressed	AT3G07990.1	SCPL27	serine carboxypeptidase-like 27
LOC_Os05g18660	0.823168	0	0	5	10804138	10807183	OsFBDUF24 - F-box and DUF domain containing protein, expressed	AT1G50870.1	0	F-box and associated interaction domains-containing protein
LOC_Os05g18730	0.830217	0	0	5	10847748	10854702	generative cell specific-1, putative, expressed	AT4G11720.1	GCS1,HAP2	hapless 2
LOC_Os05g18790	0.818403	0	0	5	10914251	10916007	formyl transferase, putative, expressed	AT1G31220.1	0	Formyl transferase
LOC_Os05g19010	0.82429	0	0	5	11029122	11030058	expressed protein	0	0	0
LOC_Os05g19110	0.73217	0	0	5	11087660	11090422	expressed protein	0	0	0
LOC_Os05g19150	0.751077	0	0	5	11114500	11116333	hydrolase, alpha/beta fold family domain containing protein, expressed	AT4G02340.1	0	alpha/beta-Hydrolases superfamily protein
LOC_Os05g20304	0.879781	0	0	5	11891585	11892757	expressed protein	0	0	0
LOC_Os05g20660	0.91652	0	0	5	12116207	12117644	hypothetical protein	0	0	0
LOC_Os05g22880	0.792731	0	0	5	12994267	12995301	expressed protein	0	0	0
LOC_Os05g23250	0.832341	0	0	5	13269605	13277175	Leucine Rich Repeat family protein, expressed	AT1G69550.1	0	disease resistance protein (TIR-NBS-LRR class)
LOC_Os05g23340	0.81681	0	0	5	13320444	13323442	expressed protein	0	0	0
LOC_Os05g23393	0.860217	0	0	5	13366937	13367660	expressed protein	0	0	0
LOC_Os05g23410	0.778673	0	0	5	13373119	13374428	expressed protein	0	0	0
LOC_Os05g23450	0.925406	0	0	5	13411035	13413991	expressed protein	0	0	0
LOC_Os05g23860	0.715156	0	0	5	13715874	13720954	rab GDP dissociation inhibitor alpha, putative, expressed	AT2G44100.1	AT-GDI1,ATGDI1,GDI1	guanosine nucleotide diphosphate dissociation inhibitor 1
LOC_Os05g23880	0.75308	0	0	5	13734067	13740568	lipoxygenase, putative, expressed	AT3G22400.1	LOX5	PLAT/LH2 domain-containing lipoxygenase family protein
LOC_Os05g24010	0.838432	0	0	5	13834115	13840148	receptor protein kinase-like, putative, expressed	AT1G79620.1	0	Leucine-rich repeat protein kinase family protein
LOC_Os05g24020	0.824599	0	0	5	13840542	13848909	emp24/gp25L/p24 family protein, putative, expressed	AT5G01010.1	0	0
LOC_Os05g24340	0.833415	0	0	5	14078601	14080397	transposon protein, putative, CACTA, En/Spm sub-class, expressed	0	0	0
LOC_Os05g24520	0.810226	0	0	5	14147401	14152010	retrotransposon protein, putative, Ty3-gypsy subclass, expressed	0	0	0
LOC_Os05g24580	0.772353	0	0	5	14173735	14178884	MEMO1, putative, expressed	AT2G25280.1	0	0
LOC_Os05g24800	0.812747	0	0	5	14371532	14375177	retrotransposon protein, putative, unclassified, expressed	0	0	0
LOC_Os05g24880	0.794937	0	0	5	14407907	14414000	dehydrogenase, putative, expressed	AT3G56460.1	0	GroES-like zinc-binding alcohol dehydrogenase family protein
LOC_Os05g25080	0.855992	0	0	5	14520991	14524257	transposon protein, putative, unclassified, expressed	0	0	0
LOC_Os05g25310	0.802363	0	0	5	14688251	14701325	acyl-CoA synthetase protein, putative, expressed	AT2G04350.1	LACS8	AMP-dependent synthetase and ligase family protein
LOC_Os05g25350	0.919304	0	0	5	14716606	14721711	TKL_IRAK_CrRLK1L-1.12 - The CrRLK1L-1 subfamily has homology to the CrRLK1L homolog, expressed	AT3G51550.1	FER	Malectin/receptor-like protein kinase family protein
LOC_Os05g25370	0.746784	0	0	5	14725924	14735830	TKL_IRAK_CrRLK1L-1.2 - The CrRLK1L-1 subfamily has homology to the CrRLK1L homolog, expressed	AT3G51550.1	FER	Malectin/receptor-like protein kinase family protein
LOC_Os05g25400	0.796329	0	0	5	14770503	14773117	RNA binding protein, putative, expressed	AT1G55140.1	0	Ribonuclease III family protein
LOC_Os05g25430	0.761404	0	0	5	14784692	14789077	receptor-like protein kinase At3g46290 precursor, putative, expressed	AT3G51550.1	FER	Malectin/receptor-like protein kinase family protein
LOC_Os05g25600	0.868576	0	0	5	14879436	14886369	transposon protein, putative, unclassified, expressed	0	0	0
LOC_Os05g25770	0.747022	0	0	5	14991579	14993800	WRKY45, expressed	AT3G56400.1	ATWRKY70,WRKY70	WRKY DNA-binding protein 70
LOC_Os05g25850	0.835217	0	0	5	15046730	15051515	superoxide dismutase, mitochondrial precursor, putative, expressed	AT3G10920.1	ATMSD1,MEE33,MSD1	manganese superoxide dismutase 1
LOC_Os05g25950	0.81754	0	0	5	15084915	15086150	cyclin, putative, expressed	AT3G05327.1	0	Cyclin family protein
LOC_Os05g26040	0.792163	0	0	5	15136288	15147503	pumilio-family RNA binding repeat containing protein, expressed	AT3G17450.1	0	hAT dimerisation domain-containing protein
LOC_Os05g26194	0.780871	0	0	5	15245153	15245759	expressed protein	0	0	0
LOC_Os05g26660	0.833809	0	0	5	15482300	15488221	NADH-ubiquinone oxidoreductase, mitochondrial precursor, putative, expressed	AT4G21490.1	NDB3	NAD(P)H dehydrogenase B3
LOC_Os05g26820	0.728239	0	0	5	15556059	15560409	CAMK_KIN1/SNF1/Nim1_like.20 - CAMK includes calcium/calmodulin depedent protein kinases, expressed	AT5G58380.1	CIPK10,PKS2,SIP1,SNRK3.8	SOS3-interacting protein 1
LOC_Os05g26954	0.87003	0	0	5	15656657	15662493	saposin-like type B, region 1 family protein, putative, expressed	AT3G51730.1	0	saposin B domain-containing protein
LOC_Os05g27580	0.706757	0	0	5	16047150	16050791	wound-induced protein WI12, putative, expressed	AT5G01740.1	0	Nuclear transport factor 2 (NTF2) family protein
LOC_Os05g28180	0.722254	0	0	5	16477623	16484376	AMP deaminase, putative, expressed	AT2G38280.1	ATAMPD,FAC1	AMP deaminase, putative / myoadenylate deaminase, putative
LOC_Os05g28480	0.751285	0	0	5	16672594	16675664	expressed protein	AT4G35980.1	0	0
LOC_Os05g28690	0.767788	0	0	5	16830126	16840003	expressed protein	AT1G35220.1	0	0
LOC_Os05g28720	0.773283	0	0	5	16845905	16848027	PPR repeat containing protein, expressed	AT3G62470.1	0	Pentatricopeptide repeat (PPR) superfamily protein
LOC_Os05g28860	0.882815	0	0	5	16918923	16923919	3'-5' exonuclease, putative, expressed	AT1G56310.1	0	Polynucleotidyl transferase, ribonuclease H-like superfamily protein
LOC_Os05g29735	0.774867	0	0	5	17197738	17198647	expressed protein	0	0	0
LOC_Os05g30430	0.869892	0	0	5	17637782	17641309	expressed protein	0	0	0
LOC_Os05g30720	0.858635	0	0	5	17788198	17791262	transposon protein, putative, unclassified, expressed	0	0	0
LOC_Os05g30950	0.867387	0	0	5	17965061	17969007	MSP domain containing protein, putative, expressed	AT1G08820.1	VAP27-2	vamp/synaptobrevin-associated protein 27-2
LOC_Os05g31230	0.772525	0	0	5	18161317	18164977	N-acetyltransferase ESCO1, putative, expressed	AT4G31400.1	CTF7	damaged DNA binding;DNA-directed DNA polymerases
LOC_Os05g31290	0.785098	0	0	5	18190664	18193234	acyl carrier protein, putative, expressed	AT1G65290.1	mtACP2	mitochondrial acyl carrier protein 2
LOC_Os05g31490	0.79797	0	0	5	18319190	18323976	golgi transport complex protein-related, putative, expressed	AT1G67930.1	0	Golgi transport complex protein-related
LOC_Os05g31530	0.913237	0	0	5	18341349	18347097	disease resistance protein RGA4, putative, expressed	AT3G14460.1	0	LRR and NB-ARC domains-containing disease resistance protein
LOC_Os05g31570	0.905901	0	0	5	18377097	18382814	disease resistance protein RGA4, putative, expressed	AT3G14460.1	0	LRR and NB-ARC domains-containing disease resistance protein
LOC_Os05g31610	0.771753	0	0	5	18396847	18401175	Leucine Rich Repeat family protein, expressed	AT3G50950.1	ZAR1	HOPZ-ACTIVATED RESISTANCE 1
LOC_Os05g31620	0.867351	0	0	5	18406480	18407458	OsCML15 - Calmodulin-related calcium sensor protein, expressed	AT1G24620.1	0	EF hand calcium-binding protein family
LOC_Os05g31720	0.908002	0	0	5	18466963	18470649	stromal membrane-associated protein, putative, expressed	AT3G07940.1	0	Calcium-dependent ARF-type GTPase activating protein family
LOC_Os05g31785	0.829413	0	0	5	18516997	18517584	expressed protein	0	0	0
LOC_Os05g32180	0.76551	0	0	5	18763653	18767184	acetyltransferase, GNAT family, putative, expressed	AT1G18335.1	0	Acyl-CoA N-acyltransferases (NAT) superfamily protein
LOC_Os05g32270	0.835889	0	0	5	18812390	18817699	AP2 domain containing protein, expressed	AT2G41710.3	0	Integrase-type DNA-binding superfamily protein
LOC_Os05g32460	0.890073	0	0	5	18958614	18960147	VQ domain containing protein, putative, expressed	AT3G56710.1	SIB1	sigma factor binding protein 1
LOC_Os05g32810	0.801358	0	0	5	19217189	19218684	expressed protein	AT4G02880.2	0	0
LOC_Os05g33020	0.791846	0	0	5	19346026	19353385	preprotein translocase subunit secY, putative, expressed	AT2G31530.1	EMB2289,SCY2	SecY protein transport family protein
LOC_Os05g33100	0.811295	0	0	5	19409584	19413591	endo-1,3;1,4-beta-D-glucanase precursor, putative, expressed	AT3G23600.1	0	alpha/beta-Hydrolases superfamily protein
LOC_Os05g33190	0.746138	0	0	5	19465133	19467907	endo-1,3;1,4-beta-D-glucanase precursor, putative, expressed	AT3G23570.1	0	alpha/beta-Hydrolases superfamily protein
LOC_Os05g33270	0.814234	0	0	5	19502924	19507400	GDSL-like lipase/acylhydrolase, putative, expressed	AT1G54790.3	0	GDSL-like Lipase/Acylhydrolase superfamily protein
LOC_Os05g33510	0.828944	0	0	5	19681732	19684599	peptide methionine sulfoxide reductase msrB, putative, expressed	AT4G21860.1	MSRB2	methionine sulfoxide reductase B 2
LOC_Os05g33514	0.846452	0	0	5	19684770	19686823	expressed protein	0	0	0
LOC_Os05g33520	0.782721	0	0	5	19691343	19694288	expressed protein	AT2G48070.1	RPH1	resistance to phytophthora 1
LOC_Os05g33680	0.752754	0	0	5	19814737	19817772	expressed protein	0	0	0
LOC_Os05g33850	0.698581	0	0	5	19968873	19973549	UBA/TS-N domain containing protein, expressed	AT2G26920.1	0	Ubiquitin-associated/translation elongation factor EF1B protein
LOC_Os05g34380	0.925628	0	0	5	20379467	20381121	cytochrome P450, putative, expressed	AT1G11680.1	CYP51,CYP51A2,CYP51G1,EMB1738	CYTOCHROME P450 51G1
LOC_Os05g34500	0.8129	0	0	5	20455499	20456338	expressed protein	0	0	0
LOC_Os05g35730	0.759931	0	0	5	21207906	21214431	hydrolase, alpha/beta fold family domain containing protein, expressed	AT1G34340.1	0	alpha/beta-Hydrolases superfamily protein
LOC_Os05g36184	0.828903	0	0	5	21451508	21455835	expressed protein	0	0	0
LOC_Os05g36994	0.841712	0	0	5	21613630	21616165	expressed protein	0	0	0
LOC_Os05g37170	0.750551	0	0	5	21715716	21724490	transcription factor, putative, expressed	AT1G08320.1	bZIP21,TGA9	bZIP transcription factor family protein
LOC_Os05g37200	0.723565	0	0	5	21750701	21754164	solute carrier family 35 member F2, putative, expressed	AT3G59310.1	0	Eukaryotic protein of unknown function (DUF914)
LOC_Os05g37410	0.726356	0	0	5	21886293	21896908	hhH-GPD superfamily base excision DNA repair protein, expressed	AT5G04560.2	DME	HhH-GPD base excision DNA repair family protein
LOC_Os05g37650	0.756884	0	0	5	22038149	22038602	expressed protein	0	0	0
LOC_Os05g38130	0.783255	0	0	5	22367308	22367964	expressed protein	0	0	0
LOC_Os05g38219	0.83466	0	0	5	22406439	22412412	expressed protein	0	0	0
LOC_Os05g38570	0.725222	0	0	5	22625126	22629028	riboflavin biosynthesis protein ribAB, chloroplast precursor, putative, expressed	AT5G59750.1	0	DHBP synthase RibB-like alpha/beta domain;GTP cyclohydrolase II
LOC_Os05g38670	0.878253	0	0	5	22670927	22674637	cation efflux family protein, putative, expressed	AT2G39450.1	ATMTP11,MTP11	Cation efflux family protein
LOC_Os05g39140	0.861028	0	0	5	22955313	22960812	expressed protein	0	0	0
LOC_Os05g39230	0.804294	0	0	5	22996896	23005544	low photochemical bleaching 1 protein, putative, expressed	AT3G56040.1	UGP3	UDP-glucose pyrophosphorylase 3
LOC_Os05g39870	0.873215	0	0	5	23429486	23434020	CAMK_KIN1/SNF1/Nim1_like.24 - CAMK includes calcium/calmodulin depedent protein kinases, expressed	AT5G58380.1	CIPK10,PKS2,SIP1,SNRK3.8	SOS3-interacting protein 1
LOC_Os05g40212	0.894271	0	0	5	23617462	23618330	expressed protein	0	0	0
LOC_Os05g40540	0.863355	0	0	5	23798402	23800288	expressed protein	AT1G76540.1	CDKB2;1	cyclin-dependent kinase B2;1
LOC_Os05g40700	0.744064	0	0	5	23865753	23869534	transmembrane protein 56, putative, expressed	AT4G10360.1	0	TRAM, LAG1 and CLN8 (TLC) lipid-sensing domain containing protein
LOC_Os05g40910	0.878142	0	0	5	23996148	23997616	expressed protein	0	0	0
LOC_Os05g41180	0.870543	0	0	5	24122438	24126677	peptidase, T1 family, putative, expressed	AT2G27020.1	PAG1	20S proteasome alpha subunit G1
LOC_Os05g41290	0.749163	0	0	5	24184447	24189203	disease resistance RPP13-like protein 1, putative, expressed	AT3G14470.1	0	NB-ARC domain-containing disease resistance protein
LOC_Os05g41310	0.767312	0	0	5	24197214	24200543	disease resistance protein RGA2, putative, expressed	AT3G14460.1	0	LRR and NB-ARC domains-containing disease resistance protein
LOC_Os05g41370	0.774208	0	0	5	24230695	24234793	TKL_IRAK_DUF26-la.1 - DUF26 kinases have homology to DUF26 containing loci, expressed	AT4G05200.1	CRK25	cysteine-rich RLK (RECEPTOR-like protein kinase) 25
LOC_Os05g42040	0.883515	0	0	5	24605715	24607928	UDP-glucoronosyl and UDP-glucosyl transferase domain containing protein, expressed	AT4G34131.1	UGT73B3	UDP-glucosyl transferase 73B3
LOC_Os05g42130	0.712026	0	0	5	24631172	24632715	MONOCULM 1, putative, expressed	AT3G49950.1	0	GRAS family transcription factor
LOC_Os05g43390	0.767872	0	0	5	25229675	25233242	signal recognition particle 54 kDa protein, putative, expressed	AT1G48900.1	0	Signal recognition particle, SRP54 subunit protein
LOC_Os05g43450	0.820193	0	0	5	25260665	25263726	transcription initiation factor IIF beta subunit, putative, expressed	AT1G75510.1	0	Transcription initiation factor IIF, beta subunit
LOC_Os05g43830	0.729982	0	0	5	25476707	25484173	hydrolase, alpha/beta fold family domain containing protein, expressed	AT2G14260.2	PIP	proline iminopeptidase
LOC_Os05g43840	0.870466	0	0	5	25489315	25491603	CAMK_KIN1/SNF1/Nim1_like.25 - CAMK includes calcium/calmodulin depedent protein kinases, expressed	AT4G18700.1	ATWL4,CIPK12,SnRK3.9,WL4	CBL-interacting protein kinase 12
LOC_Os05g43930	0.775773	0	0	5	25564508	25566228	O-methyltransferase, putative, expressed	AT4G35160.1	0	O-methyltransferase family protein
LOC_Os05g43970	0.898956	0	0	5	25582055	25586608	heat- and acid-stable phosphoprotein, putative, expressed	AT5G46020.1	0	0
LOC_Os05g44140	0.835269	0	0	5	25658917	25660044	non-symbiotic hemoglobin 2, putative, expressed	AT2G16060.1	AHB1,ARATH GLB1,ATGLB1,GLB1,HB1,NSHB1	hemoglobin 1
LOC_Os05g44150	0.730934	0	0	5	25661880	25662371	expressed protein	0	0	0
LOC_Os05g44610	0.872499	0	0	5	25952719	25955835	expressed protein	0	0	0
LOC_Os05g44810	0.7115	0	0	5	26052916	26056268	OsIAA18 - Auxin-responsive Aux/IAA gene family member, expressed	AT3G16500.1	IAA26,PAP1	phytochrome-associated protein 1
LOC_Os05g45140	0.858855	0	0	5	26211586	26212438	glucosyl transferase, putative, expressed	AT4G01070.2	GT72B1,UGT72B1	UDP-Glycosyltransferase superfamily protein
LOC_Os05g45860	0.882212	0	0	5	26570425	26573958	glucan endo-1,3-beta-glucosidase precursor, putative, expressed	AT2G19440.1	0	O-Glycosyl hydrolases family 17 protein
LOC_Os05g45990	0.7606	0	0	5	26659563	26661664	OsFBX171 - F-box domain containing protein, expressed	AT3G49030.1	0	FBD, F-box and Leucine Rich Repeat domains containing protein
LOC_Os05g46140	0.818967	0	0	5	26761777	26764812	expressed protein	AT4G26965.2	0	NADH:ubiquinone oxidoreductase, 17.2kDa subunit
LOC_Os05g46630	0.903288	0	0	5	26995734	26999172	expressed protein	0	0	0
LOC_Os05g46770	0.755306	0	0	5	27085232	27087519	expressed protein	0	0	0
LOC_Os05g46845	0.954101	0	0	5	27124219	27125316	expressed protein	AT1G29850.2	0	double-stranded DNA-binding family protein
LOC_Os05g46890	0.911488	0	0	5	27139101	27142126	expressed protein	0	0	0
LOC_Os05g46920	0.887471	0	0	5	27150614	27153839	expressed protein	AT4G17240.1	0	0
LOC_Os05g47446	0.801932	0	0	5	27179219	27183778	expressed protein	AT1G29850.2	0	double-stranded DNA-binding family protein
LOC_Os05g47520	0.816966	0	0	5	27222701	27223643	expressed protein	0	0	0
LOC_Os05g47730	0.829177	0	0	5	27345715	27346293	LTPL153 - Protease inhibitor/seed storage/LTP family protein precursor, expressed	AT3G18280.1	0	Bifunctional inhibitor/lipid-transfer protein/seed storage 2S albumin superfamily protein
LOC_Os05g48650	0.8481	0	0	5	27883503	27884410	transcription factor HBP-1b, putative, expressed	AT3G14880.2	0	0
LOC_Os05g49470	0.863072	0	0	5	28357016	28359077	THO complex subunit 7, putative, expressed	AT3G02950.1	AtTHO7,THO7	Tho complex subunit 7/Mft1p
LOC_Os05g49480	0.896751	0	0	5	28360602	28361930	transcription factor-related, putative, expressed	AT1G17450.2	0	B-block binding subunit of TFIIIC
LOC_Os05g49760	0.826365	0	0	5	28547545	28551974	dehydrogenase, putative, expressed	AT1G65930.1	cICDH	cytosolic NADP+-dependent isocitrate dehydrogenase
LOC_Os05g50240	0.789084	0	0	5	28790921	28791705	expressed protein	AT5G62140.1	0	0
LOC_Os05g50360	0.759093	0	0	5	28854805	28857818	anaphase-promoting complex subunit 10, putative, expressed	AT2G18290.1	APC10	anaphase promoting complex 10
LOC_Os05g50410	0.793901	0	0	5	28889622	28896919	Rad21 / Rec8 like protein, putative, expressed	AT5G05490.2	ATREC8,DIF1,REC8,SYN1	Rad21/Rec8-like family protein
LOC_Os05g50450	0.885334	0	0	5	28919968	28921326	expressed protein	0	0	0
LOC_Os05g50624	0.889756	0	0	5	29021762	29024098	transposon protein, putative, unclassified, expressed	0	0	0
LOC_Os05g51110	0.882399	0	0	5	29317524	29324891	expressed protein	AT1G24190.2	ATSIN3,SIN3,SNL3	SIN3-like 3
LOC_Os06g01290	0.893346	0	0	6	182104	184623	expressed protein	AT5G52440.1	HCF106	Bacterial sec-independent translocation protein mttA/Hcf106
LOC_Os06g01410	0.802924	0	0	6	244855	247799	glutamine cyclotransferase precursor, putative, expressed	AT4G25720.1	ATQC,QC,QCT	glutaminyl cyclase
LOC_Os06g01850	0.744641	0	0	6	479178	481669	ferredoxin--NADP reductase, chloroplast precursor, putative, expressed	AT1G20020.1	ATLFNR2,FNR2	ferredoxin-NADP(+)-oxidoreductase 2
LOC_Os06g01890	0.777187	0	0	6	494850	511406	MADS-box transcription factor, putative, expressed	AT2G45660.1	AGL20,ATSOC1,SOC1	AGAMOUS-like 20
LOC_Os06g02000	0.784654	0	0	6	564534	567685	adenylate kinase, putative, expressed	AT5G26667.1	PYR6	P-loop containing nucleoside triphosphate hydrolases superfamily protein
LOC_Os06g02340	0.770433	0	0	6	779995	782325	OsFBX183 - F-box domain containing protein, expressed	0	0	0
LOC_Os06g02420	0.846456	0	0	6	832537	834915	ATOZI1, putative, expressed	AT1G01170.1	0	Protein of unknown function (DUF1138)
LOC_Os06g02470	0.786506	0	0	6	854044	854353	ATOZI1, putative, expressed	AT1G01170.1	0	Protein of unknown function (DUF1138)
LOC_Os06g02630	0.740015	0	0	6	933130	936449	retrotransposon protein, putative, Ty3-gypsy subclass, expressed	0	0	0
LOC_Os06g02680	0.821988	0	0	6	959781	962221	expressed protein	AT4G19080.1	0	Protein of unknown function (DUF594)
LOC_Os06g02730	0.944054	0	0	6	978316	979809	aspartic proteinase nepenthesin-2 precursor, putative, expressed	AT5G10770.1	0	Eukaryotic aspartyl protease family protein
LOC_Os06g02760	0.718752	0	0	6	1003543	1006229	expressed protein	0	0	0
LOC_Os06g02810	0.888216	0	0	6	1028678	1029719	expressed protein	0	0	0
LOC_Os06g02900	0.872386	0	0	6	1063522	1066532	aspartic proteinase nepenthesin-2 precursor, putative, expressed	AT5G10770.1	0	Eukaryotic aspartyl protease family protein
LOC_Os06g02930	0.918373	0	0	6	1078047	1079053	expressed protein	0	0	0
LOC_Os06g02940	0.885194	0	0	6	1079925	1080932	expressed protein	0	0	0
LOC_Os06g02960	0.886647	0	0	6	1090058	1092625	expressed protein	AT5G45480.1	0	Protein of unknown function (DUF594)
LOC_Os06g03040	0.823704	0	0	6	1116675	1117331	expressed protein	0	0	0
LOC_Os06g03050	0.844317	0	0	6	1125350	1127804	expressed protein	AT4G19080.1	0	Protein of unknown function (DUF594)
LOC_Os06g03200	0.889179	0	0	6	1206453	1208951	expressed protein	0	0	0
LOC_Os06g03486	0.812741	0	0	6	1341456	1344547	expressed protein	0	0	0
LOC_Os06g03500	0.901074	0	0	6	1347280	1351183	NBS-LRR disease resistance protein, putative, expressed	AT5G35450.1	0	Disease resistance protein (CC-NBS-LRR class) family
LOC_Os06g03514	0.787351	0	0	6	1354174	1359048	expressed protein	0	0	0
LOC_Os06g04200	0.769471	0	0	6	1765622	1770656	starch synthase, putative, expressed	AT1G32900.1	0	UDP-Glycosyltransferase superfamily protein
LOC_Os06g04330	0.750546	0	0	6	1838557	1842840	expressed protein	0	0	0
LOC_Os06g04380	0.852736	0	0	6	1872634	1875911	aminomethyltransferase, putative, expressed	AT4G12130.1	0	Glycine cleavage T-protein family
LOC_Os06g04510	0.788734	0	0	6	1931296	1936372	enolase, putative, expressed	AT2G36530.1	ENO2,LOS2	Enolase
LOC_Os06g04520	0.828805	0	0	6	1937857	1948678	expressed protein	0	0	0
LOC_Os06g04970	0.875898	0	0	6	2189913	2194838	expressed protein	AT2G37990.1	0	ribosome biogenesis regulatory protein (RRS1) family protein
LOC_Os06g05080	0.739262	0	0	6	2243716	2246728	cytochrome c oxidase subunit 5B, mitochondrial precursor, putative, expressed	AT1G80230.1	0	Rubredoxin-like superfamily protein
LOC_Os06g05160	0.742466	0	0	6	2292595	2298805	sulfate transporter, putative, expressed	AT3G15990.1	SULTR3;4	sulfate transporter 3;4
LOC_Os06g05520	0.873858	0	0	6	2498847	2502901	OsMKK1 - putative MAPKK based on amino acid sequence homology, expressed	AT4G29810.1	ATMKK2,MK1,MKK2	MAP kinase kinase 2
LOC_Os06g05530	0.754676	0	0	6	2505590	2509040	RNA recognition motif containing protein, putative, expressed	AT1G21320.1	0	nucleotide binding;nucleic acid binding
LOC_Os06g05870	0.761857	0	0	6	2678430	2688554	dual specificity protein phosphatase, putative, expressed	AT5G56610.1	0	Phosphotyrosine protein phosphatases superfamily protein
LOC_Os06g05920	0.779301	0	0	6	2710262	2712458	Rf1, mitochondrial precursor, putative, expressed	AT5G39710.1	EMB2745	Tetratricopeptide repeat (TPR)-like superfamily protein
LOC_Os06g06100	0.823968	0	0	6	2815947	2817060	dihydroneopterin aldolase, putative, expressed	AT3G11750.1	FOLB1	Dihydroneopterin aldolase
LOC_Os06g06210	0.856129	0	0	6	2874350	2877067	expressed protein	0	0	0
LOC_Os06g06290	0.825289	0	0	6	2908024	2910916	GDSL-like lipase/acylhydrolase, putative, expressed	AT5G45910.1	0	GDSL-like Lipase/Acylhydrolase superfamily protein
LOC_Os06g06340	0.855854	0	0	6	2947711	2948191	LTPL20 - Protease inhibitor/seed storage/LTP family protein precursor, putative, expressed	AT2G38530.1	cdf3,LP2,LTP2	lipid transfer protein 2
LOC_Os06g06440	0.896144	0	0	6	3001105	3009250	ABC transporter, ATP-binding protein, putative, expressed	AT3G59140.1	ATMRP14,MRP14	multidrug resistance-associated protein 14
LOC_Os06g06470	0.944028	0	0	6	3042190	3046238	U-box domain containing heat shock protein, putative, expressed	AT4G12400.2	0	stress-inducible protein, putative
LOC_Os06g06510	0.740417	0	0	6	3056088	3056861	histone H3, putative, expressed	AT1G09200.1	0	Histone superfamily protein
LOC_Os06g06600	0.974683	0	0	6	3102920	3107515	OsFBX187 - F-box domain containing protein, expressed	AT3G28410.1	0	F-box/RNI-like superfamily protein
LOC_Os06g06610	0.947807	0	0	6	3111535	3115194	expressed protein	0	0	0
LOC_Os06g06720	0.772515	0	0	6	3145466	3147618	flavonol synthase/flavanone 3-hydroxylase, putative, expressed	AT4G16330.2	0	2-oxoglutarate (2OG) and Fe(II)-dependent oxygenase superfamily protein
LOC_Os06g06760	0.86251	0	0	6	3175775	3181762	protein kinase, putative, expressed	AT2G45910.1	0	U-box domain-containing protein kinase family protein
LOC_Os06g06850	0.835776	0	0	6	3234519	3239156	resistance protein LR10, putative, expressed	AT3G46530.1	RPP13	NB-ARC domain-containing disease resistance protein
LOC_Os06g06920	0.90841	0	0	6	3281882	3285652	S-locus-like receptor protein kinase, putative, expressed	AT2G19130.1	0	S-locus lectin protein kinase family protein
LOC_Os06g06940	0.851834	0	0	6	3294197	3296358	S-locus-like receptor protein kinase, putative, expressed	AT4G32300.1	SD2-5	S-domain-2 5
LOC_Os06g06960	0.881411	0	0	6	3305184	3307861	S-locus-like receptor protein kinase, putative, expressed	AT4G32300.1	SD2-5	S-domain-2 5
LOC_Os06g06990	0.861867	0	0	6	3316900	3317411	expressed protein	0	0	0
LOC_Os06g07230	0.804926	0	0	6	3460178	3465373	tyrosine protein kinase domain containing protein, putative, expressed	AT5G15080.1	0	Protein kinase superfamily protein
LOC_Os06g07350	0.801309	0	0	6	3536682	3540238	RNA-binding motif protein, putative, expressed	AT1G07360.1	0	CCCH-type zinc fingerfamily protein with RNA-binding domain
LOC_Os06g07550	0.789355	0	0	6	3640786	3643651	PPR repeat domain containing protein, putative, expressed	AT5G48730.1	0	Pentatricopeptide repeat (PPR) superfamily protein
LOC_Os06g07590	0.785343	0	0	6	3660017	3661323	inactive receptor kinase At2g26730 precursor, putative, expressed	AT1G48480.1	RKL1	receptor-like kinase 1
LOC_Os06g07600	0.725364	0	0	6	3675572	3679002	uncharacterized glycosyltransferase, putative, expressed	AT5G20250.4	DIN10	Raffinose synthase family protein
LOC_Os06g07790	0.945737	0	0	6	3779653	3785951	retrotransposon protein, putative, unclassified, expressed	0	0	0
LOC_Os06g08180	0.855776	0	0	6	3966030	3969599	expressed protein	AT5G25265.1	0	0
LOC_Os06g08250	0.746579	0	0	6	3994993	3996159	zinc finger family protein, putative, expressed	AT2G15580.1	0	RING/U-box superfamily protein
LOC_Os06g08320	0.776411	0	0	6	4033795	4034043	60S ribosomal protein L39, putative, expressed	AT4G31985.1	0	Ribosomal protein L39 family protein
LOC_Os06g08570	0.806432	0	0	6	4266426	4270771	PPR repeat domain containing protein, putative, expressed	AT3G25210.1	0	Tetratricopeptide repeat (TPR)-like superfamily protein
LOC_Os06g08600	0.922637	0	0	6	4276289	4277140	versicolorin reductase, putative, expressed	AT4G13180.1	0	NAD(P)-binding Rossmann-fold superfamily protein
LOC_Os06g08900	0.790458	0	0	6	4481240	4487783	glutamate receptor 2.6 precursor, putative, expressed	AT2G29120.1	ATGLR2.7,GLR2.7	glutamate receptor 2.7
LOC_Os06g08910	0.940538	0	0	6	4489429	4493878	glutamate receptor 2.8 precursor, putative, expressed	AT2G29110.1	ATGLR2.8,GLR2.8	glutamate receptor 2.8
LOC_Os06g08990	0.775346	0	0	6	4531527	4532630	expressed protein	0	0	0
LOC_Os06g09020	0.965488	0	0	6	4538337	4541705	expressed protein	0	0	0
LOC_Os06g09090	0.898368	0	0	6	4571088	4574911	glutamate receptor 2.8 precursor, putative, expressed	AT5G11210.1	ATGLR2.5,GLR2.5	glutamate receptor 2.5
LOC_Os06g09120	0.898049	0	0	6	4587789	4591087	glutamate receptor 2.8 precursor, putative, expressed	AT2G29110.1	ATGLR2.8,GLR2.8	glutamate receptor 2.8
LOC_Os06g09130	0.782241	0	0	6	4593689	4597978	glutamate receptor 2.8 precursor, putative, expressed	AT5G11210.1	ATGLR2.5,GLR2.5	glutamate receptor 2.5
LOC_Os06g09230	0.831702	0	0	6	4640591	4645101	serine threonine kinase, putative, expressed	AT2G24370.1	0	Protein kinase protein with adenine nucleotide alpha hydrolases-like domain
LOC_Os06g09260	0.796606	0	0	6	4650896	4651519	expressed protein	AT5G66650.1	0	Protein of unknown function (DUF607)
LOC_Os06g09370	0.853518	0	0	6	4709743	4715552	PTF1, putative, expressed	AT5G58010.1	LRL3	LJRHL1-like 3
LOC_Os06g09390	0.735083	0	0	6	4731330	4733911	AP2 domain containing protein, expressed	AT1G53910.1	RAP2.12	related to AP2 12
LOC_Os06g09850	0.742713	0	0	6	5012374	5016657	25.3 kDa vesicle transport protein, putative, expressed	AT1G11890.1	ATSEC22,SEC22	Synaptobrevin family protein
LOC_Os06g09910	0.808784	0	0	6	5054303	5056834	phosphopantothenoylcysteine decarboxylase, putative, expressed	AT3G18030.1	ATHAL3,ATHAL3A,HAL3,HAL3A	HAL3-like protein A
LOC_Os06g10109	0.828036	0	0	6	5158179	5165171	expressed protein	0	0	0
LOC_Os06g10140	0.877012	0	0	6	5186447	5188307	expressed protein	0	0	0
LOC_Os06g10200	0.757421	0	0	6	5221419	5223682	adenylate kinase, putative, expressed	AT5G26667.1	PYR6	P-loop containing nucleoside triphosphate hydrolases superfamily protein
LOC_Os06g10480	0.879933	0	0	6	5393251	5406651	expressed protein	AT3G12020.2	0	P-loop containing nucleoside triphosphate hydrolases superfamily protein
LOC_Os06g10760	0.915462	0	0	6	5619105	5621750	emp24/gp25L/p24 family protein, putative, expressed	AT1G09580.1	0	emp24/gp25L/p24 family/GOLD family protein
LOC_Os06g10770	0.852008	0	0	6	5621926	5625701	peptidase, putative, expressed	AT1G44820.1	0	Peptidase M20/M25/M40 family protein
LOC_Os06g10810	0.846007	0	0	6	5638272	5641660	phosphate carrier protein, mitochondrial precursor, putative, expressed	AT5G14040.1	PHT3;1	phosphate transporter 3;1
LOC_Os06g11190	0.730277	0	0	6	5869895	5876421	OsPOP13 - Putative Prolyl Oligopeptidase homologue, expressed	AT5G36210.1	0	alpha/beta-Hydrolases superfamily protein
LOC_Os06g11240	0.75072	0	0	6	5894721	5896352	12-oxophytodienoate reductase, putative, expressed	AT1G76690.1	ATOPR2,OPR2	12-oxophytodienoate reductase 2
LOC_Os06g11280	0.761648	0	0	6	5912374	5914368	12-oxophytodienoate reductase, putative, expressed	AT1G76690.1	ATOPR2,OPR2	12-oxophytodienoate reductase 2
LOC_Os06g11330	0.847447	0	0	6	5953593	5963184	OsMADS55 - MADS-box family gene with MIKCc type-box, expressed	AT2G22540.1	AGL22,SVP	K-box region and MADS-box transcription factor family protein
LOC_Os06g11440	0.917043	0	0	6	6036698	6050429	transposon protein, putative, Mutator sub-class, expressed	0	0	0
LOC_Os06g11500	0.809792	0	0	6	6086289	6097662	MCM9 - Putative minichromosome maintenance MCM family subunit 9, expressed	AT2G14050.1	MCM9	minichromosome maintenance 9
LOC_Os06g11520	0.845325	0	0	6	6102123	6108979	LMBR1 integral membrane protein, putative, expressed	AT5G65290.1	0	LMBR1-like membrane protein
LOC_Os06g11790	0.830135	0	0	6	6243660	6247719	TLD family protein, putative, expressed	AT4G39870.1	0	TLD-domain containing nucleolar protein
LOC_Os06g11800	0.807681	0	0	6	6250717	6253708	annexin, putative, expressed	AT1G35720.1	ANNAT1,ATOXY5,OXY5	annexin 1
LOC_Os06g12040	0.868553	0	0	6	6452737	6454454	mTERF family protein, expressed	AT5G07900.1	0	Mitochondrial transcription termination factor family protein
LOC_Os06g12050	0.762593	0	0	6	6458283	6459567	mTERF family protein, expressed	AT1G21150.1	0	Mitochondrial transcription termination factor family protein
LOC_Os06g12129	0.890293	0	0	6	6489414	6491711	expressed protein	AT5G09995.3	0	0
LOC_Os06g12140	0.870693	0	0	6	6492884	6494714	expressed protein	0	0	0
LOC_Os06g12170	0.702866	0	0	6	6515439	6519199	expressed protein	0	0	0
LOC_Os06g12260	0.841908	0	0	6	6595940	6602476	N-rich protein, putative, expressed	AT2G32910.1	0	DCD (Development and Cell Death) domain protein
LOC_Os06g12455	0.907667	0	0	6	6754294	6755541	expressed protein	0	0	0
LOC_Os06g12470	0.871533	0	0	6	6764463	6772921	retrotransposon protein, putative, Ty3-gypsy subclass, expressed	0	0	0
LOC_Os06g12600	0.897896	0	0	6	6842811	6848564	kinase, pfkB family, putative, expressed	AT1G66430.1	0	pfkB-like carbohydrate kinase family protein
LOC_Os06g12870	0.907795	0	0	6	7043611	7045679	leaf senescence related protein, putative, expressed	AT1G70230.1	TBL27	TRICHOME BIREFRINGENCE-LIKE 27
LOC_Os06g12876	0.73313	0	0	6	7047258	7052772	expressed protein	0	0	0
LOC_Os06g12940	0.94333	0	0	6	7079677	7082435	expressed protein	AT3G28370.1	0	0
LOC_Os06g12950	0.884115	0	0	6	7085090	7088528	expressed protein	0	0	0
LOC_Os06g13030	0.946375	0	0	6	7133789	7140003	OsLIM - LIM domain protein, putative actin-binding protein and transcription factor, expressed	AT3G61230.1	0	GATA type zinc finger transcription factor family protein
LOC_Os06g13050	0.872537	0	0	6	7148961	7158822	peroxidase family protein, expressed	AT1G10510.1	emb2004	RNI-like superfamily protein
LOC_Os06g13120	0.88761	0	0	6	7201591	7203994	expressed protein	AT4G03500.1	0	Ankyrin repeat family protein
LOC_Os06g13190	0.909674	0	0	6	7230154	7230942	expressed protein	AT1G19020.1	0	0
LOC_Os06g13210	0.803566	0	0	6	7247729	7251058	peptide transporter PTR2, putative, expressed	AT5G14940.1	0	Major facilitator superfamily protein
LOC_Os06g13230	0.918457	0	0	6	7267160	7269232	expressed protein	0	0	0
LOC_Os06g13240	0.733575	0	0	6	7278365	7282975	BURP domain containing protein, expressed	AT5G25610.1	ATRD22,RD22	BURP domain-containing protein
LOC_Os06g13330	0.937188	0	0	6	7333278	7335741	expressed protein	AT5G62230.1	ERL1	ERECTA-like 1
LOC_Os06g13460	0.787045	0	0	6	7406037	7408609	SAM dependent carboxyl methyltransferase family protein, putative, expressed	AT4G36470.1	0	S-adenosyl-L-methionine-dependent methyltransferases superfamily protein
LOC_Os06g13560	0.856405	0	0	6	7480067	7482194	SAM dependent carboxyl methyltransferase, putative, expressed	AT3G11480.1	ATBSMT1,BSMT1	S-adenosyl-L-methionine-dependent methyltransferases superfamily protein
LOC_Os06g13580	0.764294	0	0	6	7498331	7500517	expressed protein	AT3G28370.1	0	0
LOC_Os06g13600	0.815754	0	0	6	7530834	7534857	HEAT repeat family protein, putative, expressed	AT1G27210.1	0	ARM repeat superfamily protein
LOC_Os06g14030	0.801955	0	0	6	7799073	7806571	potassium channel SKOR, putative, expressed	AT3G02850.1	SKOR	STELAR K+ outward rectifier
LOC_Os06g14060	0.823514	0	0	6	7841699	7844795	MBTB10 - Bric-a-Brac, Tramtrack, Broad Complex BTB domain with Meprin and TRAF Homology MATH domain, expressed	AT5G19000.1	ATBPM1,BPM1	BTB-POZ and MATH domain 1
LOC_Os06g14350	0.916525	0	0	6	7996891	8004842	caleosin related protein, putative, expressed	AT1G70670.1	0	Caleosin-related family protein
LOC_Os06g14390	0.866815	0	0	6	8031719	8035243	1-aminocyclopropane-1-carboxylate oxidase homolog 4, putative, expressed	AT2G30830.1	0	2-oxoglutarate (2OG) and Fe(II)-dependent oxygenase superfamily protein
LOC_Os06g14400	0.857231	0	0	6	8038363	8041831	1-aminocyclopropane-1-carboxylate oxidase homolog 4, putative, expressed	AT5G59530.1	0	2-oxoglutarate (2OG) and Fe(II)-dependent oxygenase superfamily protein
LOC_Os06g14440	0.785893	0	0	6	8097281	8104472	DRD1, putative, expressed	0	0	0
LOC_Os06g14550	0.771551	0	0	6	8194483	8198052	signal recognition particle 9 kDa protein, putative, expressed	AT3G49100.1	0	Signal recognition particle, SRP9/SRP14 subunit
LOC_Os06g15020	0.888637	0	0	6	8511314	8513067	3-ketoacyl-CoA synthase, putative, expressed	AT1G25450.1	CER60,KCS5	3-ketoacyl-CoA synthase 5
LOC_Os06g15170	0.808005	0	0	6	8597870	8599912	3-ketoacyl-CoA synthase, putative, expressed	AT1G25450.1	CER60,KCS5	3-ketoacyl-CoA synthase 5
LOC_Os06g15330	0.774818	0	0	6	8704831	8706949	CCT/B-box zinc finger protein, putative, expressed	AT1G25440.1	0	B-box type zinc finger protein with CCT domain
LOC_Os06g15390	0.77869	0	0	6	8745256	8746006	acylphosphatase, putative, expressed	AT5G03370.1	0	acylphosphatase family
LOC_Os06g15410	0.900235	0	0	6	8754366	8757478	angel, putative, expressed	AT1G73875.1	0	DNAse I-like superfamily protein
LOC_Os06g15680	0.812731	0	0	6	8876051	8877757	cytochrome P450 71A6, putative, expressed	AT3G48290.2	CYP71A24	cytochrome P450, family 71, subfamily A, polypeptide 24
LOC_Os06g15730	0.920173	0	0	6	8913931	8917864	expressed protein	AT3G14470.1	0	NB-ARC domain-containing disease resistance protein
LOC_Os06g15740	0.917467	0	0	6	8925128	8930444	expressed protein	0	0	0
LOC_Os06g15760	0.787333	0	0	6	8955691	8959657	eukaryotic aspartyl protease domain containing protein, expressed	AT1G49050.1	0	Eukaryotic aspartyl protease family protein
LOC_Os06g15779	0.807721	0	0	6	8960001	8964689	aluminum-activated malate transporter, putative, expressed	AT3G18440.1	ALMT9,AtALMT9	aluminum-activated malate transporter 9
LOC_Os06g15810	0.824931	0	0	6	8974514	8976734	integral membrane protein, putative, expressed	0	0	0
LOC_Os06g15990	0.80519	0	0	6	9091016	9096679	aldehyde dehydrogenase, putative, expressed	AT1G23800.1	ALDH2B,ALDH2B7	aldehyde dehydrogenase 2B7
LOC_Os06g16000	0.878191	0	0	6	9100743	9102306	UDP-glucoronosyl and UDP-glucosyl transferase, putative, expressed	AT5G14860.1	0	UDP-Glycosyltransferase superfamily protein
LOC_Os06g16030	0.94105	0	0	6	9116944	9124594	amidase family protein, putative, expressed	AT4G34880.1	0	Amidase family protein
LOC_Os06g16050	0.857144	0	0	6	9130963	9134105	transposon protein, putative, CACTA, En/Spm sub-class, expressed	0	0	0
LOC_Os06g16070	0.917408	0	0	6	9146959	9150341	receptor-like protein kinase 2 precursor, putative, expressed	AT3G47570.1	0	Leucine-rich repeat protein kinase family protein
LOC_Os06g16140	0.895165	0	0	6	9186472	9189863	expressed protein	0	0	0
LOC_Os06g16190	0.892612	0	0	6	9219660	9219869	expressed protein	0	0	0
LOC_Os06g16240	0.825938	0	0	6	9246577	9248376	expressed protein	AT5G15890.1	TBL21	TRICHOME BIREFRINGENCE-LIKE 21
LOC_Os06g16260	0.905967	0	0	6	9256958	9262240	OsSigP5 - Putative Type I Signal Peptidase homologue; employs a putative Ser/His catalytic dyad, expressed	AT1G52600.1	0	Peptidase S24/S26A/S26B/S26C family protein
LOC_Os06g16270	0.911351	0	0	6	9263601	9265449	heat shock factor binding protein 2, putative, expressed	0	0	0
LOC_Os06g16300	0.788112	0	0	6	9289219	9290219	BRASSINOSTEROID INSENSITIVE 1-associated receptor kinase 1 precursor, putative, expressed	AT5G16000.1	NIK1	NSP-interacting kinase 1
LOC_Os06g16330	0.844377	0	0	6	9315991	9323908	BRASSINOSTEROID INSENSITIVE 1-associated receptor kinase 1 precursor, putative, expressed	AT5G16000.1	NIK1	NSP-interacting kinase 1
LOC_Os06g16410	0.847443	0	0	6	9368196	9371951	armadillo/beta-catenin repeat family protein, putative, expressed	AT1G68940.1	0	Armadillo/beta-catenin-like repeat family protein
LOC_Os06g16430	0.922918	0	0	6	9400935	9408386	FHA domain containing protein, putative, expressed	AT5G38840.1	0	SMAD/FHA domain-containing protein
LOC_Os06g16640	0.831624	0	0	6	9564124	9566967	carboxyl-terminal peptidase, putative, expressed	AT5G56530.1	0	Protein of Unknown Function (DUF239)
[truncated: 20,676 more rows]

## Sheet: Broadsense Japonica
Gene	H2	p-value	FDR	Chromosome	GeneStart	GeneEnd	Rice Annototation	Arabidopsis Gene ID	Arabidopsis Gene Name	Arabidopsis Description
LOC_Os01g01312	0.745814	0	0	1	151409	156500	retrotransposon protein, putative, Ty1-copia subclass, expressed	0	0	0
LOC_Os01g01450	0.752036	0	0	1	226897	229331	stress responsive protein, putative, expressed	AT2G39050.1	0	hydroxyproline-rich glycoprotein family protein
LOC_Os01g01520	0.892902	0	0	1	270145	275084	transferase family protein, putative, expressed	AT1G27620.1	0	HXXXD-type acyl-transferase family protein
LOC_Os01g01650	0.926311	0	0	1	322556	323948	isoflavone reductase homolog IRL, putative, expressed	AT1G75290.1	0	NAD(P)-binding Rossmann-fold superfamily protein
LOC_Os01g01660	0.738199	0	0	1	327128	328451	isoflavone reductase, putative, expressed	AT1G75280.1	0	NmrA-like negative transcriptional regulator family protein
LOC_Os01g01830	0.719742	0	0	1	437613	449137	OsPOP1 - Putative Prolyl Oligopeptidase homologue, expressed	AT1G76140.1	0	Prolyl oligopeptidase family protein
LOC_Os01g02180	0.749361	0	0	1	640588	644256	expressed protein	AT1G24265.3	0	Protein of unknown function (DUF1664)
LOC_Os01g02310	0.809109	0	0	1	728977	730930	expressed protein	AT5G38280.1	PR5K	PR5-like receptor kinase
LOC_Os01g02320	0.839087	0	0	1	731149	738020	protein kinase domain containing protein, expressed	AT1G70250.1	0	receptor serine/threonine kinase, putative
LOC_Os01g02350	0.803215	0	0	1	742272	745156	receptor-like kinase ARK1AS, putative, expressed	AT1G70250.1	0	receptor serine/threonine kinase, putative
LOC_Os01g02360	0.803723	0	0	1	745452	748945	resistance-related receptor-like kinase, putative, expressed	AT5G38260.1	0	Protein kinase superfamily protein
LOC_Os01g02370	0.913374	0	0	1	752080	754992	receptor-like kinase ARK1AS, putative, expressed	AT1G18390.2	0	Protein kinase superfamily protein
LOC_Os01g02390	0.898612	0	0	1	767169	769673	protein kinase domain containing protein, expressed	AT1G66920.2	0	Protein kinase superfamily protein
LOC_Os01g02400	0.91941	0	0	1	770332	773846	protein kinase domain containing protein, expressed	AT1G70250.1	0	receptor serine/threonine kinase, putative
LOC_Os01g02420	0.710175	0	0	1	781442	784424	protein kinase domain containing protein, expressed	AT4G18250.1	0	receptor serine/threonine kinase, putative
LOC_Os01g02490	0.875169	0	0	1	804084	806932	expressed protein	0	0	0
LOC_Os01g02500	0.772001	0	0	1	807850	809721	glutamyl-tRNA amidotransferase, putative, expressed	AT4G34880.1	0	Amidase family protein
LOC_Os01g02550	0.804305	0	0	1	839809	842757	protein kinase domain containing protein, expressed	AT5G38280.1	PR5K	PR5-like receptor kinase
LOC_Os01g02560	0.950205	0	0	1	843530	847454	Ser/Thr receptor-like kinase, putative, expressed	AT1G70250.1	0	receptor serine/threonine kinase, putative
LOC_Os01g02610	0.915908	0	0	1	870318	874817	protein kinase domain containing protein, expressed	AT1G66980.1	SNC4	suppressor of npr1-1 constitutive 4
LOC_Os01g02690	0.897884	0	0	1	915639	919674	resistance-related receptor-like kinase, putative, expressed	AT5G38260.1	0	Protein kinase superfamily protein
LOC_Os01g02700	0.846793	0	0	1	920992	923630	protein kinase domain containing protein, expressed	AT1G66910.1	0	Protein kinase superfamily protein
LOC_Os01g02710	0.829686	0	0	1	924451	925175	LRk-type protein, putative, expressed	AT1G18390.2	0	Protein kinase superfamily protein
LOC_Os01g02720	0.73448	0	0	1	929883	934458	elongation factor Tu, putative, expressed	AT5G10630.2	0	Translation elongation factor EF1A/initiation factor IF2gamma family protein
LOC_Os01g02730	0.93191	0	0	1	935574	938367	TAK14, putative, expressed	AT5G38280.1	PR5K	PR5-like receptor kinase
LOC_Os01g02740	0.870231	0	0	1	940005	952451	retrotransposon protein, putative, unclassified, expressed	0	0	0
LOC_Os01g02750	0.90373	0	0	1	954075	956817	protein kinase domain containing protein, expressed	AT5G39030.1	0	Protein kinase superfamily protein
LOC_Os01g02760	0.897134	0	0	1	957907	960626	receptor-like kinase, putative, expressed	AT5G38280.1	PR5K	PR5-like receptor kinase
LOC_Os01g02770	0.807671	0	0	1	961681	965151	resistance-related receptor-like kinase, putative, expressed	AT5G39030.1	0	Protein kinase superfamily protein
LOC_Os01g02790	0.782013	0	0	1	976766	980431	protein kinase domain containing protein, expressed	AT5G38280.1	PR5K	PR5-like receptor kinase
LOC_Os01g02830	0.888524	0	0	1	994710	997262	receptor-like kinase ARK1AS, putative, expressed	AT1G66910.1	0	Protein kinase superfamily protein
LOC_Os01g02840	0.85837	0	0	1	997963	1000997	resistance-related receptor-like kinase, putative, expressed	AT5G39020.1	0	Malectin/receptor-like protein kinase family protein
LOC_Os01g02850	0.787207	0	0	1	1001292	1001770	expressed protein	0	0	0
LOC_Os01g02870	0.836602	0	0	1	1010259	1012410	auxin-induced protein 5NG4, putative, expressed	AT3G18200.1	0	nodulin MtN21 /EamA-like transporter family protein
LOC_Os01g03020	0.770316	0	0	1	1145829	1155094	tRNA synthetase class I, putative, expressed	AT4G04350.1	EMB2369	tRNA synthetase class I (I, L, M and V) family protein
LOC_Os01g03390	0.838345	0	0	1	1365508	1366503	BBTI7 - Bowman-Birk type bran trypsin inhibitor precursor, expressed	0	0	0
LOC_Os01g03500	0.731545	0	0	1	1410987	1413093	expressed protein	AT5G17460.1	0	0
LOC_Os01g03570	0.865737	0	0	1	1446849	1450473	transcription factor X1, putative, expressed	AT3G48670.1	IDN2,RDM12	XH/XS domain-containing protein
LOC_Os01g03740	0.818344	0	0	1	1562612	1566554	nuclease PA3, putative, expressed	AT1G68290.1	ENDO 2	endonuclease 2
LOC_Os01g04050	0.804645	0	0	1	1760140	1761135	BBTI12 - Bowman-Birk type bran trypsin inhibitor precursor, expressed	0	0	0
LOC_Os01g04250	0.915071	0	0	1	1876913	1879903	expressed protein	0	0	0
LOC_Os01g04324	0.759011	0	0	1	1928166	1930290	expressed protein	0	0	0
LOC_Os01g04350	0.806074	0	0	1	1941003	1941953	hsp20/alpha crystallin family protein, putative, expressed	AT1G53540.1	0	HSP20-like chaperones superfamily protein
LOC_Os01g04380	0.808681	0	0	1	1951928	1952771	hsp20/alpha crystallin family protein, putative, expressed	AT1G53540.1	0	HSP20-like chaperones superfamily protein
LOC_Os01g04409	0.850038	0	0	1	1957777	1967451	OsWAK1 - OsWAK receptor-like cytoplasmic kinase OsWAK-RLCK, expressed	AT1G18390.2	0	Protein kinase superfamily protein
LOC_Os01g04430	0.842386	0	0	1	1968323	1970538	expressed protein	AT1G18390.2	0	Protein kinase superfamily protein
LOC_Os01g04530	0.71471	0	0	1	2021415	2022167	expressed protein	AT1G18390.2	0	Protein kinase superfamily protein
LOC_Os01g04570	0.825234	0	0	1	2048717	2052521	Ser/Thr protein kinase, putative, expressed	AT5G38260.1	0	Protein kinase superfamily protein
LOC_Os01g04750	0.887466	0	0	1	2154326	2155994	B3 DNA binding domain containing protein, expressed	AT1G68840.1	EDF2,RAP2.8,RAV2,TEM2	related to ABI3/VP1 2
LOC_Os01g04800	0.82814	0	0	1	2202264	2203860	B3 DNA binding domain containing protein, expressed	AT1G25560.1	EDF1,TEM1	AP2/B3 transcription factor family protein
LOC_Os01g04860	0.735023	0	0	1	2245732	2250576	DUF647 domain containing protein, putative, expressed	AT5G01510.1	RUS5	Protein of unknown function, DUF647
LOC_Os01g04870	0.813209	0	0	1	2250820	2255073	WD domain, G-beta repeat domain containing protein, expressed	AT5G58760.1	DDB2	damaged DNA binding 2
LOC_Os01g04990	0.77967	0	0	1	2349919	2353502	mitochondrial carrier protein, putative, expressed	AT3G55640.1	0	Mitochondrial substrate carrier family protein
LOC_Os01g05090	0.921892	0	0	1	2386373	2388611	expressed protein	AT2G37680.1	0	0
LOC_Os01g05180	0.776173	0	0	1	2434793	2438774	expressed protein	0	0	0
LOC_Os01g05510	0.905625	0	0	1	2613656	2623196	expressed protein	0	0	0
LOC_Os01g05530	0.893261	0	0	1	2632554	2638081	expressed protein	AT1G52930.1	0	Ribosomal RNA processing Brix domain protein
LOC_Os01g05540	0.902054	0	0	1	2640937	2644665	expressed protein	0	0	0
LOC_Os01g05610	0.874394	0	0	1	2674400	2675373	Core histone H2A/H2B/H3/H4 domain containing protein, putative, expressed	AT3G45980.1	H2B,HTB9	Histone superfamily protein
LOC_Os01g05650	0.730298	0	0	1	2693134	2695085	metallothionein, putative, expressed	AT3G09390.1	ATMT-1,ATMT-K,MT2A	metallothionein 2A
LOC_Os01g05744	0.809521	0	0	1	2742507	2747439	expressed protein	AT5G10480.1	PAS2,PEP	Protein-tyrosine phosphatase-like, PTPLA
LOC_Os01g05810	0.744716	0	0	1	2776973	2781775	gamma-glutamyltranspeptidase 1 precursor, putative, expressed	AT4G29210.1	GGT3,GGT4	gamma-glutamyl transpeptidase 4
LOC_Os01g05820	0.875385	0	0	1	2783189	2790454	gamma-glutamyltranspeptidase 1 precursor, putative, expressed	AT4G29210.2	GGT3,GGT4	gamma-glutamyl transpeptidase 4
LOC_Os01g05900	0.862653	0	0	1	2820036	2838580	Core histone H2A/H2B/H3/H4 domain containing protein, putative, expressed	AT3G45980.1	H2B,HTB9	Histone superfamily protein
LOC_Os01g06020	0.803608	0	0	1	2877647	2882686	aspartyl-tRNA synthetase, putative, expressed	AT4G33760.1	0	tRNA synthetase class II (D, K and N) family protein
LOC_Os01g06050	0.943925	0	0	1	2892919	2894707	expressed protein	0	0	0
LOC_Os01g06490	0.729649	0	0	1	3054465	3057198	OsSCP1 - Putative Serine Carboxypeptidase homologue, expressed	AT2G35780.1	scpl26	serine carboxypeptidase-like 26
LOC_Os01g06510	0.800289	0	0	1	3060994	3066189	arginyl-tRNA synthetase, putative, expressed	AT4G26300.1	emb1027	Arginyl-tRNA synthetase, class Ic
LOC_Os01g06520	0.792698	0	0	1	3067323	3071243	verticillium wilt disease resistance protein, putative, expressed	AT1G45616.1	AtRLP6,RLP6	receptor like protein 6
LOC_Os01g06740	0.796465	0	0	1	3188757	3190330	ribosome inactivating protein, putative, expressed	0	0	0
LOC_Os01g06790	0.887315	0	0	1	3222303	3226257	disease resistance protein, putative, expressed	AT3G11010.1	AtRLP34,RLP34	receptor like protein 34
LOC_Os01g06870	0.716283	0	0	1	3251204	3252724	resistance protein SlVe1 precursor, putative, expressed	AT5G44700.1	EDA23,GSO2	Leucine-rich repeat transmembrane protein kinase
LOC_Os01g06876	0.792422	0	0	1	3256822	3257901	Cf-2, putative, expressed	AT2G33050.1	AtRLP26,RLP26	receptor like protein 26
LOC_Os01g06920	0.810131	0	0	1	3282976	3286357	resistance protein SlVe1 precursor, putative, expressed	AT1G45616.1	AtRLP6,RLP6	receptor like protein 6
LOC_Os01g07080	0.863863	0	0	1	3328533	3331963	DEAD-box ATP-dependent RNA helicase, putative, expressed	0	0	0
LOC_Os01g07110	0.824301	0	0	1	3345203	3355066	BRCA2 repeat family protein, expressed	AT5G01630.1	ATBRCA2(V),BRCA2(V),BRCA2B	BRCA2-like B
LOC_Os01g07140	0.810108	0	0	1	3361963	3366321	kelch repeat-containing protein, putative, expressed	AT5G01660.1	0	0
LOC_Os01g07170	0.845549	0	0	1	3386907	3390756	HORMA domain containing protein, putative, expressed	AT1G67370.1	ASY1,ATASY1	DNA-binding HORMA family protein
LOC_Os01g07212	0.81977	0	0	1	3401288	3407358	staphylococcal nuclease homologue, putative, expressed	AT2G40410.2	0	Staphylococcal nuclease homologue
LOC_Os01g07350	0.877445	0	0	1	3467858	3472117	transposon protein, putative, unclassified, expressed	0	0	0
LOC_Os01g07500	0.798188	0	0	1	3577466	3581859	alliin lyase precursor, putative, expressed	AT4G24670.1	TAR2	tryptophan aminotransferase related 2
LOC_Os01g07570	0.756185	0	0	1	3633275	3639164	carboxyl-terminal proteinase, putative, expressed	AT1G23340.1	0	Protein of Unknown Function (DUF239)
LOC_Os01g07590	0.830461	0	0	1	3645587	3650362	universal stress protein domain containing protein, putative, expressed	AT3G17020.1	0	Adenine nucleotide alpha hydrolases-like superfamily protein
LOC_Os01g07720	0.768714	0	0	1	3705420	3709016	dolichyl-P-Man Man-PP-dolichyl mannosyltransferase, putative, expressed	AT2G47760.1	ALG3,AtALG3	asparagine-linked glycosylation 3
LOC_Os01g07980	0.872337	0	0	1	3858824	3861839	ankyrin, putative, expressed	AT3G04710.3	0	ankyrin repeat family protein
LOC_Os01g08000	0.779512	0	0	1	3870734	3874321	fibronectin type 3 and ankyrin repeat domains 1 protein, putative, expressed	AT3G04710.1	0	ankyrin repeat family protein
LOC_Os01g08010	0.760251	0	0	1	3875761	3878459	expressed protein	0	0	0
LOC_Os01g08370	0.756992	0	0	1	4106828	4108541	symbiosis-related disease resistance protein, putative, expressed	AT3G14460.1	0	LRR and NB-ARC domains-containing disease resistance protein
LOC_Os01g08600	0.726278	0	0	1	4281714	4283625	expressed protein	0	0	0
LOC_Os01g08650	0.90755	0	0	1	4306882	4309963	expressed protein	0	0	0
LOC_Os01g08660	0.891359	0	0	1	4313645	4315834	aquaporin protein, putative, expressed	AT5G18290.1	SIP1;2,SIP1B	Aquaporin-like superfamily protein
LOC_Os01g08770	0.769156	0	0	1	4397652	4402081	WD domain, G-beta repeat domain containing protein, expressed	AT3G10530.1	0	Transducin/WD40 repeat-like superfamily protein
LOC_Os01g09020	0.797271	0	0	1	4534021	4540216	WD domain, G-beta repeat domain containing protein, expressed	AT1G49040.1	SCD1	stomatal cytokinesis defective / SCD1 protein (SCD1)
LOC_Os01g09030	0.761628	0	0	1	4542296	4546560	2-aminoethanethiol dioxygenase, putative, expressed	AT5G39890.1	0	Protein of unknown function (DUF1637)
LOC_Os01g09384	0.753058	0	0	1	4768735	4782706	ankyrin repeat domain containing protein, putative, expressed	AT3G04710.3	0	ankyrin repeat family protein
LOC_Os01g09930	0.831424	0	0	1	5163291	5168424	helix-loop-helix DNA-binding domain containing protein, expressed	AT5G56960.1	0	basic helix-loop-helix (bHLH) DNA-binding family protein
LOC_Os01g10290	0.779561	0	0	1	5413599	5416935	autophagy-related protein 3, putative, expressed	AT5G61500.1	ATATG3,ATG3	autophagy 3 (APG3)
LOC_Os01g11260	0.788301	0	0	1	6025074	6029649	phospho-N-acetylmuramoyl-pentapeptide-transferase, putative, expressed	AT4G18270.1	ATTRANS11,TRANS11	translocase 11
LOC_Os01g11600	0.769866	0	0	1	6257915	6258264	expressed protein	AT2G31090.1	0	0
LOC_Os01g11730	0.953808	0	0	1	6340836	6344345	GDSL-like lipase/acylhydrolase, putative, expressed	AT5G45910.1	0	GDSL-like Lipase/Acylhydrolase superfamily protein
LOC_Os01g12100	0.828232	0	0	1	6587146	6587940	expressed protein	0	0	0
LOC_Os01g12304	0.829956	0	0	1	6718349	6719948	esterase, putative, expressed	AT2G27360.1	0	GDSL-like Lipase/Acylhydrolase superfamily protein
LOC_Os01g12320	0.917155	0	0	1	6724939	6727643	GDSL-like lipase/acylhydrolase, putative, expressed	AT5G45910.1	0	GDSL-like Lipase/Acylhydrolase superfamily protein
LOC_Os01g12330	0.876011	0	0	1	6732152	6735486	expressed protein	0	0	0
LOC_Os01g12340	0.948906	0	0	1	6735758	6746298	retrotransposon protein, putative, unclassified, expressed	0	0	0
LOC_Os01g12350	0.929337	0	0	1	6747476	6750728	retrotransposon protein, putative, unclassified, expressed	0	0	0
LOC_Os01g12374	0.865751	0	0	1	6758675	6760456	expressed protein	0	0	0
LOC_Os01g12660	0.90435	0	0	1	6970861	6976710	AAA-type ATPase family protein, putative, expressed	AT1G64110.3	0	P-loop containing nucleoside triphosphate hydrolases superfamily protein
LOC_Os01g12770	0.753601	0	0	1	7071481	7073789	cytochrome P450, putative, expressed	AT3G48270.1	CYP71A26	cytochrome P450, family 71, subfamily A, polypeptide 26
LOC_Os01g12840	0.836771	0	0	1	7104273	7109141	expressed protein	AT3G24630.1	0	0
LOC_Os01g12870	0.874131	0	0	1	7125360	7128912	eukaryotic translation initiation factor 3 subunit E-interacting protein, putative, expressed	AT5G25754.1	0	RNA polymerase I-associated factor PAF67
LOC_Os01g12920	0.804247	0	0	1	7176107	7177066	thioesterase family protein, putative, expressed	AT3G16175.1	0	Thioesterase superfamily protein
LOC_Os01g13030	0.939512	0	0	1	7249761	7254629	OsIAA3 - Auxin-responsive Aux/IAA gene family member, expressed	AT4G29080.1	IAA27,PAP2	phytochrome-associated protein 2
LOC_Os01g13130	0.861471	0	0	1	7302368	7303788	aquaporin protein, putative, expressed	AT2G25810.1	TIP4;1	tonoplast intrinsic protein 4;1
LOC_Os01g13520	0.825068	0	0	1	7546885	7551996	auxin response factor 1, putative, expressed	AT2G46530.1	ARF11	auxin response factor 11
LOC_Os01g13660	0.749536	0	0	1	7652869	7656854	expressed protein	0	0	0
LOC_Os01g14550	0.778483	0	0	1	8159849	8161554	pathogen-related protein, putative, expressed	AT1G78780.2	0	pathogenesis-related family protein
LOC_Os01g14770	0.884315	0	0	1	8251639	8263539	retrotransposon protein, putative, unclassified, expressed	0	0	0
LOC_Os01g15520	0.880418	0	0	1	8717853	8720898	expressed protein	AT5G64680.1	0	0
LOC_Os01g16060	0.789057	0	0	1	9041580	9046087	expressed protein	0	0	0
LOC_Os01g16124	0.736451	0	0	1	9095172	9099512	retrotransposon protein, putative, unclassified, expressed	0	0	0
LOC_Os01g16210	0.813887	0	0	1	9173107	9175991	uncharacterized Cys-rich domain containing protein, putative, expressed	AT2G40935.2	0	PLAC8 family protein
LOC_Os01g16260	0.917637	0	0	1	9203963	9211788	major facilitator superfamily antiporter, putative, expressed	AT3G43790.1	ZIFL2	zinc induced facilitator-like 2
LOC_Os01g16600	0.827907	0	0	1	9424556	9429196	expressed protein	AT5G13500.1	0	0
LOC_Os01g18280	0.878052	0	0	1	10262946	10267962	SNF7 domain containing protein, putative, expressed	AT3G62080.2	0	SNF7 family protein
LOC_Os01g18860	0.810443	0	0	1	10657463	10659756	S-adenosylmethionine synthetase, putative, expressed	AT1G02500.1	AtSAM1,MAT1,SAM-1,SAM1	S-adenosylmethionine synthetase 1
LOC_Os01g18930	0.778326	0	0	1	10701626	10703130	peroxidase precursor, putative, expressed	AT4G36430.1	0	Peroxidase superfamily protein
LOC_Os01g19320	0.78361	0	0	1	10931624	10933061	expressed protein	0	0	0
LOC_Os01g19440	0.739761	0	0	1	10997593	10999294	pectinesterase, putative, expressed	AT3G24130.1	0	Pectin lyase-like superfamily protein
LOC_Os01g19750	0.869101	0	0	1	11208573	11209819	glycosyl hydrolase, putative, expressed	AT5G24090.1	ATCHIA,CHIA	chitinase A
LOC_Os01g19850	0.720419	0	0	1	11254144	11261684	amino acid permease family protein, putative, expressed	AT1G30450.1	ATCCC1,CCC1,HAP5	cation-chloride co-transporter 1
LOC_Os01g19970	0.756575	0	0	1	11350507	11356863	MYB family transcription factor, putative, expressed	AT2G47460.1	ATMYB12,MYB12,PFG1	myb domain protein 12
LOC_Os01g20980	0.790175	0	0	1	11715165	11717784	pectinesterase, putative, expressed	AT4G02330.1	ATPMEPCRB	Plant invertase/pectin methylesterase inhibitor superfamily
LOC_Os01g21170	0.816191	0	0	1	11810685	11811951	expressed protein	0	0	0
LOC_Os01g21320	0.799329	0	0	1	11906864	11910916	NAD dependent epimerase/dehydratase family domain containing protein, expressed	AT2G47650.1	UXS4	UDP-xylose synthase 4
LOC_Os01g21520	0.773387	0	0	1	12031970	12032254	esterase/lipase/thioesterase family protein, putative, expressed	AT5G19290.1	0	alpha/beta-Hydrolases superfamily protein
LOC_Os01g21560	0.80615	0	0	1	12067684	12069113	esterase/lipase/thioesterase family protein, putative, expressed	AT5G19290.1	0	alpha/beta-Hydrolases superfamily protein
LOC_Os01g21620	0.821667	0	0	1	12112984	12113844	expressed protein	AT1G04220.1	KCS2	3-ketoacyl-CoA synthase 2
LOC_Os01g21630	0.75117	0	0	1	12117107	12123195	pectinacetylesterase domain containing protein, expressed	AT2G46930.1	0	Pectinacetylesterase family protein
LOC_Os01g22430	0.819653	0	0	1	12615648	12617245	OsFBDUF3 - F-box and DUF domain containing protein, expressed	AT5G25290.1	0	F-box family protein with a domain of unknown function (DUF295)
LOC_Os01g22440	0.74676	0	0	1	12621246	12621704	expressed protein	0	0	0
LOC_Os01g22560	0.809599	0	0	1	12677086	12678141	glycerol-3-phosphate acyltransferase 1, putative, expressed	AT4G01950.1	ATGPAT3,GPAT3	glycerol-3-phosphate acyltransferase 3
LOC_Os01g22630	0.796874	0	0	1	12725141	12731526	ECT protein, putative, expressed	AT1G48110.1	ECT7	evolutionarily conserved C-terminal region 7
LOC_Os01g22660	0.771892	0	0	1	12742056	12746046	GDSL-like lipase/acylhydrolase, putative, expressed	AT1G56670.1	0	GDSL-like Lipase/Acylhydrolase superfamily protein
LOC_Os01g23910	0.816426	0	0	1	13454908	13455887	expressed protein	0	0	0
LOC_Os01g24090	0.754434	0	0	1	13582036	13584917	TPR repeat, putative, expressed	AT3G05625.1	0	Tetratricopeptide repeat (TPR)-like superfamily protein
LOC_Os01g24420	0.721309	0	0	1	13765231	13772186	expressed protein	0	0	0
LOC_Os01g24764	0.814622	0	0	1	13934495	13935854	expressed protein	0	0	0
LOC_Os01g24780	0.869994	0	0	1	13941318	13944691	cytochrome P450, putative, expressed	AT2G46950.1	CYP709B2	cytochrome P450, family 709, subfamily B, polypeptide 2
LOC_Os01g24790	0.853927	0	0	1	13957512	13959245	transferase family protein, putative, expressed	AT5G17540.1	0	HXXXD-type acyl-transferase family protein
LOC_Os01g25240	0.838647	0	0	1	14252929	14257384	expressed protein	AT5G11010.2	0	Pre-mRNA cleavage complex II protein family
LOC_Os01g25500	0.728405	0	0	1	14453690	14454560	sterol carrier protein-2, putative, expressed	AT5G42890.1	ATSCP2,SCP2	sterol carrier protein 2
LOC_Os01g25679	0.847944	0	0	1	14555698	14559975	retrotransposon protein, putative, Ty3-gypsy subclass, expressed	0	0	0
LOC_Os01g25710	0.911218	0	0	1	14571837	14581150	transposon protein, putative, CACTA, En/Spm sub-class, expressed	0	0	0
LOC_Os01g26240	0.830228	0	0	1	14871573	14878509	retrotransposon protein, putative, Ty1-copia subclass, expressed	0	0	0
LOC_Os01g26280	0.854174	0	0	1	14896685	14899178	OsWAK8 - OsWAK receptor-like protein kinase, expressed	AT1G21230.1	WAK5	wall associated kinase 5
LOC_Os01g27230	0.896109	0	0	1	15185076	15188301	12-oxophytodienoate reductase, putative, expressed	AT1G76690.1	ATOPR2,OPR2	12-oxophytodienoate reductase 2
LOC_Os01g27590	0.855093	0	0	1	15389732	15392073	transposon protein, putative, Pong sub-class, expressed	0	0	0
LOC_Os01g27890	0.891445	0	0	1	15581786	15583686	cytochrome P450, putative, expressed	AT3G26230.1	CYP71B24	cytochrome P450, family 71, subfamily B, polypeptide 24
LOC_Os01g28030	0.943354	0	0	1	15672566	15676615	peroxidase precursor, putative, expressed	AT5G15180.1	0	Peroxidase superfamily protein
LOC_Os01g28134	0.804042	0	0	1	15760468	15763180	expressed protein	0	0	0
LOC_Os01g28580	0.85868	0	0	1	15992759	15996844	expressed protein	0	0	0
LOC_Os01g28710	0.868264	0	0	1	16079293	16080059	expressed protein	0	0	0
LOC_Os01g29390	0.810608	0	0	1	16468658	16478543	expressed protein	AT1G14800.1	0	Nucleic acid-binding, OB-fold-like protein
LOC_Os01g31494	0.80555	0	0	1	17226661	17228698	expressed protein	0	0	0
LOC_Os01g31920	0.802621	0	0	1	17482326	17486091	expressed protein	0	0	0
LOC_Os01g32780	0.76505	0	0	1	17990828	17993764	universal stress protein domain containing protein, putative, expressed	AT1G68300.1	0	Adenine nucleotide alpha hydrolases-like superfamily protein
LOC_Os01g33540	0.889506	0	0	1	18459261	18463345	transposon protein, putative, unclassified, expressed	0	0	0
LOC_Os01g33684	0.907169	0	0	1	18531902	18540820	disease resistance RPP13-like protein 1, putative, expressed	AT3G14470.1	0	NB-ARC domain-containing disease resistance protein
LOC_Os01g33720	0.832225	0	0	1	18559025	18559598	hypothetical protein	0	0	0
LOC_Os01g33762	0.780423	0	0	1	18585545	18587695	expressed protein	0	0	0
LOC_Os01g34850	0.808246	0	0	1	19242042	19243853	OsHKT2;3 - Na+ transporter, expressed	AT4G10310.1	ATHKT1,HKT1	high-affinity K+ transporter 1
LOC_Os01g35030	0.87473	0	0	1	19378169	19387198	MDR-like ABC transporter, putative, expressed	AT1G02520.1	PGP11	P-glycoprotein 11
LOC_Os01g35050	0.815141	0	0	1	19394462	19405480	early-responsive to dehydration protein-related, putative, expressed	AT4G22120.1	0	ERD (early-responsive to dehydration stress) family protein
LOC_Os01g35330	0.884661	0	0	1	19549153	19550352	circumsporozoite protein precursor, putative, expressed	0	0	0
LOC_Os01g35990	0.751721	0	0	1	19911223	19914280	RNAse P Rpr2/Rpp21 subunit domain containing protein, expressed	AT5G41270.1	0	0
LOC_Os01g37460	0.808278	0	0	1	20935789	20937446	zinc finger family protein, putative, expressed	AT3G15680.1	0	Ran BP2/NZF zinc finger-like superfamily protein
LOC_Os01g37910	0.76081	0	0	1	21230393	21234929	vacuolar-processing enzyme precursor, putative, expressed	AT4G32940.1	GAMMA-VPE,GAMMAVPE	gamma vacuolar processing enzyme
LOC_Os01g38180	0.793055	0	0	1	21381884	21389644	peptidyl-prolyl isomerase, putative, expressed	AT5G48570.1	ATFKBP65,FKBP65,ROF2	FKBP-type peptidyl-prolyl cis-trans isomerase family protein
LOC_Os01g38359	0.892445	0	0	1	21525440	21549830	peptidyl-prolyl cis-trans isomerase, FKBP-type, putative, expressed	AT5G48570.1	ATFKBP65,FKBP65,ROF2	FKBP-type peptidyl-prolyl cis-trans isomerase family protein
LOC_Os01g38680	0.862793	0	0	1	21724008	21725863	transporter family protein, putative, expressed	AT1G11260.1	ATSTP1,STP1	sugar transporter 1
LOC_Os01g39770	0.791437	0	0	1	22427831	22430870	calcineurin B, putative, expressed	AT4G33000.1	ATCBL10,CBL10,SCABP8	calcineurin B-like protein 10
LOC_Os01g40120	0.858906	0	0	1	22632889	22637560	expressed protein	AT2G19385.1	0	zinc ion binding
LOC_Os01g40420	0.80917	0	0	1	22820220	22823182	CBS domain containing membrane protein, putative, expressed	AT1G69800.2	0	Cystathionine beta-synthase (CBS) protein
LOC_Os01g40640	0.918394	0	0	1	22979942	22982445	S1 RNA binding domain containing protein, expressed	AT1G71720.1	0	Nucleic acid-binding proteins superfamily
LOC_Os01g40690	0.83124	0	0	1	22996030	22998507	holocarboxylase synthetase, putative, expressed	AT4G09830.1	0	Uncharacterised conserved protein UCP009193
LOC_Os01g40750	0.82863	0	0	1	23023042	23026116	expressed protein	0	0	0
LOC_Os01g40820	0.732165	0	0	1	23073579	23079781	peptidase family M41 containing protein, expressed	AT5G53170.1	FTSH11	FTSH protease 11
LOC_Os01g40860	0.731733	0	0	1	23097256	23106303	aldehyde dehydrogenase, putative, expressed	AT3G24503.1	ALDH1A,ALDH2C4,REF1	aldehyde dehydrogenase 2C4
LOC_Os01g41120	0.845003	0	0	1	23285238	23287337	retrotransposon protein, putative, Ty3-gypsy subclass, expressed	0	0	0
LOC_Os01g41160	0.801983	0	0	1	23300866	23302958	FAD dependent oxidoreductase domain containing protein, expressed	AT5G67290.1	0	FAD-dependent oxidoreductase family protein
LOC_Os01g41565	0.908083	0	0	1	23530089	23532731	ATP-binding domain-containing protein, putative, expressed	AT2G44270.1	ROL5	repressor of lrx1
LOC_Os01g41630	0.821894	0	0	1	23569779	23576544	serine/threonine protein phosphatase 2A 55 kDa regulatory subunit B, putative, expressed	AT1G17720.1	ATB BETA	Protein phosphatase 2A, regulatory subunit PR55
LOC_Os01g41750	0.840696	0	0	1	23631765	23635375	expressed protein	AT2G34930.1	0	disease resistance family protein / LRR family protein
LOC_Os01g41780	0.836082	0	0	1	23648265	23651499	expressed protein	AT2G34930.1	0	disease resistance family protein / LRR family protein
LOC_Os01g41800	0.884715	0	0	1	23663059	23664444	cytochrome P450, putative, expressed	AT3G14630.1	CYP72A9	cytochrome P450, family 72, subfamily A, polypeptide 9
LOC_Os01g41810	0.938619	0	0	1	23673292	23675869	cytochrome P450 72A1, putative, expressed	AT3G14690.1	CYP72A15	cytochrome P450, family 72, subfamily A, polypeptide 15
LOC_Os01g41930	0.799044	0	0	1	23775861	23779747	leucine rich repeat protein, putative, expressed	AT2G34930.1	0	disease resistance family protein / LRR family protein
LOC_Os01g41950	0.851582	0	0	1	23782487	23785775	expressed protein	0	0	0
LOC_Os01g41960	0.790964	0	0	1	23787960	23796972	retrotransposon protein, putative, unclassified, expressed	0	0	0
LOC_Os01g42090	0.820488	0	0	1	23864681	23867313	nodulin MtN3 family protein, putative, expressed	AT3G28007.1	0	Nodulin MtN3 family protein
LOC_Os01g42110	0.905273	0	0	1	23877624	23880246	nodulin MtN3 family protein, putative, expressed	AT5G62850.1	AtVEX1	Nodulin MtN3 family protein
LOC_Os01g42160	0.813667	0	0	1	23896936	23897459	MEGL14 - Maternally expressed gene MEG family protein precursor, putative, expressed	0	0	0
LOC_Os01g42330	0.774781	0	0	1	24022059	24027535	retrotransposon protein, putative, unclassified, expressed	0	0	0
LOC_Os01g42460	0.802877	0	0	1	24136871	24144338	BAH domain containing protein, expressed	AT5G11470.1	0	bromo-adjacent homology (BAH) domain-containing protein
LOC_Os01g42520	0.735828	0	0	1	24181111	24184171	expressed protein	AT5G25460.1	0	Protein of unknown function, DUF642
LOC_Os01g42970	0.800435	0	0	1	24471926	24478431	zinc finger C-x8-C-x5-C-x3-H type family protein, expressed	AT3G12680.1	HUA1	floral homeotic protein (HUA1)
LOC_Os01g43270	0.775386	0	0	1	24712170	24713612	hydroquinone glucosyltransferase, putative, expressed	AT1G01420.1	UGT72B3	UDP-glucosyl transferase 72B3
LOC_Os01g43400	0.905903	0	0	1	24833040	24834140	expressed protein	0	0	0
LOC_Os01g43430	0.792951	0	0	1	24850441	24851298	expressed protein	0	0	0
LOC_Os01g43520	0.911334	0	0	1	24913480	24923343	neutral ceramidase precursor, putative, expressed	AT2G38010.1	0	Neutral/alkaline non-lysosomal ceramidase
LOC_Os01g43560	0.845829	0	0	1	24951985	24952773	expressed protein	0	0	0
LOC_Os01g43600	0.791918	0	0	1	24975992	24977411	expressed protein	0	0	0
LOC_Os01g43760	0.84408	0	0	1	25070716	25072705	cytochrome P450 72A1, putative, expressed	AT1G17060.1	CYP72C1,SOB7	cytochrome p450 72c1
LOC_Os01g43851	0.775561	0	0	1	25119734	25121927	cytochrome P450 72A1, putative, expressed	AT3G14680.1	CYP72A14	cytochrome P450, family 72, subfamily A, polypeptide 14
LOC_Os01g43895	0.90687	0	0	1	25146710	25147447	expressed protein	0	0	0
LOC_Os01g43980	0.904298	0	0	1	25203326	25210615	retrotransposon protein, putative, unclassified, expressed	0	0	0
LOC_Os01g43990	0.90241	0	0	1	25211045	25212302	expressed protein	AT5G08020.1	ATRPA70B,RPA70B	RPA70-kDa subunit B
LOC_Os01g44020	0.803841	0	0	1	25220141	25221142	expressed protein	0	0	0
LOC_Os01g44100	0.822574	0	0	1	25278902	25279796	expressed protein	0	0	0
LOC_Os01g44250	0.906626	0	0	1	25368481	25371011	CBS domain containing membrane protein, putative, expressed	AT3G48530.1	KING1	SNF1-related protein kinase regulatory subunit gamma 1
LOC_Os01g45030	0.834044	0	0	1	25555154	25562669	retrotransposon protein, putative, Ty3-gypsy subclass, expressed	0	0	0
LOC_Os01g46040	0.853742	0	0	1	26173185	26177230	bromodomain domain containing protein, expressed	AT1G06230.1	GTE4	global transcription factor group E4
LOC_Os01g46169	0.826875	0	0	1	26249386	26274184	GDSL-like lipase/acylhydrolase, putative, expressed	AT1G28600.2	0	GDSL-like Lipase/Acylhydrolase superfamily protein
LOC_Os01g47200	0.755909	0	0	1	26975615	26978104	retrotransposon protein, putative, unclassified, expressed	0	0	0
LOC_Os01g47410	0.830054	0	0	1	27085745	27092240	aspartic proteinase oryzasin-1 precursor, putative, expressed	AT1G11910.1	APA1,ATAPA1	aspartic proteinase A1
LOC_Os01g47490	0.786404	0	0	1	27144942	27149034	Lg106, putative, expressed	AT5G64130.1	0	cAMP-regulated phosphoprotein 19-related protein
LOC_Os01g48620	0.819724	0	0	1	27875639	27878460	expressed protein	AT4G21700.1	0	Protein of unknown function (DUF2921)
LOC_Os01g49030	0.792108	0	0	1	28176743	28177756	expressed protein	AT5G24600.1	0	Protein of unknown function, DUF599
LOC_Os01g49060	0.814054	0	0	1	28187853	28193358	prenyltransferase, putative, expressed	AT1G10095.1	0	Protein prenylyltransferase superfamily protein
LOC_Os01g49110	0.785129	0	0	1	28231417	28235420	prenyltransferase, putative, expressed	AT1G10095.1	0	Protein prenylyltransferase superfamily protein
LOC_Os01g49219	0.745162	0	0	1	28295090	28299999	expressed protein	0	0	0
LOC_Os01g49230	0.803171	0	0	1	28303270	28304839	limonoid UDP-glucosyltransferase, putative, expressed	AT4G15480.1	UGT84A1	UDP-Glycosyltransferase superfamily protein
LOC_Os01g49350	0.744769	0	0	1	28370855	28374508	DUF292 domain containing protein, expressed	AT1G25420.1	0	Regulator of Vps4 activity in the MVB pathway protein
LOC_Os01g49614	0.872721	0	0	1	28524006	28534608	Protein kinase domain containing protein, expressed	AT1G67000.1	0	Protein kinase superfamily protein
LOC_Os01g49670	0.857111	0	0	1	28541536	28545410	cytidylyltransferase domain containing protein, expressed	AT2G01220.1	0	Nucleotidylyl transferase superfamily protein
LOC_Os01g49680	0.807948	0	0	1	28545584	28553827	DNA repair helicase XPB2, putative, expressed	0	0	0
LOC_Os01g49710	0.904813	0	0	1	28566625	28567663	glutathione S-transferase, putative, expressed	AT1G10360.1	ATGSTU18,GST29,GSTU18	glutathione S-transferase TAU 18
LOC_Os01g49720	0.869253	0	0	1	28568721	28569792	glutathione S-transferase, putative, expressed	AT1G10360.1	ATGSTU18,GST29,GSTU18	glutathione S-transferase TAU 18
LOC_Os01g49770	0.857781	0	0	1	28582843	28586527	zinc finger, C3HC4 type domain containing protein, expressed	AT1G17970.1	0	RING/U-box superfamily protein
LOC_Os01g49820	0.780384	0	0	1	28605063	28608214	lipid phosphatase protein, putative, expressed	AT1G15080.1	ATLPP2,ATPAP2,LPP2	lipid phosphate phosphatase 2
LOC_Os01g49920	0.868171	0	0	1	28669479	28673568	protein kinase, putative, expressed	AT3G47570.1	0	Leucine-rich repeat protein kinase family protein
LOC_Os01g50060	0.7592	0	0	1	28756047	28759294	1-aminocyclopropane-1-carboxylate deaminase, putative, expressed	AT3G26115.1	0	Pyridoxal-5\'-phosphate-dependent enzyme family protein
LOC_Os01g50200	0.878325	0	0	1	28847957	28849824	UDP-glucoronosyl and UDP-glucosyl transferase domain containing protein, expressed	AT3G16520.3	UGT88A1	UDP-glucosyl transferase 88A1
LOC_Os01g50470	0.896194	0	0	1	28978119	28983868	regulator of chromosome condensation, putative, expressed	AT4G14368.1	0	Regulator of chromosome condensation (RCC1) family protein
LOC_Os01g50730	0.835035	0	0	1	29145693	29148106	expressed protein	AT2G25850.4	PAPS2	poly(A) polymerase 2
LOC_Os01g50840	0.716922	0	0	1	29202409	29203689	expressed protein	AT1G23390.1	0	Kelch repeat-containing F-box family protein
LOC_Os01g50860	0.869994	0	0	1	29216899	29221807	chloride transporter, chloride channel family, putative, expressed	AT4G35440.1	ATCLC-E,CLC-E,CLCE	chloride channel E
LOC_Os01g51210	0.831433	0	0	1	29437276	29439882	uncharacterized protein PA4923, putative, expressed	AT5G11950.1	0	Putative lysine decarboxylase family protein
LOC_Os01g51290	0.838329	0	0	1	29483207	29492556	protein kinase family protein, putative, expressed	AT5G56890.1	0	Protein kinase superfamily protein
LOC_Os01g51360	0.88226	0	0	1	29529726	29532847	lipase, putative, expressed	AT2G42690.1	0	alpha/beta-Hydrolases superfamily protein
LOC_Os01g51370	0.840614	0	0	1	29534257	29536165	expressed protein	0	0	0
LOC_Os01g51380	0.777453	0	0	1	29536683	29542409	ATP synthase, putative, expressed	AT4G38510.5	0	ATPase, V1 complex, subunit B protein
LOC_Os01g51450	0.831757	0	0	1	29580715	29583174	NAP domain containing protein, putative, expressed	AT2G19480.3	NAP1;2,NFA02,NFA2	nucleosome assembly protein 1;2
LOC_Os01g51800	0.813899	0	0	1	29783547	29785958	expressed protein	AT1G71780.1	0	0
LOC_Os01g52010	0.793453	0	0	1	29894027	29898467	alliin lyase precursor, putative, expressed	AT1G34060.1	0	Pyridoxal phosphate (PLP)-dependent transferases superfamily protein
LOC_Os01g52030	0.743421	0	0	1	29904104	29904857	zinc finger A20 and AN1 domain-containing stress-associated protein, putative, expressed	AT4G12040.1	0	A20/AN1-like zinc finger family protein
LOC_Os01g52120	0.757138	0	0	1	29971301	29972035	expressed protein	0	0	0
LOC_Os01g52160	0.781201	0	0	1	30003532	30005946	heavy metal-associated domain containing protein, expressed	AT3G24450.1	0	Heavy metal transport/detoxification superfamily protein
LOC_Os01g52270	0.810452	0	0	1	30048291	30049986	NB-ARC domain containing protein, expressed	AT3G14460.1	0	LRR and NB-ARC domains-containing disease resistance protein
LOC_Os01g52450	0.816965	0	0	1	30131348	30135287	hexokinase, putative, expressed	AT4G29130.1	ATHXK1,GIN2,HXK1	hexokinase 1
LOC_Os01g52514	0.758892	0	0	1	30173442	30179151	B3 DNA binding domain containing protein, expressed	AT2G35310.1	0	Transcriptional factor B3 family protein
LOC_Os01g52864	0.873189	0	0	1	30398944	30405920	transmembrane protein, putative, expressed	AT1G78620.1	0	Protein of unknown function DUF92, transmembrane
LOC_Os01g53660	0.878163	0	0	1	30828771	30832258	transposon protein, putative, unclassified, expressed	0	0	0
LOC_Os01g53830	0.796897	0	0	1	30946348	30947603	transposon protein, putative, CACTA, En/Spm sub-class, expressed	0	0	0
LOC_Os01g54990	0.759413	0	0	1	31617167	31623205	auxin response factor, putative, expressed	AT2G33860.1	ARF3,ETT	Transcriptional factor B3 family protein / auxin-responsive factor AUX/IAA-related
LOC_Os01g55090	0.781927	0	0	1	31672195	31676322	transposon protein, putative, Mutator sub-class, expressed	0	0	0
LOC_Os01g55240	0.743339	0	0	1	31795105	31797643	gibberellin 2-beta-dioxygenase, putative, expressed	AT1G30040.1	ATGA2OX2,GA2OX2	gibberellin 2-oxidase
LOC_Os01g55390	0.78479	0	0	1	31909559	31911650	retrotransposon protein, putative, unclassified, expressed	0	0	0
LOC_Os01g55450	0.760906	0	0	1	31943528	31948580	CAMK_KIN1/SNF1/Nim1_like.11 - CAMK includes calcium/calmodulin depedent protein kinases, expressed	AT4G18700.1	ATWL4,CIPK12,SnRK3.9,WL4	CBL-interacting protein kinase 12
LOC_Os01g55660	0.830657	0	0	1	32065489	32069846	retrotransposon protein, putative, Ty1-copia subclass, expressed	0	0	0
LOC_Os01g55940	0.82943	0	0	1	32221376	32225123	OsGH3.2 - Probable indole-3-acetic acid-amido synthetase, expressed	AT4G37390.1	AUR3,BRU6,GH3-2,GH3.2,YDK1	Auxin-responsive GH3 family protein
LOC_Os01g56070	0.737654	0	0	1	32276550	32278225	RING finger protein, putative, expressed	AT1G19310.1	0	RING/U-box superfamily protein
LOC_Os01g56270	0.936619	0	0	1	32408275	32413635	transposon protein, putative, CACTA, En/Spm sub-class, expressed	0	0	0
LOC_Os01g56370	0.839233	0	0	1	32484736	32489971	wax synthase, putative, expressed	AT3G49200.1	0	O-acyltransferase (WSD1-like) family protein
LOC_Os01g56480	0.891997	0	0	1	32547110	32547706	expressed protein	0	0	0
LOC_Os01g56510	0.821963	0	0	1	32580710	32586143	periplasmic beta-glucosidase precursor, putative, expressed	AT5G04885.1	0	Glycosyl hydrolase family protein
LOC_Os01g56730	0.782427	0	0	1	32735356	32739833	expressed protein	0	0	0
LOC_Os01g56880	0.761675	0	0	1	32848236	32852610	purple acid phosphatase precursor, putative, expressed	AT2G16430.2	ATPAP10,PAP10	purple acid phosphatase 10
LOC_Os01g57082	0.816774	0	0	1	32984982	32994519	insulin-degrading enzyme, putative, expressed	AT2G41790.1	0	Insulinase (Peptidase family M16) family protein
LOC_Os01g57599	0.873891	0	0	1	33302679	33304543	retrotransposon protein, putative, unclassified, expressed	0	0	0
LOC_Os01g58444	0.797814	0	0	1	33782471	33786281	expressed protein	0	0	0
LOC_Os01g59300	0.86954	0	0	1	34277161	34280811	expressed protein	0	0	0
LOC_Os01g59350	0.910172	0	0	1	34306514	34313319	transcription factor, putative, expressed	AT3G12250.1	BZIP45,TGA6	TGACG motif-binding factor 6
LOC_Os01g59580	0.766983	0	0	1	34458723	34466010	retrotransposon protein, putative, unclassified, expressed	0	0	0
LOC_Os01g59730	0.902678	0	0	1	34550353	34552638	ribosomal protein L7Ae, putative, expressed	AT1G77940.1	0	Ribosomal protein L7Ae/L30e/S12e/Gadd45 family protein
LOC_Os01g59819	0.825923	0	0	1	34588827	34602432	Os1bglu2 - beta-glucosidase homologue, similar to G. max isohydroxyurate hydrolase, expressed	AT1G02850.2	BGLU11	beta glucosidase 11
LOC_Os01g59840	0.825223	0	0	1	34605755	34610973	Os1bglu3 - beta-glucosidase homologue, similar to G. max isohydroxyurate hydrolase, expressed	AT1G02850.2	BGLU11	beta glucosidase 11
LOC_Os01g59930	0.900213	0	0	1	34652074	34655488	NADH-cytochrome b5 reductase, putative, expressed	AT5G17770.1	ATCBR,CBR,CBR1	NADH:cytochrome B5 reductase 1
LOC_Os01g60060	0.851202	0	0	1	34738321	34744027	leucine-rich repeat family protein, putative, expressed	AT1G79620.1	0	Leucine-rich repeat protein kinase family protein
LOC_Os01g60340	0.798912	0	0	1	34902303	34906955	NTMC2Type1.1 protein, putative, expressed	AT1G20080.1	ATSYTB,NTMC2T1.2,NTMC2TYPE1.2,SYT2,SYTB	Calcium-dependent lipid-binding (CaLB domain) family protein
LOC_Os01g60420	0.840937	0	0	1	34943808	34946138	expressed protein	AT5G05190.1	0	Protein of unknown function (DUF3133)
LOC_Os01g60850	0.915865	0	0	1	35176439	35180214	expressed protein	AT2G45260.1	0	Plant protein of unknown function (DUF641)
LOC_Os01g60860	0.778866	0	0	1	35185511	35188004	spotted leaf 11, putative, expressed	AT5G01830.1	0	ARM repeat superfamily protein
LOC_Os01g60920	0.899106	0	0	1	35238064	35240993	OsFBX30 - F-box domain containing protein, expressed	AT5G44220.1	0	F-box family protein
LOC_Os01g61044	0.76344	0	0	1	35320780	35323282	transmembrane amino acid transporter protein, putative, expressed	AT3G56200.1	0	Transmembrane amino acid transporter family protein
LOC_Os01g62010	0.904295	0	0	1	35893281	35895178	hydrolase, alpha/beta fold family domain containing protein, expressed	AT2G39420.1	0	alpha/beta-Hydrolases superfamily protein
LOC_Os01g62500	0.775389	0	0	1	36182449	36187998	OsFtsH3 FtsH protease, homologue of AtFtsH3/10, expressed	AT1G07510.1	ftsh10	FTSH protease 10
LOC_Os01g62570	0.779105	0	0	1	36222348	36228582	ATP/GTP/Ca++ binding protein, putative, expressed	AT5G27540.1	emb2473,MIRO1	MIRO-related GTP-ase 1
LOC_Os01g62790	0.78159	0	0	1	36359709	36365444	expressed protein	AT2G39740.1	0	Nucleotidyltransferase family protein
LOC_Os01g63800	0.740235	0	0	1	37017028	37018048	pleckstrin homology domain-containing protein, putative, expressed	AT5G05710.1	0	Pleckstrin homology (PH) domain superfamily protein
LOC_Os01g63880	0.72608	0	0	1	37065393	37068896	expressed protein	AT3G52240.1	0	0
LOC_Os01g64330	0.900025	0	0	1	37349392	37352086	retrotransposon protein, putative, unclassified, expressed	0	0	0
LOC_Os01g64630	0.829696	0	0	1	37509885	37513369	actin, putative, expressed	AT5G09810.1	ACT7	actin 7
LOC_Os01g64730	0.731759	0	0	1	37556674	37560104	bZIP transcription factor domain containing protein, expressed	AT5G44080.1	0	Basic-leucine zipper (bZIP) transcription factor family protein
LOC_Os01g65090	0.73536	0	0	1	37779509	37782884	aminotransferase, classes I and II, domain containing protein, expressed	AT2G22250.2	AAT,ATAAT,MEE17	aspartate aminotransferase
LOC_Os01g65690	0.899464	0	0	1	38144783	38146145	4,5-DOPA dioxygenase extradiol, putative, expressed	AT4G15093.1	0	catalytic LigB subunit of aromatic ring-opening dioxygenase family
LOC_Os01g65700	0.803154	0	0	1	38148684	38149663	expressed protein	AT5G42655.1	0	Disease resistance-responsive (dirigent-like protein) family protein
LOC_Os01g66610	0.773881	0	0	1	38688210	38692621	serine/threonine-protein kinase receptor precursor, putative, expressed	AT2G19130.1	0	S-locus lectin protein kinase family protein
LOC_Os01g67054	0.856317	0	0	1	38930369	38934752	calreticulin precursor protein, putative, expressed	AT1G08450.1	AtCRT3,CRT3,EBS2,PSL1	calreticulin 3
LOC_Os01g67090	0.718125	0	0	1	38946700	38950827	IQ calmodulin-binding motif domain containing protein, expressed	AT3G59690.1	IQD13	IQ-domain 13
LOC_Os01g67134	0.756131	0	0	1	38973740	38976158	ribosomal L18p/L5e family protein, putative, expressed	AT3G25520.1	ATL5,OLI5,PGY3,RPL5A	ribosomal protein L5
LOC_Os01g67190	0.755912	0	0	1	38994469	38997523	ribonuclease T2 family domain containing protein, expressed	AT2G39780.1	RNS2	ribonuclease 2
LOC_Os01g67590	0.809916	0	0	1	39289297	39296646	oligopeptidase, putative, expressed	AT1G67690.1	0	Zincin-like metalloproteases family protein
LOC_Os01g68300	0.879518	0	0	1	39682834	39683442	expressed protein	0	0	0
LOC_Os01g68770	0.842788	0	0	1	39948062	39951534	selenium-binding protein, putative, expressed	AT4G14030.1	SBP1	selenium-binding protein 1
LOC_Os01g69850	0.780793	0	0	1	40344329	40364584	OsMADS65 - MADS-box family gene with MIKC* type-box, expressed	AT3G30260.1	AGL79	AGAMOUS-like 79
LOC_Os01g69904	0.878227	0	0	1	40390390	40393123	expressed protein	0	0	0
LOC_Os01g69940	0.762562	0	0	1	40442828	40446423	OsFBX32 - F-box domain containing protein, expressed	AT1G27340.1	0	Galactose oxidase/kelch repeat superfamily protein
LOC_Os01g70010	0.897055	0	0	1	40496343	40498279	ribosomal protein L7Ae, putative, expressed	AT3G62870.1	0	Ribosomal protein L7Ae/L30e/S12e/Gadd45 family protein
LOC_Os01g70090	0.880991	0	0	1	40563530	40566440	enoyl-CoA hydratase/isomerase family protein, putative, expressed	AT5G43280.1	ATDCI1,DCI1	delta(3,5),delta(2,4)-dienoyl-CoA isomerase 1
LOC_Os01g70100	0.782901	0	0	1	40566660	40569777	zinc finger DHHC domain-containing protein, putative, expressed	AT3G26935.1	0	DHHC-type zinc finger family protein
LOC_Os01g70720	0.758455	0	0	1	40937817	40941018	expressed protein	0	0	0
LOC_Os01g70830	0.760744	0	0	1	40999828	41000884	esterase PIR7A, putative, expressed	AT2G23620.1	ATMES1,MES1	methyl esterase 1
LOC_Os01g71090	0.796796	0	0	1	41141674	41143464	xylanase inhibitor, putative, expressed	AT1G03230.1	0	Eukaryotic aspartyl protease family protein
LOC_Os01g71270	0.751827	0	0	1	41242467	41243837	eukaryotic peptide chain release factor subunit 1-1, putative, expressed	AT3G26618.1	ERF1-3	eukaryotic release factor 1-3
LOC_Os01g71590	0.919005	0	0	1	41470275	41478510	expressed protein	0	0	0
LOC_Os01g71624	0.756154	0	0	1	41495707	41498613	expressed protein	0	0	0
LOC_Os01g71810	0.82918	0	0	1	41592216	41594985	glycosyl hydrolases family 17, putative, expressed	AT4G16260.1	0	Glycosyl hydrolase superfamily protein
LOC_Os01g71950	0.752831	0	0	1	41688391	41690156	expressed protein	AT3G50950.1	ZAR1	HOPZ-ACTIVATED RESISTANCE 1
LOC_Os01g72170	0.853558	0	0	1	41853850	41854883	glutathione S-transferase, putative, expressed	AT3G09270.1	ATGSTU8,GSTU8	glutathione S-transferase TAU 8
LOC_Os01g72260	0.795305	0	0	1	41896504	41898331	cytochrome P450, putative, expressed	AT3G56630.1	CYP94D2	cytochrome P450, family 94, subfamily D, polypeptide 2
LOC_Os01g72350	0.824816	0	0	1	41964126	41970144	amidohydrolase, putative, expressed	AT3G55850.1	LAF3,LAF3 ISF1,LAF3 ISF2	Amidohydrolase family
LOC_Os01g72380	0.744651	0	0	1	41982116	41985044	expressed protein	AT5G45540.1	0	Protein of unknown function (DUF594)
LOC_Os01g72630	0.740379	0	0	1	42138649	42143038	expressed protein	0	0	0
LOC_Os01g72660	0.793632	0	0	1	42160803	42161279	expressed protein	0	0	0
LOC_Os01g72670	0.878612	0	0	1	42162484	42166462	expressed protein	0	0	0
LOC_Os01g72760	0.792246	0	0	1	42211882	42213692	cytochrome P450, putative, expressed	AT5G25120.1	CYP71B11	ytochrome p450, family 71, subfamily B, polypeptide 11
LOC_Os01g72834	0.88587	0	0	1	42247696	42255403	RNA recognition motif containing protein, putative, expressed	AT1G33470.2	0	RNA-binding (RRM/RBD/RNP motifs) family protein
LOC_Os01g72860	0.709399	0	0	1	42260295	42264942	MAC/Perforin domain containing protein, putative, expressed	AT4G24290.2	0	MAC/Perforin domain-containing protein
LOC_Os01g72970	0.726726	0	0	1	42325823	42329066	DUF630/DUF632 domains containing protein, putative, expressed	AT1G77500.1	0	Protein of unknown function (DUF630 and DUF632)
LOC_Os01g73060	0.843779	0	0	1	42388274	42390062	expressed protein	0	0	0
LOC_Os01g73070	0.830324	0	0	1	42392184	42394166	expressed protein	AT4G19130.1	0	Replication factor-A protein 1-related
LOC_Os01g73080	0.887344	0	0	1	42393402	42401215	expressed protein	0	0	0
LOC_Os01g73120	0.798689	0	0	1	42413338	42416590	expressed protein	AT1G71190.1	SAG18	senescence associated gene 18
LOC_Os01g73220	0.823245	0	0	1	42446001	42447654	peroxidase precursor, putative, expressed	AT1G71695.1	0	Peroxidase superfamily protein
LOC_Os01g73450	0.835535	0	0	1	42562817	42566993	amino acid kinase, putative, expressed	AT3G18680.1	0	Amino acid kinase family protein
LOC_Os01g73560	0.870484	0	0	1	42618474	42621727	leucine rich repeat domain containing protein, putative, expressed	AT5G22320.1	0	Leucine-rich repeat (LRR) family protein
LOC_Os01g73650	0.727453	0	0	1	42668313	42671592	expressed protein	0	0	0
LOC_Os01g73670	0.801558	0	0	1	42684868	42689426	expressed protein	0	0	0
LOC_Os01g73680	0.830395	0	0	1	42689893	42696058	aspartyl aminopeptidase, putative, expressed	AT5G04710.1	0	Zn-dependent exopeptidases superfamily protein
LOC_Os01g73750	0.89911	0	0	1	42715724	42721562	Leucine Rich Repeat family protein, expressed	AT2G36370.1	0	ubiquitin-protein ligases
LOC_Os01g73760	0.835479	0	0	1	42723514	42726767	IPP transferase, putative, expressed	AT2G27760.1	ATIPT2,IPPT,IPT2	tRNAisopentenyltransferase 2
LOC_Os01g74280	0.742723	0	0	1	43039984	43043991	TGD2, putative, expressed	AT3G20320.1	TGD2	trigalactosyldiacylglycerol2
LOC_Os01g74340	0.880558	0	0	1	43071516	43072535	RNA recognition motif containing protein, putative, expressed	AT4G13850.1	ATGRP2,GR-RBP2,GRP2	glycine-rich RNA-binding protein 2
LOC_Os01g74480	0.740568	0	0	1	43136224	43137723	cupin domain containing protein, expressed	AT2G28680.1	0	RmlC-like cupins superfamily protein
LOC_Os01g74510	0.786246	0	0	1	43154091	43158225	KIP1, putative, expressed	AT2G22560.1	0	Kinase interacting (KIP1-like) family protein
LOC_Os01g74530	0.821137	0	0	1	43163463	43166987	protein phosphatase 2C, putative, expressed	AT3G12620.1	0	Protein phosphatase 2C family protein
LOC_Os01g74670	0.853605	0	0	1	43247065	43250710	expressed protein	0	0	0
LOC_Os02g01870	0.727932	0	0	2	482342	483969	expressed protein	0	0	0
LOC_Os02g01880	0.744812	0	0	2	484667	487862	U5 small nuclear ribonucleoprotein 200 kDa helicase, putative, expressed	AT1G20960.1	emb1507	U5 small nuclear ribonucleoprotein helicase, putative
LOC_Os02g01890	0.724128	0	0	2	488913	490612	cytochrome P450, putative, expressed	AT1G64940.1	CYP89A6	cytochrome P450, family 87, subfamily A, polypeptide 6
LOC_Os02g02110	0.893308	0	0	2	623174	628425	Alg9-like mannosyltransferase protein, putative, expressed	AT5G14850.1	0	Alg9-like mannosyltransferase family
LOC_Os02g02240	0.75807	0	0	2	717857	719511	expressed protein	0	0	0
LOC_Os02g02270	0.804666	0	0	2	743291	745498	expressed protein	0	0	0
LOC_Os02g03640	0.782049	0	0	2	1507314	1511605	expressed protein	0	0	0
LOC_Os02g04610	0.836507	0	0	2	2064263	2065869	expressed protein	0	0	0
LOC_Os02g04690	0.715116	0	0	2	2110921	2120419	cycloartenol synthase, putative, expressed	AT2G07050.1	CAS1	cycloartenol synthase 1
LOC_Os02g04700	0.747942	0	0	2	2124896	2128770	tRNA synthetases class II domain containing protein, expressed	AT4G31180.1	0	Class II aminoacyl-tRNA and biotin synthetases superfamily protein
LOC_Os02g04730	0.754916	0	0	2	2148473	2153358	cycloartenol synthase, putative, expressed	AT2G07050.1	CAS1	cycloartenol synthase 1
LOC_Os02g04760	0.798273	0	0	2	2174423	2178634	cycloartenol synthase, putative, expressed	AT2G07050.1	CAS1	cycloartenol synthase 1
LOC_Os02g04950	0.888151	0	0	2	2318091	2323337	splicing factor 3B subunit 1, putative, expressed	AT5G64270.1	0	splicing factor, putative
LOC_Os02g05000	0.946079	0	0	2	2369557	2371348	expressed protein	0	0	0
LOC_Os02g05199	0.885901	0	0	2	2486465	2488967	expressed protein	0	0	0
LOC_Os02g05244	0.748367	0	0	2	2516849	2519232	expressed protein	0	0	0
LOC_Os02g05360	0.851349	0	0	2	2575642	2577069	expressed protein	0	0	0
LOC_Os02g05365	0.88196	0	0	2	2577378	2578660	expressed protein	0	0	0
LOC_Os02g05370	0.753936	0	0	2	2582089	2586197	retrotransposon protein, putative, Ty3-gypsy subclass, expressed	0	0	0
LOC_Os02g05400	0.874194	0	0	2	2593933	2598356	transmembrane protein 15, putative, expressed	AT3G45040.1	0	phosphatidate cytidylyltransferase family protein
LOC_Os02g05410	0.89373	0	0	2	2599191	2604033	splicing factor 3B subunit 1, putative, expressed	AT5G64270.1	0	splicing factor, putative
LOC_Os02g05440	0.837563	0	0	2	2614247	2619027	expressed protein	AT5G24630.6	BIN4	double-stranded DNA binding
LOC_Os02g05550	0.82385	0	0	2	2681214	2685181	retrotransposon protein, putative, Ty1-copia subclass, expressed	0	0	0
LOC_Os02g05600	0.773156	0	0	2	2722136	2725218	expressed protein	0	0	0
LOC_Os02g05660	0.873426	0	0	2	2766217	2770021	DEAD-box ATP-dependent RNA helicase 35A, putative, expressed	0	0	0
LOC_Os02g05686	0.829711	0	0	2	2786759	2789075	expressed protein	AT3G44630.3	0	Disease resistance protein (TIR-NBS-LRR class) family
LOC_Os02g05692	0.722311	0	0	2	2791242	2795471	zinc finger, C3HC4 type domain containing protein, expressed	AT5G10650.1	0	RING/U-box superfamily protein
LOC_Os02g05950	0.792047	0	0	2	2958769	2962177	phytosulfokine receptor precursor, putative, expressed	AT1G72300.1	0	Leucine-rich receptor-like protein kinase family protein
LOC_Os02g05980	0.767357	0	0	2	2978855	2982402	phytosulfokine receptor precursor, putative, expressed	AT1G72300.1	0	Leucine-rich receptor-like protein kinase family protein
LOC_Os02g06010	0.86948	0	0	2	2995485	2999838	integral membrane protein, putative, expressed	AT1G76340.1	GONST3	golgi nucleotide sugar transporter 3
LOC_Os02g06090	0.740959	0	0	2	3037225	3040483	phytosulfokine receptor precursor, putative, expressed	AT1G17250.1	AtRLP3,RLP3	receptor like protein 3
LOC_Os02g06120	0.851601	0	0	2	3048521	3055299	Leucine Rich Repeat family protein, expressed	AT1G17250.1	AtRLP3,RLP3	receptor like protein 3
LOC_Os02g06290	0.859037	0	0	2	3141992	3144660	rhodanese-like domain containing protein, putative, expressed	AT2G21045.1	0	Rhodanese/Cell cycle control phosphatase superfamily protein
LOC_Os02g06560	0.826236	0	0	2	3279687	3279953	wound induced protein, putative, expressed	AT4G10265.1	0	Wound-responsive family protein
LOC_Os02g06754	0.810435	0	0	2	3408024	3409076	expressed protein	0	0	0
LOC_Os02g06760	0.79426	0	0	2	3411220	3415305	expressed protein	0	0	0
LOC_Os02g06770	0.873282	0	0	2	3415481	3418396	expressed protein	0	0	0
LOC_Os02g06779	0.854466	0	0	2	3420172	3423446	expressed protein	0	0	0
LOC_Os02g06790	0.84707	0	0	2	3428547	3431075	expressed protein	0	0	0
LOC_Os02g06810	0.786554	0	0	2	3434315	3438492	retrotransposon protein, putative, unclassified, expressed	0	0	0
LOC_Os02g06820	0.846001	0	0	2	3440051	3441653	transposon protein, putative, unclassified, expressed	0	0	0
LOC_Os02g06830	0.808917	0	0	2	3441719	3451214	expressed protein	0	0	0
LOC_Os02g06840	0.830722	0	0	2	3453299	3457588	galactosyltransferase, putative, expressed	AT1G05170.2	0	Galactosyltransferase family protein
LOC_Os02g07310	0.82945	0	0	2	3748363	3755492	argonaute, putative, expressed	AT1G48410.1	AGO1	Stabilizer of iron transporter SufD / Polynucleotidyl transferase
LOC_Os02g07340	0.910221	0	0	2	3778037	3791876	HEAT repeat family protein, putative, expressed	AT2G02560.1	ATCAND1,CAND1,ETA2,HVE,TIP120	cullin-associated and neddylation dissociated
LOC_Os02g07630	0.834368	0	0	2	3950378	3955899	copper-transporting ATPase, putative, expressed	AT5G44790.1	HMA7,RAN1	copper-exporting ATPase / responsive-to-antagonist 1 / copper-transporting ATPase (RAN1)
LOC_Os02g07709	0.806908	0	0	2	4015963	4016812	expressed protein	0	0	0
LOC_Os02g07730	0.797867	0	0	2	4030929	4033572	haloacid dehalogenase-like hydrolase domain-containing protein 3, putative, expressed	AT5G44730.1	0	Haloacid dehalogenase-like hydrolase (HAD) superfamily protein
LOC_Os02g08270	0.763473	0	0	2	4390133	4393564	class I glutamine amidotransferase, putative, expressed	AT2G23970.1	0	Class I glutamine amidotransferase-like superfamily protein
LOC_Os02g08364	0.814072	0	0	2	4449777	4454808	protein phosphatase 2C, putative, expressed	AT4G31860.1	0	Protein phosphatase 2C family protein
LOC_Os02g08480	0.823972	0	0	2	4563050	4566686	ubiquitin fusion degradation protein, putative, expressed	AT2G21270.1	UFD1	ubiquitin fusion degradation 1
LOC_Os02g09220	0.92475	0	0	2	4740044	4743193	cytochrome P450, putative, expressed	AT3G26300.1	CYP71B34	cytochrome P450, family 71, subfamily B, polypeptide 34
LOC_Os02g09240	0.813457	0	0	2	4754173	4756309	cytochrome P450 71D8, putative, expressed	AT3G26300.1	CYP71B34	cytochrome P450, family 71, subfamily B, polypeptide 34
LOC_Os02g09380	0.853861	0	0	2	4820464	4822685	expressed protein	AT4G37090.1	0	0
LOC_Os02g09400	0.7362	0	0	2	4826405	4828225	cytochrome P450, putative, expressed	AT5G57260.1	CYP71B10	cytochrome P450, family 71, subfamily B, polypeptide 10
LOC_Os02g10080	0.805334	0	0	2	5250031	5253741	zinc finger C-x8-C-x5-C-x3-H type family protein, expressed	AT5G06770.1	0	KH domain-containing protein / zinc finger (CCCH type) family protein
LOC_Os02g10180	0.794292	0	0	2	5331895	5336973	dnaJ homolog subfamily C member, putative, expressed	AT5G03160.1	ATP58IPK,P58IPK	homolog of mamallian P58IPK
LOC_Os02g10730	0.766568	0	0	2	5654429	5655494	expressed protein	AT3G15760.1	0	0
LOC_Os02g10850	0.769232	0	0	2	5755371	5758098	OsFBK3 - F-box domain and kelch repeat containing protein, expressed	AT1G55270.1	0	Galactose oxidase/kelch repeat superfamily protein
LOC_Os02g10900	0.839565	0	0	2	5785295	5788769	NB-ARC domain containing protein, expressed	AT5G35450.1	0	Disease resistance protein (CC-NBS-LRR class) family
LOC_Os02g11650	0.760952	0	0	2	5983252	5986466	retrotransposon protein, putative, Ty3-gypsy subclass, expressed	0	0	0
LOC_Os02g11700	0.849555	0	0	2	6017155	6018855	cytokinin-O-glucosyltransferase 3, putative, expressed	AT2G36750.1	UGT73C1	UDP-glucosyl transferase 73C1
LOC_Os02g11705	0.840731	0	0	2	6020673	6021260	expressed protein	0	0	0
LOC_Os02g12210	0.767464	0	0	2	6344742	6347227	expressed protein	0	0	0
LOC_Os02g12290	0.737202	0	0	2	6397342	6399236	nuclear ribonuclease Z, putative, expressed	AT1G74700.1	NUZ,TRZ1	tRNAse Z1
LOC_Os02g12380	0.766437	0	0	2	6447078	6453173	histone deacetylase, putative, expressed	AT4G38130.1	ATHD1,ATHDA19,HD1,HDA1,HDA19,RPD3A	histone deacetylase 1
LOC_Os02g12460	0.733712	0	0	2	6496710	6497737	expressed protein	AT1G17980.2	PAPS1	poly(A) polymerase 1
LOC_Os02g12480	0.836957	0	0	2	6508812	6513830	expressed protein	0	0	0
LOC_Os02g12490	0.823318	0	0	2	6529685	6532385	expressed protein	0	0	0
LOC_Os02g12870	0.820021	0	0	2	6790686	6795165	expressed protein	AT1G67060.1	0	0
LOC_Os02g12900	0.861781	0	0	2	6810648	6814112	cysteine synthase, putative, expressed	AT2G43750.1	ACS1,ATCS-B,CPACS1,OASB	O-acetylserine (thiol) lyase B
LOC_Os02g12910	0.934316	0	0	2	6815291	6818362	receptor-like protein kinase 5 precursor, putative, expressed	AT5G25930.1	0	Protein kinase family protein with leucine-rich repeat domain
LOC_Os02g12939	0.880494	0	0	2	6831023	6835681	expressed protein	0	0	0
LOC_Os02g13020	0.880436	0	0	2	6902074	6903970	expressed protein	AT2G25850.2	PAPS2	poly(A) polymerase 2
LOC_Os02g13060	0.759592	0	0	2	6915413	6916666	expressed protein	AT2G19460.1	0	Protein of unknown function (DUF3511)
LOC_Os02g13100	0.896654	0	0	2	6956581	6959847	protein phosphatase 2C, putative, expressed	AT5G36250.1	0	Protein phosphatase 2C family protein
LOC_Os02g13130	0.774799	0	0	2	6979511	6985051	KH domain-containing protein, putative, expressed	AT2G25970.1	0	KH domain-containing protein
LOC_Os02g13140	0.898462	0	0	2	6985223	6993606	xaa-Pro dipeptidase, putative, expressed	AT4G29490.1	0	Metallopeptidase M24 family protein
LOC_Os02g13160	0.811623	0	0	2	7012780	7014847	F-box protein PP2-A15, putative, expressed	AT1G12710.1	AtPP2-A12,PP2-A12	phloem protein 2-A12
LOC_Os02g13170	0.86042	0	0	2	7016805	7024341	mitochondrial carrier protein, putative, expressed	AT2G39970.1	0	Mitochondrial substrate carrier family protein
LOC_Os02g13400	0.82882	0	0	2	7144545	7150537	expressed protein	AT4G32850.5	nPAP,PAP(IV)	nuclear poly(a) polymerase
LOC_Os02g13420	0.825477	0	0	2	7164822	7167891	leucine-rich repeat receptor protein kinase EXS precursor, putative, expressed	AT5G25930.1	0	Protein kinase family protein with leucine-rich repeat domain
LOC_Os02g13430	0.765399	0	0	2	7172422	7175962	receptor-like protein kinase 5 precursor, putative, expressed	AT5G25930.1	0	Protein kinase family protein with leucine-rich repeat domain
LOC_Os02g13650	0.750622	0	0	2	7321447	7322891	expressed protein	AT3G58800.1	0	0
LOC_Os02g13840	0.771142	0	0	2	7491165	7497891	citrate synthase, putative, expressed	AT2G42790.1	CSY3	citrate synthase 3
LOC_Os02g14280	0.76378	0	0	2	7839605	7843407	transposon protein, putative, unclassified, expressed	0	0	0
LOC_Os02g14480	0.839006	0	0	2	7975665	7978686	receptor-like kinase, putative, expressed	AT5G45800.1	MEE62	Leucine-rich repeat protein kinase family protein
LOC_Os02g14520	0.775901	0	0	2	7998422	8001879	transposon protein, putative, CACTA, En/Spm sub-class, expressed	0	0	0
LOC_Os02g14790	0.713498	0	0	2	8204968	8206393	WD domain, G-beta repeat domain containing protein, expressed	AT1G29260.1	ATPEX7,PEX7	peroxin 7
LOC_Os02g14800	0.824184	0	0	2	8209595	8218226	expressed protein	0	0	0
LOC_Os02g14874	0.784999	0	0	2	8276806	8278503	expressed protein	0	0	0
LOC_Os02g14970	0.797962	0	0	2	8350306	8352195	expressed protein	0	0	0
LOC_Os02g15050	0.886807	0	0	2	8394294	8395145	expressed protein	AT2G25850.4	PAPS2	poly(A) polymerase 2
LOC_Os02g15360	0.811307	0	0	2	8597167	8601727	expressed protein	AT3G54970.1	0	D-aminoacid aminotransferase-like PLP-dependent enzymes superfamily protein
LOC_Os02g15520	0.814701	0	0	2	8700425	8703083	transposon protein, putative, unclassified, expressed	0	0	0
LOC_Os02g15870	0.730492	0	0	2	8976765	8981140	molybdenum cofactor biosynthesis protein 1, putative, expressed	AT2G31955.1	CNX2	cofactor of nitrate reductase and xanthine dehydrogenase 2
LOC_Os02g16490	0.832189	0	0	2	9409107	9413648	expressed protein	0	0	0
LOC_Os02g17292	0.840165	0	0	2	9912536	9919784	retrotransposon protein, putative, unclassified, expressed	0	0	0
LOC_Os02g17870	0.714585	0	0	2	10351706	10354072	microfibrillar-associated protein 1, putative, expressed	AT4G08580.1	0	microfibrillar-associated protein-related
LOC_Os02g18064	0.856406	0	0	2	10483368	10488689	expressed protein	0	0	0
LOC_Os02g20330	0.936971	0	0	2	11969202	11976036	expressed protein	AT3G55600.1	0	Membrane fusion protein Use1
LOC_Os02g21090	0.796109	0	0	2	12503302	12506137	CPuORF33 - conserved peptide uORF-containing transcript, expressed	AT1G29950.1	0	basic helix-loop-helix (bHLH) DNA-binding superfamily protein
LOC_Os02g21190	0.894965	0	0	2	12569879	12588381	expressed protein	AT1G17450.2	0	B-block binding subunit of TFIIIC
LOC_Os02g24205	0.812382	0	0	2	14020549	14022440	expressed protein	0	0	0
LOC_Os02g24720	0.791648	0	0	2	14337068	14338988	LTPL21 - Protease inhibitor/seed storage/LTP family protein precursor, expressed	AT5G59320.1	LTP3	lipid transfer protein 3
LOC_Os02g25630	0.709485	0	0	2	14983999	14985969	expressed protein	AT1G14100.1	FUT8	fucosyltransferase 8
LOC_Os02g25870	0.779053	0	0	2	15155177	15160626	elongation factor Tu, putative, expressed	AT1G18070.1	0	Translation elongation factor EF1A/initiation factor IF2gamma family protein
LOC_Os02g26790	0.888228	0	0	2	15725681	15726657	expressed protein	0	0	0
LOC_Os02g26800	0.814048	0	0	2	15729105	15732537	expressed protein	AT1G48120.1	0	hydrolases;protein serine/threonine phosphatases
LOC_Os02g27674	0.89802	0	0	2	16397692	16398264	expressed protein	0	0	0
LOC_Os02g27850	0.910074	0	0	2	16487846	16493503	retrotransposon protein, putative, unclassified, expressed	0	0	0
LOC_Os02g27870	0.811136	0	0	2	16493560	16501125	expressed protein	0	0	0
LOC_Os02g28030	0.83895	0	0	2	16596658	16598721	expressed protein	0	0	0
LOC_Os02g28040	0.805974	0	0	2	16602668	16612238	lipase, putative, expressed	AT3G07400.1	0	lipase class 3 family protein
LOC_Os02g28310	0.753231	0	0	2	16732589	16734631	expressed protein	0	0	0
LOC_Os02g28334	0.859725	0	0	2	16747537	16748322	expressed protein	0	0	0
LOC_Os02g28340	0.844909	0	0	2	16750077	16751771	transferase family protein, putative, expressed	AT3G29635.1	0	HXXXD-type acyl-transferase family protein
LOC_Os02g28470	0.874265	0	0	2	16835055	16836519	transferase family protein, putative, expressed	AT5G39090.1	0	HXXXD-type acyl-transferase family protein
LOC_Os02g28900	0.849937	0	0	2	17118767	17120699	cytokinin-O-glucosyltransferase 2, putative, expressed	AT1G22380.1	AtUGT85A3,UGT85A3	UDP-glucosyl transferase 85A3
LOC_Os02g29150	0.811551	0	0	2	17271183	17275865	OsFBO11 - F-box and other domain containing protein, expressed	AT3G04710.3	0	ankyrin repeat family protein
LOC_Os02g29210	0.863407	0	0	2	17327565	17335614	ankyrin, putative, expressed	AT3G04710.2	0	ankyrin repeat family protein
LOC_Os02g29300	0.816865	0	0	2	17406610	17411180	expressed protein	0	0	0
LOC_Os02g29600	0.853286	0	0	2	17609753	17614190	expressed protein	AT1G02205.1	CER1	Fatty acid hydroxylase superfamily
LOC_Os02g29610	0.886577	0	0	2	17615194	17616302	hypothetical protein	AT4G00690.1	ULP1B	UB-like protease 1B
LOC_Os02g29620	0.854262	0	0	2	17617741	17619412	expressed protein	AT3G20760.1	0	Nse4, component of Smc5/6 DNA repair complex
LOC_Os02g29640	0.746316	0	0	2	17627423	17632169	transposon protein, putative, unclassified, expressed	0	0	0
LOC_Os02g29774	0.757598	0	0	2	17718577	17720422	expressed protein	0	0	0
LOC_Os02g29870	0.807461	0	0	2	17760086	17767908	retrotransposon protein, putative, unclassified, expressed	0	0	0
LOC_Os02g29980	0.813064	0	0	2	17813447	17819174	X8 domain containing protein, expressed	AT4G13600.1	0	Carbohydrate-binding X8 domain superfamily protein
LOC_Os02g30100	0.836985	0	0	2	17873662	17876075	cytochrome P450, putative, expressed	AT4G37320.1	CYP81D5	cytochrome P450, family 81, subfamily D, polypeptide 5
LOC_Os02g30110	0.841141	0	0	2	17880886	17886427	cytochrome P450, putative, expressed	AT4G37320.1	CYP81D5	cytochrome P450, family 81, subfamily D, polypeptide 5
LOC_Os02g30114	0.781279	0	0	2	17887846	17889802	expressed protein	0	0	0
LOC_Os02g30460	0.777563	0	0	2	18139064	18142753	uncharacterized protein MJ0304, putative, expressed	AT5G63510.1	GAMMA CAL1	gamma carbonic anhydrase like 1
LOC_Os02g30470	0.821158	0	0	2	18145264	18146079	expressed protein	AT3G48660.1	0	Protein of unknown function (DUF 3339)
LOC_Os02g30550	0.846221	0	0	2	18181861	18182073	expressed protein	AT3G27027.1	0	Protein of unknown function (DUF 3339)
LOC_Os02g30620	0.764884	0	0	2	18227411	18230654	dnaJ domain containing protein, expressed	AT5G53150.1	0	DNAJ heat shock N-terminal domain-containing protein
LOC_Os02g30624	0.836523	0	0	2	18231125	18235800	LSM domain containing protein, expressed	AT2G43810.1	0	Small nuclear ribonucleoprotein family protein
LOC_Os02g30630	0.878905	0	0	2	18236025	18238376	thiamine pyrophosphate enzyme, C-terminal TPP binding domain containing protein, expressed	AT3G48560.1	AHAS,ALS,CSR1,IMR1,TZP5	chlorsulfuron/imidazolinone resistant 1
LOC_Os02g30640	0.828801	0	0	2	18239219	18241851	basic salivary proline-rich protein 2 precursor, putative, expressed	AT4G24500.1	0	hydroxyproline-rich glycoprotein family protein
LOC_Os02g30650	0.909387	0	0	2	18252570	18256034	heavy metal-associated domain containing protein, expressed	AT5G50740.3	0	Heavy metal transport/detoxification superfamily protein
LOC_Os02g31074	0.780669	0	0	2	18569765	18573161	expressed protein	0	0	0
LOC_Os02g31160	0.723112	0	0	2	18658028	18661837	transcription factor, putative, expressed	AT2G33550.1	0	Homeodomain-like superfamily protein
LOC_Os02g31845	0.815811	0	0	2	18811834	18812650	expressed protein	0	0	0
LOC_Os02g32230	0.767339	0	0	2	19035974	19040751	retrotransposon protein, putative, unclassified, expressed	0	0	0
LOC_Os02g32340	0.715058	0	0	2	19090970	19097416	Spc97 / Spc98 family protein, putative, expressed	AT1G80260.1	emb1427	Spc97 / Spc98 family of spindle pole body (SBP) component
LOC_Os02g32460	0.806169	0	0	2	19192500	19197127	ThiF family domain containing protein, putative, expressed	AT5G55130.1	CNX5,SIR1	co-factor for nitrate, reductase and xanthine dehydrogenase 5
LOC_Os02g32660	0.786458	0	0	2	19355748	19367127	1,4-alpha-glucan-branching enzyme, chloroplast precursor, putative, expressed	AT5G03650.1	SBE2.2	starch branching enzyme 2.2
LOC_Os02g32860	0.807089	0	0	2	19509812	19514935	poly synthetase 3, putative, expressed	AT5G22470.1	0	NAD+ ADP-ribosyltransferases;NAD+ ADP-ribosyltransferases
LOC_Os02g33820	0.803732	0	0	2	20165589	20166668	abscisic stress-ripening, putative, expressed	0	0	0
LOC_Os02g34190	0.878543	0	0	2	20450544	20454605	expressed protein	0	0	0
LOC_Os02g34380	0.893249	0	0	2	20572270	20575033	retrotransposon protein, putative, LINE subclass, expressed	0	0	0
LOC_Os02g34390	0.902048	0	0	2	20575963	20577744	expressed protein	0	0	0
LOC_Os02g34760	0.812692	0	0	2	20846402	20847993	retrotransposon protein, putative, unclassified, expressed	0	0	0
LOC_Os02g35970	0.877216	0	0	2	21608141	21613272	BTBN2 - Bric-a-Brac, Tramtrack, Broad Complex BTB domain with non-phototropic hypocotyl 3 NPH3 and coiled-coil domains, expressed	AT5G64330.1	JK218,NPH3,RPT3	Phototropic-responsive NPH3 family protein
LOC_Os02g36210	0.907827	0	0	2	21841059	21847837	ent-kaurene synthase, chloroplast precursor, putative, expressed	AT4G02780.1	ABC33,ATCPS1,CPS,CPS1,GA1	Terpenoid cyclases/Protein prenyltransferases superfamily protein
LOC_Os02g36220	0.819828	0	0	2	21853493	21863592	terpene synthase, putative, expressed	AT1G79460.1	ATKS,ATKS1,GA2,KS,KS1	Terpenoid cyclases/Protein prenyltransferases superfamily protein
LOC_Os02g36830	0.739534	0	0	2	22215057	22217951	cytokinin-O-glucosyltransferase 2, putative, expressed	AT1G22380.1	AtUGT85A3,UGT85A3	UDP-glucosyl transferase 85A3
LOC_Os02g36870	0.795386	0	0	2	22244988	22247595	YGL010w, putative, expressed	AT1G18720.1	0	Protein of unknown function (DUF962)
LOC_Os02g37130	0.741137	0	0	2	22444980	22448417	expressed protein	AT4G27620.1	0	0
LOC_Os02g37309	0.780761	0	0	2	22556912	22558163	expressed protein	0	0	0
LOC_Os02g37580	0.886626	0	0	2	22666455	22671479	fimbrin-like protein 2, putative, expressed	AT5G35700.1	FIM2	fimbrin-like protein 2
LOC_Os02g37690	0.781629	0	0	2	22741363	22743361	UDP-glucoronosyl and UDP-glucosyl transferase, putative, expressed	AT2G22590.1	0	UDP-Glycosyltransferase superfamily protein
LOC_Os02g37700	0.784504	0	0	2	22756410	22758226	lecithin:cholesterol acyltransferase, putative, expressed	AT1G27480.1	0	alpha/beta-Hydrolases superfamily protein
LOC_Os02g37750	0.793626	0	0	2	22778090	22778484	lecithine cholesterol acyltransferase, putative, expressed	AT1G27480.1	0	alpha/beta-Hydrolases superfamily protein
LOC_Os02g37780	0.828803	0	0	2	22791279	22791686	lecithine cholesterol acyltransferase, putative, expressed	AT1G27480.1	0	alpha/beta-Hydrolases superfamily protein
LOC_Os02g38250	0.774029	0	0	2	23132028	23140339	EMB1745, putative, expressed	AT1G13120.1	emb1745	embryo defective 1745
LOC_Os02g38430	0.785762	0	0	2	23237153	23241425	steroid nuclear receptor, ligand-binding, putative, expressed	AT5G40640.1	0	0
LOC_Os02g38470	0.805183	0	0	2	23255086	23262297	B3 DNA binding domain containing protein, expressed	AT3G18960.1	0	AP2/B3-like transcriptional factor family protein
LOC_Os02g38690	0.852996	0	0	2	23385364	23391840	protein phosphatase 2C containing protein, expressed	AT2G25070.1	0	Protein phosphatase 2C family protein
LOC_Os02g38710	0.871414	0	0	2	23398397	23404718	protein phosphatase 2C containing protein, expressed	AT2G25070.1	0	Protein phosphatase 2C family protein
LOC_Os02g38780	0.859532	0	0	2	23432540	23442713	protein phosphatase 2C containing protein, expressed	AT4G31860.1	0	Protein phosphatase 2C family protein
LOC_Os02g38790	0.932658	0	0	2	23444066	23448837	expressed protein	0	0	0
LOC_Os02g38804	0.721279	0	0	2	23454982	23460491	protein phosphatase 2C containing protein, expressed	AT2G25070.1	0	Protein phosphatase 2C family protein
LOC_Os02g38810	0.882039	0	0	2	23461464	23465928	26S proteasome non-ATPase regulatory subunit 6, putative, expressed	AT4G24820.1	0	26S proteasome, regulatory subunit Rpn7;Proteasome component (PCI) domain
LOC_Os02g38840	0.883347	0	0	2	23480215	23486812	glucose-6-phosphate 1-dehydrogenase, cytoplasmic isoform, putative, expressed	AT5G40760.1	G6PD6	glucose-6-phosphate dehydrogenase 6
LOC_Os02g38860	0.745641	0	0	2	23495564	23496309	expressed protein	0	0	0
LOC_Os02g38890	0.850276	0	0	2	23513152	23514115	expressed protein	0	0	0
LOC_Os02g39030	0.860644	0	0	2	23572961	23575571	transmembrane protein 17, putative, expressed	AT5G52200.1	0	phosphoprotein phosphatase inhibitors
LOC_Os02g39530	0.733656	0	0	2	23855855	23858516	expressed protein	0	0	0
LOC_Os02g39650	0.823416	0	0	2	23943695	23946512	expressed protein	AT2G22610.1	0	Di-glucose binding protein with Kinesin motor domain
LOC_Os02g40090	0.823056	0	0	2	24270234	24273675	transporter-related, putative, expressed	AT4G09810.1	0	Nucleotide-sugar transporter family protein
LOC_Os02g40110	0.794324	0	0	2	24283189	24284804	expressed protein	AT4G06536.1	0	SPla/RYanodine receptor (SPRY) domain-containing protein
LOC_Os02g40180	0.755784	0	0	2	24315760	24318863	receptor-like protein kinase 5 precursor, putative, expressed	AT3G47570.1	0	Leucine-rich repeat protein kinase family protein
LOC_Os02g40260	0.937403	0	0	2	24372805	24374496	uncharacterized protein At4g06744 precursor, putative, expressed	AT4G06744.1	0	Leucine-rich repeat (LRR) family protein
LOC_Os02g40280	0.877168	0	0	2	24390731	24396384	piwi domain containing protein, putative, expressed	AT2G27880.1	AGO5	Argonaute family protein
LOC_Os02g40320	0.875847	0	0	2	24403529	24408504	PINHEAD, putative, expressed	AT5G43810.1	AGO10,PNH,ZLL	Stabilizer of iron transporter SufD / Polynucleotidyl transferase
LOC_Os02g40340	0.903816	0	0	2	24432051	24435197	expressed protein	0	0	0
LOC_Os02g40400	0.818312	0	0	2	24462248	24467715	expressed protein	0	0	0
LOC_Os02g40810	0.844431	0	0	2	24728245	24733171	Zinc finger, ZZ type domain containing protein, expressed	AT3G24800.1	PRT1	proteolysis 1
LOC_Os02g40840	0.860676	0	0	2	24749442	24754919	alcohol oxidase, putative, expressed	AT4G28570.1	0	Long-chain fatty alcohol dehydrogenase family protein
LOC_Os02g40870	0.768287	0	0	2	24773421	24775040	phosphatidylinositol N-acetylglucosaminyltransferase subunit C, putative, expressed	AT2G34980.1	SETH1	phosphatidylinositolglycan synthase family protein
LOC_Os02g40890	0.783999	0	0	2	24780566	24782489	GLTP domain containing protein, putative, expressed	AT2G33470.1	ATGLTP1,GLTP1	glycolipid transfer protein 1
LOC_Os02g42150	0.824985	0	0	2	25348221	25351598	OsWAK14 - OsWAK receptor-like protein kinase, expressed	AT1G21230.1	WAK5	wall associated kinase 5
LOC_Os02g42310	0.745957	0	0	2	25442875	25450129	OsSCP8 - Putative Serine Carboxypeptidase homologue, expressed	AT5G23210.1	SCPL34	serine carboxypeptidase-like 34
LOC_Os02g43194	0.790846	0	0	2	26034320	26041422	aldehyde dehydrogenase, putative, expressed	AT4G36250.1	ALDH3F1	aldehyde dehydrogenase 3F1
LOC_Os02g43314	0.75323	0	0	2	26126107	26127159	expressed protein	0	0	0
LOC_Os02g43370	0.833837	0	0	2	26170387	26174970	transposon protein, putative, unclassified, expressed	0	0	0
LOC_Os02g45000	0.829008	0	0	2	27261970	27263595	expressed protein	AT1G65770.1	AMR1	ascorbic acid mannose pathway regulator 1
LOC_Os02g46270	0.731665	0	0	2	28220577	28221553	expressed protein	0	0	0
LOC_Os02g47360	0.710557	0	0	2	28917800	28920757	PPR repeat domain containing protein, putative, expressed	AT2G15820.1	OTP51	endonucleases
LOC_Os02g49640	0.794863	0	0	2	30336325	30339886	expressed protein	AT3G01435.1	0	Expressed protein
LOC_Os02g50200	0.819295	0	0	2	30655287	30656452	cysteine-rich repeat secretory protein precursor, putative, expressed	AT5G37660.2	PDLP7	plasmodesmata-located protein 7
LOC_Os02g50330	0.82946	0	0	2	30729063	30736459	RNA-dependent RNA polymerase, putative, expressed	AT1G14790.1	ATRDRP1,RDR1	RNA-dependent RNA polymerase 1
LOC_Os02g51000	0.741778	0	0	2	31194269	31197697	CS domain containing protein, putative, expressed	AT4G27890.1	0	HSP20-like chaperones superfamily protein
LOC_Os02g52340	0.740945	0	0	2	32038902	32045130	OsMADS22 - MADS-box family gene with MIKCc type-box, expressed	AT2G22540.1	AGL22,SVP	K-box region and MADS-box transcription factor family protein
LOC_Os02g52930	0.746155	0	0	2	32359101	32362011	integral membrane protein DUF6 containing protein, expressed	AT1G21890.1	0	nodulin MtN21 /EamA-like transporter family protein
LOC_Os02g52934	0.794826	0	0	2	32371413	32373572	expressed protein	0	0	0
LOC_Os02g53180	0.735637	0	0	2	32558635	32562705	1-aminocyclopropane-1-carboxylate oxidase protein, putative, expressed	AT1G05010.1	ACO4,EAT1,EFE	ethylene-forming enzyme
LOC_Os02g53620	0.782555	0	0	2	32794225	32798345	nuclear transcription factor Y subunit, putative, expressed	AT1G54160.1	NF-YA5,NFYA5	nuclear factor Y, subunit A5
LOC_Os02g53990	0.856785	0	0	2	33054137	33066629	cyclin-related protein, putative, expressed	AT2G41830.1	0	Uncharacterized protein
LOC_Os02g56354	0.715604	0	0	2	34492560	34498117	transposon protein, putative, unclassified, expressed	0	0	0
LOC_Os02g56360	0.823594	0	0	2	34500587	34504556	expressed protein	0	0	0
LOC_Os02g57010	0.734486	0	0	2	34922501	34924811	RNA recognition motif containing protein, putative, expressed	AT1G60000.1	0	RNA-binding (RRM/RBD/RNP motifs) family protein
LOC_Os02g57340	0.850537	0	0	2	35122839	35126816	tetratricopeptide-like helical, putative, expressed	AT2G22410.1	SLO1	SLOW GROWTH 1
LOC_Os02g58720	0.775771	0	0	2	35875161	35876997	peroxidase precursor, putative, expressed	AT5G42180.1	0	Peroxidase superfamily protein
LOC_Os03g01200	0.876415	0	0	3	125320	132789	SNF2 family N-terminal domain containing protein, expressed	0	0	0
LOC_Os03g01320	0.885027	0	0	3	219977	221070	LTPL116 - Protease inhibitor/seed storage/LTP family protein precursor, expressed	0	0	0
LOC_Os03g01442	0.800673	0	0	3	305842	308488	expressed protein	0	0	0
LOC_Os03g01820	0.783318	0	0	3	499917	501855	fatty acid hydroxylase, putative, expressed	AT4G12110.1	ATSMO1,ATSMO1-1,SMO1-1	sterol-4alpha-methyl oxidase 1-1
LOC_Os03g01940	0.931513	0	0	3	574191	580704	expressed protein	0	0	0
LOC_Os03g02600	0.775085	0	0	3	960445	962656	riboflavin biosynthesis protein ribD, putative, expressed	AT4G20960.1	0	Cytidine/deoxycytidylate deaminase family protein
LOC_Os03g02710	0.760049	0	0	3	1015290	1020208	hydroxymethylglutaryl-CoA synthase, putative, expressed	AT4G11820.2	EMB2778,FKP1,HMGS,MVA1	hydroxymethylglutaryl-CoA synthase / HMG-CoA synthase / 3-hydroxy-3-methylglutaryl coenzyme A synthase
LOC_Os03g03070	0.924769	0	0	3	1269856	1271783	transcription factor, putative, expressed	AT4G22950.1	AGL19,GL19	AGAMOUS-like 19
LOC_Os03g03100	0.842102	0	0	3	1298070	1300384	OsMADS50 - MADS-box family gene with MIKCc type-box, expressed	AT2G45660.1	AGL20,ATSOC1,SOC1	AGAMOUS-like 20
LOC_Os03g03400	0.782625	0	0	3	1449063	1452023	diacylglycerol kinase, putative, expressed	AT2G46090.1	0	Diacylglycerol kinase family protein
LOC_Os03g03430	0.821591	0	0	3	1476335	1483361	CBS domain containing protein, expressed	AT1G47330.1	0	CBS domain-containing protein with a domain of unknown function (DUF21)
LOC_Os03g03450	0.811771	0	0	3	1485602	1490669	anthranilate phosphoribosyltransferase, chloroplast precursor, putative, expressed	AT5G17990.1	pat1,TRP1	tryptophan biosynthesis 1
LOC_Os03g03490	0.781207	0	0	3	1508100	1509682	expressed protein	AT4G17680.1	0	SBP (S-ribonuclease binding protein) family protein
LOC_Os03g03500	0.882502	0	0	3	1511322	1513228	heavy metal-associated domain containing protein, expressed	AT1G01490.1	0	Heavy metal transport/detoxification superfamily protein
LOC_Os03g04130	0.849452	0	0	3	1885975	1891309	AMP-binding domain containing protein, expressed	AT1G20560.1	AAE1	acyl activating enzyme 1
LOC_Os03g04150	0.834994	0	0	3	1898917	1902195	transposon protein, putative, Mutator sub-class, expressed	0	0	0
LOC_Os03g04830	0.834935	0	0	3	2295319	2299841	expressed protein	0	0	0
LOC_Os03g05350	0.841311	0	0	3	2619664	2624049	retrotransposon protein, putative, unclassified, expressed	0	0	0
LOC_Os03g05360	0.73809	0	0	3	2624258	2636904	transposon protein, putative, unclassified, expressed	0	0	0
LOC_Os03g05780	0.787101	0	0	3	2883005	2887922	4-coumarate--CoA ligase-like 7, putative, expressed	AT4G05160.1	0	AMP-dependent synthetase and ligase family protein
LOC_Os03g06580	0.717818	0	0	3	3314739	3317429	MTN26L2 - MtN26 family protein precursor, expressed	AT4G14746.1	0	0
LOC_Os03g06674	0.841674	0	0	3	3378425	3379340	expressed protein	0	0	0
LOC_Os03g07739	0.912001	0	0	3	3931236	3935727	expressed protein	0	0	0
LOC_Os03g07750	0.881528	0	0	3	3936680	3940818	expressed protein	0	0	0
LOC_Os03g07820	0.744779	0	0	3	3978668	3983549	exostosin family protein, putative, expressed	AT3G57630.1	0	exostosin family protein
LOC_Os03g07994	0.850834	0	0	3	4086997	4089784	expressed protein	0	0	0
LOC_Os03g08114	0.813157	0	0	3	4144020	4146639	expressed protein	0	0	0
LOC_Os03g08490	0.897425	0	0	3	4367117	4368399	AP2 domain containing protein, expressed	AT1G72360.3	HRE1	Integrase-type DNA-binding superfamily protein
LOC_Os03g08730	0.839539	0	0	3	4496729	4500873	uroporphyrinogen III synthase, putative, expressed	AT2G26540.1	ATDUF3,ATUROS,DUF3,HEMD,UROS	uroporphyrinogen-III synthase family protein
LOC_Os03g08770	0.813511	0	0	3	4532886	4536625	modifier of rudimentary protein, expressed	AT2G36680.1	0	Modifier of rudimentary (Mod(r)) protein
LOC_Os03g08840	0.866762	0	0	3	4573148	4575550	zinc finger protein, putative, expressed	AT3G60520.1	0	0
LOC_Os03g09020	0.73166	0	0	3	4682685	4685130	dehydrogenase, putative, expressed	AT1G22440.1	0	Zinc-binding alcohol dehydrogenase family protein
LOC_Os03g09290	0.711501	0	0	3	4854968	4857534	yippee zinc-binding protein, putative, expressed	AT4G27745.1	0	Yippee family putative zinc-binding protein
LOC_Os03g10390	0.713196	0	0	3	5294523	5297025	expressed protein	AT5G54540.1	0	Uncharacterised conserved protein (UCP012943)
LOC_Os03g10540	0.93492	0	0	3	5372966	5379447	OsFBX78 - F-box domain containing protein, expressed	AT1G66310.1	0	F-box/RNI-like/FBD-like domains-containing protein
LOC_Os03g10700	0.797316	0	0	3	5466778	5468445	expressed protein	0	0	0
LOC_Os03g11130	0.743529	0	0	3	5729595	5733497	expressed protein	AT3G29280.1	0	0
LOC_Os03g11550	0.800768	0	0	3	5983457	5988828	protein of unknown function DUF1675 domain containing protein, expressed	AT3G29575.1	AFP3	ABI five binding protein 3
LOC_Os03g11560	0.744629	0	0	3	5994130	5997434	digalactosyldiacylglycerol synthase, chloroplast precursor, putative, expressed	AT4G00550.1	DGD2	digalactosyl diacylglycerol deficient 2
LOC_Os03g11590	0.787619	0	0	3	6013137	6017199	integral membrane protein, putative, expressed	AT1G76340.1	GONST3	golgi nucleotide sugar transporter 3
LOC_Os03g11660	0.75013	0	0	3	6085639	6089052	cysteine synthase, putative, expressed	AT1G55880.1	0	Pyridoxal-5\'-phosphate-dependent enzyme family protein
LOC_Os03g11790	0.73404	0	0	3	6167004	6174031	OsFBX79 - F-box domain containing protein, expressed	AT5G02930.1	0	F-box/RNI-like superfamily protein
LOC_Os03g12414	0.767187	0	0	3	6556387	6562025	cyclin, putative, expressed	AT1G14750.1	SDS	Cyclin family protein
LOC_Os03g12510	0.745607	0	0	3	6624958	6626083	non-symbiotic hemoglobin 2, putative, expressed	AT2G16060.1	AHB1,ARATH GLB1,ATGLB1,GLB1,HB1,NSHB1	hemoglobin 1
LOC_Os03g12670	0.78288	0	0	3	6754271	6756992	expressed protein	0	0	0
LOC_Os03g12940	0.721568	0	0	3	6980639	6989565	OsFBO13 - F-box and other domain containing protein, expressed	AT1G10120.1	0	basic helix-loop-helix (bHLH) DNA-binding superfamily protein
LOC_Os03g13240	0.800682	0	0	3	7139072	7143520	peptide transporter, putative, expressed	AT2G02040.1	ATPTR2,ATPTR2-B,NTR1,PTR2,PTR2-B	peptide transporter 2
LOC_Os03g13250	0.80557	0	0	3	7147278	7151340	peptide transporter PTR2, putative, expressed	AT2G02040.1	ATPTR2,ATPTR2-B,NTR1,PTR2,PTR2-B	peptide transporter 2
LOC_Os03g13480	0.777852	0	0	3	7290994	7293187	cyclin-J18-like, putative, expressed	AT2G01905.1	CYCJ18	cyclin J18
LOC_Os03g13640	0.924702	0	0	3	7380730	7381463	expressed protein	0	0	0
LOC_Os03g13690	0.881273	0	0	3	7404370	7407440	expressed protein	AT3G42850.1	0	Mevalonate/galactokinase family protein
LOC_Os03g13770	0.799983	0	0	3	7453613	7457796	tubulin, putative, expressed	AT4G37190.1	0	0
LOC_Os03g14150	0.800898	0	0	3	7681524	7682838	expressed protein	0	0	0
LOC_Os03g14205	0.87181	0	0	3	7706011	7707276	expressed protein	0	0	0
LOC_Os03g14254	0.878343	0	0	3	7750528	7751545	expressed protein	0	0	0
LOC_Os03g14310	0.838473	0	0	3	7792659	7795723	expressed protein	0	0	0
LOC_Os03g14334	0.849541	0	0	3	7800190	7801862	expressed protein	0	0	0
LOC_Os03g14420	0.751849	0	0	3	7840807	7843174	cytochrome P450, putative, expressed	AT2G45550.1	CYP76C4	cytochrome P450, family 76, subfamily C, polypeptide 4
LOC_Os03g14450	0.791294	0	0	3	7847992	7851031	enolase, putative, expressed	AT2G36530.1	ENO2,LOS2	Enolase
LOC_Os03g14630	0.811539	0	0	3	7946467	7947180	LTPL106 - Protease inhibitor/seed storage/LTP family protein precursor, expressed	0	0	0
LOC_Os03g14642	0.845667	0	0	3	7958992	7959882	LTPL107 - Protease inhibitor/seed storage/LTP family protein precursor, expressed	AT1G12100.1	0	Bifunctional inhibitor/lipid-transfer protein/seed storage 2S albumin superfamily protein
LOC_Os03g14654	0.727009	0	0	3	7965164	7966101	LTPL108 - Protease inhibitor/seed storage/LTP family protein precursor, expressed	AT1G62500.1	0	Bifunctional inhibitor/lipid-transfer protein/seed storage 2S albumin superfamily protein
LOC_Os03g14720	0.809568	0	0	3	8003003	8008289	transcription initiation factor IIF, alpha subunit domain containing protein, expressed	AT4G12610.1	ATRAP74,RAP74	transcription activators;DNA binding;RNA polymerase II transcription factors;catalytics;transcription initiation factors
LOC_Os03g16290	0.73188	0	0	3	8983003	8984181	fringe-related protein, putative, expressed	AT2G37730.1	0	Protein of unknown function (DUF604)
LOC_Os03g17870	0.790752	0	0	3	9957429	9958013	metallothionein, putative, expressed	AT3G09390.1	ATMT-1,ATMT-K,MT2A	metallothionein 2A
LOC_Os03g18360	0.753042	0	0	3	10286812	10291004	BTBT1 - Bric-a-Brac, Tramtrack, Broad Complex BTB domain with tetratricopeptide repeats, expressed	AT3G51770.2	ATEOL1,ETO1	tetratricopeptide repeat (TPR)-containing protein
LOC_Os03g18400	0.927859	0	0	3	10314246	10316826	expressed protein	0	0	0
LOC_Os03g18850	0.773313	0	0	3	10562231	10563279	pathogenesis-related Bet v I family protein, putative, expressed	AT2G26040.1	PYL2,RCAR14	PYR1-like 2
LOC_Os03g18880	0.833253	0	0	3	10575398	10576700	retrotransposon protein, putative, unclassified, expressed	0	0	0
LOC_Os03g18900	0.863537	0	0	3	10591428	10592336	retrotransposon protein, putative, Ty3-gypsy subclass, expressed	0	0	0
LOC_Os03g19250	0.869223	0	0	3	10824053	10827491	AMP-binding enzyme, putative, expressed	AT3G16910.1	AAE7,ACN1	acyl-activating enzyme 7
LOC_Os03g19310	0.798584	0	0	3	10854011	10855742	glycosyltransferase, putative, expressed	AT4G02500.1	ATXT2,XT2,XXT2	UDP-xylosyltransferase 2
LOC_Os03g19452	0.82267	0	0	3	10939118	10944194	SMP-30/Gluconolaconase/LRE domain protein, putative, expressed	AT2G16760.1	0	Calcium-dependent phosphotriesterase superfamily protein
LOC_Os03g19580	0.744464	0	0	3	11007513	11011887	expressed protein	AT3G62370.1	0	heme binding
LOC_Os03g19600	0.86522	0	0	3	11030836	11032883	retrotransposon protein, putative, unclassified, expressed	0	0	0
LOC_Os03g19850	0.794929	0	0	3	11168201	11168668	expressed protein	0	0	0
LOC_Os03g19920	0.787725	0	0	3	11199350	11205122	expressed protein	AT3G06560.1	PAPS3	poly(A) polymerase 3
LOC_Os03g20120	0.871846	0	0	3	11367199	11368919	glycosyl transferase 8 domain containing protein, putative, expressed	AT2G47180.1	AtGolS1,GolS1	galactinol synthase 1
LOC_Os03g20140	0.901578	0	0	3	11373339	11376710	transposon protein, putative, CACTA, En/Spm sub-class, expressed	0	0	0
LOC_Os03g20330	0.75203	0	0	3	11497786	11498677	VQ domain containing protein, putative, expressed	0	0	0
LOC_Os03g20420	0.817507	0	0	3	11549506	11558340	alpha-N-arabinofuranosidase A, putative, expressed	AT3G10740.1	ARAF,ARAF1,ASD1,ATASD1	alpha-L-arabinofuranosidase 1
LOC_Os03g20680	0.833338	0	0	3	11699262	11700672	late embryogenesis abundant protein 1, putative, expressed	AT3G53040.1	0	late embryogenesis abundant protein, putative / LEA protein, putative
LOC_Os03g21660	0.812731	0	0	3	12362127	12365893	transposon protein, putative, unclassified, expressed	0	0	0
LOC_Os03g21664	0.897444	0	0	3	12366041	12367499	expressed protein	0	0	0
LOC_Os03g22259	0.765372	0	0	3	12764508	12765877	expressed protein	0	0	0
LOC_Os03g22870	0.825282	0	0	3	13218051	13222231	SAC3/GANP family protein, putative, expressed	AT3G54380.1	0	SAC3/GANP/Nin1/mts3/eIF-3 p25 family
LOC_Os03g23900	0.888397	0	0	3	13566187	13567605	expressed protein	0	0	0
LOC_Os03g25270	0.869904	0	0	3	14431629	14435433	pyrrolidone-carboxylate peptidase, putative, expressed	AT1G56700.1	0	Peptidase C15, pyroglutamyl peptidase I-like
LOC_Os03g26200	0.747964	0	0	3	14992817	14997413	methyltransferase, putative, expressed	AT1G26850.1	0	S-adenosyl-L-methionine-dependent methyltransferases superfamily protein
LOC_Os03g26229	0.871946	0	0	3	15005895	15008260	40S ribosomal protein S9-1, putative, expressed	AT5G15200.1	0	Ribosomal protein S4
LOC_Os03g26260	0.813136	0	0	3	15015806	15023305	NB-ARC domain containing protein, expressed	AT3G46710.1	0	NB-ARC domain-containing disease resistance protein
LOC_Os03g26350	0.845648	0	0	3	15064192	15070516	transposon protein, putative, CACTA, En/Spm sub-class, expressed	0	0	0
LOC_Os03g26450	0.809963	0	0	3	15115090	15118345	F-actin-capping protein subunit beta, putative, expressed	AT1G71790.1	0	Subunits of heterodimeric actin filament capping protein Capz superfamily
LOC_Os03g26530	0.840453	0	0	3	15149939	15151951	3-ketoacyl-CoA synthase, putative, expressed	AT2G28630.1	KCS12	3-ketoacyl-CoA synthase 12
LOC_Os03g26650	0.821005	0	0	3	15224017	15225611	heavy metal-associated domain containing protein, expressed	AT4G39700.1	0	Heavy metal transport/detoxification superfamily protein
LOC_Os03g26820	0.864129	0	0	3	15307615	15309815	LTPL52 - Protease inhibitor/seed storage/LTP family protein precursor, expressed	AT5G64080.1	0	Bifunctional inhibitor/lipid-transfer protein/seed storage 2S albumin superfamily protein
LOC_Os03g26870	0.806113	0	0	3	15329520	15334903	WD-40 repeat family protein, putative, expressed	AT1G78070.1	0	Transducin/WD40 repeat-like superfamily protein
LOC_Os03g26920	0.798534	0	0	3	15395327	15397703	OsSCP12 - Putative Serine Carboxypeptidase homologue, expressed	AT3G63470.1	scpl40	serine carboxypeptidase-like 40
LOC_Os03g27003	0.857461	0	0	3	15453264	15456412	expressed protein	0	0	0
LOC_Os03g27010	0.736186	0	0	3	15460737	15463112	expressed protein	AT1G35780.1	0	0
LOC_Os03g27080	0.807778	0	0	3	15504379	15507731	calmodulin-binding transcription activator 2, putative, expressed	AT5G09410.3	CAMTA1,EICBP.B	ethylene induced calmodulin binding protein
LOC_Os03g27120	0.890698	0	0	3	15530613	15532459	ICE-like protease p20 domain containing protein, putative, expressed	AT1G02170.1	AMC1,ATMC1,ATMCPB1,LOL3,MCP1B	metacaspase 1
LOC_Os03g27280	0.80289	0	0	3	15628100	15632465	CAMK_CAMK_like.19 - CAMK includes calcium/calmodulin depedent protein kinases, expressed	AT1G78290.2	SNRK2-8,SNRK2.8,SRK2C	Protein kinase superfamily protein
LOC_Os03g27290	0.811906	0	0	3	15637841	15642536	cytochrome c oxidase subunit, putative, expressed	AT1G22450.1	ATCOX6B2,COX6B	cytochrome C oxidase 6B
LOC_Os03g27320	0.899289	0	0	3	15648901	15652157	steroid binding protein, putative, expressed	AT5G58220.1	TTL	transthyretin-like protein
LOC_Os03g27340	0.923552	0	0	3	15658785	15661409	expressed protein	AT5G22790.1	RER1	reticulata-related 1
LOC_Os03g27350	0.808699	0	0	3	15661851	15665670	cysteine protease ATG4, putative, expressed	AT2G44140.1	0	Peptidase family C54 protein
LOC_Os03g27450	0.893917	0	0	3	15747272	15751965	ADP-ribosylation factor, putative, expressed	AT5G52210.1	ATARLB1,ATGB1,GB1	GTP-binding protein 1
LOC_Os03g27780	0.810868	0	0	3	15932524	15936871	protein phosphotase protein, putative, expressed	AT1G47380.1	0	Protein phosphatase 2C family protein
LOC_Os03g27830	0.947133	0	0	3	15967007	15969813	expressed protein	0	0	0
LOC_Os03g28170	0.80778	0	0	3	16214381	16215458	expressed protein	0	0	0
LOC_Os03g28190	0.810607	0	0	3	16227657	16228190	dirigent, putative, expressed	AT5G42500.1	0	Disease resistance-responsive (dirigent-like protein) family protein
LOC_Os03g28250	0.848771	0	0	3	16247178	16247517	expressed protein	0	0	0
LOC_Os03g29150	0.897601	0	0	3	16551354	16561073	NAD dependent epimerase/dehydratase family protein, putative, expressed	AT1G47290.2	3BETAHSD/D1,AT3BETAHSD/D1	3beta-hydroxysteroid-dehydrogenase/decarboxylase isoform 1
LOC_Os03g29190	0.74266	0	0	3	16590187	16595991	PDI, putative, expressed	AT1G60420.1	0	DC1 domain-containing protein
LOC_Os03g29240	0.822963	0	0	3	16628546	16632077	PDI, putative, expressed	AT1G60420.1	0	DC1 domain-containing protein
LOC_Os03g29350	0.861969	0	0	3	16695922	16704617	von Willebrand factor type A domain containing protein, expressed	AT1G19110.1	0	inter-alpha-trypsin inhibitor heavy chain-related
LOC_Os03g29430	0.76091	0	0	3	16771142	16775434	retrotransposon protein, putative, unclassified	0	0	0
LOC_Os03g29910	0.736991	0	0	3	17039298	17044124	expressed protein	AT5G55640.1	0	0
LOC_Os03g29930	0.749834	0	0	3	17053185	17054296	expressed protein	0	0	0
LOC_Os03g30130	0.742326	0	0	3	17207293	17210591	phospholipase C, putative, expressed	AT1G13680.1	0	PLC-like phosphodiesterases superfamily protein
LOC_Os03g30740	0.802321	0	0	3	17514965	17521916	expressed protein	AT5G61120.1	0	0
LOC_Os03g31430	0.756007	0	0	3	17899361	17906117	terpene synthase, N-terminal domain containing protein, expressed	AT5G23960.1	ATTPS21,TPS21	terpene synthase 21
LOC_Os03g32330	0.738676	0	0	3	18495806	18501143	expressed protein	0	0	0
LOC_Os03g32460	0.921638	0	0	3	18559134	18561806	retrotransposon, putative, centromere-specific, expressed	0	0	0
LOC_Os03g32499	0.73152	0	0	3	18579735	18598616	expressed protein	AT2G23090.1	0	Uncharacterised protein family SERF
LOC_Os03g32526	0.840705	0	0	3	18602727	18608700	tRNA-splicing endonuclease positive effector-related, putative, expressed	AT4G15570.1	MAA3	P-loop containing nucleoside triphosphate hydrolases superfamily protein
LOC_Os03g32560	0.772142	0	0	3	18618515	18622055	retrotransposon protein, putative, unclassified, expressed	0	0	0
LOC_Os03g35600	0.724273	0	0	3	19726675	19731248	serine/threonine-protein kinase receptor precursor, putative, expressed	AT4G21380.1	ARK3,RK3	receptor kinase 3
LOC_Os03g35950	0.840728	0	0	3	19947340	19948211	expressed protein	0	0	0
LOC_Os03g36080	0.868248	0	0	3	20018644	20019699	expressed protein	0	0	0
LOC_Os03g36684	0.860182	0	0	3	20342272	20348235	retrotransposon protein, putative, unclassified, expressed	0	0	0
LOC_Os03g37090	0.905646	0	0	3	20558987	20561470	expressed protein	AT1G50740.1	0	Transmembrane proteins 14C
LOC_Os03g37570	0.75149	0	0	3	20837949	20839908	expressed protein	AT2G23530.1	0	Zinc-finger domain of monoamine-oxidase A repressor R1
LOC_Os03g38150	0.766441	0	0	3	21179455	21180036	expressed protein	0	0	0
LOC_Os03g38170	0.789699	0	0	3	21191315	21199192	expressed protein	AT3G19960.2	ATM1	myosin 1
LOC_Os03g38470	0.786679	0	0	3	21353518	21356813	GDSL-like lipase/acylhydrolase, putative, expressed	AT5G55050.1	0	GDSL-like Lipase/Acylhydrolase superfamily protein
LOC_Os03g38740	0.837738	0	0	3	21500676	21515569	Dicer, putative, expressed	0	0	0
LOC_Os03g39860	0.912522	0	0	3	22164601	22169919	acyl carrier protein, putative, expressed	AT5G47630.1	mtACP3	mitochondrial acyl carrier protein 3
LOC_Os03g39960	0.897176	0	0	3	22203679	22207213	expressed protein	0	0	0
LOC_Os03g40410	0.806895	0	0	3	22451553	22453961	expressed protein	AT5G38270.1	0	F-box family protein
LOC_Os03g40670	0.760972	0	0	3	22615886	22619553	glycerophosphoryl diester phosphodiesterase family protein, putative, expressed	AT5G08030.1	0	PLC-like phosphodiesterases superfamily protein
LOC_Os03g40720	0.773	0	0	3	22641452	22657252	UDP-glucose 6-dehydrogenase, putative, expressed	AT5G15490.1	0	UDP-glucose 6-dehydrogenase family protein
LOC_Os03g41170	0.812119	0	0	3	22892396	22895558	expressed protein	0	0	0
LOC_Os03g41200	0.796434	0	0	3	22911337	22918539	retrotransposon protein, putative, unclassified, expressed	0	0	0
LOC_Os03g41229	0.872382	0	0	3	22930270	22937157	expressed protein	0	0	0
LOC_Os03g41438	0.868154	0	0	3	23054583	23068315	serpin domain containing protein, putative, expressed	AT1G47710.1	0	Serine protease inhibitor (SERPIN) family protein
LOC_Os03g41920	0.798591	0	0	3	23280702	23285567	expressed protein	0	0	0
LOC_Os03g42350	0.830864	0	0	3	23556180	23562967	ankyrin, putative, expressed	AT3G04710.2	0	ankyrin repeat family protein
LOC_Os03g45230	0.722386	0	0	3	25538862	25540143	expressed protein	0	0	0
LOC_Os03g45420	0.760842	0	0	3	25638651	25642193	armadillo/beta-catenin repeat family protein, putative, expressed	AT1G20780.1	ATPUB44,PUB44,SAUL1	senescence-associated E3 ubiquitin ligase 1
LOC_Os03g45519	0.872568	0	0	3	25686161	25693707	transposon protein, putative, CACTA, En/Spm sub-class, expressed	0	0	0
LOC_Os03g45619	0.856793	0	0	3	25746001	25760794	cytochrome P450, putative, expressed	AT1G12740.1	CYP87A2	cytochrome P450, family 87, subfamily A, polypeptide 2
LOC_Os03g45779	0.831934	0	0	3	25859575	25861088	expressed protein	0	0	0
LOC_Os03g45790	0.724344	0	0	3	25862463	25862768	expressed protein	0	0	0
LOC_Os03g45970	0.783136	0	0	3	25978468	25990239	expressed protein	0	0	0
LOC_Os03g47050	0.831962	0	0	3	26617086	26618334	expressed protein	0	0	0
LOC_Os03g47169	0.802295	0	0	3	26693979	26695287	Peptidase family C50, putative, expressed	0	0	0
LOC_Os03g47770	0.79746	0	0	3	27111441	27116532	ubiquitin-conjugating enzyme E2 W, putative, expressed	AT5G42990.1	UBC18	ubiquitin-conjugating enzyme 18
LOC_Os03g47800	0.734333	0	0	3	27134165	27138727	RNA recognition motif containing protein, expressed	AT5G04280.1	0	RNA-binding (RRM/RBD/RNP motifs) family protein with retrovirus zinc finger-like domain
LOC_Os03g48010	0.776919	0	0	3	27297348	27300664	exostosin, putative, expressed	AT5G04500.1	0	glycosyltransferase family protein 47
LOC_Os03g48220	0.828406	0	0	3	27444571	27445773	expressed protein	0	0	0
LOC_Os03g48780	0.831096	0	0	3	27790977	27792047	Cupin domain containing protein, expressed	AT1G18970.1	GLP4	germin-like protein 4
LOC_Os03g49126	0.789284	0	0	3	27983849	27987072	expressed protein	0	0	0
LOC_Os03g50830	0.746299	0	0	3	29031575	29032249	expressed protein	AT5G60700.1	0	glycosyltransferase family protein 2
LOC_Os03g51000	0.784343	0	0	3	29137663	29145552	3,4-dihydroxy-2-butanone kinase, putative, expressed	AT3G17770.1	0	Dihydroxyacetone kinase
LOC_Os03g52070	0.787415	0	0	3	29871085	29875766	OsSCP20 - Putative Serine Carboxypeptidase homologue, expressed	AT1G33540.1	scpl18	serine carboxypeptidase-like 18
LOC_Os03g54200	0.821881	0	0	3	31077576	31079854	expressed protein	0	0	0
LOC_Os03g55010	0.753313	0	0	3	31281994	31284676	UDP-glucoronosyl and UDP-glucosyl transferase domain containing protein, expressed	AT3G02100.1	0	UDP-Glycosyltransferase superfamily protein
LOC_Os03g55460	0.826118	0	0	3	31548248	31550751	expressed protein	0	0	0
LOC_Os03g58610	0.844698	0	0	3	33384953	33387239	expressed protein	0	0	0
LOC_Os03g58730	0.764145	0	0	3	33447867	33451030	retrotransposon protein, putative, Ty1-copia subclass, expressed	0	0	0
LOC_Os03g59880	0.877793	0	0	3	34088936	34090111	expressed protein	AT5G50260.1	0	Cysteine proteinases superfamily protein
LOC_Os03g60190	0.807957	0	0	3	34234446	34238406	oxidoreductase, 2OG-Fe oxygenase family protein, putative, expressed	AT3G14160.1	0	2-oxoglutarate-dependent dioxygenase family protein
LOC_Os03g60380	0.740331	0	0	3	34340287	34343760	cinnamoyl CoA reductase, putative, expressed	AT5G58490.1	0	NAD(P)-binding Rossmann-fold superfamily protein
LOC_Os03g60419	0.880247	0	0	3	34354523	34355095	expressed protein	0	0	0
LOC_Os03g60620	0.697433	0	0	3	34446323	34450944	DnaK family protein, putative, expressed	AT5G02500.1	AT-HSC70-1,HSC70,HSC70-1,HSP70-1	heat shock cognate protein 70-1
LOC_Os03g62370	0.784182	0	0	3	35332052	35334422	WD40-like Beta Propeller Repeat family protein, expressed	AT1G21680.1	0	DPP6 N-terminal domain-like protein
LOC_Os03g62388	0.728593	0	0	3	35337929	35340584	expressed protein	AT4G39160.2	0	Homeodomain-like superfamily protein
LOC_Os03g62430	0.887005	0	0	3	35360733	35365166	OsWAK28 - OsWAK receptor-like protein kinase, expressed	AT4G31100.1	0	wall-associated kinase, putative
LOC_Os03g62490	0.836676	0	0	3	35382689	35385192	prohibitin-2, putative, expressed	AT1G03860.1	ATPHB2,PHB2	prohibitin 2
LOC_Os03g62810	0.855272	0	0	3	35533575	35536741	transposon protein, putative, unclassified, expressed	0	0	0
LOC_Os03g62950	0.789811	0	0	3	35606522	35607866	expressed protein	0	0	0
LOC_Os03g63150	0.868462	0	0	3	35693286	35699010	powdery mildew resistance protein PM3b, putative, expressed	AT3G14470.1	0	NB-ARC domain-containing disease resistance protein
LOC_Os03g63200	0.84005	0	0	3	35710304	35715776	powdery mildew resistance protein PM3b, putative, expressed	AT3G14460.1	0	LRR and NB-ARC domains-containing disease resistance protein
LOC_Os03g63560	0.732423	0	0	3	35900686	35903066	pentatricopeptide, putative, expressed	AT4G25270.1	0	Tetratricopeptide repeat (TPR)-like superfamily protein
LOC_Os03g63590	0.913167	0	0	3	35908631	35911694	metallo-beta-lactamase, putative, expressed	AT1G61010.1	CPSF73-I	cleavage and polyadenylation specificity factor 73-I
LOC_Os03g63870	0.869009	0	0	3	36082359	36096572	expressed protein	AT5G08020.1	ATRPA70B,RPA70B	RPA70-kDa subunit B
LOC_Os03g63970	0.916231	0	0	3	36150664	36152517	gibberellin 20 oxidase 1, putative, expressed	AT5G51810.1	AT2353,ATGA20OX2,GA20OX2	gibberellin 20 oxidase 2
LOC_Os04g01140	0.868058	0	0	4	99618	101643	cytochrome P450 93A2, putative, expressed	AT5G06900.1	CYP93D1	cytochrome P450, family 93, subfamily D, polypeptide 1
LOC_Os04g01230	0.714283	0	0	4	177271	182245	phosphoglycerate mutase, putative, expressed	AT5G64460.1	0	Phosphoglycerate mutase family protein
LOC_Os04g01240	0.773868	0	0	4	182512	186397	serine-type peptidase, putative, expressed	AT2G31140.1	0	Peptidase S24/S26A/S26B/S26C family protein
LOC_Os04g01250	0.872808	0	0	4	187743	197110	amidase family protein, putative, expressed	AT5G64440.1	AtFAAH,FAAH	fatty acid amide hydrolase
LOC_Os04g01320	0.82848	0	0	4	246303	249229	serine/threonine-protein kinase receptor precursor, putative, expressed	AT2G19130.1	0	S-locus lectin protein kinase family protein
LOC_Os04g01600	0.787575	0	0	4	400957	405125	erythronate-4-phosphate dehydrogenase domain containing protein, expressed	AT1G12550.1	0	D-isomer specific 2-hydroxyacid dehydrogenase family protein
LOC_Os04g01810	0.814986	0	0	4	520182	524507	terpene synthase, putative, expressed	AT5G23960.1	ATTPS21,TPS21	terpene synthase 21
LOC_Os04g02000	0.893911	0	0	4	617482	622877	zinc finger family protein, putative, expressed	AT2G17975.1	0	zinc finger (Ran-binding) family protein
LOC_Os04g02030	0.786378	0	0	4	639804	643202	rp1, putative, expressed	AT3G14460.1	0	LRR and NB-ARC domains-containing disease resistance protein
LOC_Os04g02060	0.857167	0	0	4	657471	658410	expressed protein	0	0	0
LOC_Os04g02450	0.875987	0	0	4	888474	890756	rust-resistance protein Lr21, putative, expressed	AT3G14460.1	0	LRR and NB-ARC domains-containing disease resistance protein
LOC_Os04g02470	0.790382	0	0	4	895462	895989	expressed protein	0	0	0
LOC_Os04g02530	0.891214	0	0	4	937893	943051	expressed protein	0	0	0
LOC_Os04g02580	0.86664	0	0	4	967967	969766	expressed protein	AT2G17940.1	0	Plant protein of unknown function (DUF827)
LOC_Os04g02620	0.896411	0	0	4	984543	987069	oxidoreductase, short chain dehydrogenase/reductase family, putative, expressed	AT1G67730.1	ATKCR1,KCR1,YBR159	beta-ketoacyl reductase 1
LOC_Os04g02640	0.876443	0	0	4	997304	999140	3-ketoacyl-CoA synthase 6, putative, expressed	AT1G68530.1	CER6,CUT1,G2,KCS6,POP1	3-ketoacyl-CoA synthase 6
LOC_Os04g02820	0.833095	0	0	4	1093337	1098664	elongation factor, putative, expressed	AT1G56070.1	LOS1	Ribosomal protein S5/Elongation factor G/III/V family protein
LOC_Os04g02860	0.77072	0	0	4	1113475	1118619	disease resistance protein RPM1, putative, expressed	AT3G07040.1	RPM1,RPS3	NB-ARC domain-containing disease resistance protein
LOC_Os04g02970	0.87898	0	0	4	1201202	1202917	subtilisin-like protease precursor, putative, expressed	AT5G11940.1	0	Subtilase family protein
LOC_Os04g03050	0.805874	0	0	4	1248450	1260291	OsSub34 - Putative Subtilisin homologue, expressed	AT4G10520.1	0	Subtilase family protein
LOC_Os04g03180	0.870052	0	0	4	1329656	1336698	disease resistance protein, putative, expressed	AT1G74190.1	AtRLP15,RLP15	receptor like protein 15
LOC_Os04g03796	0.840529	0	0	4	1702003	1706664	OsSub37 - Putative Subtilisin homologue, expressed	AT4G10540.1	0	Subtilase family protein
LOC_Os04g03860	0.802295	0	0	4	1754439	1759865	expressed protein	AT1G15780.1	0	0
LOC_Os04g04000	0.750173	0	0	4	1843006	1848258	ECT protein, putative, expressed	AT3G13060.2	ECT5	evolutionarily conserved C-terminal region 5
LOC_Os04g04060	0.806993	0	0	4	1873883	1877012	dynamin family protein, putative, expressed	AT1G60500.1	DRP4C	Dynamin related protein 4C
LOC_Os04g04070	0.797197	0	0	4	1878061	1879879	expressed protein	0	0	0
LOC_Os04g04640	0.781392	0	0	4	2220873	2234260	decarboxylase, putative, expressed	AT1G43710.1	emb1075	Pyridoxal phosphate (PLP)-dependent transferases superfamily protein
LOC_Os04g05010	0.784939	0	0	4	2426736	2429504	CBS domain containing membrane protein, putative, expressed	0	0	0
LOC_Os04g05030	0.928816	0	0	4	2441510	2447788	serine-rich 25 kDa antigen protein, putative, expressed	AT4G38280.1	0	0
LOC_Os04g05580	0.867003	0	0	4	2826150	2830476	kinase, putative, expressed	AT5G10530.1	0	Concanavalin A-like lectin protein kinase family protein
LOC_Os04g05650	0.742751	0	0	4	2890372	2891360	expressed protein	0	0	0
LOC_Os04g06280	0.929936	0	0	4	3264732	3277851	expressed protein	0	0	0
LOC_Os04g06500	0.780385	0	0	4	3424465	3427091	expressed protein	AT5G45540.1	0	Protein of unknown function (DUF594)
LOC_Os04g06590	0.782159	0	0	4	3465245	3470783	expressed protein	AT5G45540.1	0	Protein of unknown function (DUF594)
LOC_Os04g06734	0.916794	0	0	4	3539703	3547962	expressed protein	0	0	0
LOC_Os04g06850	0.782203	0	0	4	3609046	3613651	expressed protein	AT5G45470.1	0	Protein of unknown function (DUF594)
LOC_Os04g06910	0.890346	0	0	4	3648178	3650355	expressed protein	AT5G45480.1	0	Protein of unknown function (DUF594)
LOC_Os04g07130	0.870084	0	0	4	3783281	3784338	expressed protein	0	0	0
LOC_Os04g07920	0.861234	0	0	4	4225728	4226848	expressed protein	0	0	0
LOC_Os04g08034	0.886255	0	0	4	4274956	4285260	ZOS4-02 - C2H2 zinc finger protein, expressed	AT5G51230.2	AtEMF2,CYR1,EMF2,VEF2	VEFS-Box of polycomb protein
LOC_Os04g08180	0.778704	0	0	4	4349134	4352198	expressed protein	0	0	0
LOC_Os04g08190	0.865697	0	0	4	4353140	4355614	expressed protein	AT5G45540.1	0	Protein of unknown function (DUF594)
LOC_Os04g08310	0.885394	0	0	4	4436856	4441657	expressed protein	AT2G45980.1	0	0
LOC_Os04g08370	0.915325	0	0	4	4470642	4473512	Leucine Rich Repeat family protein, expressed	AT4G26090.1	RPS2	NB-ARC domain-containing disease resistance protein
LOC_Os04g08390	0.951093	0	0	4	4484997	4490101	Leucine Rich Repeat family protein, expressed	AT4G26090.1	RPS2	NB-ARC domain-containing disease resistance protein
LOC_Os04g08550	0.910271	0	0	4	4637978	4640929	oxidoreductase, aldo/keto reductase family protein, putative, expressed	AT1G59960.1	0	NAD(P)-linked oxidoreductase superfamily protein
LOC_Os04g08749	0.824704	0	0	4	4749120	4752352	expressed protein	0	0	0
LOC_Os04g08800	0.820624	0	0	4	4816607	4822779	expressed protein	0	0	0
LOC_Os04g08828	0.744019	0	0	4	4874374	4878345	cytochrome P450, putative, expressed	AT4G39950.1	CYP79B2	cytochrome P450, family 79, subfamily B, polypeptide 2
LOC_Os04g09350	0.805653	0	0	4	4965526	4975290	expressed protein	0	0	0
LOC_Os04g09580	0.863853	0	0	4	5135227	5142143	expressed protein	0	0	0
LOC_Os04g09604	0.878273	0	0	4	5161917	5167494	O-methyltransferase, putative, expressed	AT1G77520.1	0	O-methyltransferase family protein
LOC_Os04g09654	0.912808	0	0	4	5178469	5186509	O-methyltransferase, putative, expressed	AT5G54160.1	ATOMT1,OMT1	O-methyltransferase 1
LOC_Os04g09720	0.848196	0	0	4	5207942	5216580	OsSCP22 - Putative Serine Carboxypeptidase homologue, expressed	AT2G23000.1	scpl10	serine carboxypeptidase-like 10
LOC_Os04g09810	0.786934	0	0	4	5263669	5266752	riboflavin biosynthesis protein ribD, putative, expressed	AT4G20960.1	0	Cytidine/deoxycytidylate deaminase family protein
LOC_Os04g09830	0.833888	0	0	4	5277361	5281118	retrotransposon protein, putative, unclassified, expressed	0	0	0
LOC_Os04g09840	0.826378	0	0	4	5281227	5287382	retrotransposon protein, putative, unclassified, expressed	0	0	0
LOC_Os04g10350	0.884943	0	0	4	5590325	5592699	1-aminocyclopropane-1-carboxylate oxidase homolog 2, putative, expressed	AT1G06640.1	0	2-oxoglutarate (2OG) and Fe(II)-dependent oxygenase superfamily protein
LOC_Os04g10434	0.776329	0	0	4	5669157	5675737	amidase family protein, putative, expressed	AT4G34880.1	0	Amidase family protein
LOC_Os04g10460	0.773442	0	0	4	5686452	5689491	amidase, putative, expressed	AT4G34880.1	0	Amidase family protein
LOC_Os04g10530	0.946707	0	0	4	5727999	5731952	amidase, putative, expressed	AT4G34880.1	0	Amidase family protein
LOC_Os04g10924	0.799249	0	0	4	5920297	5924575	expressed protein	0	0	0
LOC_Os04g10940	0.733589	0	0	4	5931174	5931871	expressed protein	0	0	0
LOC_Os04g11390	0.796866	0	0	4	6225092	6226577	expressed protein	0	0	0
LOC_Os04g11970	0.77739	0	0	4	6564625	6566887	O-methyltransferase, putative, expressed	AT4G35160.1	0	O-methyltransferase family protein
LOC_Os04g12010	0.757838	0	0	4	6593196	6595832	glycosyltransferase, putative, expressed	AT3G18180.1	0	Glycosyltransferase family 61 protein
LOC_Os04g12390	0.775752	0	0	4	6833910	6842367	transposon protein, putative, CACTA, En/Spm sub-class, expressed	0	0	0
LOC_Os04g12460	0.798312	0	0	4	6889026	6894168	Leucine Rich Repeat family protein, expressed	AT4G26090.1	RPS2	NB-ARC domain-containing disease resistance protein
LOC_Os04g12560	0.915242	0	0	4	6955305	6957924	receptor-like protein kinase, putative, expressed	AT5G60900.1	RLK1	receptor-like protein kinase 1
LOC_Os04g12580	0.878955	0	0	4	6966603	6969039	receptor-like protein kinase, putative, expressed	AT5G60900.1	RLK1	receptor-like protein kinase 1
LOC_Os04g12744	0.903987	0	0	4	7044044	7047997	expressed protein	0	0	0
LOC_Os04g12820	0.915467	0	0	4	7082093	7083520	expressed protein	AT5G38130.1	0	HXXXD-type acyl-transferase family protein
LOC_Os04g12830	0.837879	0	0	4	7084934	7088113	expressed protein	AT3G46530.1	RPP13	NB-ARC domain-containing disease resistance protein
LOC_Os04g12850	0.777562	0	0	4	7100661	7100975	expressed protein	0	0	0
LOC_Os04g12920	0.895518	0	0	4	7137216	7137651	expressed protein	0	0	0
LOC_Os04g12980	0.739729	0	0	4	7163748	7166406	UDP-glucoronosyl/UDP-glucosyl transferase, putative, expressed	AT2G43820.1	ATSAGT1,GT,SAGT1,SGT1,UGT74F2	UDP-glucosyltransferase 74F2
LOC_Os04g13220	0.833235	0	0	4	7317232	7325788	ABC transporter family protein, putative, expressed	AT2G47800.1	ATMRP4,EST3,MRP4	multidrug resistance-associated protein 4
LOC_Os04g13260	0.804073	0	0	4	7351645	7359351	expressed protein	0	0	0
LOC_Os04g14110	0.819463	0	0	4	7881979	7883154	TRAF-type zinc finger family protein, expressed	AT3G11950.1	0	TRAF-like superfamily protein
LOC_Os04g14130	0.878102	0	0	4	7893474	7901861	pentatricopeptide, putative, expressed	AT5G16860.1	0	Tetratricopeptide repeat (TPR)-like superfamily protein
LOC_Os04g14170	0.809125	0	0	4	7934960	7935776	retrotransposon protein, putative, unclassified, expressed	0	0	0
LOC_Os04g14210	0.820683	0	0	4	7970014	7971529	expressed protein	0	0	0
LOC_Os04g14220	0.696838	0	0	4	7973003	7983887	disease resistance protein RPM1, putative, expressed	AT3G07040.1	RPM1,RPS3	NB-ARC domain-containing disease resistance protein
LOC_Os04g14280	0.771795	0	0	4	7997391	8000217	transposon protein, putative, CACTA, En/Spm sub-class, expressed	0	0	0
LOC_Os04g14304	0.899341	0	0	4	8009023	8018542	OsWAK30/31 - OsWAK receptor-like protein OsWAK-RLP, expressed	AT1G21270.1	WAK2	wall-associated kinase 2
LOC_Os04g14340	0.805637	0	0	4	8033307	8037976	retrotransposon protein, putative, unclassified, expressed	0	0	0
LOC_Os04g14450	0.838895	0	0	4	8085178	8090712	pentatricopeptide, putative, expressed	AT4G14820.1	0	Pentatricopeptide repeat (PPR) superfamily protein
LOC_Os04g14510	0.867086	0	0	4	8117434	8126311	expressed protein	AT1G32810.2	0	RING/FYVE/PHD zinc finger superfamily protein
LOC_Os04g14710	0.867349	0	0	4	8263069	8269025	flavin-containing monooxygenase family protein, putative, expressed	AT1G19250.1	FMO1	flavin-dependent monooxygenase 1
LOC_Os04g14750	0.812353	0	0	4	8277379	8278745	expressed protein	0	0	0
LOC_Os04g14760	0.764251	0	0	4	8280282	8285271	phosphoglycerate mutase, putative, expressed	AT4G38370.1	0	Phosphoglycerate mutase family protein
LOC_Os04g15550	0.836352	0	0	4	8453827	8461847	expressed protein	AT5G25265.1	0	0
LOC_Os04g15630	0.831592	0	0	4	8497252	8499957	xa21, putative, expressed	AT3G47570.1	0	Leucine-rich repeat protein kinase family protein
LOC_Os04g15690	0.741404	0	0	4	8528512	8533183	DSBA-like thioredoxin domain containing protein, expressed	AT1G20225.1	0	Thioredoxin superfamily protein
LOC_Os04g16080	0.94789	0	0	4	8713252	8716893	transposon protein, putative, CACTA, En/Spm sub-class, expressed	0	0	0
LOC_Os04g16230	0.944931	0	0	4	8815043	8816227	expressed protein	0	0	0
LOC_Os04g16940	0.905826	0	0	4	9262696	9265370	transposon protein, putative, CACTA, En/Spm sub-class, expressed	0	0	0
LOC_Os04g17050	0.730276	0	0	4	9336773	9345286	glutaredoxin family protein, expressed	AT5G42150.1	0	Glutathione S-transferase family protein
LOC_Os04g17064	0.821228	0	0	4	9352230	9359384	expressed protein	AT5G19300.1	0	0
LOC_Os04g17479	0.831844	0	0	4	9562444	9563659	expressed protein	0	0	0
LOC_Os04g17650	0.825194	0	0	4	9661934	9667057	sucrose synthase, putative, expressed	AT1G73370.1	ATSUS6,SUS6	sucrose synthase 6
LOC_Os04g17660	0.938384	0	0	4	9671229	9674123	rhodanese-like domain containing protein, putative, expressed	AT5G66170.3	STR18	sulfurtransferase 18
LOC_Os04g17700	0.889769	0	0	4	9695100	9703565	kinesin heavy chain isolog, putative, expressed	AT4G24175.1	0	0
LOC_Os04g17740	0.850796	0	0	4	9719554	9721627	transposon protein, putative, unclassified, expressed	0	0	0
LOC_Os04g18140	0.854127	0	0	4	10028650	10030627	transposon protein, putative, Mutator sub-class, expressed	0	0	0
LOC_Os04g18380	0.853361	0	0	4	10144587	10150653	cytochrome P450, putative, expressed	AT4G37370.1	CYP81D8	cytochrome P450, family 81, subfamily D, polypeptide 8
LOC_Os04g18530	0.832021	0	0	4	10240204	10240527	expressed protein	0	0	0
LOC_Os04g19470	0.890318	0	0	4	10844727	10846174	transposon protein, putative, CACTA, En/Spm sub-class	0	0	0
LOC_Os04g19684	0.928682	0	0	4	10984408	10994039	methyl-CpG binding domain containing protein, expressed	AT5G52230.1	MBD13	methyl-CPG-binding domain protein 13
LOC_Os04g19740	0.792134	0	0	4	11026653	11032683	transketolase, chloroplast precursor, putative, expressed	AT2G45290.1	0	Transketolase
LOC_Os04g20210	0.862938	0	0	4	11263895	11271570	expressed protein	0	0	0
LOC_Os04g20330	0.758804	0	0	4	11375314	11377317	UDP-glucoronosyl/UDP-glucosyl transferase, putative, expressed	AT5G12890.1	0	UDP-Glycosyltransferase superfamily protein
LOC_Os04g20400	0.823467	0	0	4	11408523	11410376	cytokinin-O-glucosyltransferase 1, putative, expressed	AT5G12890.1	0	UDP-Glycosyltransferase superfamily protein
LOC_Os04g20560	0.810534	0	0	4	11477935	11483719	methyl-CpG binding domain containing protein, expressed	AT5G52230.1	MBD13	methyl-CPG-binding domain protein 13
LOC_Os04g21110	0.903938	0	0	4	11869125	11887514	phosphoribulokinase/Uridine kinase family protein, expressed	AT2G01460.1	0	P-loop containing nucleoside triphosphate hydrolases superfamily protein
LOC_Os04g21660	0.844542	0	0	4	12252480	12258695	AAA-type ATPase family protein, putative, expressed	AT3G05530.1	ATS6A.2,RPT5A	regulatory particle triple-A ATPase 5A
LOC_Os04g21820	0.781005	0	0	4	12364431	12369648	OsWAK33 - OsWAK receptor-like protein OsWAK-RLP, expressed	AT1G21230.1	WAK5	wall associated kinase 5
LOC_Os04g21840	0.72093	0	0	4	12379251	12379709	expressed protein	0	0	0
LOC_Os04g22300	0.915125	0	0	4	12630464	12632278	expressed protein	AT5G50460.1	0	secE/sec61-gamma protein transport protein
LOC_Os04g22380	0.894618	0	0	4	12661960	12668376	short chain dehydrogenase/reductase protein, putative, expressed	AT4G23420.3	0	NAD(P)-binding Rossmann-fold superfamily protein
LOC_Os04g22390	0.836855	0	0	4	12669800	12673950	short chain dehydrogenase/reductase protein, putative, expressed	AT4G11410.1	0	NAD(P)-binding Rossmann-fold superfamily protein
LOC_Os04g22720	0.740569	0	0	4	12875227	12882818	expressed protein	0	0	0
LOC_Os04g22960	0.830868	0	0	4	13030154	13033149	retrotransposon protein, putative, unclassified, expressed	0	0	0
LOC_Os04g22990	0.803809	0	0	4	13048076	13058531	retrotransposon protein, putative, unclassified, expressed	0	0	0
LOC_Os04g23780	0.759967	0	0	4	13595918	13598775	retrotransposon protein, putative, unclassified, expressed	0	0	0
LOC_Os04g24110	0.835387	0	0	4	13771321	13773274	anthocyanin 3-O-beta-glucosyltransferase, putative, expressed	AT2G16890.2	0	UDP-Glycosyltransferase superfamily protein
LOC_Os04g24220	0.800461	0	0	4	13863222	13868260	OsWAK32 - OsWAK receptor-like protein kinase, expressed	AT4G31110.1	0	Wall-associated kinase family protein
LOC_Os04g24410	0.807345	0	0	4	13989149	13997590	kinesin heavy chain isolog, putative, expressed	AT4G24175.1	0	0
LOC_Os04g25650	0.793715	0	0	4	14863453	14864827	cysteine-rich receptor-like protein kinase, putative, expressed	AT4G23180.1	CRK10,RLK4	cysteine-rich RLK (RECEPTOR-like protein kinase) 10
LOC_Os04g25784	0.832004	0	0	4	14956367	14958704	expressed protein	0	0	0
LOC_Os04g25990	0.857056	0	0	4	15122939	15126278	tRNA methyltransferase complex GCD14 subunit, putative, expressed	AT5G14600.1	0	S-adenosyl-L-methionine-dependent methyltransferases superfamily protein
LOC_Os04g27430	0.791054	0	0	4	16214063	16218619	terpene synthase, putative, expressed	AT3G14490.1	0	Terpenoid cyclases/Protein prenyltransferases superfamily protein
LOC_Os04g27800	0.905867	0	0	4	16426989	16428906	expressed protein	0	0	0
LOC_Os04g27950	0.850948	0	0	4	16494989	16497756	expressed protein	0	0	0
LOC_Os04g28010	0.910199	0	0	4	16536130	16542683	expressed protein	AT5G51340.1	0	Tetratricopeptide repeat (TPR)-like superfamily protein
LOC_Os04g28090	0.743112	0	0	4	16579869	16587180	MYB family transcription factor, putative, expressed	AT1G09770.1	ATCDC5,ATMYBCDC5,CDC5	cell division cycle 5
LOC_Os04g28210	0.715281	0	0	4	16667099	16672508	verticillium wilt disease resistance protein, putative, expressed	AT2G15080.1	AtRLP19,RLP19	receptor like protein 19
LOC_Os04g28234	0.863171	0	0	4	16684906	16690819	Rf1, mitochondrial precursor, putative, expressed	AT1G63080.1	0	Pentatricopeptide repeat (PPR) superfamily protein
LOC_Os04g28250	0.843506	0	0	4	16693992	16694833	cysteine proteinase inhibitor precursor, putative, expressed	AT2G31980.1	AtCYS2,CYS2	PHYTOCYSTATIN 2
LOC_Os04g28620	0.874994	0	0	4	16945205	16951596	male sterility protein, putative, expressed	AT5G22500.1	FAR1	fatty acid reductase 1
LOC_Os04g28780	0.737178	0	0	4	17044277	17046921	serine/threonine-protein kinase receptor precursor, putative, expressed	AT2G19130.1	0	S-locus lectin protein kinase family protein
LOC_Os04g28990	0.870878	0	0	4	17180207	17183520	dehydrogenase, putative, expressed	AT4G13010.1	0	Oxidoreductase, zinc-binding dehydrogenase family protein
LOC_Os04g29210	0.842083	0	0	4	17319196	17321032	FAD-binding and arabino-lactone oxidase domains containing protein, putative, expressed	AT2G46750.1	0	D-arabinono-1,4-lactone oxidase family protein
LOC_Os04g29550	0.746787	0	0	4	17560646	17561444	RIPER2 - Ripening-related family protein precursor, expressed	0	0	0
LOC_Os04g29920	0.836779	0	0	4	17838006	17839902	reticulon domain containing protein, putative, expressed	AT3G54120.1	0	Reticulon family protein
LOC_Os04g29950	0.791862	0	0	4	17865375	17868771	wall-associated receptor kinase, putative, expressed	AT1G21250.1	PRO25,WAK1	cell wall-associated kinase
LOC_Os04g30030	0.860836	0	0	4	17913437	17916778	cysteine-rich receptor-like protein kinase 12 precursor, putative, expressed	AT4G23200.1	CRK12	cysteine-rich RLK (RECEPTOR-like protein kinase) 12
LOC_Os04g30180	0.861395	0	0	4	18012199	18015102	F-box/LRR-repeat protein 14, putative, expressed	AT1G80570.2	0	RNI-like superfamily protein
LOC_Os04g30450	0.764228	0	0	4	18190661	18193887	DUF803 domain containing, putative, expressed	AT4G13800.1	0	Protein of unknown function (DUF803)
LOC_Os04g30490	0.747802	0	0	4	18212826	18216756	MATE efflux family protein, putative, expressed	AT5G52450.1	0	MATE efflux family protein
LOC_Os04g30530	0.797927	0	0	4	18247444	18250388	disease resistance protein RGA2, putative, expressed	AT3G14470.1	0	NB-ARC domain-containing disease resistance protein
LOC_Os04g30610	0.793671	0	0	4	18279293	18281498	disease resistance protein RGA2, putative, expressed	AT3G14470.1	0	NB-ARC domain-containing disease resistance protein
LOC_Os04g31010	0.860516	0	0	4	18535103	18538577	expressed protein	AT4G22830.2	0	0
LOC_Os04g31090	0.850947	0	0	4	18589673	18594068	expressed protein	AT3G48530.1	KING1	SNF1-related protein kinase regulatory subunit gamma 1
LOC_Os04g31140	0.822462	0	0	4	18617174	18619475	expressed protein	0	0	0
LOC_Os04g31210	0.719356	0	0	4	18675930	18681077	bile acid sodium symporter family protein, putative, expressed	AT1G78560.1	0	Sodium Bile acid symporter family
LOC_Os04g31350	0.713134	0	0	4	18757684	18758848	expressed protein	AT5G47920.1	0	0
LOC_Os04g31804	0.8281	0	0	4	19042703	19058654	OsMADS64 - MADS-box family gene with M-alpha type-box, expressed	AT3G30260.1	AGL79	AGAMOUS-like 79
LOC_Os04g32350	0.965671	0	0	4	19398845	19401436	RNA polymerase III RPC4 domain containing protein, expressed	AT5G09380.1	0	RNA polymerase III RPC4
LOC_Os04g32760	0.756732	0	0	4	19760808	19762008	retrotransposon protein, putative, unclassified, expressed	0	0	0
LOC_Os04g32800	0.813542	0	0	4	19796270	19798423	basic proline-rich protein, putative, expressed	0	0	0
LOC_Os04g32810	0.891339	0	0	4	19812328	19814330	expressed protein	0	0	0
LOC_Os04g32820	0.87504	0	0	4	19819398	19820459	expressed protein	0	0	0
LOC_Os04g32830	0.80792	0	0	4	19822056	19822949	expressed protein	0	0	0
LOC_Os04g32860	0.85426	0	0	4	19841565	19844276	expressed protein	0	0	0
LOC_Os04g33340	0.733186	0	0	4	20190337	20190988	expressed protein	0	0	0
LOC_Os04g33590	0.880536	0	0	4	20338877	20345058	hydrolase, alpha/beta fold family protein, putative, expressed	AT2G36290.1	0	alpha/beta-Hydrolases superfamily protein
LOC_Os04g33970	0.783934	0	0	4	20559966	20564907	2-Cys peroxiredoxin BAS1, chloroplast precursor, putative, expressed	AT5G06290.1	2-Cys Prx B,2CPB	2-cysteine peroxiredoxin B
LOC_Os04g34190	0.838831	0	0	4	20718340	20722706	retrotransposon protein, putative, unclassified, expressed	0	0	0
LOC_Os04g34270	0.87265	0	0	4	20757754	20760636	serine/threonine-protein kinase receptor precursor, putative, expressed	AT2G19130.1	0	S-locus lectin protein kinase family protein
LOC_Os04g34290	0.825463	0	0	4	20768967	20771417	protein kinase, putative, expressed	AT2G19130.1	0	S-locus lectin protein kinase family protein
LOC_Os04g34590	0.74817	0	0	4	20925887	20928899	UPF0496 protein 2, putative, expressed	AT3G49070.1	0	Protein of unknown function (DUF677)
LOC_Os04g35010	0.751107	0	0	4	21276704	21281674	helix-loop-helix DNA-binding domain containing protein, expressed	AT1G49770.1	RGE1,ZOU	basic helix-loop-helix (bHLH) DNA-binding superfamily protein
LOC_Os04g35030	0.718472	0	0	4	21288130	21293643	CSLH3 - cellulose synthase-like family H, expressed	AT2G32530.1	ATCSLB03,ATCSLB3,CSLB03	cellulose synthase-like B3
LOC_Os04g35080	0.765439	0	0	4	21323046	21326956	protein kinase domain containing protein, expressed	AT4G01330.1	0	Protein kinase superfamily protein
LOC_Os04g35890	0.742064	0	0	4	21878935	21881781	TKL_IRAK_CR4L.3 - The CR4L subfamily has homology with Crinkly4, expressed	AT5G47850.1	CCR4	CRINKLY4 related 4
LOC_Os04g37880	0.788208	0	0	4	22530922	22531513	expressed protein	0	0	0
LOC_Os04g37940	0.75916	0	0	4	22562908	22566793	expressed protein	0	0	0
LOC_Os04g37990	0.811843	0	0	4	22611843	22620016	transporter family protein, putative, expressed	AT1G34580.1	0	Major facilitator superfamily protein
LOC_Os04g38290	0.896073	0	0	4	22784737	22791327	expressed protein	0	0	0
LOC_Os04g38380	0.719158	0	0	4	22825544	22826598	expressed protein	0	0	0
LOC_Os04g39900	0.92209	0	0	4	23762322	23768245	Os4bglu13 - beta-glucosidase homologue, similar to Os4Bglu12 exoglucanase/b-glucosidase, expressed	AT2G44450.1	BGLU15	beta glucosidase 15
LOC_Os04g40510	0.716333	0	0	4	24064726	24068529	glycosyl hydrolase family 5 protein, putative, expressed	AT1G13130.1	0	Cellulase (glycosyl hydrolase family 5) protein
LOC_Os04g42120	0.908075	0	0	4	24935457	24938782	N-acetyltransferase ESCO2, putative, expressed	AT4G31400.1	CTF7	damaged DNA binding;DNA-directed DNA polymerases
LOC_Os04g43360	0.790684	0	0	4	25640268	25644607	Os4bglu14 - monolignol beta-glucoside homologue without catalytic acid/base, expressed	AT1G61820.1	BGLU46	beta glucosidase 46
LOC_Os04g44030	0.900167	0	0	4	26090648	26093773	PPR repeat domain containing protein, putative, expressed	AT3G62470.1	0	Pentatricopeptide repeat (PPR) superfamily protein
LOC_Os04g44050	0.80952	0	0	4	26097709	26099000	expressed protein	0	0	0
LOC_Os04g44930	0.749196	0	0	4	26585732	26588937	expressed protein	0	0	0
LOC_Os04g45220	0.775152	0	0	4	26722012	26722620	expressed protein	0	0	0
LOC_Os04g45750	0.73535	0	0	4	27077367	27080595	expressed protein	AT1G76890.2	AT-GT2,GT2	Duplicated homeodomain-like superfamily protein
LOC_Os04g45780	0.818509	0	0	4	27092824	27096679	retrotransposon protein, putative, unclassified, expressed	0	0	0
LOC_Os04g46160	0.906389	0	0	4	27341410	27343657	expressed protein	0	0	0
LOC_Os04g46730	0.858174	0	0	4	27700855	27702773	thioesterase family protein, putative, expressed	AT1G68260.1	0	Thioesterase superfamily protein
LOC_Os04g47320	0.70846	0	0	4	28091139	28095005	uncharacterized mscS family protein, putative, expressed	AT3G14810.1	MSL5	mechanosensitive channel of small conductance-like 5
LOC_Os04g48200	0.741076	0	0	4	28703939	28708196	cytochrome P450, putative, expressed	AT1G12740.1	CYP87A2	cytochrome P450, family 87, subfamily A, polypeptide 2
LOC_Os04g48484	0.745995	0	0	4	28903232	28904440	expressed protein	0	0	0
LOC_Os04g48730	0.880344	0	0	4	29065880	29069212	expressed protein	0	0	0
LOC_Os04g48870	0.840805	0	0	4	29152969	29153960	nitrilase-associated protein, putative, expressed	AT1G69230.1	SP1L2	SPIRAL1-like2
LOC_Os04g49780	0.958167	0	0	4	29676940	29680565	transposon protein, putative, CACTA, En/Spm sub-class, expressed	0	0	0
LOC_Os04g49790	0.819555	0	0	4	29682474	29687968	retrotransposon protein, putative, Ty1-copia subclass, expressed	0	0	0
LOC_Os04g50730	0.81059	0	0	4	30012117	30016413	RWD domain containing protein, expressed	AT1G32340.1	NHL8	NDR1/HIN1-like 8
LOC_Os04g50770	0.798126	0	0	4	30028734	30030685	MYB family transcription factor, putative, expressed	AT1G79180.1	ATMYB63,MYB63	myb domain protein 63
LOC_Os04g51430	0.82876	0	0	4	30457951	30463340	retrotransposon protein, putative, unclassified, expressed	0	0	0
LOC_Os04g51450	0.875376	0	0	4	30473364	30475160	glycosyl hydrolases family 16, putative, expressed	AT5G57550.1	XTH25,XTR3	xyloglucan endotransglucosylase/hydrolase 25
LOC_Os04g51454	0.826392	0	0	4	30477844	30478434	expressed protein	0	0	0
LOC_Os04g51480	0.868173	0	0	4	30495547	30496283	expressed protein	0	0	0
LOC_Os04g51809	0.841685	0	0	4	30716167	30718298	expressed protein	0	0	0
LOC_Os04g51930	0.774055	0	0	4	30811261	30816943	retrotransposon protein, putative, LINE subclass, expressed	0	0	0
LOC_Os04g52230	0.746208	0	0	4	31026617	31031248	ent-kaurene synthase, chloroplast precursor, putative, expressed	AT1G79460.1	ATKS,ATKS1,GA2,KS,KS1	Terpenoid cyclases/Protein prenyltransferases superfamily protein
LOC_Os04g52590	0.732121	0	0	4	31263093	31270896	protein kinase domain containing protein, expressed	AT1G56130.1	0	Leucine-rich repeat transmembrane protein kinase
LOC_Os04g52606	0.799527	0	0	4	31285290	31290910	SHR5-receptor-like kinase, putative, expressed	AT1G56130.1	0	Leucine-rich repeat transmembrane protein kinase
LOC_Os04g52660	0.849724	0	0	4	31340183	31344730	expressed protein	0	0	0
LOC_Os04g52730	0.842902	0	0	4	31403365	31407281	NAD dependent epimerase/dehydratase family domain containing protein, expressed	AT1G30620.1	HSR8,MUR4,UXE1	NAD(P)-binding Rossmann-fold superfamily protein
LOC_Os04g52950	0.898906	0	0	4	31541955	31542752	nitrate-induced NOI protein, expressed	AT5G55850.1	NOI	RPM1-interacting protein 4 (RIN4) family protein
LOC_Os04g52970	0.735564	0	0	4	31553065	31558406	NBS-LRR disease resistance protein, putative, expressed	AT3G14460.1	0	LRR and NB-ARC domains-containing disease resistance protein
LOC_Os04g53000	0.783888	0	0	4	31565144	31566271	NBS-LRR disease resistance protein, putative, expressed	AT1G33560.1	ADR1	Disease resistance protein (CC-NBS-LRR class) family
LOC_Os04g53030	0.876152	0	0	4	31577881	31583871	NBS-LRR disease resistance protein, putative, expressed	AT3G14470.1	0	NB-ARC domain-containing disease resistance protein
LOC_Os04g53050	0.871646	0	0	4	31600121	31604201	disease resistance RPP13-like protein 1, putative, expressed	AT3G14470.1	0	NB-ARC domain-containing disease resistance protein
LOC_Os04g53120	0.882741	0	0	4	31638099	31644795	NB-ARC domain containing protein, expressed	AT3G14470.1	0	NB-ARC domain-containing disease resistance protein
LOC_Os04g53130	0.854523	0	0	4	31645664	31649090	bromodomain containing protein, expressed	AT5G65630.1	GTE7	global transcription factor group E7
LOC_Os04g53160	0.929002	0	0	4	31656691	31662693	NBS-LRR disease resistance protein, putative, expressed	AT3G14470.1	0	NB-ARC domain-containing disease resistance protein
LOC_Os04g53170	0.820436	0	0	4	31663262	31665411	bromodomain containing protein, expressed	AT5G65630.1	GTE7	global transcription factor group E7
LOC_Os04g53180	0.846388	0	0	4	31666207	31667028	expressed protein	0	0	0
LOC_Os04g53210	0.82648	0	0	4	31688717	31692535	hydroxyacid oxidase 1, putative, expressed	AT4G18360.1	0	Aldolase-type TIM barrel family protein
LOC_Os04g53496	0.840486	0	0	4	31854429	31862286	NBS-LRR disease resistance protein, putative, expressed	AT3G14460.1	0	LRR and NB-ARC domains-containing disease resistance protein
LOC_Os04g53520	0.856044	0	0	4	31880493	31894575	expressed protein	0	0	0
LOC_Os04g53780	0.870608	0	0	4	32049063	32051694	leucoanthocyanidin reductase, putative, expressed	AT1G61720.1	BAN	NAD(P)-binding Rossmann-fold superfamily protein
LOC_Os04g53800	0.925005	0	0	4	32059521	32062391	leucoanthocyanidin reductase, putative, expressed	AT1G61720.1	BAN	NAD(P)-binding Rossmann-fold superfamily protein
LOC_Os04g53820	0.835012	0	0	4	32068442	32076123	transposon protein, putative, unclassified, expressed	0	0	0
LOC_Os04g53860	0.81118	0	0	4	32090821	32093093	reductase, putative, expressed	AT1G61720.1	BAN	NAD(P)-binding Rossmann-fold superfamily protein
LOC_Os04g53998	0.768576	0	0	4	32178133	32182246	kinase, putative, expressed	AT4G21390.1	B120	S-locus lectin protein kinase family protein
LOC_Os04g54020	0.767359	0	0	4	32197592	32202721	receptor-like kinase, putative, expressed	AT1G11300.1	0	protein serine/threonine kinases;protein kinases;ATP binding;sugar binding;kinases;carbohydrate binding
LOC_Os04g54070	0.755784	0	0	4	32223116	32226952	receptor-like kinase, putative, expressed	AT4G21380.1	ARK3,RK3	receptor kinase 3
LOC_Os04g54110	0.76657	0	0	4	32238374	32242528	ARK3, putative, expressed	AT4G21390.1	B120	S-locus lectin protein kinase family protein
LOC_Os04g54180	0.817836	0	0	4	32273357	32276952	serine/threonine-protein kinase receptor precursor, putative, expressed	AT4G21380.1	ARK3,RK3	receptor kinase 3
LOC_Os04g54190	0.852346	0	0	4	32278147	32280537	cysteine-rich receptor-like protein kinase 8 precursor, putative, expressed	AT1G11330.2	0	S-locus lectin protein kinase family protein
LOC_Os04g54280	0.744721	0	0	4	32319644	32323748	retrotransposon protein, putative, Ty1-copia subclass, expressed	0	0	0
LOC_Os04g54350	0.903695	0	0	4	32348410	32351851	SPRY-domain containing protein, putative, expressed	0	0	0
LOC_Os04g54550	0.81077	0	0	4	32445398	32445928	AT5MAT, putative, expressed	AT5G39080.1	0	HXXXD-type acyl-transferase family protein
LOC_Os04g54759	0.84126	0	0	4	32556873	32565405	expressed protein	0	0	0
LOC_Os04g55030	0.726015	0	0	4	32726344	32730768	cullin, putative, expressed	AT1G69670.1	ATCUL3B,CUL3B	cullin 3B
LOC_Os04g55130	0.747509	0	0	4	32777632	32779131	expressed protein	AT1G72270.2	0	0
LOC_Os04g55290	0.823878	0	0	4	32868115	32870585	G10 protein, putative, expressed	AT4G21110.1	0	G10 family protein
LOC_Os04g55420	0.84956	0	0	4	32963272	32967004	leucine-rich repeat family protein, putative, expressed	AT1G74180.1	AtRLP14,RLP14	receptor like protein 14
LOC_Os04g55440	0.77572	0	0	4	32974844	32977692	Cf-4A protein, putative, expressed	AT1G07390.3	AtRLP1,RLP1	receptor like protein 1
LOC_Os04g55500	0.82995	0	0	4	33006324	33013002	expressed protein	AT2G21800.1	ATEME1A,EME1A	essential meiotic endonuclease 1A
LOC_Os04g55690	0.74754	0	0	4	33147388	33150510	CCB4, putative, expressed	AT1G59840.1	CCB4	cofactor assembly of complex C
LOC_Os04g55840	0.777071	0	0	4	33245194	33251356	expressed protein	AT1G28120.1	0	0
LOC_Os04g56430	0.866098	0	0	4	33641292	33642362	cysteine-rich receptor-like protein kinase, putative, expressed	AT4G23180.1	CRK10,RLK4	cysteine-rich RLK (RECEPTOR-like protein kinase) 10
LOC_Os04g56470	0.819949	0	0	4	33661860	33664246	amino acid transporter, putative, expressed	AT5G09220.1	AAP2	amino acid permease 2
LOC_Os04g56980	0.865348	0	0	4	33968605	33972536	SWIB/MDM2 domain containing protein, expressed	AT4G22360.1	0	SWIB complex BAF60b domain-containing protein
LOC_Os04g57290	0.798361	0	0	4	34110319	34112206	OsFBX153 - F-box domain containing protein, expressed	AT5G15710.1	0	Galactose oxidase/kelch repeat superfamily protein
LOC_Os04g58040	0.757886	0	0	4	34566792	34570003	expressed protein	AT2G37090.1	IRX9	Nucleotide-diphospho-sugar transferases superfamily protein
LOC_Os04g58050	0.87641	0	0	4	34573416	34575062	expressed protein	0	0	0
LOC_Os04g58250	0.733276	0	0	4	34680601	34685203	protein kinase, putative, expressed	AT3G09010.1	0	Protein kinase superfamily protein
LOC_Os04g58570	0.747302	0	0	4	34824425	34826306	C2 domain containing protein, putative, expressed	AT1G63220.1	0	Calcium-dependent lipid-binding (CaLB domain) family protein
LOC_Os04g59190	0.748608	0	0	4	35207044	35208653	peroxidase precursor, putative, expressed	AT1G71695.1	0	Peroxidase superfamily protein
LOC_Os05g01010	0.755526	0	0	5	33369	36741	expressed protein	0	0	0
LOC_Os05g02130	0.827752	0	0	5	639550	643320	ankyrin repeat domain-containing protein 28, putative, expressed	AT2G28840.1	XBAT31	XB3 ortholog 1 in Arabidopsis thaliana
LOC_Os05g02310	0.776785	0	0	5	739646	742966	soluble inorganic pyrophosphatase, putative, expressed	AT3G53620.1	AtPPa4,PPa4	pyrophosphorylase 4
LOC_Os05g02400	0.819144	0	0	5	788617	791711	RNA recognition motif containing protein, expressed	AT3G55340.1	PHIP1	phragmoplastin interacting protein 1
LOC_Os05g02430	0.827199	0	0	5	810008	810653	retrotransposon protein, putative, Ty3-gypsy subclass, expressed	0	0	0
LOC_Os05g03210	0.900469	0	0	5	1299349	1302199	OsFBDUF23 - F-box and DUF domain containing protein, expressed	AT4G35733.1	0	F-box family protein with a domain of unknown function (DUF295)
LOC_Os05g03400	0.873662	0	0	5	1410124	1413235	expressed protein	AT1G72040.1	0	P-loop containing nucleoside triphosphate hydrolases superfamily protein
LOC_Os05g03610	0.779629	0	0	5	1535708	1541571	phospholipase C, putative, expressed	AT3G08510.1	ATPLC2,PLC2	phospholipase C 2
LOC_Os05g03810	0.751197	0	0	5	1695247	1697256	trehalose phosphatase, putative, expressed	AT1G60140.1	ATTPS10,TPS10	trehalose phosphate synthase
[truncated: 21,646 more rows]

## Sheet: Narrowsense Indica
Gene	h2	p-value	FDR	Chromosome	GeneStart	GeneEnd	Rice Annototation	Arabidopsis Gene ID	Arabidopsis Gene Name	Arabidopsis Description
[truncated: 20,095 more rows]

## Sheet: Narrowsense Japonica
Gene	h2	p-value	FDR	Chromosome	GeneStart	GeneEnd	Rice Annototation	Arabidopsis Gene ID	Arabidopsis Gene Name	Arabidopsis Description
[truncated: 19,322 more rows]
