# Supplementary material for: Characterization of the transcriptional divergence between the subspecies of cultivated rice (Oryza sativa)
Source: BMC Genomics. 2020 Jun 8;21:394. doi: 10.1186/s12864-020-06786-6 (PMC7278148; doi:10.1186/s12864-020-06786-6)
Supplement: Supplementary file 6 — Additional file 6 Genes showing differences in heritability between subspecies. [file 12864_2020_6786_MOESM6_ESM.xls]

## Sheet: Delta Broadsense
Gene	H2 (Japonica)	p-value (Japonica)	FDR (Japonica)	H2 (Indica)	p-value (Indica)	FDR (Indica)	Delta H2	Delta H2 p-value	Chromosome	GeneStart	GeneEnd	Rice Annototation	Arabidopsis Gene ID	Arabidopsis Gene Name	Arabidopsis Description
LOC_Os01g01010	0.436287	0.0492	0.100951	0.776302	0	0	-0.340015	0.0182811	1	2903	10817	TBC domain containing protein, expressed	AT2G43490.6	0	Ypt/Rab-GAP domain of gyp1p superfamily protein
LOC_Os01g01019	0.671463	0.0007	0.0036674	0.844413	0	0	-0.17295	0.0853287	1	11218	12435	expressed protein	0	0	0
LOC_Os01g01030	0.652352	0.0022	0.00932256	0.817091	0	0	-0.164738	0.0927266	1	12648	15915	monocopper oxidase, putative, expressed	AT5G48450.1	sks3	SKU5 similar 3
LOC_Os01g01070	0.688227	0.0004	0.00227775	0.896937	0	0	-0.20871	0.0603832	1	29818	33943	expressed protein	AT1G24265.1	0	Protein of unknown function (DUF1664)
LOC_Os01g01280	0.406659	0.0657	0.124218	0.75797	0.0001	0.000489424	-0.351311	0.016561	1	134291	135685	expressed protein	AT4G24930.1	0	thylakoid lumenal 17.9 kDa protein, chloroplast
LOC_Os01g01312	0.745814	0	0	0.921135	0	0	-0.175321	0.0833723	1	151409	156500	retrotransposon protein, putative, Ty1-copia subclass, expressed	0	0	0
LOC_Os01g01380	0.696762	0.0004	0.00227775	0.823756	0	0	-0.126994	0.136053	1	191036	196287	expressed protein	AT4G20060.1	EMB1895	ARM repeat superfamily protein
LOC_Os01g01450	0.752036	0	0	0.824092	0	0	-0.0720562	0.243018	1	226897	229331	stress responsive protein, putative, expressed	AT2G39050.1	0	hydroxyproline-rich glycoprotein family protein
LOC_Os01g01520	0.892902	0	0	0.720372	0.0001	0.000489424	0.172529	0.0822943	1	270145	275084	transferase family protein, putative, expressed	AT1G27620.1	0	HXXXD-type acyl-transferase family protein
LOC_Os01g01570	0.563384	0.0086	0.0273807	0.797866	0	0	-0.234482	0.0477216	1	288372	292296	kinesin heavy chain, putative, expressed	0	0	0
LOC_Os01g01600	0.344034	0.1085	0.179161	0.819455	0	0	-0.475421	0.00573105	1	303103	306800	ethylene-responsive protein related, putative, expressed	AT1G27660.1	0	basic helix-loop-helix (bHLH) DNA-binding superfamily protein
LOC_Os01g01610	0.412256	0.0593	0.115567	0.716254	0	0	-0.303997	0.02518	1	306869	308842	IscA-like iron-sulfur assembly protein, mitochondrial precursor, putative, expressed	AT2G16710.1	0	Iron-sulphur cluster biosynthesis family protein
LOC_Os01g01620	0.22335	0.2361	0.316236	0.855584	0	0	-0.632235	0.00139409	1	309459	313170	kinase, pfkB family, putative, expressed	AT1G19600.1	0	pfkB-like carbohydrate kinase family protein
LOC_Os01g01640	0.597344	0.0045	0.0165136	0.742717	0.0001	0.000489424	-0.145373	0.112814	1	319713	322248	Rer1 protein, putative, expressed	AT4G39220.1	ATRER1A	Rer1 family protein
LOC_Os01g01650	0.926311	0	0	0.882525	0	0	0.0437857	0.321962	1	322556	323948	isoflavone reductase homolog IRL, putative, expressed	AT1G75290.1	0	NAD(P)-binding Rossmann-fold superfamily protein
LOC_Os01g01660	0.738199	0	0	0.66923	0.0006	0.00232962	0.0689694	0.245241	1	327128	328451	isoflavone reductase, putative, expressed	AT1G75280.1	0	NmrA-like negative transcriptional regulator family protein
LOC_Os01g01830	0.719742	0	0	0.797974	0	0	-0.078232	0.227294	1	437613	449137	OsPOP1 - Putative Prolyl Oligopeptidase homologue, expressed	AT1G76140.1	0	Prolyl oligopeptidase family protein
LOC_Os01g01840	0.557685	0.0105	0.0318896	0.846427	0	0	-0.288742	0.0289813	1	455512	460716	helix-loop-helix DNA-binding domain containing protein, expressed	AT1G10586.1	0	basic helix-loop-helix (bHLH) DNA-binding superfamily protein
LOC_Os01g01910	0.444088	0.0454	0.0952396	0.788078	0	0	-0.343989	0.0176889	1	496066	497368	expressed protein	0	0	0
LOC_Os01g01940	0.255888	0.1901	0.269172	0.844485	0	0	-0.588598	0.00212606	1	510752	512159	expressed protein	0	0	0
LOC_Os01g02020	0.756702	0.0001	0.000679299	0.420027	0.0534	0.0873752	0.336675	0.0176872	1	549108	553287	acetyl-CoA acetyltransferase, cytosolic, putative, expressed	AT5G47720.2	0	Thiolase family protein
LOC_Os01g02050	0.282666	0.1639	0.242223	0.750589	0	0	-0.467923	0.00610869	1	562056	572138	phosphoenolpyruvate carboxylase, putative, expressed	AT1G68750.1	ATPPC4,PPC4	phosphoenolpyruvate carboxylase 4
LOC_Os01g02080	0.238332	0.215	0.294463	0.672947	0.0001	0.000489424	-0.434614	0.00807338	1	586414	587780	peptidyl-prolyl cis-trans isomerase, putative, expressed	AT1G74070.1	0	Cyclophilin-like peptidyl-prolyl cis-trans isomerase family protein
LOC_Os01g02180	0.749361	0	0	0.618954	0.003	0.00880469	0.130407	0.126424	1	640588	644256	expressed protein	AT1G24265.3	0	Protein of unknown function (DUF1664)
LOC_Os01g02310	0.809109	0	0	0.862818	0	0	-0.0537086	0.295992	1	728977	730930	expressed protein	AT5G38280.1	PR5K	PR5-like receptor kinase
LOC_Os01g02320	0.839087	0	0	0.880054	0	0	-0.040967	0.338856	1	731149	738020	protein kinase domain containing protein, expressed	AT1G70250.1	0	receptor serine/threonine kinase, putative
LOC_Os01g02334	0.382387	0.08	0.143241	0.865036	0	0	-0.48265	0.00539002	1	738281	741794	expressed protein	0	0	0
LOC_Os01g02350	0.803215	0	0	0.893991	0	0	-0.0907757	0.199123	1	742272	745156	receptor-like kinase ARK1AS, putative, expressed	AT1G70250.1	0	receptor serine/threonine kinase, putative
LOC_Os01g02360	0.803723	0	0	0.867744	0	0	-0.0640215	0.264961	1	745452	748945	resistance-related receptor-like kinase, putative, expressed	AT5G38260.1	0	Protein kinase superfamily protein
LOC_Os01g02370	0.913374	0	0	0.920572	0	0	-0.00719764	0.472439	1	752080	754992	receptor-like kinase ARK1AS, putative, expressed	AT1G18390.2	0	Protein kinase superfamily protein
LOC_Os01g02390	0.898612	0	0	0.9134	0	0	-0.0147877	0.440453	1	767169	769673	protein kinase domain containing protein, expressed	AT1G66920.2	0	Protein kinase superfamily protein
LOC_Os01g02400	0.91941	0	0	0.93433	0	0	-0.0149195	0.439924	1	770332	773846	protein kinase domain containing protein, expressed	AT1G70250.1	0	receptor serine/threonine kinase, putative
LOC_Os01g02420	0.710175	0	0	0.82963	0	0	-0.119455	0.147412	1	781442	784424	protein kinase domain containing protein, expressed	AT4G18250.1	0	receptor serine/threonine kinase, putative
LOC_Os01g02490	0.875169	0	0	0.893218	0	0	-0.0180483	0.426878	1	804084	806932	expressed protein	0	0	0
LOC_Os01g02500	0.772001	0	0	0.311762	0.1362	0.183056	0.460239	0.00607375	1	807850	809721	glutamyl-tRNA amidotransferase, putative, expressed	AT4G34880.1	0	Amidase family protein
LOC_Os01g02550	0.804305	0	0	0.824368	0	0	-0.0200633	0.41854	1	839809	842757	protein kinase domain containing protein, expressed	AT5G38280.1	PR5K	PR5-like receptor kinase
LOC_Os01g02560	0.950205	0	0	0.917126	0	0	0.0330782	0.360576	1	843530	847454	Ser/Thr receptor-like kinase, putative, expressed	AT1G70250.1	0	receptor serine/threonine kinase, putative
LOC_Os01g02570	0.66428	0.001	0.00494332	0.863716	0	0	-0.199436	0.0660544	1	852249	854568	protein kinase domain containing protein, expressed	AT5G38260.1	0	Protein kinase superfamily protein
LOC_Os01g02580	0.748555	0.0001	0.000679299	0.897224	0	0	-0.148668	0.109133	1	857957	860583	protein kinase domain containing protein, expressed	AT5G38260.1	0	Protein kinase superfamily protein
LOC_Os01g02590	0.715848	0.0001	0.000679299	0.900292	0	0	-0.184444	0.0763669	1	862579	865253	receptor-like kinase, putative, expressed	AT1G18390.2	0	Protein kinase superfamily protein
LOC_Os01g02600	0.616046	0.0032	0.0125885	0.869764	0	0	-0.253718	0.0398845	1	865966	869063	Ser/Thr receptor-like kinase, putative, expressed	AT5G38280.1	PR5K	PR5-like receptor kinase
LOC_Os01g02610	0.915908	0	0	0.917243	0	0	-0.0013357	0.497567	1	870318	874817	protein kinase domain containing protein, expressed	AT1G66980.1	SNC4	suppressor of npr1-1 constitutive 4
LOC_Os01g02690	0.897884	0	0	0.670652	0.0002	0.000906094	0.227232	0.0484919	1	915639	919674	resistance-related receptor-like kinase, putative, expressed	AT5G38260.1	0	Protein kinase superfamily protein
LOC_Os01g02700	0.846793	0	0	0.877399	0	0	-0.0306057	0.377145	1	920992	923630	protein kinase domain containing protein, expressed	AT1G66910.1	0	Protein kinase superfamily protein
LOC_Os01g02710	0.829686	0	0	0.868398	0	0	-0.0387123	0.346936	1	924451	925175	LRk-type protein, putative, expressed	AT1G18390.2	0	Protein kinase superfamily protein
LOC_Os01g02720	0.73448	0	0	0.788859	0	0	-0.054379	0.293793	1	929883	934458	elongation factor Tu, putative, expressed	AT5G10630.2	0	Translation elongation factor EF1A/initiation factor IF2gamma family protein
LOC_Os01g02730	0.93191	0	0	0.91334	0	0	0.0185701	0.417751	1	935574	938367	TAK14, putative, expressed	AT5G38280.1	PR5K	PR5-like receptor kinase
LOC_Os01g02740	0.870231	0	0	0.827482	0	0	0.0427482	0.325531	1	940005	952451	retrotransposon protein, putative, unclassified, expressed	0	0	0
LOC_Os01g02750	0.90373	0	0	0.880832	0	0	0.0228979	0.400036	1	954075	956817	protein kinase domain containing protein, expressed	AT5G39030.1	0	Protein kinase superfamily protein
LOC_Os01g02760	0.897134	0	0	0.924796	0	0	-0.0276618	0.388519	1	957907	960626	receptor-like kinase, putative, expressed	AT5G38280.1	PR5K	PR5-like receptor kinase
LOC_Os01g02770	0.807671	0	0	0.91716	0	0	-0.109489	0.163536	1	961681	965151	resistance-related receptor-like kinase, putative, expressed	AT5G39030.1	0	Protein kinase superfamily protein
LOC_Os01g02790	0.782013	0	0	0.629733	0.0023	0.00710041	0.15228	0.100647	1	976766	980431	protein kinase domain containing protein, expressed	AT5G38280.1	PR5K	PR5-like receptor kinase
LOC_Os01g02830	0.888524	0	0	0.775091	0	0	0.113433	0.151147	1	994710	997262	receptor-like kinase ARK1AS, putative, expressed	AT1G66910.1	0	Protein kinase superfamily protein
LOC_Os01g02840	0.85837	0	0	0.855077	0	0	0.0032929	0.482345	1	997963	1000997	resistance-related receptor-like kinase, putative, expressed	AT5G39020.1	0	Malectin/receptor-like protein kinase family protein
LOC_Os01g02850	0.787207	0	0	0.620158	0.0023	0.00710041	0.167048	0.0868242	1	1001292	1001770	expressed protein	0	0	0
LOC_Os01g02860	0.335201	0.1148	0.18691	0.827516	0	0	-0.492315	0.00498577	1	1002459	1007068	expressed protein	AT1G72390.1	0	0
LOC_Os01g02870	0.836602	0	0	0.854141	0	0	-0.0175393	0.428927	1	1010259	1012410	auxin-induced protein 5NG4, putative, expressed	AT3G18200.1	0	nodulin MtN21 /EamA-like transporter family protein
LOC_Os01g02890	0.63687	0.0021	0.00901334	0.739744	0.0001	0.000489424	-0.102875	0.175176	1	1046604	1053166	phosphatidylserine synthase, putative, expressed	AT1G15110.1	0	phosphatidyl serine synthase family protein
LOC_Os01g02920	0.748522	0.0001	0.000679299	0.197248	0.2637	0.312501	0.551274	0.00271497	1	1071962	1075030	glycosyltransferase protein, putative, expressed	AT3G18180.1	0	Glycosyltransferase family 61 protein
LOC_Os01g02960	0.691313	0.0007	0.0036674	0.837392	0	0	-0.146079	0.112044	1	1103782	1106890	expressed protein	0	0	0
LOC_Os01g03020	0.770316	0	0	0.687733	0.0008	0.00295922	0.082583	0.211031	1	1145829	1155094	tRNA synthetase class I, putative, expressed	AT4G04350.1	EMB2369	tRNA synthetase class I (I, L, M and V) family protein
LOC_Os01g03090	0.727068	0.0003	0.0017789	0.804533	0	0	-0.0774656	0.229112	1	1183394	1186707	methyltransferase, putative, expressed	AT1G66680.1	AR401	S-adenosyl-L-methionine-dependent methyltransferases superfamily protein
LOC_Os01g03180	0.450221	0.0406	0.0879699	0.831745	0	0	-0.381524	0.0128396	1	1249881	1251448	retrotransposon protein, putative, unclassified, expressed	0	0	0
LOC_Os01g03340	0.388284	0.074	0.135308	0.830616	0	0	-0.442332	0.00755268	1	1347567	1348786	BBTI4 - Bowman-Birk type bran trypsin inhibitor precursor, expressed	0	0	0
LOC_Os01g03390	0.838345	0	0	0.746832	0	0	0.0915129	0.191512	1	1365508	1366503	BBTI7 - Bowman-Birk type bran trypsin inhibitor precursor, expressed	0	0	0
LOC_Os01g03500	0.731545	0	0	0.117259	0.359	0.403266	0.614286	0.0014939	1	1410987	1413093	expressed protein	AT5G17460.1	0	0
LOC_Os01g03570	0.865737	0	0	0.938022	0	0	-0.0722853	0.242404	1	1446849	1450473	transcription factor X1, putative, expressed	AT3G48670.1	IDN2,RDM12	XH/XS domain-containing protein
LOC_Os01g03650	0.698325	0.0003	0.0017789	0.722473	0	0	-0.024148	0.40229	1	1503993	1508057	sufB/sufD domain containing protein, putative, expressed	AT1G32500.1	ATNAP6,NAP6	non-intrinsic ABC protein 6
LOC_Os01g03740	0.818344	0	0	0.747845	0.0001	0.000489424	0.0704994	0.241265	1	1562612	1566554	nuclease PA3, putative, expressed	AT1G68290.1	ENDO 2	endonuclease 2
LOC_Os01g03820	0.51065	0.0189	0.050112	0.806299	0	0	-0.295649	0.0272063	1	1597486	1604610	C2 domain containing protein, putative, expressed	AT3G18370.1	ATSYTF,NTMC2T3,NTMC2TYPE3,SYTF	C2 domain-containing protein
LOC_Os01g03914	0.737474	0.0001	0.000679299	0.636784	0.0024	0.00735405	0.10069	0.173517	1	1673010	1680632	cation efflux family protein, putative, expressed	AT1G16310.1	0	Cation efflux family protein
LOC_Os01g03950	0.748175	0.0001	0.000679299	0.616903	0.003	0.00880469	0.131272	0.125238	1	1698203	1703090	glycosyl hydrolase, family 31, putative, expressed	AT1G68560.1	ATXYL1,TRG1,XYL1	alpha-xylosidase 1
LOC_Os01g04010	0.656849	0.0013	0.00610048	0.699589	0	0	-0.0427401	0.332764	1	1738965	1739492	expressed protein	AT1G13360.1	0	0
LOC_Os01g04050	0.804645	0	0	0.697355	0.0005	0.00199323	0.10729	0.161549	1	1760140	1761135	BBTI12 - Bowman-Birk type bran trypsin inhibitor precursor, expressed	0	0	0
LOC_Os01g04100	0.727666	0.0001	0.000679299	0.649365	0.0025	0.00759784	0.0783016	0.221172	1	1781075	1782386	expressed protein	AT3G60410.1	0	Protein of unknown function (DUF1639)
LOC_Os01g04250	0.915071	0	0	0.856978	0	0	0.0580935	0.27619	1	1876913	1879903	expressed protein	0	0	0
LOC_Os01g04324	0.759011	0	0	0.808371	0	0	-0.0493592	0.310167	1	1928166	1930290	expressed protein	0	0	0
LOC_Os01g04350	0.806074	0	0	0.308667	0.1483	0.195802	0.497407	0.00439187	1	1941003	1941953	hsp20/alpha crystallin family protein, putative, expressed	AT1G53540.1	0	HSP20-like chaperones superfamily protein
LOC_Os01g04380	0.808681	0	0	0.667222	0.0009	0.00325998	0.141459	0.112562	1	1951928	1952771	hsp20/alpha crystallin family protein, putative, expressed	AT1G53540.1	0	HSP20-like chaperones superfamily protein
LOC_Os01g04409	0.850038	0	0	0.804321	0	0	0.0457171	0.315557	1	1957777	1967451	OsWAK1 - OsWAK receptor-like cytoplasmic kinase OsWAK-RLCK, expressed	AT1G18390.2	0	Protein kinase superfamily protein
LOC_Os01g04430	0.842386	0	0	0.770236	0	0	0.07215	0.236861	1	1968323	1970538	expressed protein	AT1G18390.2	0	Protein kinase superfamily protein
LOC_Os01g04450	0.714449	0.0001	0.000679299	0.731785	0.0004	0.00165059	-0.0173357	0.429861	1	1977423	1982484	OsWAK2 - OsWAK receptor-like cytoplasmic kinase OsWAK-RLCK, expressed	AT1G18390.2	0	Protein kinase superfamily protein
LOC_Os01g04490	0.743033	0.0001	0.000679299	0.710017	0.0002	0.000906094	0.0330162	0.360804	1	1998427	2002855	Ser/Thr protein kinase, putative, expressed	AT5G38260.1	0	Protein kinase superfamily protein
LOC_Os01g04530	0.71471	0	0	0.903048	0	0	-0.188338	0.073434	1	2021415	2022167	expressed protein	AT1G18390.2	0	Protein kinase superfamily protein
LOC_Os01g04560	0.730519	0.0002	0.00125207	0.785657	0.0001	0.000489424	-0.0551379	0.291367	1	2041300	2042770	expressed protein	AT1G18390.2	0	Protein kinase superfamily protein
LOC_Os01g04570	0.825234	0	0	0.557649	0.0119	0.0265871	0.267585	0.0330871	1	2048717	2052521	Ser/Thr protein kinase, putative, expressed	AT5G38260.1	0	Protein kinase superfamily protein
LOC_Os01g04590	0.363193	0.0929	0.160081	0.702381	0.0001	0.000489424	-0.339187	0.0184159	1	2059309	2062277	expressed protein	AT1G15030.1	0	Protein of unknown function (DUF789)
LOC_Os01g04720	0.249567	0.2032	0.282205	0.73563	0	0	-0.486063	0.00521701	1	2130798	2137310	leucine-rich repeat protein-related, putative, expressed	AT1G25570.1	0	Di-glucose binding protein with Leucine-rich repeat domain
LOC_Os01g04750	0.887466	0	0	0.775192	0	0	0.112274	0.153027	1	2154326	2155994	B3 DNA binding domain containing protein, expressed	AT1G68840.1	EDF2,RAP2.8,RAV2,TEM2	related to ABI3/VP1 2
LOC_Os01g04800	0.82814	0	0	0.579214	0.0056	0.0145369	0.248926	0.0393605	1	2202264	2203860	B3 DNA binding domain containing protein, expressed	AT1G25560.1	EDF1,TEM1	AP2/B3 transcription factor family protein
LOC_Os01g04860	0.735023	0	0	0.783015	0	0	-0.0479913	0.314769	1	2245732	2250576	DUF647 domain containing protein, putative, expressed	AT5G01510.1	RUS5	Protein of unknown function, DUF647
LOC_Os01g04870	0.813209	0	0	0.785917	0	0	0.0272915	0.38264	1	2250820	2255073	WD domain, G-beta repeat domain containing protein, expressed	AT5G58760.1	DDB2	damaged DNA binding 2
LOC_Os01g04990	0.77967	0	0	0.548546	0.0114	0.0257542	0.231125	0.0466885	1	2349919	2353502	mitochondrial carrier protein, putative, expressed	AT3G55640.1	0	Mitochondrial substrate carrier family protein
LOC_Os01g05080	0.733548	0.0001	0.000679299	0.685288	0.0004	0.00165059	0.0482593	0.307288	1	2383530	2385638	thylakoid lumenal protein, putative, expressed	AT2G44920.2	0	Tetratricopeptide repeat (TPR)-like superfamily protein
LOC_Os01g05090	0.921892	0	0	0.899113	0	0	0.0227791	0.400505	1	2386373	2388611	expressed protein	AT2G37680.1	0	0
LOC_Os01g05130	0.598721	0.0043	0.0159422	0.809232	0	0	-0.210512	0.0593684	1	2403270	2405982	expressed protein	AT5G59460.1	0	scarecrow-like transcription factor 11 (SCL11)
LOC_Os01g05140	0.582809	0.0053	0.0187689	0.846224	0	0	-0.263415	0.0364891	1	2406438	2408067	expressed protein	AT1G19240.1	0	0
LOC_Os01g05180	0.776173	0	0	0.752441	0	0	0.0237316	0.396579	1	2434793	2438774	expressed protein	0	0	0
LOC_Os01g05460	0.741564	0.0003	0.0017789	0.88801	0	0	-0.146445	0.111625	1	2575583	2578210	expressed protein	0	0	0
LOC_Os01g05510	0.905625	0	0	0.818989	0	0	0.0866361	0.201989	1	2613656	2623196	expressed protein	0	0	0
LOC_Os01g05530	0.893261	0	0	0.89825	0	0	-0.00498974	0.481906	1	2632554	2638081	expressed protein	AT1G52930.1	0	Ribosomal RNA processing Brix domain protein
LOC_Os01g05540	0.902054	0	0	0.957777	0	0	-0.0557237	0.289584	1	2640937	2644665	expressed protein	0	0	0
LOC_Os01g05610	0.874394	0	0	0.830594	0	0	0.0437995	0.321909	1	2674400	2675373	Core histone H2A/H2B/H3/H4 domain containing protein, putative, expressed	AT3G45980.1	H2B,HTB9	Histone superfamily protein
LOC_Os01g05620	0.505228	0.0212	0.0544961	0.856602	0	0	-0.351374	0.0165593	1	2682019	2684988	NBS-LRR disease resistance protein, putative, expressed	AT3G14470.1	0	NB-ARC domain-containing disease resistance protein
LOC_Os01g05640	0.507932	0.0195	0.0512118	0.776357	0	0	-0.268424	0.0348122	1	2688623	2692186	receptor-like protein kinase 5 precursor, putative, expressed	AT3G47570.1	0	Leucine-rich repeat protein kinase family protein
LOC_Os01g05650	0.730298	0	0	0.552711	0.0107	0.0244801	0.177587	0.0782351	1	2693134	2695085	metallothionein, putative, expressed	AT3G09390.1	ATMT-1,ATMT-K,MT2A	metallothionein 2A
LOC_Os01g05670	0.546103	0.009	0.0283319	0.707279	0.0001	0.000489424	-0.161176	0.0960971	1	2707498	2711428	3-oxo-5-alpha-steroid 4-dehydrogenase, putative, expressed	AT3G55360.1	ATTSC13,CER10,ECR,TSC13	3-oxo-5-alpha-steroid 4-dehydrogenase family protein
LOC_Os01g05680	0.305112	0.1454	0.222002	0.726514	0.0001	0.000489424	-0.421402	0.00910481	1	2713412	2716075	geranylgeranyl transferase type-1 subunit beta, putative, expressed	AT2G39550.1	ATGGT-IB,GGB,PGGT-I	Prenyltransferase family protein
LOC_Os01g05694	0.473042	0.032	0.0740257	0.809776	0	0	-0.336733	0.0188102	1	2719212	2720873	expressed protein	AT5G10480.2	PAS2,PEP	Protein-tyrosine phosphatase-like, PTPLA
LOC_Os01g05710	0.35603	0.097	0.164928	0.809356	0	0	-0.453326	0.00687227	1	2722518	2724797	expressed protein	AT5G10480.2	PAS2,PEP	Protein-tyrosine phosphatase-like, PTPLA
LOC_Os01g05744	0.809521	0	0	0.637722	0.0024	0.00735405	0.171799	0.0828898	1	2742507	2747439	expressed protein	AT5G10480.1	PAS2,PEP	Protein-tyrosine phosphatase-like, PTPLA
LOC_Os01g05760	0.735082	0.0001	0.000679299	0.858389	0	0	-0.123306	0.141395	1	2752218	2753012	PAS2, putative, expressed	AT5G10480.3	PAS2,PEP	Protein-tyrosine phosphatase-like, PTPLA
LOC_Os01g05770	0.558213	0.0109	0.0328056	0.770719	0	0	-0.212506	0.058317	1	2753790	2757078	expressed protein	0	0	0
LOC_Os01g05780	0.444109	0.0438	0.0929582	0.91058	0	0	-0.466472	0.00618022	1	2759369	2761393	expressed protein	0	0	0
LOC_Os01g05810	0.744716	0	0	0.448221	0.0492	0.081994	0.296495	0.0254629	1	2776973	2781775	gamma-glutamyltranspeptidase 1 precursor, putative, expressed	AT4G29210.1	GGT3,GGT4	gamma-glutamyl transpeptidase 4
LOC_Os01g05820	0.875385	0	0	0.821257	0	0	0.0541277	0.288265	1	2783189	2790454	gamma-glutamyltranspeptidase 1 precursor, putative, expressed	AT4G29210.2	GGT3,GGT4	gamma-glutamyl transpeptidase 4
LOC_Os01g05870	0.518479	0.0171	0.0464362	0.807154	0	0	-0.288676	0.028998	1	2810313	2815017	receptor kinase, putative, expressed	AT3G47570.1	0	Leucine-rich repeat protein kinase family protein
LOC_Os01g05900	0.862653	0	0	0.646229	0.0018	0.00579347	0.216424	0.053654	1	2820036	2838580	Core histone H2A/H2B/H3/H4 domain containing protein, putative, expressed	AT3G45980.1	H2B,HTB9	Histone superfamily protein
LOC_Os01g05960	0.741481	0.0002	0.00125207	0.774671	0	0	-0.03319	0.367288	1	2839934	2843514	receptor kinase, putative, expressed	AT3G47570.1	0	Leucine-rich repeat protein kinase family protein
LOC_Os01g06020	0.803608	0	0	0.620555	0.0028	0.00832001	0.183054	0.0742775	1	2877647	2882686	aspartyl-tRNA synthetase, putative, expressed	AT4G33760.1	0	tRNA synthetase class II (D, K and N) family protein
LOC_Os01g06050	0.943925	0	0	0.928523	0	0	0.0154023	0.430984	1	2892919	2894707	expressed protein	0	0	0
LOC_Os01g06490	0.729649	0	0	0.671458	0.0005	0.00199323	0.0581908	0.275882	1	3054465	3057198	OsSCP1 - Putative Serine Carboxypeptidase homologue, expressed	AT2G35780.1	scpl26	serine carboxypeptidase-like 26
LOC_Os01g06510	0.800289	0	0	0.770144	0.0002	0.000906094	0.0301444	0.371514	1	3060994	3066189	arginyl-tRNA synthetase, putative, expressed	AT4G26300.1	emb1027	Arginyl-tRNA synthetase, class Ic
LOC_Os01g06520	0.792698	0	0	0.913796	0	0	-0.121098	0.144775	1	3067323	3071243	verticillium wilt disease resistance protein, putative, expressed	AT1G45616.1	AtRLP6,RLP6	receptor like protein 6
LOC_Os01g06580	0.759561	0.0001	0.000679299	0.448571	0.0436	0.074608	0.31099	0.0222604	1	3097346	3098527	fasciclin domain containing protein, expressed	AT5G03170.1	ATFLA11,FLA11	FASCICLIN-like arabinogalactan-protein 11
LOC_Os01g06680	0.693768	0.0003	0.0017789	0.896979	0	0	-0.20321	0.0636721	1	3147379	3152501	retrotransposon protein, putative, unclassified, expressed	0	0	0
LOC_Os01g06740	0.796465	0	0	0.847211	0	0	-0.0507467	0.305676	1	3188757	3190330	ribosome inactivating protein, putative, expressed	0	0	0
LOC_Os01g06790	0.887315	0	0	0.801395	0	0	0.0859201	0.203516	1	3222303	3226257	disease resistance protein, putative, expressed	AT3G11010.1	AtRLP34,RLP34	receptor like protein 34
LOC_Os01g06870	0.716283	0	0	0.732542	0.0004	0.00165059	-0.016259	0.434337	1	3251204	3252724	resistance protein SlVe1 precursor, putative, expressed	AT5G44700.1	EDA23,GSO2	Leucine-rich repeat transmembrane protein kinase
LOC_Os01g06876	0.792422	0	0	0.648301	0.0011	0.00385272	0.14412	0.109519	1	3256822	3257901	Cf-2, putative, expressed	AT2G33050.1	AtRLP26,RLP26	receptor like protein 26
LOC_Os01g06900	0.69959	0.0003	0.0017789	0.771153	0	0	-0.0715636	0.244276	1	3272839	3276416	verticillium wilt disease resistance protein Ve2, putative, expressed	AT2G32680.1	AtRLP23,RLP23	receptor like protein 23
LOC_Os01g06920	0.810131	0	0	0.937097	0	0	-0.126966	0.136105	1	3282976	3286357	resistance protein SlVe1 precursor, putative, expressed	AT1G45616.1	AtRLP6,RLP6	receptor like protein 6
LOC_Os01g07080	0.863863	0	0	0.551743	0.0113	0.0255742	0.312121	0.0220508	1	3328533	3331963	DEAD-box ATP-dependent RNA helicase, putative, expressed	0	0	0
LOC_Os01g07100	0.712864	0.0001	0.000679299	0.561952	0.0096	0.0224135	0.150912	0.102006	1	3336408	3342886	expressed protein	AT5G63220.1	0	0
LOC_Os01g07110	0.824301	0	0	0.743466	0	0	0.0808344	0.215033	1	3345203	3355066	BRCA2 repeat family protein, expressed	AT5G01630.1	ATBRCA2(V),BRCA2(V),BRCA2B	BRCA2-like B
LOC_Os01g07140	0.810108	0	0	0.234863	0.2277	0.276679	0.575245	0.00218429	1	3361963	3366321	kelch repeat-containing protein, putative, expressed	AT5G01660.1	0	0
LOC_Os01g07170	0.845549	0	0	0.846176	0	0	-0.000626508	0.500661	1	3386907	3390756	HORMA domain containing protein, putative, expressed	AT1G67370.1	ASY1,ATASY1	DNA-binding HORMA family protein
LOC_Os01g07200	0.662056	0.0012	0.00572963	0.709498	0.0002	0.000906094	-0.0474422	0.31665	1	3397337	3400518	staphylococcal nuclease homologue, putative, expressed	AT3G56170.1	CAN	Ca-2+ dependent nuclease
LOC_Os01g07212	0.81977	0	0	0.535614	0.0121	0.0269543	0.284156	0.0284556	1	3401288	3407358	staphylococcal nuclease homologue, putative, expressed	AT2G40410.2	0	Staphylococcal nuclease homologue
LOC_Os01g07310	0.388058	0.0758	0.137666	0.798035	0	0	-0.409977	0.0100564	1	3446936	3450222	transporter-related, putative, expressed	AT1G06890.1	0	nodulin MtN21 /EamA-like transporter family protein
LOC_Os01g07350	0.877445	0	0	0.831724	0	0	0.0457212	0.315541	1	3467858	3472117	transposon protein, putative, unclassified, expressed	0	0	0
LOC_Os01g07376	0.628995	0.0021	0.00901334	0.83062	0	0	-0.201625	0.0646603	1	3489310	3491991	thioredoxin, putative, expressed	AT3G08710.1	ATH9,TH9,TRX H9	thioredoxin H-type 9
LOC_Os01g07490	0.141267	0.3252	0.40117	0.86506	0	0	-0.723793	0.000374307	1	3559732	3574280	RST1, putative, expressed	AT3G27670.1	RST1	ARM repeat superfamily protein
LOC_Os01g07500	0.798188	0	0	0.211642	0.2455	0.294255	0.586546	0.00195139	1	3577466	3581859	alliin lyase precursor, putative, expressed	AT4G24670.1	TAR2	tryptophan aminotransferase related 2
LOC_Os01g07520	0.500653	0.0221	0.0561288	0.78645	0.0001	0.000489424	-0.285798	0.0297699	1	3591811	3596154	proline-rich family protein, putative, expressed	AT3G01560.1	0	Protein of unknown function (DUF1421)
LOC_Os01g07540	0.612239	0.0032	0.0125885	0.854088	0	0	-0.241849	0.0444976	1	3610392	3615764	G-patch domain containing protein, expressed	AT4G34140.2	0	D111/G-patch domain-containing protein
LOC_Os01g07570	0.756185	0	0	0.515738	0.0183	0.0375795	0.240447	0.0427375	1	3633275	3639164	carboxyl-terminal proteinase, putative, expressed	AT1G23340.1	0	Protein of Unknown Function (DUF239)
LOC_Os01g07590	0.830461	0	0	0.853817	0	0	-0.0233556	0.405379	1	3645587	3650362	universal stress protein domain containing protein, putative, expressed	AT3G17020.1	0	Adenine nucleotide alpha hydrolases-like superfamily protein
LOC_Os01g07620	0.275893	0.1637	0.242054	0.747436	0.0001	0.000489424	-0.471542	0.00592403	1	3665042	3666046	expressed protein	0	0	0
LOC_Os01g07720	0.768714	0	0	0.347868	0.1102	0.154561	0.420846	0.00853919	1	3705420	3709016	dolichyl-P-Man Man-PP-dolichyl mannosyltransferase, putative, expressed	AT2G47760.1	ALG3,AtALG3	asparagine-linked glycosylation 3
LOC_Os01g07920	0.731243	0.0001	0.000679299	0.516284	0.0177	0.0365726	0.214959	0.0543244	1	3827039	3830326	prolyl 4-hydroxylase, putative, expressed	AT3G28480.1	0	Oxoglutarate/iron-dependent oxygenase
LOC_Os01g07940	0.559933	0.0087	0.0276137	0.779286	0	0	-0.219352	0.054742	1	3835129	3838211	AGC_PVPK_like_kin82y.3 - ACG kinases include homologs to PKA, PKG and PKC, expressed	AT2G26700.1	PID2	AGC (cAMP-dependent, cGMP-dependent and protein kinase C) kinase family protein
LOC_Os01g07950	0.740591	0.0001	0.000679299	0.860132	0	0	-0.119541	0.147276	1	3842753	3845541	OsGrx_S15.2 - glutaredoxin subgroup II, expressed	AT3G15660.1	ATGRX4,GRX4	glutaredoxin 4
LOC_Os01g07960	0.703437	0.0001	0.000679299	0.632151	0.0027	0.00807791	0.071286	0.239155	1	3846181	3850161	acyl-protein thioesterase, putative, expressed	AT5G20060.1	0	alpha/beta-Hydrolases superfamily protein
LOC_Os01g07980	0.872337	0	0	0.941458	0	0	-0.0691204	0.250836	1	3858824	3861839	ankyrin, putative, expressed	AT3G04710.3	0	ankyrin repeat family protein
LOC_Os01g08000	0.779512	0	0	0.885323	0	0	-0.105811	0.169859	1	3870734	3874321	fibronectin type 3 and ankyrin repeat domains 1 protein, putative, expressed	AT3G04710.1	0	ankyrin repeat family protein
LOC_Os01g08010	0.760251	0	0	0.634262	0.0021	0.00659614	0.12599	0.132403	1	3875761	3878459	expressed protein	0	0	0
LOC_Os01g08220	0.520966	0.0169	0.0460199	0.758168	0	0	-0.237201	0.0464889	1	4003659	4004946	gibberellin 3-beta-dioxygenase 2-2, putative, expressed	AT1G15550.1	ATGA3OX1,GA3OX1,GA4	gibberellin 3-oxidase 1
LOC_Os01g08370	0.756992	0	0	0.0994948	0.3824	0.425358	0.657497	0.000936599	1	4106828	4108541	symbiosis-related disease resistance protein, putative, expressed	AT3G14460.1	0	LRR and NB-ARC domains-containing disease resistance protein
LOC_Os01g08420	0.245522	0.1998	0.278832	0.713288	0	0	-0.467766	0.00612033	1	4133703	4140633	EMB2410, putative, expressed	AT2G25660.1	emb2410	embryo defective 2410
LOC_Os01g08600	0.726278	0	0	0.777103	0	0	-0.050825	0.305388	1	4281714	4283625	expressed protein	0	0	0
LOC_Os01g08630	0.725014	0.0001	0.000679299	0.606114	0.0034	0.00974899	0.1189	0.142654	1	4297867	4302381	expressed protein	0	0	0
LOC_Os01g08650	0.90755	0	0	0.74913	0	0	0.15842	0.0945549	1	4306882	4309963	expressed protein	0	0	0
LOC_Os01g08660	0.891359	0	0	0.612043	0.0036	0.0102037	0.279315	0.02968	1	4313645	4315834	aquaporin protein, putative, expressed	AT5G18290.1	SIP1;2,SIP1B	Aquaporin-like superfamily protein
LOC_Os01g08770	0.769156	0	0	0	1	1	0.769156	0.000159704	1	4397652	4402081	WD domain, G-beta repeat domain containing protein, expressed	AT3G10530.1	0	Transducin/WD40 repeat-like superfamily protein
LOC_Os01g08780	0.716409	0.0005	0.00275383	0.740431	0	0	-0.0240218	0.402779	1	4402620	4407292	endonuclease/exonuclease/phosphatase family domain containing protein, expressed	AT1G71710.1	0	DNAse I-like superfamily protein
LOC_Os01g08890	0.338589	0.1207	0.193788	0.802684	0	0	-0.464095	0.00631331	1	4459084	4484478	expressed protein	0	0	0
LOC_Os01g09020	0.797271	0	0	0.806097	0	0	-0.00882657	0.465581	1	4534021	4540216	WD domain, G-beta repeat domain containing protein, expressed	AT1G49040.1	SCD1	stomatal cytokinesis defective / SCD1 protein (SCD1)
LOC_Os01g09030	0.761628	0	0	0.694708	0.0005	0.00199323	0.0669197	0.250618	1	4542296	4546560	2-aminoethanethiol dioxygenase, putative, expressed	AT5G39890.1	0	Protein of unknown function (DUF1637)
LOC_Os01g09252	0.616632	0.0023	0.00965966	0.946597	0	0	-0.329965	0.0199813	1	4688108	4693114	WD domain, G-beta repeat domain containing protein, expressed	AT5G51980.1	0	Transducin/WD40 repeat-like superfamily protein
LOC_Os01g09280	0.148049	0.3191	0.395431	0.725823	0.0002	0.000906094	-0.577773	0.00236895	1	4714468	4718746	myb-related transcription activator, putative, expressed	AT5G47390.1	0	myb-like transcription factor family protein
LOC_Os01g09370	0.513134	0.0198	0.0517718	0.892012	0	0	-0.378877	0.013129	1	4761304	4767339	ankyrin repeat domain-containing protein 28, putative, expressed	AT3G04710.3	0	ankyrin repeat family protein
LOC_Os01g09384	0.753058	0	0	0.688605	0.0003	0.00128786	0.064453	0.257467	1	4768735	4782706	ankyrin repeat domain containing protein, putative, expressed	AT3G04710.3	0	ankyrin repeat family protein
LOC_Os01g09420	0.590711	0.005	0.0179448	0.858074	0	0	-0.267364	0.0351566	1	4796155	4798479	expressed protein	0	0	0
LOC_Os01g09430	0.305226	0.1455	0.222094	0.761388	0	0	-0.456162	0.00672422	1	4800247	4802179	expressed protein	AT3G21360.1	0	2-oxoglutarate (2OG) and Fe(II)-dependent oxygenase superfamily protein
LOC_Os01g09450	0.481626	0.0292	0.0691571	0.729834	0	0	-0.248209	0.0419457	1	4816845	4818962	OsIAA2 - Auxin-responsive Aux/IAA gene family member, expressed	AT3G16500.1	IAA26,PAP1	phytochrome-associated protein 1
LOC_Os01g09590	0.40455	0.0714	0.131851	0.723524	0	0	-0.318975	0.0220325	1	4917884	4919224	myb-like DNA-binding domain containing protein, putative, expressed	AT2G36890.1	ATMYB38,BIT1,MYB38,RAX2	Duplicated homeodomain-like superfamily protein
LOC_Os01g09620	0.446017	0.0457	0.0956742	0.725927	0.0001	0.000489424	-0.27991	0.0313752	1	4949047	4951126	zinc finger/CCCH transcription factor, putative, expressed	AT2G19810.1	0	CCCH-type zinc finger family protein
LOC_Os01g09930	0.831424	0	0	0.865582	0	0	-0.0341578	0.363791	1	5163291	5168424	helix-loop-helix DNA-binding domain containing protein, expressed	AT5G56960.1	0	basic helix-loop-helix (bHLH) DNA-binding family protein
LOC_Os01g10280	2.08363e-17	1	1	0.79179	0	0	-0.79179	7.48614e-05	1	5406007	5412769	phosphoribosylaminoimidazole carboxylase, chloroplast precursor, putative, expressed	AT2G37690.1	0	phosphoribosylaminoimidazole carboxylase, putative / AIR carboxylase, putative
LOC_Os01g10290	0.779561	0	0	0.513936	0.0207	0.0413471	0.265625	0.0336394	1	5413599	5416935	autophagy-related protein 3, putative, expressed	AT5G61500.1	ATATG3,ATG3	autophagy 3 (APG3)
LOC_Os01g10430	0.619292	0.0028	0.0113032	0.801859	0	0	-0.182567	0.0777793	1	5493186	5499451	protein kinase family protein, putative, expressed	AT1G53050.1	0	Protein kinase superfamily protein
LOC_Os01g10504	0.569123	0.0073	0.0241013	0.903555	0	0	-0.334431	0.0192094	1	5559548	5568844	OsMADS3 - MADS-box family gene with MIKCc type-box, expressed	AT4G18960.1	AG	K-box region and MADS-box transcription factor family protein
LOC_Os01g10700	0.410828	0.0668	0.125753	0.861247	0	0	-0.450419	0.00703531	1	5727326	5729756	D-mannose binding lectin family protein, expressed	AT4G32300.1	SD2-5	S-domain-2 5
LOC_Os01g10840	0.538193	0.0123	0.0360432	0.86897	0	0	-0.330777	0.0198449	1	5774281	5778466	CGMC_GSK.2 - CGMC includes CDA, MAPK, GSK3, and CLKC kinases, expressed	AT4G18710.1	ATSK21,BIN2,DWF12,SK21,UCU1	Protein kinase superfamily protein
LOC_Os01g10850	0.557575	0.0095	0.0294561	0.727302	0.0001	0.000489424	-0.169727	0.0881751	1	5789309	5791121	peroxidase precursor, putative, expressed	AT5G05340.1	0	Peroxidase superfamily protein
LOC_Os01g10860	0.518042	0.0173	0.0468615	0.791539	0.0001	0.000489424	-0.273497	0.0332634	1	5794747	5797674	expressed protein	0	0	0
LOC_Os01g10900	0.149115	0.3136	0.390172	0.836532	0	0	-0.687416	0.000690388	1	5814778	5818810	MRH1, putative, expressed	AT4G18640.1	MRH1	Leucine-rich repeat protein kinase family protein
LOC_Os01g11020	0.443738	0.0467	0.0973185	0.749736	0	0	-0.305998	0.0247126	1	5884006	5884572	expressed protein	0	0	0
LOC_Os01g11150	0.274917	0.1789	0.257527	0.732618	0	0	-0.4577	0.00663272	1	5968819	5972489	gibberellin 2-beta-dioxygenase, putative, expressed	AT1G78440.1	ATGA2OX1,GA2OX1	Arabidopsis thaliana gibberellin 2-oxidase 1
LOC_Os01g11160	0.457871	0.0378	0.0837108	0.707872	0.0002	0.000906094	-0.250001	0.0412935	1	5983581	5985875	amino acid permease family protein, putative, expressed	AT2G34960.1	CAT5	cationic amino acid transporter 5
LOC_Os01g11260	0.788301	0	0	0.699218	0.0004	0.00165059	0.0890826	0.196583	1	6025074	6029649	phospho-N-acetylmuramoyl-pentapeptide-transferase, putative, expressed	AT4G18270.1	ATTRANS11,TRANS11	translocase 11
LOC_Os01g11500	0.26337	0.1874	0.26633	0.736292	0	0	-0.472922	0.00585416	1	6188518	6189219	zinc finger, C3HC4 type domain containing protein, expressed	AT1G04360.1	0	RING/U-box superfamily protein
LOC_Os01g11590	0.357737	0.0984	0.166521	0.847938	0	0	-0.490201	0.00505897	1	6253721	6257198	uncharacterized protein HI0077, putative, expressed	AT1G06240.1	0	Protein of unknown function DUF455
LOC_Os01g11600	0.769866	0	0	0.571492	0.0085	0.0202924	0.198375	0.0636987	1	6257915	6258264	expressed protein	AT2G31090.1	0	0
LOC_Os01g11660	0.359215	0.0916	0.158322	0.899574	0	0	-0.540359	0.00332551	1	6288365	6292303	GDSL-like lipase/acylhydrolase, putative, expressed	AT1G28590.1	0	GDSL-like Lipase/Acylhydrolase superfamily protein
LOC_Os01g11670	0.371281	0.085	0.149664	0.872856	0	0	-0.501575	0.00461978	1	6295991	6297676	OsSCP2 - Putative Serine Carboxypeptidase homologue, expressed	AT1G15000.1	scpl50	serine carboxypeptidase-like 50
LOC_Os01g11730	0.953808	0	0	0.683691	0.0006	0.00232962	0.270117	0.0323202	1	6340836	6344345	GDSL-like lipase/acylhydrolase, putative, expressed	AT5G45910.1	0	GDSL-like Lipase/Acylhydrolase superfamily protein
LOC_Os01g11750	0.661152	0.0011	0.00533758	0.750028	0.0001	0.000489424	-0.088876	0.203086	1	6361526	6363457	GDSL-like lipase/acylhydrolase, putative, expressed	AT5G45910.1	0	GDSL-like Lipase/Acylhydrolase superfamily protein
LOC_Os01g11860	0.653436	0.0017	0.00760906	0.891816	0	0	-0.23838	0.0460131	1	6412786	6419895	DJ-1 family protein, putative, expressed	AT1G53280.1	0	Class I glutamine amidotransferase-like superfamily protein
LOC_Os01g11880	0.66568	0.0006	0.00321024	0.749906	0.0001	0.000489424	-0.0842261	0.213157	1	6432336	6436086	DJ-1 family protein, putative, expressed	AT1G53280.1	0	Class I glutamine amidotransferase-like superfamily protein
LOC_Os01g12000	0.0257185	0.4735	0.537126	0.766214	0.0001	0.000489424	-0.740495	0.000281146	1	6534609	6535837	expressed protein	0	0	0
LOC_Os01g12060	0.615518	0.0032	0.0125885	0.745794	0.0001	0.000489424	-0.130276	0.131448	1	6558931	6559377	expressed protein	0	0	0
LOC_Os01g12100	0.828232	0	0	0.588457	0.0057	0.0147442	0.239775	0.0429954	1	6587146	6587940	expressed protein	0	0	0
LOC_Os01g12120	0.766602	0.0001	0.000679299	0.745428	0.0002	0.000906094	0.0211741	0.407021	1	6606521	6607239	expressed protein	0	0	0
LOC_Os01g12130	0.607286	0.0037	0.0141791	0.890218	0	0	-0.282932	0.0305102	1	6612343	6613905	nodulin MtN3 family protein, putative, expressed	AT5G53190.1	0	Nodulin MtN3 family protein
LOC_Os01g12180	0.203669	0.2554	0.334984	0.720777	0.0001	0.000489424	-0.517108	0.00407246	1	6642665	6645196	expressed protein	AT5G53220.1	0	0
LOC_Os01g12200	0.162575	0.3083	0.385354	0.817441	0	0	-0.654866	0.00107468	1	6653077	6655383	expressed protein	AT2G46220.1	0	Uncharacterized conserved protein (DUF2358)
LOC_Os01g12230	0.294757	0.1562	0.233831	0.696444	0	0	-0.401688	0.0107701	1	6667854	6670442	peptidase C45, acyl-coenzyme A/6-aminopenicillanic acid acyl-transferase, putative, expressed	0	0	0
LOC_Os01g12280	0.298603	0.1473	0.224253	0.739103	0.0001	0.000489424	-0.4405	0.00771405	1	6706087	6710801	hAT dimerisation domain-containing protein, putative, expressed	AT1G79740.1	0	hAT transposon superfamily
LOC_Os01g12290	0.662388	0.0016	0.00722421	0.906069	0	0	-0.243682	0.0437656	1	6711815	6714142	S-locus lectin protein kinase family protein, putative, expressed	AT2G19130.1	0	S-locus lectin protein kinase family protein
LOC_Os01g12304	0.829956	0	0	0.877536	0	0	-0.0475798	0.31613	1	6718349	6719948	esterase, putative, expressed	AT2G27360.1	0	GDSL-like Lipase/Acylhydrolase superfamily protein
LOC_Os01g12320	0.917155	0	0	0.535837	0.0119	0.0265871	0.381318	0.0118614	1	6724939	6727643	GDSL-like lipase/acylhydrolase, putative, expressed	AT5G45910.1	0	GDSL-like Lipase/Acylhydrolase superfamily protein
LOC_Os01g12330	0.876011	0	0	0.876804	0	0	-0.000792883	0.499976	1	6732152	6735486	expressed protein	0	0	0
LOC_Os01g12340	0.948906	0	0	0.923058	0	0	0.0258482	0.388261	1	6735758	6746298	retrotransposon protein, putative, unclassified, expressed	0	0	0
LOC_Os01g12350	0.929337	0	0	0.408668	0.0804	0.120621	0.520669	0.00351682	1	6747476	6750728	retrotransposon protein, putative, unclassified, expressed	0	0	0
LOC_Os01g12374	0.865751	0	0	0.695218	0.0009	0.00325998	0.170533	0.0839496	1	6758675	6760456	expressed protein	0	0	0
LOC_Os01g12381	0.577541	0.0048	0.017381	0.728598	0	0	-0.151056	0.106431	1	6764450	6765888	GDSL-like lipase/acylhydrolase, putative, expressed	AT1G31550.2	0	GDSL-like Lipase/Acylhydrolase superfamily protein
LOC_Os01g12660	0.90435	0	0	0.642039	0.0017	0.00552573	0.262311	0.0346492	1	6970861	6976710	AAA-type ATPase family protein, putative, expressed	AT1G64110.3	0	P-loop containing nucleoside triphosphate hydrolases superfamily protein
LOC_Os01g12670	0.358573	0.0983	0.166414	0.789911	0	0	-0.431338	0.00832791	1	6979613	6985778	expressed protein	AT2G46200.1	0	0
LOC_Os01g12760	0.277985	0.1647	0.242978	0.806111	0	0	-0.528126	0.00370148	1	7061344	7065249	cytochrome P450, putative, expressed	AT3G48280.1	CYP71A25	cytochrome P450, family 71, subfamily A, polypeptide 25
LOC_Os01g12770	0.753601	0	0	0.570925	0.0074	0.0181185	0.182677	0.0745337	1	7071481	7073789	cytochrome P450, putative, expressed	AT3G48270.1	CYP71A26	cytochrome P450, family 71, subfamily A, polypeptide 26
LOC_Os01g12840	0.836771	0	0	0.822827	0	0	0.0139443	0.437044	1	7104273	7109141	expressed protein	AT3G24630.1	0	0
LOC_Os01g12870	0.874131	0	0	0.692884	0.0005	0.00199323	0.181247	0.0756233	1	7125360	7128912	eukaryotic translation initiation factor 3 subunit E-interacting protein, putative, expressed	AT5G25754.1	0	RNA polymerase I-associated factor PAF67
LOC_Os01g12900	0.622664	0.0019	0.00832834	0.696193	0.0002	0.000906094	-0.0735297	0.239129	1	7164594	7167419	ras-related protein, putative, expressed	AT4G28950.1	ARAC7,ATRAC7,ATROP9,RAC7,ROP9	RHO-related protein from plants 9
LOC_Os01g12920	0.804247	0	0	0.793946	0	0	0.0103012	0.452416	1	7176107	7177066	thioesterase family protein, putative, expressed	AT3G16175.1	0	Thioesterase superfamily protein
LOC_Os01g12950	0.444071	0.0467	0.0973185	0.785522	0	0	-0.341451	0.0180433	1	7197022	7205699	ubiquitin-conjugating enzyme, putative, expressed	AT3G15355.1	PFU1,UBC25	ubiquitin-conjugating enzyme 25
LOC_Os01g13030	0.939512	0	0	0.639606	0.0013	0.00443938	0.299906	0.0246793	1	7249761	7254629	OsIAA3 - Auxin-responsive Aux/IAA gene family member, expressed	AT4G29080.1	IAA27,PAP2	phytochrome-associated protein 2
LOC_Os01g13100	0.552122	0.0103	0.0314506	0.915392	0	0	-0.36327	0.0149091	1	7287907	7294236	KH domain containing protein, putative, expressed	AT3G16230.2	0	Predicted eukaryotic LigT
LOC_Os01g13130	0.861471	0	0	0.772809	0.0001	0.000489424	0.0886619	0.197466	1	7302368	7303788	aquaporin protein, putative, expressed	AT2G25810.1	TIP4;1	tonoplast intrinsic protein 4;1
LOC_Os01g13160	0.334823	0.1167	0.18908	0.891286	0	0	-0.556462	0.00288466	1	7333691	7339244	expressed protein	AT3G16270.1	0	ENTH/VHS family protein
LOC_Os01g13300	0.474347	0.0294	0.0695146	0.749516	0.0001	0.000489424	-0.275169	0.032741	1	7417303	7422624	B3 DNA binding domain containing protein, expressed	AT5G42700.1	0	AP2/B3-like transcriptional factor family protein
LOC_Os01g13520	0.825068	0	0	0.151495	0.3157	0.362327	0.673574	0.000750277	1	7546885	7551996	auxin response factor 1, putative, expressed	AT2G46530.1	ARF11	auxin response factor 11
LOC_Os01g13550	0.0674743	0.4119	0.482031	0.883959	0	0	-0.816485	3.82625e-05	1	7578091	7582923	beta-amylase, putative, expressed	AT3G23920.1	BAM1,BMY7,TR-BAMY	beta-amylase 1
LOC_Os01g13660	0.749536	0	0	0.788692	0	0	-0.0391563	0.345272	1	7652869	7656854	expressed protein	0	0	0
LOC_Os01g13730	0.740928	0.0001	0.000679299	0	0.4983	0.530691	0.740928	0.000269501	1	7679030	7685923	WD domain, G-beta repeat domain containing protein, expressed	AT4G28450.1	0	nucleotide binding;protein binding
LOC_Os01g13740	6.92826e-17	0.4962	0.540018	0.725846	0	0	-0.725846	0.000364325	1	7686884	7693987	myb-like DNA-binding domain containing protein, expressed	AT2G20570.1	ATGLK1,GLK1,GPRI1	GBF\'s pro-rich region-interacting factor 1
LOC_Os01g14100	0.184438	0.2777	0.356378	0.808598	0	0	-0.624159	0.00150222	1	7894959	7900874	BT1 family protein, putative, expressed	AT5G54860.1	0	Major facilitator superfamily protein
LOC_Os01g14140	0.631839	0.0024	0.00999816	0.789951	0	0	-0.158112	0.0990799	1	7928083	7929764	X8 domain containing protein, expressed	AT1G78520.1	0	Carbohydrate-binding X8 domain superfamily protein
LOC_Os01g14550	0.778483	0	0	0.779955	0	0	-0.00147163	0.497043	1	8159849	8161554	pathogen-related protein, putative, expressed	AT1G78780.2	0	pathogenesis-related family protein
LOC_Os01g14690	0.622061	0.0028	0.0113032	0.846939	0	0	-0.224879	0.0521218	1	8212421	8215133	Lg106, putative, expressed	AT5G64130.1	0	cAMP-regulated phosphoprotein 19-related protein
LOC_Os01g14770	0.884315	0	0	0.517605	0.0184	0.0377438	0.366709	0.0135582	1	8251639	8263539	retrotransposon protein, putative, unclassified, expressed	0	0	0
LOC_Os01g14810	0.358302	0.0966	0.164482	0.906351	0	0	-0.548049	0.00312588	1	8275474	8283966	5-nucleotidase domain-containing protein, putative, expressed	AT5G48960.1	0	HAD-superfamily hydrolase, subfamily IG, 5\'-nucleotidase
LOC_Os01g14820	0.214391	0.2416	0.32193	0.793537	0	0	-0.579145	0.00234399	1	8284418	8289120	expressed protein	AT3G06960.1	PDE320,TGD4	pigment defective 320
LOC_Os01g14932	0.506824	0.0166	0.0453719	0.796541	0	0	-0.289717	0.0287301	1	8367184	8375401	NAK-like ser/thr protein kinase, putative, expressed	AT4G02010.1	0	Protein kinase superfamily protein
LOC_Os01g15120	0.409969	0.061	0.117918	0.828817	0	0	-0.418848	0.0093244	1	8486472	8489700	hydrolase, alpha/beta fold family domain containing protein, expressed	AT4G02340.1	0	alpha/beta-Hydrolases superfamily protein
LOC_Os01g15260	0.412671	0.0644	0.122712	0.80245	0	0	-0.389779	0.0119096	1	8540621	8544588	dynein light chain type 1 domain containing protein, expressed	AT4G15930.1	0	Dynein light chain type 1 family protein
LOC_Os01g15290	0.0604127	0.4258	0.49447	0.819776	0	0	-0.759364	0.000187985	1	8555286	8556951	ribosomal L18p/L5e family protein, putative, expressed	AT5G27820.1	0	Ribosomal L18p/L5e family protein
LOC_Os01g15300	0.754067	0.0001	0.000679299	0.312438	0.1468	0.194217	0.441629	0.00718004	1	8560623	8569631	zinc finger helicase family protein, putative, expressed	0	0	0
LOC_Os01g15390	0	1	1	0.778131	0	0	-0.778131	0.000124769	1	8627820	8629150	expressed protein	0	0	0
LOC_Os01g15448	0.272342	0.1777	0.256271	0.924398	0	0	-0.652056	0.00111294	1	8657064	8658466	expressed protein	AT5G16950.1	0	0
LOC_Os01g15520	0.880418	0	0	0.892066	0	0	-0.011648	0.453625	1	8717853	8720898	expressed protein	AT5G64680.1	0	0
LOC_Os01g15580	0.409005	0.0605	0.117231	0.718505	0.0002	0.000906094	-0.3095	0.023969	1	8751071	8755448	disease resistance protein RGA2, putative, expressed	AT3G14470.1	0	NB-ARC domain-containing disease resistance protein
LOC_Os01g15660	0.314924	0.1327	0.207859	0.858179	0	0	-0.543255	0.00326229	1	8809361	8813097	NAD dependent epimerase/dehydratase family protein, putative, expressed	AT1G19690.1	0	NAD(P)-binding Rossmann-fold superfamily protein
LOC_Os01g15780	0.527063	0.0132	0.0380898	0.726663	0.0001	0.000489424	-0.1996	0.0659362	1	8885505	8892462	glycosyl transferase, group 1 domain containing protein, expressed	AT1G19710.1	0	UDP-Glycosyltransferase superfamily protein
LOC_Os01g15790	0.339178	0.1147	0.1868	0.79168	0	0	-0.452503	0.00693549	1	8892579	8900116	expressed protein	AT4G36440.1	0	0
LOC_Os01g15979	0.491142	0.0224	0.0567128	0.766044	0.0001	0.000489424	-0.274902	0.0328292	1	8988867	8992581	gb protein, putative, expressed	AT5G18250.1	0	0
LOC_Os01g16000	0.55818	0.0083	0.02665	0.758859	0	0	-0.200678	0.0652558	1	9004101	9008071	CRAL/TRIO domain containing protein, expressed	AT1G22180.2	0	Sec14p-like phosphatidylinositol transfer family protein
LOC_Os01g16060	0.789057	0	0	0.825814	0	0	-0.0367567	0.354168	1	9041580	9046087	expressed protein	0	0	0
LOC_Os01g16124	0.736451	0	0	0.922112	0	0	-0.185661	0.0754453	1	9095172	9099512	retrotransposon protein, putative, unclassified, expressed	0	0	0
LOC_Os01g16130	0.759358	0.0001	0.000679299	0.889924	0	0	-0.130566	0.131109	1	9100034	9102721	retrotransposon protein, putative, unclassified, expressed	0	0	0
LOC_Os01g16210	0.813887	0	0	0.871295	0	0	-0.057408	0.284483	1	9173107	9175991	uncharacterized Cys-rich domain containing protein, putative, expressed	AT2G40935.2	0	PLAC8 family protein
LOC_Os01g16260	0.917637	0	0	0.900261	0	0	0.0173757	0.422569	1	9203963	9211788	major facilitator superfamily antiporter, putative, expressed	AT3G43790.1	ZIFL2	zinc induced facilitator-like 2
LOC_Os01g16340	0	1	1	0.762786	0.0001	0.000489424	-0.762786	0.000173013	1	9264978	9268482	expressed protein	AT2G26840.1	0	0
LOC_Os01g16400	0.429247	0.0498	0.101768	0.735046	0	0	-0.305799	0.0247492	1	9314159	9318060	NB-ARC domain containing protein, expressed	AT3G07040.1	RPM1,RPS3	NB-ARC domain-containing disease resistance protein
LOC_Os01g16430	0.535937	0.0122	0.0358289	0.776258	0	0	-0.240321	0.0451314	1	9325545	9329334	cysteine proteinase inhibitor precursor protein, putative, expressed	AT3G12490.2	ATCYS6,ATCYSB,CYSB	cystatin B
LOC_Os01g16600	0.827907	0	0	0.72643	0.0002	0.000906094	0.101476	0.172066	1	9424556	9429196	expressed protein	AT5G13500.1	0	0
LOC_Os01g16640	0.204108	0.2586	0.337813	0.730986	0	0	-0.526879	0.00372976	1	9441829	9444010	split hand/foot malformation type 1, putative, expressed	AT1G64750.1	ATDSS1(I),DSS1(I)	deletion of SUV3 suppressor 1(I)
LOC_Os01g16660	0.450588	0.039	0.0855164	0.763029	0	0	-0.31244	0.0233817	1	9447788	9450787	transposon protein, putative, unclassified, expressed	0	0	0
LOC_Os01g16750	0.67193	0.0009	0.00452093	0.815084	0	0	-0.143153	0.11531	1	9512985	9515102	flavin monooxygenase, putative, expressed	AT1G48910.1	YUC10	Flavin-containing monooxygenase family protein
LOC_Os01g16960	0.451353	0.0393	0.0859581	0.758634	0.0001	0.000489424	-0.307281	0.0244547	1	9694027	9699817	pyruvate kinase, putative, expressed	AT5G56350.1	0	Pyruvate kinase family protein
LOC_Os01g17070	0.602673	0.004	0.015084	0.881557	0	0	-0.278884	0.0316697	1	9816783	9822736	OsDegp1 - Putative Deg protease homologue, expressed	AT5G27660.1	0	Trypsin family protein with PDZ domain
LOC_Os01g17214	0.276775	0.1632	0.241456	0.849475	0	0	-0.5727	0.00250536	1	9889548	9902738	major facilitator superfamily antiporter, putative, expressed	AT3G43790.1	ZIFL2	zinc induced facilitator-like 2
LOC_Os01g17320	0.412327	0.0631	0.120895	0.827375	0	0	-0.415048	0.0096488	1	9962629	9966966	PPR repeat domain containing protein, putative, expressed	AT1G80270.1	PPR596	PENTATRICOPEPTIDE REPEAT 596
LOC_Os01g18120	0.467498	0.0325	0.0749149	0.839432	0	0	-0.371934	0.0139026	1	10148777	10152520	cinnamoyl CoA reductase, putative, expressed	AT1G15950.1	ATCCR1,CCR1,IRX4	cinnamoyl coa reductase 1
LOC_Os01g18230	0.418668	0.0581	0.113816	0.935837	0	0	-0.517169	0.0040708	1	10211391	10212188	FAD-linked oxidoreductase protein, putative, expressed	AT5G44410.1	0	FAD-binding Berberine family protein
LOC_Os01g18280	0.878052	0	0	0.476602	0.0324	0.0589812	0.40145	0.0100497	1	10262946	10267962	SNF7 domain containing protein, putative, expressed	AT3G62080.2	0	SNF7 family protein
LOC_Os01g18400	0.500524	0.0245	0.0606747	0.702697	0.0002	0.000906094	-0.202173	0.0642993	1	10342025	10343570	CHIT10 - Chitinase family protein precursor, expressed	AT1G02360.1	0	Chitinase family protein
LOC_Os01g18450	0.435056	0.0455	0.0953788	0.731851	0	0	-0.296794	0.0269285	1	10370062	10370403	expressed protein	AT3G17580.1	0	0
LOC_Os01g18860	0.810443	0	0	0.347913	0.1145	0.159438	0.462529	0.00592902	1	10657463	10659756	S-adenosylmethionine synthetase, putative, expressed	AT1G02500.1	AtSAM1,MAT1,SAM-1,SAM1	S-adenosylmethionine synthetase 1
LOC_Os01g18930	0.778326	0	0	0.202832	0.2537	0.302484	0.575494	0.00218096	1	10701626	10703130	peroxidase precursor, putative, expressed	AT4G36430.1	0	Peroxidase superfamily protein
LOC_Os01g19270	0.645668	0.0011	0.00533758	0.744697	0	0	-0.0990293	0.18255	1	10895602	10897796	expressed protein	0	0	0
LOC_Os01g19320	0.78361	0	0	0.857875	0	0	-0.074265	0.237261	1	10931624	10933061	expressed protein	0	0	0
LOC_Os01g19410	0.697683	0.0003	0.0017789	0.812639	0	0	-0.114957	0.154396	1	10980739	10983343	expressed protein	AT3G17120.1	0	0
LOC_Os01g19440	0.739761	0	0	0.706314	0	0	0.0334473	0.359187	1	10997593	10999294	pectinesterase, putative, expressed	AT3G24130.1	0	Pectin lyase-like superfamily protein
LOC_Os01g19750	0.869101	0	0	0.568389	0.0084	0.0201024	0.300712	0.0244863	1	11208573	11209819	glycosyl hydrolase, putative, expressed	AT5G24090.1	ATCHIA,CHIA	chitinase A
LOC_Os01g19850	0.720419	0	0	0.254892	0.1919	0.240578	0.465527	0.00576266	1	11254144	11261684	amino acid permease family protein, putative, expressed	AT1G30450.1	ATCCC1,CCC1,HAP5	cation-chloride co-transporter 1
LOC_Os01g19970	0.756575	0	0	0.496726	0.0224	0.043972	0.259849	0.0354643	1	11350507	11356863	MYB family transcription factor, putative, expressed	AT2G47460.1	ATMYB12,MYB12,PFG1	myb domain protein 12
LOC_Os01g20120	0.472504	0.0314	0.0729727	0.709472	0.0001	0.000489424	-0.236968	0.0465954	1	11426336	11430967	expressed protein	AT1G15030.1	0	Protein of unknown function (DUF789)
LOC_Os01g20160	0.192582	0.2728	0.351622	0.750217	0	0	-0.557635	0.00285804	1	11458955	11463442	OsHKT1;5 - Na+ transporter, expressed	AT4G10310.1	ATHKT1,HKT1	high-affinity K+ transporter 1
LOC_Os01g20880	0.671791	0.0008	0.00410314	0.914787	0	0	-0.242997	0.0440168	1	11655138	11659895	OsWAK3 - OsWAK receptor-like cytoplasmic kinase OsWAK-RLCK, expressed	AT1G11300.1	0	protein serine/threonine kinases;protein kinases;ATP binding;sugar binding;kinases;carbohydrate binding
LOC_Os01g20890	0.498393	0.0238	0.0594083	0.880444	0	0	-0.382051	0.0127813	1	11662723	11666347	expressed protein	0	0	0
LOC_Os01g20980	0.790175	0	0	0.163272	0.3077	0.35469	0.626903	0.00133253	1	11715165	11717784	pectinesterase, putative, expressed	AT4G02330.1	ATPMEPCRB	Plant invertase/pectin methylesterase inhibitor superfamily
LOC_Os01g21170	0.816191	0	0	0.427443	0.0526	0.0863841	0.388748	0.0111327	1	11810685	11811951	expressed protein	0	0	0
LOC_Os01g21320	0.799329	0	0	0.0526538	0.438	0.477506	0.746675	0.000239556	1	11906864	11910916	NAD dependent epimerase/dehydratase family domain containing protein, expressed	AT2G47650.1	UXS4	UDP-xylose synthase 4
LOC_Os01g21520	0.773387	0	0	0.486577	0.0281	0.0527369	0.286811	0.0277453	1	12031970	12032254	esterase/lipase/thioesterase family protein, putative, expressed	AT5G19290.1	0	alpha/beta-Hydrolases superfamily protein
LOC_Os01g21560	0.80615	0	0	0.0922927	0.3879	0.430567	0.713857	0.000432532	1	12067684	12069113	esterase/lipase/thioesterase family protein, putative, expressed	AT5G19290.1	0	alpha/beta-Hydrolases superfamily protein
LOC_Os01g21620	0.821667	0	0	0.719469	0	0	0.102198	0.170694	1	12112984	12113844	expressed protein	AT1G04220.1	KCS2	3-ketoacyl-CoA synthase 2
LOC_Os01g21630	0.75117	0	0	0.68214	0.0003	0.00128786	0.0690302	0.245088	1	12117107	12123195	pectinacetylesterase domain containing protein, expressed	AT2G46930.1	0	Pectinacetylesterase family protein
LOC_Os01g21990	0.4944	0.0264	0.0641814	0.748436	0	0	-0.254036	0.0397763	1	12344460	12351233	CRS2-associated factor 2, chloroplast precursor, putative, expressed	AT1G23400.1	ATCAF2,CAF2	RNA-binding CRS1 / YhbY (CRM) domain-containing protein
LOC_Os01g22000	0.542654	0.0112	0.0335216	0.811829	0	0	-0.269176	0.0345677	1	12351454	12353063	expressed protein	0	0	0
LOC_Os01g22070	0	1	1	0.791662	0	0	-0.791662	7.48614e-05	1	12394022	12397207	transposon protein, putative, Mutator sub-class, expressed	0	0	0
LOC_Os01g22090	0.39739	0.0715	0.131992	0.835023	0	0	-0.437633	0.00790037	1	12403525	12408003	expressed protein	0	0	0
LOC_Os01g22336	0.405568	0.0625	0.12004	0.851641	0	0	-0.446073	0.00731479	1	12551333	12557013	peroxidase precursor, putative, expressed	AT2G18150.1	0	Peroxidase superfamily protein
LOC_Os01g22430	0.819653	0	0	0.88297	0	0	-0.0633167	0.266954	1	12615648	12617245	OsFBDUF3 - F-box and DUF domain containing protein, expressed	AT5G25290.1	0	F-box family protein with a domain of unknown function (DUF295)
LOC_Os01g22440	0.74676	0	0	0.069035	0.4164	0.457455	0.677725	0.000703697	1	12621246	12621704	expressed protein	0	0	0
LOC_Os01g22450	0.712431	0.0001	0.000679299	0.757764	0	0	-0.0453327	0.323782	1	12628026	12629938	expressed protein	0	0	0
LOC_Os01g22480	0.530063	0.0166	0.0453719	0.822562	0	0	-0.292499	0.0279948	1	12636380	12640675	OsFBDUF4 - F-box and DUF domain containing protein, expressed	AT2G17030.1	0	F-box family protein with a domain of unknown function (DUF295)
LOC_Os01g22560	0.809599	0	0	0.478466	0.0293	0.054475	0.331133	0.0186089	1	12677086	12678141	glycerol-3-phosphate acyltransferase 1, putative, expressed	AT4G01950.1	ATGPAT3,GPAT3	glycerol-3-phosphate acyltransferase 3
LOC_Os01g22630	0.796874	0	0	0.901981	0	0	-0.105106	0.171145	1	12725141	12731526	ECT protein, putative, expressed	AT1G48110.1	ECT7	evolutionarily conserved C-terminal region 7
LOC_Os01g22660	0.771892	0	0	0.509372	0.0182	0.0374182	0.26252	0.0345926	1	12742056	12746046	GDSL-like lipase/acylhydrolase, putative, expressed	AT1G56670.1	0	GDSL-like Lipase/Acylhydrolase superfamily protein
LOC_Os01g22710	0.523496	0.0172	0.0466519	0.826497	0	0	-0.303	0.0254213	1	12758518	12760143	organic cation transporter-related, putative, expressed	AT1G79360.1	2-Oct,ATOCT2,OCT2	organic cation/carnitine transporter 2
LOC_Os01g22954	0.572746	0.0068	0.0228294	0.727273	0.0002	0.000906094	-0.154526	0.102786	1	12896174	12915380	serine carboxypeptidase, putative, expressed	AT3G17180.1	scpl33	serine carboxypeptidase-like 33
LOC_Os01g23630	0.493431	0.0252	0.0620221	0.74426	0.0001	0.000489424	-0.250829	0.0409475	1	13291338	13294467	transcription initiation factor IID, 18kD subunit family protein, expressed	AT1G02680.1	TAF13	TBP-associated factor 13
LOC_Os01g23850	0.703378	0.0004	0.00227775	0.934182	0	0	-0.230804	0.0493403	1	13422753	13424642	transposon protein, putative, CACTA, En/Spm sub-class, expressed	0	0	0
LOC_Os01g23870	0.738598	0.0002	0.00125207	0.881199	0	0	-0.142601	0.115997	1	13436891	13438586	expressed protein	0	0	0
LOC_Os01g23910	0.816426	0	0	0.91966	0	0	-0.103234	0.174507	1	13454908	13455887	expressed protein	0	0	0
LOC_Os01g24010	0.462995	0.037	0.0823574	0.740517	0	0	-0.277522	0.032059	1	13517518	13528480	pleiotropic drug resistance protein, putative, expressed	AT1G15520.1	ABCG40,ATABCG40,ATPDR12,PDR12	pleiotropic drug resistance 12
LOC_Os01g24060	0.340584	0.1163	0.188634	0.73764	0.0002	0.000906094	-0.397055	0.011181	1	13560832	13566873	importin subunit alpha, putative, expressed	AT3G06720.1	AIMP ALPHA,AT-IMP,ATKAP ALPHA,IMPA-1,IMPA1	importin alpha isoform 1
LOC_Os01g24070	0.70619	0.0003	0.0017789	0.836667	0	0	-0.130477	0.131192	1	13570607	13573322	GATA zinc finger domain containing protein, expressed	AT5G26930.1	GATA23	GATA transcription factor 23
LOC_Os01g24090	0.754434	0	0	0.88867	0	0	-0.134236	0.126306	1	13582036	13584917	TPR repeat, putative, expressed	AT3G05625.1	0	Tetratricopeptide repeat (TPR)-like superfamily protein
LOC_Os01g24420	0.721309	0	0	0.924118	0	0	-0.202809	0.06389	1	13765231	13772186	expressed protein	0	0	0
LOC_Os01g24430	0.609371	0.0032	0.0125885	0.91357	0	0	-0.304199	0.0251335	1	13775186	13776654	expressed protein	0	0	0
LOC_Os01g24440	0.230016	0.2239	0.303826	0.766751	0	0	-0.536735	0.00345194	1	13778572	13779786	glycine-rich protein, putative, expressed	AT3G06780.1	0	glycine-rich protein
LOC_Os01g24710	0.660161	0.0018	0.00796701	0.886491	0	0	-0.226331	0.0514032	1	13903153	13904715	jacalin-like lectin domain containing protein, expressed	AT1G73040.1	0	Mannose-binding lectin superfamily protein
LOC_Os01g24764	0.814622	0	0	0.772617	0	0	0.0420055	0.328089	1	13934495	13935854	expressed protein	0	0	0
LOC_Os01g24780	0.869994	0	0	0.67683	0.0004	0.00165059	0.193164	0.0671972	1	13941318	13944691	cytochrome P450, putative, expressed	AT2G46950.1	CYP709B2	cytochrome P450, family 709, subfamily B, polypeptide 2
LOC_Os01g24790	0.853927	0	0	0.650514	0.002	0.00633026	0.203414	0.0607508	1	13957512	13959245	transferase family protein, putative, expressed	AT5G17540.1	0	HXXXD-type acyl-transferase family protein
LOC_Os01g24820	0.532258	0.0137	0.0392281	0.854349	0	0	-0.322091	0.0213488	1	13979885	13983744	NB-ARC domain containing protein, expressed	AT1G58390.1	0	Disease resistance protein (CC-NBS-LRR class) family
LOC_Os01g24920	0.44767	0.0442	0.0935444	0.733458	0	0	-0.285789	0.0297699	1	14031364	14038788	poly synthetase 2-B, putative, expressed	AT4G02390.1	APP,ATPARP1,PARP1,PP	poly(ADP-ribose) polymerase
LOC_Os01g24980	0.725577	0.0001	0.000679299	0.870369	0	0	-0.144792	0.113482	1	14077629	14080716	naringenin,2-oxoglutarate 3-dioxygenase, putative, expressed	AT1G17010.1	0	2-oxoglutarate (2OG) and Fe(II)-dependent oxygenase superfamily protein
LOC_Os01g25189	0.594724	0.0038	0.0144621	0.906495	0	0	-0.311771	0.0235181	1	14224896	14233656	delta14-sterol reductase, putative, expressed	AT3G52940.1	ELL1,FK,HYD2	Ergosterol biosynthesis ERG4/ERG24 family
LOC_Os01g25240	0.838647	0	0	0.772473	0	0	0.0661746	0.252722	1	14252929	14257384	expressed protein	AT5G11010.2	0	Pre-mRNA cleavage complex II protein family
LOC_Os01g25270	0.478107	0.0329	0.0755604	0.913583	0	0	-0.435476	0.00801183	1	14264078	14267208	pentatricopeptide repeat protein PPR986-12, putative, expressed	AT3G57430.1	OTP84	Tetratricopeptide repeat (TPR)-like superfamily protein
LOC_Os01g25320	0.368418	0.0892	0.155239	0.734579	0.0001	0.000489424	-0.366161	0.014568	1	14292067	14303222	auxilin, putative, expressed	AT4G12770.1	0	Chaperone DnaJ-domain superfamily protein
LOC_Os01g25500	0.728405	0	0	0.620136	0.0036	0.0102037	0.108269	0.159837	1	14453690	14454560	sterol carrier protein-2, putative, expressed	AT5G42890.1	ATSCP2,SCP2	sterol carrier protein 2
LOC_Os01g25530	0.472606	0.0334	0.0764532	0.787045	0	0	-0.314439	0.0229342	1	14471242	14476738	pentatricopeptide repeat protein PPR986-12, putative, expressed	AT4G21300.1	0	Tetratricopeptide repeat (TPR)-like superfamily protein
LOC_Os01g25679	0.847944	0	0	0.35689	0.1035	0.147397	0.491054	0.00465305	1	14555698	14559975	retrotransposon protein, putative, Ty3-gypsy subclass, expressed	0	0	0
LOC_Os01g25710	0.911218	0	0	0.891034	0	0	0.0201837	0.411162	1	14571837	14581150	transposon protein, putative, CACTA, En/Spm sub-class, expressed	0	0	0
LOC_Os01g25740	0.160931	0.3062	0.383405	0.869189	0	0	-0.708259	0.000495749	1	14587007	14591754	powdery mildew resistance protein PM3F, putative, expressed	AT3G14460.1	0	LRR and NB-ARC domains-containing disease resistance protein
LOC_Os01g25760	0.33659	0.1145	0.186569	0.951711	0	0	-0.615121	0.00165194	1	14597790	14602976	powdery mildew resistance protein PM3F, putative, expressed	AT3G14460.1	0	LRR and NB-ARC domains-containing disease resistance protein
LOC_Os01g25810	0.584463	0.0069	0.0230968	0.820284	0	0	-0.235821	0.0471194	1	14612547	14617122	powdery mildew resistance protein PM3A, putative, expressed	AT3G14460.1	0	LRR and NB-ARC domains-containing disease resistance protein
LOC_Os01g25920	0.471157	0.0348	0.0786495	0.867871	0	0	-0.396714	0.0112142	1	14702305	14705998	expressed protein	0	0	0
LOC_Os01g26020	0.0664487	0.4173	0.486743	0.794243	0	0	-0.727794	0.000357671	1	14752089	14754630	expressed protein	AT5G58920.1	0	0
LOC_Os01g26070	0.657036	0.0011	0.00533758	0.868523	0	0	-0.211487	0.0588743	1	14769271	14769883	expressed protein	0	0	0
LOC_Os01g26130	0.438618	0.0449	0.0945669	0.817064	0	0	-0.378446	0.0131939	1	14799300	14801932	expressed protein	0	0	0
LOC_Os01g26160	0	0.5009	0.540018	0.763693	0	0	-0.763693	0.000171349	1	14809676	14822130	exportin 1, putative, expressed	AT3G05040.1	HST,HST1	ARM repeat superfamily protein
LOC_Os01g26174	0.398907	0.0695	0.129428	0.881851	0	0	-0.482944	0.00537006	1	14825144	14828267	OsWAK5 - OsWAK receptor-like protein kinase, expressed	AT1G21230.1	WAK5	wall associated kinase 5
LOC_Os01g26240	0.830228	0	0	0.946401	0	0	-0.116173	0.152494	1	14871573	14878509	retrotransposon protein, putative, Ty1-copia subclass, expressed	0	0	0
LOC_Os01g26280	0.854174	0	0	0.937081	0	0	-0.0829071	0.216183	1	14896685	14899178	OsWAK8 - OsWAK receptor-like protein kinase, expressed	AT1G21230.1	WAK5	wall associated kinase 5
LOC_Os01g26370	0.53354	0.0133	0.0383053	0.779497	0	0	-0.245957	0.0428806	1	14955700	14959369	expressed protein	0	0	0
LOC_Os01g26970	0.730195	0.0001	0.000679299	0.68731	0.0005	0.00199323	0.042885	0.325073	1	15019806	15023931	expressed protein	AT2G39080.1	0	NAD(P)-binding Rossmann-fold superfamily protein
LOC_Os01g27120	0.490825	0.024	0.0597694	0.768078	0	0	-0.277253	0.0321338	1	15118693	15119756	expressed protein	AT4G18425.1	0	Protein of unknown function (DUF679)
LOC_Os01g27230	0.896109	0	0	0.794924	0	0	0.101185	0.172585	1	15185076	15188301	12-oxophytodienoate reductase, putative, expressed	AT1G76690.1	ATOPR2,OPR2	12-oxophytodienoate reductase 2
LOC_Os01g27260	0.500534	0.0206	0.053286	0.75425	0	0	-0.253716	0.0398861	1	15216813	15217959	glutathione S-transferase, putative, expressed	AT3G62760.1	ATGSTF13	Glutathione S-transferase family protein
LOC_Os01g27360	0.569361	0.0071	0.0235956	0.95008	0	0	-0.380718	0.0129194	1	15281130	15283073	glutathione S-transferase, putative, expressed	AT3G62760.1	ATGSTF13	Glutathione S-transferase family protein
LOC_Os01g27590	0.855093	0	0	0	1	1	0.855093	1.49723e-05	1	15389732	15392073	transposon protein, putative, Pong sub-class, expressed	0	0	0
LOC_Os01g27720	0.278251	0.1682	0.246537	0.698848	0.0002	0.000906094	-0.420597	0.00917468	1	15453620	15457813	E3 ubiquitin-protein ligase MGRN1, putative, expressed	AT3G53410.1	0	RING/U-box superfamily protein
LOC_Os01g27770	0.443618	0.0412	0.0889131	0.855773	0	0	-0.412154	0.00988503	1	15503196	15511672	expressed protein	AT3G06350.1	EMB3004,MEE32	dehydroquinate dehydratase, putative / shikimate dehydrogenase, putative
LOC_Os01g27890	0.891445	0	0	0.838818	0	0	0.0526273	0.293232	1	15581786	15583686	cytochrome P450, putative, expressed	AT3G26230.1	CYP71B24	cytochrome P450, family 71, subfamily B, polypeptide 24
LOC_Os01g28030	0.943354	0	0	0.90032	0	0	0.0430338	0.324617	1	15672566	15676615	peroxidase precursor, putative, expressed	AT5G15180.1	0	Peroxidase superfamily protein
LOC_Os01g28134	0.804042	0	0	0.885765	0	0	-0.0817237	0.218993	1	15760468	15763180	expressed protein	0	0	0
LOC_Os01g28150	0.621408	0.0029	0.011622	0.876464	0	0	-0.255056	0.0393921	1	15777301	15780996	OsFBX6 - F-box domain containing protein, expressed	AT5G49610.1	0	F-box family protein
LOC_Os01g28300	0	1	1	0.903688	0	0	-0.903688	1.66359e-06	1	15850967	15854629	OsFBX7 - F-box domain containing protein, expressed	AT5G07610.1	0	F-box family protein
LOC_Os01g28450	0.502552	0.0231	0.0580637	0.840131	0	0	-0.337579	0.0186571	1	15934491	15935319	SCP-like extracellular protein, expressed	AT2G14610.1	ATPR1,PR 1,PR1	pathogenesis-related gene 1
LOC_Os01g28500	0.703919	0.0003	0.0017789	0.867671	0	0	-0.163753	0.0936333	1	15958735	15959500	SCP-like extracellular protein, expressed	AT2G14610.1	ATPR1,PR 1,PR1	pathogenesis-related gene 1
LOC_Os01g28540	0.212075	0.2406	0.320975	0.749129	0	0	-0.537054	0.00344529	1	15975324	15980624	stress regulated protein, putative, expressed	AT5G27290.1	0	0
LOC_Os01g28580	0.85868	0	0	0.839818	0	0	0.0188623	0.416552	1	15992759	15996844	expressed protein	0	0	0
LOC_Os01g28690	0.708863	0.0002	0.00125207	0.930691	0	0	-0.221828	0.0536091	1	16061947	16067662	nucleoporin autopeptidase domain containing protein, expressed	AT1G10390.1	0	Nucleoporin autopeptidase
LOC_Os01g28710	0.868264	0	0	0.579131	0.0136	0.0296348	0.289132	0.0271813	1	16079293	16080059	expressed protein	0	0	0
LOC_Os01g29104	0.16376	0.2976	0.37554	0.747739	0	0	-0.583979	0.00222754	1	16296106	16300182	expressed protein	0	0	0
LOC_Os01g29390	0.810608	0	0	0.901909	0	0	-0.0913011	0.198042	1	16468658	16478543	expressed protein	AT1G14800.1	0	Nucleic acid-binding, OB-fold-like protein
LOC_Os01g29409	0.414386	0.0625	0.12004	0.753579	0	0	-0.339193	0.0184159	1	16480363	16494335	tRNA methyltransferase, putative, expressed	AT4G27340.1	0	Met-10+ like family protein
LOC_Os01g29507	0.473375	0.0327	0.0752306	0.89188	0	0	-0.418505	0.00935601	1	16540178	16545913	retrotransposon, putative, centromere-specific, expressed	0	0	0
LOC_Os01g29804	0.677796	0.0008	0.00410314	0.895099	0	0	-0.217303	0.0557484	1	16693961	16700745	expressed protein	0	0	0
LOC_Os01g29820	0.461888	0.0361	0.0809261	0.800363	0	0	-0.338475	0.0185057	1	16706250	16709605	expressed protein	0	0	0
LOC_Os01g31494	0.80555	0	0	0.815173	0	0	-0.00962241	0.462229	1	17226661	17228698	expressed protein	0	0	0
LOC_Os01g31570	0.55647	0.0079	0.0256416	0.725576	0.0001	0.000489424	-0.169107	0.0887207	1	17262173	17262493	expressed protein	0	0	0
LOC_Os01g31580	0	0.4984	0.540018	0.760012	0	0	-0.760012	0.000186322	1	17266159	17274840	BZIP protein, putative, expressed	AT1G52320.2	0	0
LOC_Os01g31810	0.473274	0.0304	0.0712328	0.808198	0	0	-0.334924	0.0191396	1	17422800	17429393	RNA recognition motif containing protein, putative, expressed	AT3G46020.1	0	RNA-binding (RRM/RBD/RNP motifs) family protein
LOC_Os01g31870	0.62544	0.0021	0.00901334	0.767989	0.0001	0.000489424	-0.142549	0.116053	1	17457002	17465049	natural resistance-associated macrophage protein, putative, expressed	AT1G80830.1	ATNRAMP1,NRAMP1,PMIT1	natural resistance-associated macrophage protein 1
LOC_Os01g31890	0.497125	0.0256	0.062741	0.776935	0	0	-0.27981	0.0313969	1	17470274	17471520	transposon protein, putative, unclassified, expressed	0	0	0
LOC_Os01g31920	0.802621	0	0	0.585203	0.0057	0.0147442	0.217418	0.0531616	1	17482326	17486091	expressed protein	0	0	0
LOC_Os01g32259	0.463893	0.0342	0.0777273	0.739478	0.0001	0.000489424	-0.275585	0.0326279	1	17681433	17683094	expressed protein	0	0	0
LOC_Os01g32280	0.457905	0.0382	0.0843577	0.890484	0	0	-0.432579	0.00823808	1	17697080	17706376	transmembrane protein, putative, expressed	AT5G19930.1	0	Protein of unknown function DUF92, transmembrane
LOC_Os01g32439	0.710839	0.0001	0.000679299	0.941893	0	0	-0.231054	0.0492155	1	17792209	17794532	expressed protein	0	0	0
LOC_Os01g32460	0.418159	0.0564	0.111264	0.90067	0	0	-0.48251	0.00539335	1	17798261	17799032	expressed protein	0	0	0
LOC_Os01g32610	0.577115	0.0068	0.0228294	0.838413	0	0	-0.261298	0.0371961	1	17881781	17885487	expressed protein	0	0	0
LOC_Os01g32720	0.0696729	0.4132	0.483153	0.787566	0	0	-0.717893	0.000414233	1	17935889	17947080	expressed protein	AT5G55390.1	EDM2	ENHANCED DOWNY MILDEW 2
LOC_Os01g32780	0.76505	0	0	0.229676	0.2206	0.269772	0.535374	0.00310592	1	17990828	17993764	universal stress protein domain containing protein, putative, expressed	AT1G68300.1	0	Adenine nucleotide alpha hydrolases-like superfamily protein
LOC_Os01g32830	0.542424	0.0113	0.0337319	0.714746	0	0	-0.172322	0.0858677	1	18013675	18017027	expressed protein	AT1G32080.1	0	membrane protein, putative
LOC_Os01g32840	0.321756	0.1258	0.199588	0.781651	0	0	-0.459896	0.00650462	1	18022008	18024750	expressed protein	0	0	0
LOC_Os01g32864	0.478599	0.0261	0.0636294	0.781581	0	0	-0.302982	0.0254246	1	18033722	18036566	retrotransposon protein, putative, unclassified, expressed	0	0	0
LOC_Os01g32870	3.87765e-14	0.4979	0.540018	0.748157	0	0	-0.748157	0.000242884	1	18041759	18050240	heat shock protein DnaJ, putative, expressed	AT1G68370.1	ARG1	Chaperone DnaJ-domain superfamily protein
LOC_Os01g33060	0.415924	0.0572	0.112373	0.712962	0.0002	0.000906094	-0.297038	0.0268669	1	18163746	18173603	HEAT repeat family protein, putative, expressed	AT5G16210.1	0	HEAT repeat-containing protein
LOC_Os01g33110	0.400515	0.0687	0.128465	0.745004	0.0001	0.000489424	-0.344489	0.0176074	1	18229321	18233091	receptor-like protein kinase 5 precursor, putative, expressed	AT4G08850.1	0	Leucine-rich repeat receptor-like protein kinase family protein
LOC_Os01g33204	0.398983	0.0711	0.131489	0.85937	0	0	-0.460387	0.00648133	1	18284604	18288878	retrotransposon protein, putative, unclassified, expressed	0	0	0
LOC_Os01g33230	0.569063	0.0079	0.0256416	0.69935	0.0001	0.000489424	-0.130287	0.131433	1	18298135	18303981	UDP-N-acetylglucosamine--N-acetylmuramyl-pyrophosphor yl-undecaprenol N-acetylglucosamine transferase, putative, expressed	AT1G73740.1	0	UDP-Glycosyltransferase superfamily protein
LOC_Os01g33420	0.553269	0.0106	0.0321244	0.806427	0	0	-0.253159	0.0401024	1	18394242	18401699	glycosyl hydrolase family protein 27, putative, expressed	AT3G26380.1	0	Melibiase family protein
LOC_Os01g33450	0.50069	0.0221	0.0561288	0.776003	0	0	-0.275312	0.0327028	1	18416920	18418444	expressed protein	0	0	0
LOC_Os01g33460	0.423713	0.0527	0.105947	0.892805	0	0	-0.469092	0.00604381	1	18425445	18430767	retrotransposon protein, putative, unclassified, expressed	0	0	0
LOC_Os01g33540	0.889506	0	0	0.952949	0	0	-0.0634429	0.266578	1	18459261	18463345	transposon protein, putative, unclassified, expressed	0	0	0
LOC_Os01g33684	0.907169	0	0	0.967436	0	0	-0.0602676	0.275964	1	18531902	18540820	disease resistance RPP13-like protein 1, putative, expressed	AT3G14470.1	0	NB-ARC domain-containing disease resistance protein
LOC_Os01g33710	0.784496	0.0001	0.000679299	0.842233	0	0	-0.0577373	0.283518	1	18555703	18556813	expressed protein	0	0	0
LOC_Os01g33720	0.832225	0	0	0.748578	0	0	0.0836476	0.208516	1	18559025	18559598	hypothetical protein	0	0	0
LOC_Os01g33762	0.780423	0	0	0.715049	0.0001	0.000489424	0.0653745	0.254805	1	18585545	18587695	expressed protein	0	0	0
LOC_Os01g33960	0.697048	0.0001	0.000679299	0.732945	0.0001	0.000489424	-0.0358965	0.357365	1	18684016	18693589	transposon protein, putative, CACTA, En/Spm sub-class, expressed	0	0	0
LOC_Os01g34050	0.482473	0.0288	0.0684313	0.768577	0	0	-0.286104	0.0296784	1	18749285	18750480	expressed protein	0	0	0
LOC_Os01g34200	0.379074	0.0808	0.144218	0.778684	0	0	-0.39961	0.010968	1	18853567	18857379	AATF, putative, expressed	AT5G61330.1	0	rRNA processing protein-related
LOC_Os01g34390	0.0900847	0.3875	0.45962	0.751751	0	0	-0.661666	0.000984843	1	18961318	18969005	prenyltransferase, putative, expressed	AT2G44520.1	COX10	cytochrome c oxidase 10
LOC_Os01g34480	0.431447	0.0481	0.0994409	0.821487	0	0	-0.39004	0.011883	1	19009708	19012975	NAD dependent epimerase/dehydratase family protein, putative, expressed	AT5G19440.1	0	NAD(P)-binding Rossmann-fold superfamily protein
LOC_Os01g34590	0.546957	0.0114	0.0339767	0.875133	0	0	-0.328176	0.0202592	1	19073047	19073890	expressed protein	0	0	0
LOC_Os01g34610	0.492908	0.0266	0.06455	0.799936	0	0	-0.307028	0.024488	1	19079248	19082074	expressed protein	AT1G58210.1	EMB1674	kinase interacting family protein
LOC_Os01g34660	0.0752268	0.4118	0.481964	0.921218	0	0	-0.845991	1.82994e-05	1	19110908	19113315	RNAse P Rpr2/Rpp21 subunit domain containing protein, expressed	AT5G41270.1	0	0
LOC_Os01g34690	0.515238	0.0181	0.0484497	0.814995	0	0	-0.299757	0.0261865	1	19129968	19133883	expressed protein	AT1G29980.1	0	Protein of unknown function, DUF642
LOC_Os01g34700	0.160661	0.3061	0.383344	0.732216	0	0	-0.571555	0.002522	1	19135802	19139895	dienelactone hydrolase family protein, expressed	AT2G32520.1	0	alpha/beta-Hydrolases superfamily protein
LOC_Os01g34850	0.808246	0	0	0.892713	0	0	-0.084467	0.212635	1	19242042	19243853	OsHKT2;3 - Na+ transporter, expressed	AT4G10310.1	ATHKT1,HKT1	high-affinity K+ transporter 1
LOC_Os01g34860	0.659157	0.0011	0.00533758	0.766277	0	0	-0.10712	0.167651	1	19245153	19248201	expressed protein	AT2G35330.1	0	RING/U-box superfamily protein
LOC_Os01g34970	0.422002	0.055	0.109359	0.737952	0	0	-0.31595	0.0225848	1	19352055	19359549	MDR-like ABC transporter, putative, expressed	AT1G02520.1	PGP11	P-glycoprotein 11
LOC_Os01g35030	0.87473	0	0	0.868097	0	0	0.00663325	0.467837	1	19378169	19387198	MDR-like ABC transporter, putative, expressed	AT1G02520.1	PGP11	P-glycoprotein 11
LOC_Os01g35050	0.815141	0	0	0.645726	0.0015	0.00499376	0.169414	0.0848828	1	19394462	19405480	early-responsive to dehydration protein-related, putative, expressed	AT4G22120.1	0	ERD (early-responsive to dehydration stress) family protein
LOC_Os01g35160	0.667077	0.0009	0.00452093	0.82212	0	0	-0.155043	0.102246	1	19454154	19458314	TKL_IRAK_DUF26-lh.4 - DUF26 kinases have homology to DUF26 containing loci, expressed	AT4G05200.1	CRK25	cysteine-rich RLK (RECEPTOR-like protein kinase) 25
LOC_Os01g35330	0.884661	0	0	0.876414	0	0	0.00824647	0.461183	1	19549153	19550352	circumsporozoite protein precursor, putative, expressed	0	0	0
LOC_Os01g35580	0.208469	0.2425	0.322826	0.84274	0	0	-0.634271	0.00135749	1	19681825	19686311	expressed protein	0	0	0
LOC_Os01g35590	0.335436	0.1138	0.185668	0.83095	0	0	-0.495515	0.00486266	1	19689459	19692954	expressed protein	0	0	0
LOC_Os01g35789	0.420708	0.0546	0.108716	0.825799	0	0	-0.405091	0.0104839	1	19823676	19826681	expressed protein	0	0	0
LOC_Os01g35830	0.615982	0.0029	0.011622	0.783047	0	0	-0.167064	0.0906006	1	19845648	19848352	expressed protein	0	0	0
LOC_Os01g35910	0.571108	0.008	0.0258958	0.745244	0.0001	0.000489424	-0.174136	0.0843538	1	19874820	19875053	expressed protein	0	0	0
LOC_Os01g35930	0.381827	0.0769	0.139107	0.859735	0	0	-0.477908	0.00560296	1	19884254	19886352	retrotransposon protein, putative, unclassified, expressed	0	0	0
LOC_Os01g35990	0.751721	0	0	0.866224	0	0	-0.114503	0.155148	1	19911223	19914280	RNAse P Rpr2/Rpp21 subunit domain containing protein, expressed	AT5G41270.1	0	0
LOC_Os01g36240	0.481038	0.0293	0.0693432	0.720008	0.0001	0.000489424	-0.23897	0.0457719	1	20061961	20066530	peroxidase precursor, putative, expressed	AT5G66390.1	0	Peroxidase superfamily protein
LOC_Os01g36294	0.590987	0.0059	0.0203968	0.860569	0	0	-0.269582	0.0344429	1	20124194	20126856	cytochrome P450, putative, expressed	AT3G26320.1	CYP71B36	cytochrome P450, family 71, subfamily B, polypeptide 36
LOC_Os01g36350	0.473309	0.0343	0.0778375	0.915952	0	0	-0.442643	0.00753438	1	20153480	20156427	cytochrome P450, putative, expressed	AT3G48300.1	CYP71A23	cytochrome P450, family 71, subfamily A, polypeptide 23
LOC_Os01g36460	0.433383	0.0489	0.100545	0.695497	0.0002	0.000906094	-0.262114	0.03692	1	20240497	20242740	MYB family transcription factor, putative, expressed	AT5G26660.1	ATMYB86,MYB86	myb domain protein 86
LOC_Os01g36640	0.549131	0.0101	0.0309609	0.854111	0	0	-0.30498	0.0249571	1	20327990	20334833	disease resistance protein RPM1, putative, expressed	AT3G07040.1	RPM1,RPS3	NB-ARC domain-containing disease resistance protein
LOC_Os01g36670	0.071789	0.412	0.482123	0.863818	0	0	-0.792029	7.31978e-05	1	20351524	20364454	expressed protein	AT3G17450.1	0	hAT dimerisation domain-containing protein
LOC_Os01g36710	0.283292	0.1596	0.237478	0.815767	0	0	-0.532475	0.00355841	1	20379417	20383368	transposon protein, putative, Pong sub-class, expressed	0	0	0
LOC_Os01g36820	0.523811	0.0138	0.0394398	0.953901	0	0	-0.430089	0.0084061	1	20480000	20482782	expressed protein	0	0	0
LOC_Os01g36870	0.0302489	0.4671	0.531328	0.750904	0.0001	0.000489424	-0.720655	0.000390943	1	20535086	20538945	phox domain-containing protein, putative, expressed	AT3G48195.1	0	Phox (PX) domain-containing protein
LOC_Os01g37210	0.364642	0.0941	0.16145	0.868656	0	0	-0.504014	0.00451497	1	20783355	20785479	expressed protein	0	0	0
LOC_Os01g37260	0.488604	0.0261	0.0636294	0.893428	0	0	-0.404824	0.0105089	1	20805790	20810162	OsFBX14 - F-box domain containing protein, expressed	AT1G13570.1	0	F-box/RNI-like superfamily protein
LOC_Os01g37280	0	1	1	0.846332	0	0	-0.846332	1.66359e-05	1	20816955	20820446	expressed protein	0	0	0
LOC_Os01g37350	0.586352	0.0047	0.0171036	0.827178	0	0	-0.240826	0.0449285	1	20849734	20857251	retrotransposon protein, putative, Ty3-gypsy subclass, expressed	0	0	0
LOC_Os01g37460	0.808278	0	0	0.492993	0.0267	0.0506248	0.315285	0.0214836	1	20935789	20937446	zinc finger family protein, putative, expressed	AT3G15680.1	0	Ran BP2/NZF zinc finger-like superfamily protein
LOC_Os01g37470	0.288807	0.1661	0.244471	0.754612	0	0	-0.465805	0.00621516	1	20938332	20941357	asp/Glu racemase, putative, expressed	AT1G15410.1	0	aspartate-glutamate racemase family
LOC_Os01g37480	0.318896	0.1309	0.205622	0.701543	0.0001	0.000489424	-0.382647	0.0126965	1	20942118	20945758	expressed protein	AT5G11280.1	0	0
LOC_Os01g37820	0.525702	0.0169	0.0460199	0.813192	0	0	-0.28749	0.0292974	1	21151490	21155639	oxidoreductase/ transition metal ion binding protein, putative, expressed	AT4G29400.1	0	Protein of unknown function (DUF3531)
LOC_Os01g37832	0.569507	0.0081	0.026156	0.732542	0	0	-0.163035	0.0942821	1	21167873	21172661	thioredoxin, putative, expressed	AT2G25950.1	0	Protein of unknown function (DUF1000)
LOC_Os01g37910	0.76081	0	0	0.419557	0.0532	0.0871422	0.341254	0.0169819	1	21230393	21234929	vacuolar-processing enzyme precursor, putative, expressed	AT4G32940.1	GAMMA-VPE,GAMMAVPE	gamma vacuolar processing enzyme
LOC_Os01g37920	1.95211e-14	1	1	0.763277	0	0	-0.763277	0.000173013	1	21241628	21242888	expressed protein	0	0	0
LOC_Os01g37950	0.563085	0.008	0.0258958	0.772991	0	0	-0.209906	0.0597178	1	21261897	21262392	expressed protein	0	0	0
LOC_Os01g37980	0.480738	0.0284	0.0677364	0.769224	0.0001	0.000489424	-0.288486	0.0290429	1	21275618	21278815	vesicle transport v-SNARE protein, putative, expressed	AT1G26670.1	ATVTI12,VTI12,VTI1B	Vesicle transport v-SNARE family protein
LOC_Os01g38140	0.539575	0.0123	0.0360432	0.866818	0	0	-0.327243	0.0204288	1	21354470	21365360	retrotransposon protein, putative, unclassified, expressed	0	0	0
LOC_Os01g38180	0.793055	0	0	0.705712	0.0003	0.00128786	0.0873428	0.200392	1	21381884	21389644	peptidyl-prolyl isomerase, putative, expressed	AT5G48570.1	ATFKBP65,FKBP65,ROF2	FKBP-type peptidyl-prolyl cis-trans isomerase family protein
LOC_Os01g38190	0.687085	0.0004	0.00227775	0.813703	0	0	-0.126618	0.136609	1	21392229	21393771	plant protein of unknown function domain containing protein, expressed	AT3G50130.1	0	Plant protein of unknown function (DUF247)
LOC_Os01g38229	0.741998	0.0001	0.000679299	0.878414	0	0	-0.136415	0.123511	1	21414995	21441446	peptidyl-prolyl isomerase, putative, expressed	AT3G25230.2	ATFKBP62,FKBP62,ROF1	rotamase FKBP 1
LOC_Os01g38359	0.892445	0	0	0.897073	0	0	-0.00462748	0.483478	1	21525440	21549830	peptidyl-prolyl cis-trans isomerase, FKBP-type, putative, expressed	AT5G48570.1	ATFKBP65,FKBP65,ROF2	FKBP-type peptidyl-prolyl cis-trans isomerase family protein
LOC_Os01g38480	0.414215	0.0609	0.117775	0.801758	0	0	-0.387543	0.0121641	1	21623575	21626767	GA18326-PA, putative, expressed	AT4G32930.1	0	0
LOC_Os01g38490	0.511358	0.0178	0.0478671	0.746037	0.0001	0.000489424	-0.23468	0.0476385	1	21627154	21627998	expressed protein	AT1G07020.1	0	0
LOC_Os01g38580	0.823106	0.0001	0.000679299	0.842418	0	0	-0.0193127	0.421692	1	21665618	21669309	beta,beta-carotene 9,10-dioxygenase, putative, expressed	AT4G32810.1	ATCCD8,CCD8,MAX4	carotenoid cleavage dioxygenase 8
LOC_Os01g38680	0.862793	0	0	0.644471	0.0012	0.00414597	0.218322	0.0527141	1	21724008	21725863	transporter family protein, putative, expressed	AT1G11260.1	ATSTP1,STP1	sugar transporter 1
LOC_Os01g39060	0.501751	0.0214	0.0548361	0.780268	0.0001	0.000489424	-0.278517	0.0317762	1	21955893	21963353	expressed protein	0	0	0
LOC_Os01g39100	0	0.4929	0.540018	0.747746	0	0	-0.747746	0.000244547	1	21973687	21980482	zinc finger C-x8-C-x5-C-x3-H type family protein, expressed	AT5G56930.1	emb1789	CCCH-type zinc finger family protein
LOC_Os01g39270	0.51429	0.0158	0.0436696	0.756216	0	0	-0.241926	0.0444643	1	22088204	22091020	NAD binding domain of 6-phosphogluconate dehydrogenase containing protein, expressed	AT1G17650.1	GLYR2,GR2	glyoxylate reductase 2
LOC_Os01g39290	0.317212	0.1356	0.211061	0.696817	0.0001	0.000489424	-0.379605	0.0130492	1	22098320	22099659	harpin-induced protein 1 domain containing protein, expressed	AT5G11890.1	0	0
LOC_Os01g39310	0.464847	0.0361	0.0809261	0.786014	0	0	-0.321167	0.0215634	1	22120317	22128727	SEY1, putative, expressed	AT3G13870.1	RHD3	Root hair defective 3 GTP-binding protein (RHD3)
LOC_Os01g39680	0.710647	0.0003	0.0017789	0.874274	0	0	-0.163627	0.0937481	1	22379059	22383049	expressed protein	0	0	0
LOC_Os01g39770	0.791437	0	0	0.920521	0	0	-0.129085	0.133202	1	22427831	22430870	calcineurin B, putative, expressed	AT4G33000.1	ATCBL10,CBL10,SCABP8	calcineurin B-like protein 10
LOC_Os01g39780	0.644123	0.0014	0.00647461	0.732713	0	0	-0.0885899	0.203683	1	22436013	22438392	expressed protein	AT1G55160.2	0	0
LOC_Os01g39790	0.675018	0.0011	0.00533758	0.855176	0	0	-0.180158	0.0796276	1	22439033	22441966	esterase/lipase/thioesterase, putative, expressed	AT3G47590.1	0	alpha/beta-Hydrolases superfamily protein
LOC_Os01g39800	0.453631	0.0398	0.0866588	0.791407	0	0	-0.337776	0.0186288	1	22446210	22449792	esterase, putative, expressed	AT3G47590.1	0	alpha/beta-Hydrolases superfamily protein
LOC_Os01g39810	0.574096	0.0074	0.0243534	0.869745	0	0	-0.295649	0.0272063	1	22450498	22456233	Alg9-like mannosyltransferase protein, putative, expressed	AT5G14850.1	0	Alg9-like mannosyltransferase family
LOC_Os01g39840	0.723132	0.0001	0.000679299	0.695794	0.0008	0.00295922	0.0273382	0.382492	1	22471886	22474413	expressed protein	0	0	0
LOC_Os01g39860	0.780118	0.0001	0.000679299	0.769263	0	0	0.010855	0.450043	1	22489496	22491483	1-aminocyclopropane-1-carboxylate oxidase protein, putative, expressed	AT2G19590.1	ACO1,ATACO1	ACC oxidase 1
LOC_Os01g40000	0.594412	0.004	0.015084	0.715125	0.0001	0.000489424	-0.120713	0.145442	1	22557450	22561727	expressed protein	AT3G53440.1	0	Homeodomain-like superfamily protein
LOC_Os01g40120	0.858906	0	0	0.838096	0	0	0.0208103	0.4086	1	22632889	22637560	expressed protein	AT2G19385.1	0	zinc ion binding
LOC_Os01g40420	0.80917	0	0	0.421576	0.0566	0.0913456	0.387594	0.0112442	1	22820220	22823182	CBS domain containing membrane protein, putative, expressed	AT1G69800.2	0	Cystathionine beta-synthase (CBS) protein
LOC_Os01g40480	0.524128	0.0151	0.0422655	0.755838	0.0001	0.000489424	-0.23171	0.0489544	1	22868546	22872149	anthranilate phosphoribosyltransferase, putative, expressed	AT1G74720.1	QKY	C2 calcium/lipid-binding plant phosphoribosyltransferase family protein
LOC_Os01g40610	0.568202	0.0073	0.0241013	0.797481	0	0	-0.22928	0.050049	1	22931927	22937272	coiled-coil domain-containing protein, putative, expressed	AT1G17130.1	0	Family of unknown function (DUF572)
LOC_Os01g40640	0.918394	0	0	0	1	1	0.918394	1.66359e-06	1	22979942	22982445	S1 RNA binding domain containing protein, expressed	AT1G71720.1	0	Nucleic acid-binding proteins superfamily
LOC_Os01g40660	0.511348	0.0173	0.0468615	0.728316	0.0002	0.000906094	-0.216968	0.0559497	1	22986748	22987781	methyltransferase, putative, expressed	AT5G10830.1	0	S-adenosyl-L-methionine-dependent methyltransferases superfamily protein
LOC_Os01g40690	0.83124	0	0	0.774615	0	0	0.0566254	0.280615	1	22996030	22998507	holocarboxylase synthetase, putative, expressed	AT4G09830.1	0	Uncharacterised conserved protein UCP009193
LOC_Os01g40750	0.82863	0	0	0.80189	0	0	0.0267401	0.384751	1	23023042	23026116	expressed protein	0	0	0
LOC_Os01g40820	0.732165	0	0	0.738228	0.0001	0.000489424	-0.00606308	0.477321	1	23073579	23079781	peptidase family M41 containing protein, expressed	AT5G53170.1	FTSH11	FTSH protease 11
LOC_Os01g40860	0.731733	0	0	0.632404	0.0016	0.00525873	0.0993287	0.176027	1	23097256	23106303	aldehyde dehydrogenase, putative, expressed	AT3G24503.1	ALDH1A,ALDH2C4,REF1	aldehyde dehydrogenase 2C4
LOC_Os01g40870	0.743532	0.0001	0.000679299	0.861898	0	0	-0.118366	0.149195	1	23113645	23119715	aldehyde dehydrogenase, putative, expressed	AT3G24503.1	ALDH1A,ALDH2C4,REF1	aldehyde dehydrogenase 2C4
LOC_Os01g41120	0.845003	0	0	0.491541	0.0245	0.0472878	0.353462	0.0151752	1	23285238	23287337	retrotransposon protein, putative, Ty3-gypsy subclass, expressed	0	0	0
LOC_Os01g41160	0.801983	0	0	0.858015	0	0	-0.0560314	0.288641	1	23300866	23302958	FAD dependent oxidoreductase domain containing protein, expressed	AT5G67290.1	0	FAD-dependent oxidoreductase family protein
LOC_Os01g41240	0.697982	0.0001	0.000679299	0.242796	0.2089	0.258207	0.455186	0.0063732	1	23343306	23345461	hydrolase, alpha/beta fold family domain containing protein, expressed	AT3G24420.1	0	alpha/beta-Hydrolases superfamily protein
LOC_Os01g41420	0.34718	0.1077	0.178203	0.710584	0.0001	0.000489424	-0.363404	0.0148974	1	23447260	23450935	transmembrane amino acid transporter protein, putative, expressed	AT5G15240.1	0	Transmembrane amino acid transporter family protein
LOC_Os01g41530	0.742379	0.0001	0.000679299	0.456534	0.0372	0.0656377	0.285844	0.0279998	1	23510098	23512343	OsFBL2 - F-box domain and LRR containing protein, expressed	AT1G13570.1	0	F-box/RNI-like superfamily protein
LOC_Os01g41550	0.678322	0.0004	0.00227775	0.785246	0	0	-0.106924	0.168004	1	23515004	23516896	aspartic proteinase, putative, expressed	AT1G01300.1	0	Eukaryotic aspartyl protease family protein
LOC_Os01g41565	0.908083	0	0	0.960346	0	0	-0.0522624	0.300645	1	23530089	23532731	ATP-binding domain-containing protein, putative, expressed	AT2G44270.1	ROL5	repressor of lrx1
LOC_Os01g41630	0.821894	0	0	0.932113	0	0	-0.110219	0.162223	1	23569779	23576544	serine/threonine protein phosphatase 2A 55 kDa regulatory subunit B, putative, expressed	AT1G17720.1	ATB BETA	Protein phosphatase 2A, regulatory subunit PR55
LOC_Os01g41750	0.840696	0	0	0.491203	0.0316	0.0578313	0.349493	0.0157442	1	23631765	23635375	expressed protein	AT2G34930.1	0	disease resistance family protein / LRR family protein
LOC_Os01g41780	0.836082	0	0	0.778147	0	0	0.0579351	0.276689	1	23648265	23651499	expressed protein	AT2G34930.1	0	disease resistance family protein / LRR family protein
LOC_Os01g41800	0.884715	0	0	0.539855	0.011	0.0250226	0.34486	0.0164046	1	23663059	23664444	cytochrome P450, putative, expressed	AT3G14630.1	CYP72A9	cytochrome P450, family 72, subfamily A, polypeptide 9
LOC_Os01g41810	0.938619	0	0	0.919383	0	0	0.0192364	0.414975	1	23673292	23675869	cytochrome P450 72A1, putative, expressed	AT3G14690.1	CYP72A15	cytochrome P450, family 72, subfamily A, polypeptide 15
LOC_Os01g41820	0.693251	0.0006	0.00321024	0.807803	0	0	-0.114553	0.155058	1	23682382	23685393	cytochrome P450 72A1, putative, expressed	AT3G14690.1	CYP72A15	cytochrome P450, family 72, subfamily A, polypeptide 15
LOC_Os01g41910	0.75304	0.0001	0.000679299	0.94337	0	0	-0.190331	0.0720333	1	23770115	23771515	receptor-like protein kinase 5 precursor, putative, expressed	AT2G34930.1	0	disease resistance family protein / LRR family protein
LOC_Os01g41930	0.799044	0	0	0.660465	0.001	0.00356189	0.138579	0.116045	1	23775861	23779747	leucine rich repeat protein, putative, expressed	AT2G34930.1	0	disease resistance family protein / LRR family protein
LOC_Os01g41950	0.851582	0	0	0.628779	0.0024	0.00735405	0.222803	0.0505797	1	23782487	23785775	expressed protein	0	0	0
LOC_Os01g41960	0.790964	0	0	0.811847	0	0	-0.0208827	0.415294	1	23787960	23796972	retrotransposon protein, putative, unclassified, expressed	0	0	0
LOC_Os01g42090	0.820488	0	0	0.706002	0.0003	0.00128786	0.114486	0.149413	1	23864681	23867313	nodulin MtN3 family protein, putative, expressed	AT3G28007.1	0	Nodulin MtN3 family protein
LOC_Os01g42110	0.905273	0	0	0.768355	0.0001	0.000489424	0.136918	0.118048	1	23877624	23880246	nodulin MtN3 family protein, putative, expressed	AT5G62850.1	AtVEX1	Nodulin MtN3 family protein
LOC_Os01g42160	0.813667	0	0	0.873232	0	0	-0.059565	0.278135	1	23896936	23897459	MEGL14 - Maternally expressed gene MEG family protein precursor, putative, expressed	0	0	0
LOC_Os01g42330	0.774781	0	0	0.886231	0	0	-0.11145	0.160213	1	24022059	24027535	retrotransposon protein, putative, unclassified, expressed	0	0	0
LOC_Os01g42460	0.802877	0	0	0.810579	0	0	-0.00770248	0.470346	1	24136871	24144338	BAH domain containing protein, expressed	AT5G11470.1	0	bromo-adjacent homology (BAH) domain-containing protein
LOC_Os01g42520	0.735828	0	0	0.494157	0.0288	0.0537349	0.241671	0.0422451	1	24181111	24184171	expressed protein	AT5G25460.1	0	Protein of unknown function, DUF642
LOC_Os01g42550	0.761043	0.0001	0.000679299	0.878526	0	0	-0.117483	0.150508	1	24195819	24196265	expressed protein	0	0	0
LOC_Os01g42620	0	0.4909	0.540018	0.75353	0	0	-0.75353	0.000224584	1	24239930	24245230	pentatricopeptide containing protein, putative, expressed	AT3G54980.1	0	Pentatricopeptide repeat (PPR) superfamily protein
LOC_Os01g42850	0.610498	0.0035	0.0135686	0.819232	0	0	-0.208733	0.0603699	1	24380636	24386687	ThiF family domain containing protein, putative, expressed	AT5G45900.1	APG7,ATAPG7,ATATG7,ATG7	ThiF family protein
LOC_Os01g42970	0.800435	0	0	0.79097	0	0	0.00946552	0.456006	1	24471926	24478431	zinc finger C-x8-C-x5-C-x3-H type family protein, expressed	AT3G12680.1	HUA1	floral homeotic protein (HUA1)
LOC_Os01g43070	3.10477e-18	0.4979	0.540018	0.742484	0	0	-0.742484	0.000267837	1	24572982	24576293	psbP-related thylakoid lumenal protein 4, chloroplast precursor, putative, expressed	AT5G11450.1	0	Mog1/PsbP/DUF1795-like photosystem II reaction center PsbP family protein
LOC_Os01g43130	0.296722	0.1529	0.230473	0.735119	0	0	-0.438397	0.00785379	1	24602225	24605528	DEAD/DEAH box helicase, putative, expressed	0	0	0
LOC_Os01g43270	0.775386	0	0	0.490982	0.0256	0.0489567	0.284404	0.0283858	1	24712170	24713612	hydroquinone glucosyltransferase, putative, expressed	AT1G01420.1	UGT72B3	UDP-glucosyl transferase 72B3
LOC_Os01g43280	0.581318	0.0054	0.019025	0.757354	0	0	-0.176036	0.0828033	1	24739092	24741088	hydroquinone glucosyltransferase, putative, expressed	AT1G01420.1	UGT72B3	UDP-glucosyl transferase 72B3
LOC_Os01g43350	0.75166	0.0001	0.000679299	0	1	1	0.75166	0.000224584	1	24784442	24788249	protein kinase family protein, putative, expressed	AT1G64300.1	0	Protein kinase family protein
LOC_Os01g43400	0.905903	0	0	0.733443	0.0004	0.00165059	0.172461	0.0823608	1	24833040	24834140	expressed protein	0	0	0
LOC_Os01g43430	0.792951	0	0	0.262989	0.1902	0.238909	0.529962	0.00325231	1	24850441	24851298	expressed protein	0	0	0
LOC_Os01g43520	0.911334	0	0	0.352907	0.102	0.145783	0.558427	0.00253364	1	24913480	24923343	neutral ceramidase precursor, putative, expressed	AT2G38010.1	0	Neutral/alkaline non-lysosomal ceramidase
LOC_Os01g43560	0.845829	0	0	0.162246	0.307	0.353955	0.683583	0.000655453	1	24951985	24952773	expressed protein	0	0	0
LOC_Os01g43580	0.329279	0.1228	0.196229	0.73553	0	0	-0.406251	0.0103941	1	24958511	24962850	kinesin motor domain containing protein, putative, expressed	AT3G16060.1	0	ATP binding microtubule motor family protein
LOC_Os01g43600	0.791918	0	0	0.649534	0.0007	0.00265116	0.142384	0.1115	1	24975992	24977411	expressed protein	0	0	0
LOC_Os01g43740	0.527289	0.0159	0.0438978	0.730627	0	0	-0.203338	0.0636155	1	25060764	25063609	cytochrome P450 72A1, putative, expressed	AT3G14660.1	CYP72A13	cytochrome P450, family 72, subfamily A, polypeptide 13
LOC_Os01g43760	0.84408	0	0	0.893189	0	0	-0.0491087	0.310982	1	25070716	25072705	cytochrome P450 72A1, putative, expressed	AT1G17060.1	CYP72C1,SOB7	cytochrome p450 72c1
LOC_Os01g43851	0.775561	0	0	0.651094	0.0013	0.00443938	0.124467	0.134491	1	25119734	25121927	cytochrome P450 72A1, putative, expressed	AT3G14680.1	CYP72A14	cytochrome P450, family 72, subfamily A, polypeptide 14
LOC_Os01g43895	0.90687	0	0	0.912759	0	0	-0.00588944	0.47807	1	25146710	25147447	expressed protein	0	0	0
LOC_Os01g43980	0.904298	0	0	0.649282	0.0013	0.00443938	0.255016	0.037093	1	25203326	25210615	retrotransposon protein, putative, unclassified, expressed	0	0	0
LOC_Os01g43990	0.90241	0	0	0.684451	0.0006	0.00232962	0.217959	0.0528671	1	25211045	25212302	expressed protein	AT5G08020.1	ATRPA70B,RPA70B	RPA70-kDa subunit B
LOC_Os01g44020	0.803841	0	0	0	1	1	0.803841	6.65435e-05	1	25220141	25221142	expressed protein	0	0	0
LOC_Os01g44040	0.0967041	0.3801	0.452857	0.715241	0.0001	0.000489424	-0.618537	0.00159704	1	25226665	25233778	CAS1 domain-containing protein 1 precursor, putative, expressed	AT2G34410.1	0	O-acetyltransferase family protein
LOC_Os01g44100	0.822574	0	0	0.383917	0.0792	0.119176	0.438657	0.00734307	1	25278902	25279796	expressed protein	0	0	0
LOC_Os01g44250	0.906626	0	0	0.731496	0.0002	0.000906094	0.17513	0.0802098	1	25368481	25371011	CBS domain containing membrane protein, putative, expressed	AT3G48530.1	KING1	SNF1-related protein kinase regulatory subunit gamma 1
LOC_Os01g45030	0.834044	0	0	0.538513	0.0107	0.0244801	0.295532	0.0257041	1	25555154	25562669	retrotransposon protein, putative, Ty3-gypsy subclass, expressed	0	0	0
LOC_Os01g45290	0.583812	0.0053	0.0187689	0.90931	0	0	-0.325498	0.0207216	1	25708316	25714989	retrotransposon protein, putative, unclassified, expressed	0	0	0
LOC_Os01g45640	0.735456	0.0001	0.000679299	0.572425	0.0058	0.0149619	0.163031	0.0903627	1	25926236	25928209	tat pathway signal sequence family protein, expressed	AT2G01400.1	0	0
LOC_Os01g45670	0.158758	0.3122	0.388771	0.752684	0	0	-0.593927	0.00202625	1	25933616	25934887	expressed protein	0	0	0
LOC_Os01g45990	0.299131	0.1507	0.228097	0.741871	0.0001	0.000489424	-0.44274	0.00753272	1	26119708	26126165	potassium channel AKT1, putative, expressed	AT2G26650.1	AKT1,ATAKT1,KT1	K+ transporter 1
LOC_Os01g46040	0.853742	0	0	0.837365	0	0	0.0163768	0.426848	1	26173185	26177230	bromodomain domain containing protein, expressed	AT1G06230.1	GTE4	global transcription factor group E4
LOC_Os01g46120	0.738114	0.0001	0.000679299	0.492391	0.0256	0.0489567	0.245723	0.0405982	1	26222617	26225124	GDSL-like lipase/acylhydrolase, putative, expressed	AT1G28600.1	0	GDSL-like Lipase/Acylhydrolase superfamily protein
LOC_Os01g46130	0.70092	0.0001	0.000679299	1.51604e-16	1	1	0.70092	0.000514048	1	26230692	26234914	expressed protein	0	0	0
LOC_Os01g46169	0.826875	0	0	0.599741	0.0039	0.0108613	0.227134	0.0485202	1	26249386	26274184	GDSL-like lipase/acylhydrolase, putative, expressed	AT1G28600.2	0	GDSL-like Lipase/Acylhydrolase superfamily protein
LOC_Os01g46810	0.44861	0.0406	0.0879699	0.876747	0	0	-0.428137	0.00858078	1	26699189	26706158	viral A-type inclusion protein repeat containing protein, expressed	0	0	0
LOC_Os01g46932	0	1	1	0.781121	0	0	-0.781121	0.000114787	1	26785187	26788665	vacuolar protein-sorting-associated protein 25, putative, expressed	AT4G19003.1	VPS25	E2F/DP family winged-helix DNA-binding domain
LOC_Os01g46980	0.47355	0.0334	0.0764532	0.791118	0	0	-0.317568	0.022297	1	26811849	26816727	vacuolar ATP synthase subunit E, putative, expressed	AT1G64200.1	VHA-E3	vacuolar H+-ATPase subunit E isoform 3
LOC_Os01g47070	0.57928	0.0066	0.0222734	0.773596	0	0	-0.194315	0.0693399	1	26885484	26886754	glycosyl hydrolase, putative, expressed	AT5G24090.1	ATCHIA,CHIA	chitinase A
LOC_Os01g47190	0.289212	0.1568	0.234358	0.706175	0	0	-0.416963	0.00947246	1	26971640	26973631	phosphoglycerate mutase, putative, expressed	AT5G62840.1	0	Phosphoglycerate mutase family protein
LOC_Os01g47200	0.755909	0	0	0.656025	0.0013	0.00443938	0.0998841	0.174983	1	26975615	26978104	retrotransposon protein, putative, unclassified, expressed	0	0	0
LOC_Os01g47410	0.830054	0	0	0.528346	0.0173	0.0359031	0.301708	0.0242484	1	27085745	27092240	aspartic proteinase oryzasin-1 precursor, putative, expressed	AT1G11910.1	APA1,ATAPA1	aspartic proteinase A1
LOC_Os01g47470	0.611007	0.004	0.015084	0.727777	0	0	-0.11677	0.151551	1	27130541	27134194	serine/threonine-protein kinase, putative, expressed	AT3G59110.1	0	Protein kinase superfamily protein
LOC_Os01g47490	0.786404	0	0	0.552089	0.0104	0.0239265	0.234316	0.0453311	1	27144942	27149034	Lg106, putative, expressed	AT5G64130.1	0	cAMP-regulated phosphoprotein 19-related protein
LOC_Os01g47510	3.16809e-16	0.4908	0.540018	0.836801	0	0	-0.836801	2.49538e-05	1	27155525	27158677	retrotransposon protein, putative, unclassified, expressed	0	0	0
LOC_Os01g47650	0.277163	0.174	0.252557	0.69887	0.0002	0.000906094	-0.421707	0.00906488	1	27257381	27266486	vacuolar protein sorting-associated protein 16, putative, expressed	AT2G38020.1	EMB258,MAN,VCL1	vacuoleless1 (VCL1)
LOC_Os01g47750	0.504514	0.021	0.0540862	0.81912	0	0	-0.314606	0.0228943	1	27317556	27321710	splicing factor U2AF 35 kDa subunit, putative, expressed	AT5G42820.1	ATU2AF35B,U2AF35B	Zinc finger C-x8-C-x5-C-x3-H type family protein
LOC_Os01g47900	0.4748	0.0326	0.0750614	0.744895	0	0	-0.270096	0.0342882	1	27417284	27420084	S-locus-like receptor protein kinase, putative, expressed	AT2G19130.1	0	S-locus lectin protein kinase family protein
LOC_Os01g48120	0.38936	0.0791	0.142067	0.829204	0	0	-0.439844	0.00777228	1	27546819	27548239	expressed protein	0	0	0
LOC_Os01g48300	0.342674	0.108	0.178556	0.781568	0	0	-0.438894	0.00782218	1	27677194	27681560	ATP synthase protein I related, putative, expressed	AT2G31040.1	0	ATP synthase protein I -related
LOC_Os01g48610	0.516276	0.0178	0.0478671	0.76516	0	0	-0.248884	0.0416945	1	27868718	27871847	expressed protein	AT4G21700.1	0	Protein of unknown function (DUF2921)
LOC_Os01g48620	0.819724	0	0	0.834858	0	0	-0.0151344	0.438984	1	27875639	27878460	expressed protein	AT4G21700.1	0	Protein of unknown function (DUF2921)
LOC_Os01g48640	0.706779	0.0001	0.000679299	0.696371	0.0006	0.00232962	0.0104081	0.45195	1	27883020	27886068	expressed protein	AT4G21700.1	0	Protein of unknown function (DUF2921)
LOC_Os01g48930	0.581675	0.0059	0.0203968	0.808859	0	0	-0.227184	0.0510006	1	28080392	28083388	splicing factor-related, putative, expressed	AT4G01000.1	0	Ubiquitin-like superfamily protein
LOC_Os01g49030	0.792108	0	0	1.18207e-14	1	1	0.792108	9.48244e-05	1	28176743	28177756	expressed protein	AT5G24600.1	0	Protein of unknown function, DUF599
LOC_Os01g49060	0.814054	0	0	0.840519	0	0	-0.0264658	0.393122	1	28187853	28193358	prenyltransferase, putative, expressed	AT1G10095.1	0	Protein prenylyltransferase superfamily protein
LOC_Os01g49110	0.785129	0	0	0.654788	0.0016	0.00525873	0.130341	0.126512	1	28231417	28235420	prenyltransferase, putative, expressed	AT1G10095.1	0	Protein prenylyltransferase superfamily protein
LOC_Os01g49219	0.745162	0	0	0.704757	0.0003	0.00128786	0.0404045	0.333667	1	28295090	28299999	expressed protein	0	0	0
LOC_Os01g49230	0.803171	0	0	0.749235	0.0003	0.00128786	0.053936	0.288897	1	28303270	28304839	limonoid UDP-glucosyltransferase, putative, expressed	AT4G15480.1	UGT84A1	UDP-Glycosyltransferase superfamily protein
LOC_Os01g49320	0.566863	0.0074	0.0243534	0.731282	0.0002	0.000906094	-0.16442	0.0930394	1	28354771	28356109	glycosyl hydrolase, putative, expressed	AT5G24090.1	ATCHIA,CHIA	chitinase A
LOC_Os01g49350	0.744769	0	0	0.38658	0.0808	0.121037	0.358189	0.0145863	1	28370855	28374508	DUF292 domain containing protein, expressed	AT1G25420.1	0	Regulator of Vps4 activity in the MVB pathway protein
LOC_Os01g49410	0.039767	0.4422	0.509263	0.722815	0.0001	0.000489424	-0.683048	0.000748614	1	28417640	28418440	expressed protein	AT1G25370.1	0	Protein of unknown function (DUF1639)
LOC_Os01g49614	0.872721	0	0	0.855205	0	0	0.0175155	0.42197	1	28524006	28534608	Protein kinase domain containing protein, expressed	AT1G67000.1	0	Protein kinase superfamily protein
LOC_Os01g49670	0.857111	0	0	0.495465	0.0227	0.0444646	0.361646	0.0141688	1	28541536	28545410	cytidylyltransferase domain containing protein, expressed	AT2G01220.1	0	Nucleotidylyl transferase superfamily protein
LOC_Os01g49680	0.807948	0	0	0.649495	0.0011	0.00385272	0.158453	0.09453	1	28545584	28553827	DNA repair helicase XPB2, putative, expressed	0	0	0
LOC_Os01g49710	0.904813	0	0	0.937517	0	0	-0.0327044	0.369073	1	28566625	28567663	glutathione S-transferase, putative, expressed	AT1G10360.1	ATGSTU18,GST29,GSTU18	glutathione S-transferase TAU 18
LOC_Os01g49720	0.869253	0	0	0.839038	0	0	0.0302145	0.371239	1	28568721	28569792	glutathione S-transferase, putative, expressed	AT1G10360.1	ATGSTU18,GST29,GSTU18	glutathione S-transferase TAU 18
LOC_Os01g49770	0.857781	0	0	0.168564	0.307	0.353955	0.689217	0.0006122	1	28582843	28586527	zinc finger, C3HC4 type domain containing protein, expressed	AT1G17970.1	0	RING/U-box superfamily protein
LOC_Os01g49820	0.780384	0	0	0.485572	0.0281	0.0527369	0.294812	0.0258272	1	28605063	28608214	lipid phosphatase protein, putative, expressed	AT1G15080.1	ATLPP2,ATPAP2,LPP2	lipid phosphate phosphatase 2
LOC_Os01g49920	0.868171	0	0	0.897331	0	0	-0.0291604	0.38273	1	28669479	28673568	protein kinase, putative, expressed	AT3G47570.1	0	Leucine-rich repeat protein kinase family protein
LOC_Os01g50060	0.7592	0	0	0.55117	0.0107	0.0244801	0.208029	0.0580675	1	28756047	28759294	1-aminocyclopropane-1-carboxylate deaminase, putative, expressed	AT3G26115.1	0	Pyridoxal-5\'-phosphate-dependent enzyme family protein
LOC_Os01g50080	0.747461	0.0001	0.000679299	0.437131	0.0491	0.0818634	0.31033	0.0224002	1	28774281	28780365	MDR-like ABC transporter, putative, expressed	AT2G47000.1	ABCB4,ATPGP4,MDR4,PGP4	ATP binding cassette subfamily B4
LOC_Os01g50170	0.759046	0.0001	0.000679299	0.72215	0	0	0.0368964	0.346191	1	28835243	28836885	eukaryotic aspartyl protease domain containing protein, expressed	AT2G03200.1	0	Eukaryotic aspartyl protease family protein
LOC_Os01g50200	0.878325	0	0	0.574562	0.0078	0.0189302	0.303763	0.0237976	1	28847957	28849824	UDP-glucoronosyl and UDP-glucosyl transferase domain containing protein, expressed	AT3G16520.3	UGT88A1	UDP-glucosyl transferase 88A1
LOC_Os01g50470	0.896194	0	0	0.240326	0.2158	0.265074	0.655867	0.000961553	1	28978119	28983868	regulator of chromosome condensation, putative, expressed	AT4G14368.1	0	Regulator of chromosome condensation (RCC1) family protein
LOC_Os01g50730	0.835035	0	0	0.757759	0	0	0.0772762	0.223754	1	29145693	29148106	expressed protein	AT2G25850.4	PAPS2	poly(A) polymerase 2
LOC_Os01g50840	0.716922	0	0	0.559447	0.0084	0.0201024	0.157475	0.0955032	1	29202409	29203689	expressed protein	AT1G23390.1	0	Kelch repeat-containing F-box family protein
LOC_Os01g50860	0.869994	0	0	0.490493	0.027	0.051023	0.379501	0.012071	1	29216899	29221807	chloride transporter, chloride channel family, putative, expressed	AT4G35440.1	ATCLC-E,CLC-E,CLCE	chloride channel E
LOC_Os01g50970	0.731935	0.0001	0.000679299	0	1	1	0.731935	0.000332717	1	29285372	29288718	expressed protein	0	0	0
LOC_Os01g51020	0.605103	0.0035	0.0135686	0.912582	0	0	-0.307479	0.0244048	1	29314183	29316912	60S ribosomal protein L28-1, putative, expressed	AT2G19730.1	0	Ribosomal L28e protein family
LOC_Os01g51210	0.831433	0	0	0.387623	0.0797	0.119801	0.44381	0.00705693	1	29437276	29439882	uncharacterized protein PA4923, putative, expressed	AT5G11950.1	0	Putative lysine decarboxylase family protein
LOC_Os01g51220	0.454715	0.0385	0.0847725	0.79048	0	0	-0.335765	0.0189749	1	29442650	29447144	transport protein particle component, Bet3, domain containing protein, expressed	AT5G58030.1	0	Transport protein particle (TRAPP) component
LOC_Os01g51290	0.838329	0	0	0.474638	0.0322	0.0587114	0.363691	0.0139043	1	29483207	29492556	protein kinase family protein, putative, expressed	AT5G56890.1	0	Protein kinase superfamily protein
LOC_Os01g51360	0.88226	0	0	0.843849	0	0	0.0384108	0.340704	1	29529726	29532847	lipase, putative, expressed	AT2G42690.1	0	alpha/beta-Hydrolases superfamily protein
LOC_Os01g51370	0.840614	0	0	0.426998	0.0531	0.0870162	0.413616	0.00905157	1	29534257	29536165	expressed protein	0	0	0
LOC_Os01g51380	0.777453	0	0	0.340386	0.1163	0.161468	0.437067	0.00744621	1	29536683	29542409	ATP synthase, putative, expressed	AT4G38510.5	0	ATPase, V1 complex, subunit B protein
LOC_Os01g51430	0.766485	0.0001	0.000679299	0.416919	0.064	0.100827	0.349566	0.0157359	1	29572653	29575706	green ripe-like, putative, expressed	AT2G26070.1	RTE1	Protein of unknown function (DUF778)
LOC_Os01g51450	0.831757	0	0	0.908211	0	0	-0.0764539	0.231694	1	29580715	29583174	NAP domain containing protein, putative, expressed	AT2G19480.3	NAP1;2,NFA02,NFA2	nucleosome assembly protein 1;2
LOC_Os01g51670	0.706123	0.0001	0.000679299	0.165846	0.296	0.34342	0.540277	0.0029878	1	29708354	29709375	expressed protein	0	0	0
LOC_Os01g51800	0.813899	0	0	0.547096	0.0106	0.0243053	0.266803	0.0333166	1	29783547	29785958	expressed protein	AT1G71780.1	0	0
LOC_Os01g51870	0.646535	0.0009	0.00452093	0.796185	0	0	-0.14965	0.108035	1	29820729	29822139	methyltransferase, putative, expressed	AT5G10830.1	0	S-adenosyl-L-methionine-dependent methyltransferases superfamily protein
LOC_Os01g52010	0.793453	0	0	0.757855	0	0	0.0355985	0.351083	1	29894027	29898467	alliin lyase precursor, putative, expressed	AT1G34060.1	0	Pyridoxal phosphate (PLP)-dependent transferases superfamily protein
LOC_Os01g52030	0.743421	0	0	0	0.5003	0.531922	0.743421	0.000256192	1	29904104	29904857	zinc finger A20 and AN1 domain-containing stress-associated protein, putative, expressed	AT4G12040.1	0	A20/AN1-like zinc finger family protein
LOC_Os01g52120	0.757138	0	0	1.96305e-20	1	1	0.757138	0.000207948	1	29971301	29972035	expressed protein	0	0	0
LOC_Os01g52160	0.781201	0	0	0.717827	0.0002	0.000906094	0.0633742	0.260453	1	30003532	30005946	heavy metal-associated domain containing protein, expressed	AT3G24450.1	0	Heavy metal transport/detoxification superfamily protein
LOC_Os01g52214	0.579299	0.006	0.0206512	0.760953	0	0	-0.181654	0.078478	1	30020917	30023812	ubiquinone oxidoreductase, putative, expressed	AT5G11770.1	0	NADH-ubiquinone oxidoreductase 20 kDa subunit, mitochondrial
LOC_Os01g52270	0.810452	0	0	0.0595144	0.4322	0.472136	0.750938	0.000226248	1	30048291	30049986	NB-ARC domain containing protein, expressed	AT3G14460.1	0	LRR and NB-ARC domains-containing disease resistance protein
LOC_Os01g52400	0.45623	0.0379	0.0838913	0.785639	0	0	-0.329409	0.0200728	1	30102785	30107361	bacterial transferase hexapeptide domain containing protein, expressed	AT4G29540.2	0	bacterial transferase hexapeptide repeat-containing protein
LOC_Os01g52450	0.816965	0	0	0.558301	0.0094	0.0220191	0.258664	0.0358436	1	30131348	30135287	hexokinase, putative, expressed	AT4G29130.1	ATHXK1,GIN2,HXK1	hexokinase 1
LOC_Os01g52514	0.758892	0	0	0.755961	0	0	0.00293089	0.483891	1	30173442	30179151	B3 DNA binding domain containing protein, expressed	AT2G35310.1	0	Transcriptional factor B3 family protein
LOC_Os01g52750	0.50067	0.0241	0.0599263	0.852943	0	0	-0.352272	0.0164129	1	30344079	30349015	OsSub3 - Putative Subtilisin homologue, expressed	AT5G45650.1	0	subtilase family protein
LOC_Os01g52780	0.323275	0.1262	0.200055	0.690718	0	0	-0.367443	0.01442	1	30363062	30370212	HVA22, putative, expressed	AT2G42820.1	HVA22F	HVA22-like protein F
LOC_Os01g52790	0.364566	0.0884	0.154154	0.940995	0	0	-0.576429	0.00240222	1	30372204	30376917	cytochrome P450 72A1, putative, expressed	AT3G14680.1	CYP72A14	cytochrome P450, family 72, subfamily A, polypeptide 14
LOC_Os01g52810	0.334376	0.1186	0.191243	0.817365	0	0	-0.482989	0.00536839	1	30381099	30383389	expressed protein	AT3G63340.2	0	Protein phosphatase 2C family protein
LOC_Os01g52851	0.666848	0.0012	0.00572963	0.810716	0.0001	0.000489424	-0.143868	0.114483	1	30392739	30395472	expressed protein	0	0	0
LOC_Os01g52864	0.873189	0	0	0.81523	0	0	0.0579591	0.276628	1	30398944	30405920	transmembrane protein, putative, expressed	AT1G78620.1	0	Protein of unknown function DUF92, transmembrane
LOC_Os01g53000	0.197325	0.2665	0.345407	0.695647	0.0001	0.000489424	-0.498322	0.00474788	1	30460007	30463589	trehalose synthase, putative, expressed	AT1G06410.1	ATTPS7,ATTPSA,TPS7	trehalose-phosphatase/synthase 7
LOC_Os01g53250	6.98128e-16	0.4921	0.540018	0.908838	0	0	-0.908838	1.66359e-06	1	30593434	30598522	NADPH reductase, putative, expressed	AT3G02280.1	0	Flavodoxin family protein
LOC_Os01g53330	0.33311	0.119	0.191656	0.723094	0.0001	0.000489424	-0.389983	0.011893	1	30647512	30649347	anthocyanidin 5,3-O-glucosyltransferase, putative, expressed	AT3G16520.3	UGT88A1	UDP-glucosyl transferase 88A1
LOC_Os01g53350	0.633734	0.0013	0.00610048	0.881778	0	0	-0.248044	0.0420222	1	30655289	30657179	anthocyanidin 5,3-O-glucosyltransferase, putative, expressed	AT3G16520.3	UGT88A1	UDP-glucosyl transferase 88A1
LOC_Os01g53390	0	1	1	0.764633	0.0001	0.000489424	-0.764633	0.000169686	1	30675473	30677421	glucosyltransferase, putative, expressed	AT3G16520.3	UGT88A1	UDP-glucosyl transferase 88A1
LOC_Os01g53560	0.0591512	0.4252	0.494026	0.878121	0	0	-0.81897	3.32717e-05	1	30753219	30761219	phosphoesterase, putative, expressed	AT3G14890.1	0	phosphoesterase
LOC_Os01g53600	0.447881	0.0417	0.0897359	0.862394	0	0	-0.414513	0.0096854	1	30775102	30779238	farnesyltransferase subunit beta, putative, expressed	AT5G40280.1	ATFTB,ERA1,WIG	Prenyltransferase family protein
LOC_Os01g53610	0.290379	0.1564	0.234007	0.778007	0.0001	0.000489424	-0.487628	0.00516044	1	30779393	30782727	selenium-binding protein, related, putative, expressed	AT2G25580.1	0	Tetratricopeptide repeat (TPR)-like superfamily protein
LOC_Os01g53630	0.740079	0.0003	0.0017789	0.807682	0	0	-0.0676027	0.254883	1	30788730	30796556	ulp1 protease family protein, putative, expressed	AT1G10570.1	OTS2,ULP1C	Cysteine proteinases superfamily protein
LOC_Os01g53660	0.878163	0	0	0.815257	0	0	0.0629057	0.261802	1	30828771	30832258	transposon protein, putative, unclassified, expressed	0	0	0
LOC_Os01g53779	0.710204	0.0001	0.000679299	0.423394	0.0556	0.0901423	0.28681	0.0277453	1	30909430	30916476	expressed protein	0	0	0
LOC_Os01g53800	0.236437	0.2152	0.294683	0.742069	0.0002	0.000906094	-0.505631	0.00446007	1	30922769	30927426	glutamate carboxypeptidase 2, putative, expressed	AT5G19740.1	0	Peptidase M28 family protein
LOC_Os01g53810	0.39859	0.0675	0.126681	0.858891	0	0	-0.460301	0.00648965	1	30933234	30937375	peptidase, putative, expressed	AT5G19740.1	0	Peptidase M28 family protein
LOC_Os01g53830	0.796897	0	0	9.04211e-21	1	1	0.796897	7.81886e-05	1	30946348	30947603	transposon protein, putative, CACTA, En/Spm sub-class, expressed	0	0	0
LOC_Os01g54040	0.154186	0.3138	0.390335	0.940978	0	0	-0.786791	9.6488e-05	1	31078609	31088007	ATP-dependent protease La, putative, expressed	AT2G25740.1	0	ATP-dependent protease La (LON) domain protein
LOC_Os01g54190	0.414743	0.0574	0.112688	0.903382	0	0	-0.488639	0.00512717	1	31165671	31168775	expressed protein	0	0	0
LOC_Os01g54300	0.609573	0.0036	0.0138827	0.829729	0	0	-0.220156	0.0543826	1	31248319	31254736	OsMan02 - Endo-Beta-Mannanase, expressed	AT2G20680.1	0	Glycosyl hydrolase superfamily protein
LOC_Os01g54424	0.691404	0.0002	0.00125207	0.849075	0	0	-0.157671	0.0995074	1	31313396	31317560	expressed protein	0	0	0
LOC_Os01g54530	0.276337	0.1712	0.249644	0.856778	0	0	-0.580441	0.00231571	1	31362634	31365594	hydrolase, acting on carbon-nitrogen, putative, expressed	AT5G42660.1	0	Protein of unknown function (DUF616)
LOC_Os01g54920	0.485447	0.0254	0.062352	0.721636	0.0002	0.000906094	-0.236189	0.0469714	1	31585098	31589135	heat- and acid-stable phosphoprotein, putative, expressed	AT5G46020.1	0	0
LOC_Os01g54990	0.759413	0	0	0.561353	0.0115	0.0259362	0.198061	0.063915	1	31617167	31623205	auxin response factor, putative, expressed	AT2G33860.1	ARF3,ETT	Transcriptional factor B3 family protein / auxin-responsive factor AUX/IAA-related
LOC_Os01g55090	0.781927	0	0	0.763969	0	0	0.0179578	0.420234	1	31672195	31676322	transposon protein, putative, Mutator sub-class, expressed	0	0	0
LOC_Os01g55240	0.743339	0	0	0.566686	0.0158	0.0333735	0.176654	0.0790203	1	31795105	31797643	gibberellin 2-beta-dioxygenase, putative, expressed	AT1G30040.1	ATGA2OX2,GA2OX2	gibberellin 2-oxidase
LOC_Os01g55280	0.735448	0.0001	0.000679299	0.360402	0.0965	0.139452	0.375045	0.0125451	1	31815517	31816881	expressed protein	AT1G78430.1	RIP2	ROP interactive partner 2
LOC_Os01g55350	0.462708	0.039	0.0855164	0.788706	0	0	-0.325998	0.0206518	1	31859331	31865031	phosphoenolpyruvate carboxylase, putative, expressed	AT1G53310.1	ATPEPC1,ATPPC1,PEPC1,PPC1	phosphoenolpyruvate carboxylase 1
LOC_Os01g55390	0.78479	0	0	0.907772	0	0	-0.122982	0.141942	1	31909559	31911650	retrotransposon protein, putative, unclassified, expressed	0	0	0
LOC_Os01g55450	0.760906	0	0	0.734574	0.0004	0.00165059	0.0263322	0.386325	1	31943528	31948580	CAMK_KIN1/SNF1/Nim1_like.11 - CAMK includes calcium/calmodulin depedent protein kinases, expressed	AT4G18700.1	ATWL4,CIPK12,SnRK3.9,WL4	CBL-interacting protein kinase 12
LOC_Os01g55540	0.56614	0.0088	0.0278609	0.831425	0	0	-0.265285	0.0358636	1	31998651	32003690	aminotransferase, classes I and II, domain containing protein, expressed	AT5G11520.1	ASP3,YLS4	aspartate aminotransferase 3
LOC_Os01g55610	0.69407	0.0002	0.00125207	0.75959	0	0	-0.0655196	0.260772	1	32038018	32040378	peptide transporter PTR2, putative, expressed	AT1G52190.1	0	Major facilitator superfamily protein
LOC_Os01g55660	0.830657	0	0	0.443512	0.0477	0.0800294	0.387145	0.0112924	1	32065489	32069846	retrotransposon protein, putative, Ty1-copia subclass, expressed	0	0	0
LOC_Os01g55780	0.675591	0.0009	0.00452093	0.723379	0.0002	0.000906094	-0.047788	0.315403	1	32130586	32137004	glycerophosphoryl diester phosphodiesterase family protein, putative, expressed	AT5G08030.1	0	PLC-like phosphodiesterases superfamily protein
LOC_Os01g55830	0.385109	0.079	0.141921	0.734355	0	0	-0.349245	0.0168837	1	32148052	32152116	glutathione S-transferase, putative, expressed	AT3G62760.1	ATGSTF13	Glutathione S-transferase family protein
LOC_Os01g55870	0.412342	0.0649	0.12324	0.700938	0.0002	0.000906094	-0.288595	0.0290229	1	32171722	32175018	chorismate mutase, chloroplast precursor, putative, expressed	AT3G29200.1	ATCM1,CM1	chorismate mutase 1
LOC_Os01g55940	0.82943	0	0	0.208986	0.2526	0.301411	0.620444	0.00142237	1	32221376	32225123	OsGH3.2 - Probable indole-3-acetic acid-amido synthetase, expressed	AT4G37390.1	AUR3,BRU6,GH3-2,GH3.2,YDK1	Auxin-responsive GH3 family protein
LOC_Os01g55950	0.47037	0.0333	0.0763013	0.727381	0.0002	0.000906094	-0.257011	0.0386401	1	32226885	32229632	acetamidase, putative, expressed	AT4G37560.1	0	Acetamidase/Formamidase family protein
LOC_Os01g56070	0.737654	0	0	0	1	1	0.737654	0.000289464	1	32276550	32278225	RING finger protein, putative, expressed	AT1G19310.1	0	RING/U-box superfamily protein
LOC_Os01g56190	0.398324	0.0721	0.132797	0.751434	0	0	-0.35311	0.0162915	1	32350513	32360765	HVT1, putative, expressed	0	0	0
LOC_Os01g56270	0.936619	0	0	0.962153	0	0	-0.0255338	0.396834	1	32408275	32413635	transposon protein, putative, CACTA, En/Spm sub-class, expressed	0	0	0
LOC_Os01g56370	0.839233	0	0	0.672405	0.0008	0.00295922	0.166828	0.0870056	1	32484736	32489971	wax synthase, putative, expressed	AT3G49200.1	0	O-acyltransferase (WSD1-like) family protein
LOC_Os01g56470	0.715801	0.0001	0.000679299	0.598171	0.0051	0.0135144	0.11763	0.144594	1	32543304	32545209	mal d 1-associated protein, putative, expressed	AT2G35900.1	0	0
LOC_Os01g56480	0.891997	0	0	0.718433	0.0002	0.000906094	0.173563	0.0814908	1	32547110	32547706	expressed protein	0	0	0
LOC_Os01g56510	0.821963	0	0	0.626627	0.0028	0.00832001	0.195336	0.0657532	1	32580710	32586143	periplasmic beta-glucosidase precursor, putative, expressed	AT5G04885.1	0	Glycosyl hydrolase family protein
LOC_Os01g56730	0.782427	0	0	0.0456389	0.4523	0.491254	0.736788	0.000292791	1	32735356	32739833	expressed protein	0	0	0
LOC_Os01g56850	0.55412	0.0102	0.0312126	0.85408	0	0	-0.29996	0.0261449	1	32835841	32838252	expressed protein	AT4G20680.1	0	Domain of unknown function (DUF26)
LOC_Os01g56880	0.761675	0	0	0.364996	0.0943	0.136945	0.396679	0.010424	1	32848236	32852610	purple acid phosphatase precursor, putative, expressed	AT2G16430.2	ATPAP10,PAP10	purple acid phosphatase 10
LOC_Os01g56900	0.392872	0.0712	0.131631	0.788547	0	0	-0.395675	0.0113274	1	32860932	32863510	expressed protein	0	0	0
LOC_Os01g57004	0.57315	0.0071	0.0235956	0.79234	0	0	-0.21919	0.0548335	1	32934209	32934997	adhesive/proline-rich protein, putative, expressed	0	0	0
LOC_Os01g57082	0.816774	0	0	0.919453	0	0	-0.102679	0.17557	1	32984982	32994519	insulin-degrading enzyme, putative, expressed	AT2G41790.1	0	Insulinase (Peptidase family M16) family protein
LOC_Os01g57280	0.263598	0.1802	0.258888	0.85634	0	0	-0.592742	0.00204787	1	33098072	33104550	rp1, putative, expressed	AT3G14460.1	0	LRR and NB-ARC domains-containing disease resistance protein
LOC_Os01g57350	0.337148	0.1184	0.191042	0.807066	0	0	-0.469918	0.00600555	1	33137905	33152593	diacylglycerol kinase, putative, expressed	AT4G21534.1	0	Diacylglycerol kinase family protein
LOC_Os01g57360	0.731437	0.0001	0.000679299	0.865325	0	0	-0.133888	0.126807	1	33154276	33158320	acyltransferase, putative, expressed	AT3G18850.1	LPAT5	lysophosphatidyl acyltransferase 5
LOC_Os01g57490	0.0970289	0.3774	0.450302	0.902792	0	0	-0.805763	5.48983e-05	1	33218394	33223744	D-mannose binding lectin family protein, expressed	AT4G21390.1	B120	S-locus lectin protein kinase family protein
LOC_Os01g57540	0.575812	0.0066	0.0222734	0.685782	0.0002	0.000906094	-0.10997	0.162652	1	33240486	33243618	protein kinase, putative, expressed	AT1G65790.1	ARK1,RK1	receptor kinase 1
LOC_Os01g57560	4.50617e-15	0.4978	0.540018	0.746925	0.0002	0.000906094	-0.746925	0.000247874	1	33248875	33256713	serine/threonine-protein kinase receptor precursor, putative, expressed	AT4G21380.1	ARK3,RK3	receptor kinase 3
LOC_Os01g57599	0.873891	0	0	0.475666	0.0298	0.0551874	0.398225	0.0103043	1	33302679	33304543	retrotransposon protein, putative, unclassified, expressed	0	0	0
LOC_Os01g57700	0.326215	0.1238	0.197257	0.885793	0	0	-0.559578	0.00281146	1	33359442	33361794	membrane protein, putative, expressed	AT1G61740.1	0	Sulfite exporter TauE/SafE family protein
LOC_Os01g57770	0.370802	0.0885	0.154246	0.903801	0	0	-0.532999	0.00354677	1	33409653	33415577	OsPOP4 - Putative Prolyl Oligopeptidase homologue, expressed	AT5G10300.1	ATMES5,HNL,MES5	methyl esterase 5
LOC_Os01g57840	0.519333	0.0176	0.047453	0.76586	0.0001	0.000489424	-0.246527	0.0426643	1	33448306	33449348	expressed protein	0	0	0
LOC_Os01g57960	0.605372	0.0037	0.0141791	0.746672	0	0	-0.1413	0.117547	1	33506213	33508853	retrotransposon protein, putative, unclassified, expressed	0	0	0
LOC_Os01g58240	0.617953	0.0029	0.011622	0.852365	0	0	-0.234412	0.0477549	1	33659782	33672538	OsSub6 - Putative Subtilisin homologue, expressed	AT4G10540.1	0	Subtilase family protein
LOC_Os01g58330	0.476363	0.0292	0.0691571	0.781159	0.0002	0.000906094	-0.304796	0.0249987	1	33704961	33706129	expressed protein	0	0	0
LOC_Os01g58335	0	0.4997	0.540018	0.8134	0	0	-0.8134	4.49168e-05	1	33708780	33709258	expressed protein	0	0	0
LOC_Os01g58350	0.0602089	0.4265	0.495004	0.774713	0.0001	0.000489424	-0.714504	0.000439187	1	33713643	33715442	expressed protein	0	0	0
LOC_Os01g58444	0.797814	0	0	0.75528	0	0	0.0425338	0.326246	1	33782471	33786281	expressed protein	0	0	0
LOC_Os01g58450	0.66831	0.001	0.00494332	0.9289	0	0	-0.26059	0.037429	1	33788691	33790147	retrotransposon protein, putative, Ty1-copia subclass, expressed	0	0	0
LOC_Os01g58630	0	1	1	0.764466	0	0	-0.764466	0.000169686	1	33893707	33895999	pentatricopeptide repeat, putative, expressed	AT1G33350.1	0	Pentatricopeptide repeat (PPR) superfamily protein
LOC_Os01g58870	0.502845	0.0176	0.047453	0.769345	0.0001	0.000489424	-0.2665	0.035461	1	34017875	34018960	domain of unknown function, DUF250 domain containing protein, expressed	AT2G25520.1	0	Drug/metabolite transporter superfamily protein
LOC_Os01g59180	0.710961	0.0001	0.000679299	0.397853	0.0752	0.114463	0.313108	0.0218562	1	34182291	34186865	OsFBX27 - F-box domain containing protein, expressed	AT2G26850.1	0	F-box family protein
LOC_Os01g59265	0.263541	0.1824	0.261172	0.734027	0	0	-0.470486	0.00598558	1	34259135	34259790	expressed protein	0	0	0
LOC_Os01g59300	0.86954	0	0	0.788104	0.0001	0.000489424	0.0814363	0.213614	1	34277161	34280811	expressed protein	0	0	0
LOC_Os01g59320	0.145787	0.327	0.402799	0.708395	0.0002	0.000906094	-0.562607	0.00274325	1	34293077	34295574	expressed protein	AT5G12220.1	0	las1-like family protein
LOC_Os01g59350	0.910172	0	0	0.708675	0.0006	0.00232962	0.201497	0.0619137	1	34306514	34313319	transcription factor, putative, expressed	AT3G12250.1	BZIP45,TGA6	TGACG motif-binding factor 6
LOC_Os01g59440	0.152765	0.3113	0.387927	0.747804	0	0	-0.595039	0.00200462	1	34379096	34382030	BRASSINOSTEROID INSENSITIVE 1-associated receptor kinase 1 precursor, putative, expressed	AT5G21090.1	0	Leucine-rich repeat (LRR) family protein
LOC_Os01g59510	0.20107	0.2587	0.337905	0.717786	0.0001	0.000489424	-0.516716	0.00408244	1	34412853	34416988	chloroplast ribonuclease III domain protein, putative, expressed	AT4G37510.1	0	Ribonuclease III family protein
LOC_Os01g59570	0.359812	0.0951	0.162697	0.74269	0	0	-0.382878	0.0126848	1	34445743	34454439	senescence-induced receptor-like serine/threonine-protein kinase precursor, putative, expressed	AT4G29990.1	0	Leucine-rich repeat transmembrane protein kinase protein
LOC_Os01g59580	0.766983	0	0	0.769062	0.0001	0.000489424	-0.00207905	0.494376	1	34458723	34466010	retrotransposon protein, putative, unclassified, expressed	0	0	0
LOC_Os01g59610	0.377079	0.0847	0.149345	0.789593	0	0	-0.412514	0.00985176	1	34476321	34477238	KAZ1 - Kazal-type serine protease inhibitor precursor, expressed	AT4G01575.1	0	serine protease inhibitor, Kazal-type family protein
LOC_Os01g59620	9.76946e-20	1	1	0.730464	0.0001	0.000489424	-0.730464	0.000339372	1	34480551	34484984	histone-lysine N-methyltransferase, H3 lysine-9 specific SUVH1, putative, expressed	AT5G04940.1	SUVH1	SU(VAR)3-9 homolog 1
LOC_Os01g59730	0.902678	0	0	0	1	1	0.902678	4.99076e-06	1	34550353	34552638	ribosomal protein L7Ae, putative, expressed	AT1G77940.1	0	Ribosomal protein L7Ae/L30e/S12e/Gadd45 family protein
LOC_Os01g59760	0.713581	0.0001	0.000679299	0.0688505	0.4152	0.456402	0.644731	0.0010963	1	34565292	34568290	bZIP transcription factor, putative, expressed	AT3G56850.1	AREB3,DPBF3	ABA-responsive element binding protein 3
LOC_Os01g59819	0.825923	0	0	0.84135	0	0	-0.0154268	0.437791	1	34588827	34602432	Os1bglu2 - beta-glucosidase homologue, similar to G. max isohydroxyurate hydrolase, expressed	AT1G02850.2	BGLU11	beta glucosidase 11
LOC_Os01g59840	0.825223	0	0	0.156983	0.3234	0.369444	0.66824	0.00081183	1	34605755	34610973	Os1bglu3 - beta-glucosidase homologue, similar to G. max isohydroxyurate hydrolase, expressed	AT1G02850.2	BGLU11	beta glucosidase 11
LOC_Os01g59860	6.74742e-20	0.4994	0.540018	0.818743	0	0	-0.818743	3.32717e-05	1	34620233	34623931	expressed protein	AT5G18440.1	0	0
LOC_Os01g59930	0.900213	0	0	0.813921	0	0	0.0862921	0.202716	1	34652074	34655488	NADH-cytochrome b5 reductase, putative, expressed	AT5G17770.1	ATCBR,CBR,CBR1	NADH:cytochrome B5 reductase 1
LOC_Os01g59980	0.258213	0.1882	0.267115	0.709743	0.0001	0.000489424	-0.45153	0.00697542	1	34677991	34682230	zinc finger family protein, putative, expressed	AT5G17790.1	VAR3	zinc finger (Ran-binding) family protein
LOC_Os01g60060	0.851202	0	0	0.80504	0	0	0.0461618	0.314128	1	34738321	34744027	leucine-rich repeat family protein, putative, expressed	AT1G79620.1	0	Leucine-rich repeat protein kinase family protein
LOC_Os01g60280	0.109324	0.3726	0.446054	0.751374	0	0	-0.642049	0.0012427	1	34868404	34879449	ATP binding protein, putative, expressed	AT1G06840.1	0	Leucine-rich repeat protein kinase family protein
LOC_Os01g60340	0.798912	0	0	0.69663	0.0002	0.000906094	0.102282	0.170551	1	34902303	34906955	NTMC2Type1.1 protein, putative, expressed	AT1G20080.1	ATSYTB,NTMC2T1.2,NTMC2TYPE1.2,SYT2,SYTB	Calcium-dependent lipid-binding (CaLB domain) family protein
LOC_Os01g60420	0.840937	0	0	0.380476	0.0842	0.125261	0.460461	0.00605878	1	34943808	34946138	expressed protein	AT5G05190.1	0	Protein of unknown function (DUF3133)
LOC_Os01g60850	0.915865	0	0	0.737668	0	0	0.178197	0.0778259	1	35176439	35180214	expressed protein	AT2G45260.1	0	Plant protein of unknown function (DUF641)
LOC_Os01g60860	0.778866	0	0	0.00938152	0.4845	0.521036	0.769485	0.000158041	1	35185511	35188004	spotted leaf 11, putative, expressed	AT5G01830.1	0	ARM repeat superfamily protein
LOC_Os01g60920	0.899106	0	0	0.811717	0	0	0.0873884	0.200284	1	35238064	35240993	OsFBX30 - F-box domain containing protein, expressed	AT5G44220.1	0	F-box family protein
LOC_Os01g60930	0.389297	0.0781	0.140728	0.79894	0	0	-0.409644	0.010088	1	35243884	35246808	expressed protein	0	0	0
LOC_Os01g61044	0.76344	0	0	0.127948	0.3436	0.388682	0.635492	0.0012061	1	35320780	35323282	transmembrane amino acid transporter protein, putative, expressed	AT3G56200.1	0	Transmembrane amino acid transporter family protein
LOC_Os01g61620	0.395224	0.0673	0.126431	0.773788	0	0	-0.378564	0.0131723	1	35653186	35658406	protein kinase family protein, putative, expressed	AT2G40120.1	0	Protein kinase superfamily protein
LOC_Os01g61810	0	0.5057	0.540145	0.805211	0	0	-0.805211	5.48983e-05	1	35756334	35758551	histone-like transcription factor and archaeal histone, putative, expressed	AT2G37060.1	NF-YB8	nuclear factor Y, subunit B8
LOC_Os01g62010	0.904295	0	0	0.803174	0	0	0.101121	0.172707	1	35893281	35895178	hydrolase, alpha/beta fold family domain containing protein, expressed	AT2G39420.1	0	alpha/beta-Hydrolases superfamily protein
LOC_Os01g62020	0.71128	0.0001	0.000679299	0.775113	0	0	-0.0638327	0.26554	1	35896974	35900582	NAD dependent epimerase/dehydratase family domain containing protein, expressed	AT3G53520.1	ATUXS1,UXS1	UDP-glucuronic acid decarboxylase 1
LOC_Os01g62040	0.338246	0.1134	0.185162	0.731617	0	0	-0.393371	0.0115536	1	35902960	35908326	ruvB-like, putative, expressed	AT5G22330.1	ATTIP49A,RIN1	P-loop containing nucleoside triphosphate hydrolases superfamily protein
LOC_Os01g62420	0.517521	0.0181	0.0484497	0.848301	0	0	-0.33078	0.0198449	1	36129310	36131617	triosephosphate isomerase, cytosolic, putative, expressed	AT3G55440.1	ATCTIMC,CYTOTPI,TPI	triosephosphate isomerase
LOC_Os01g62500	0.775389	0	0	0.602864	0.004	0.0110772	0.172525	0.0822993	1	36182449	36187998	OsFtsH3 FtsH protease, homologue of AtFtsH3/10, expressed	AT1G07510.1	ftsh10	FTSH protease 10
LOC_Os01g62570	0.779105	0	0	0.832429	0	0	-0.0533243	0.297176	1	36222348	36228582	ATP/GTP/Ca++ binding protein, putative, expressed	AT5G27540.1	emb2473,MIRO1	MIRO-related GTP-ase 1
LOC_Os01g62610	0.488875	0.0284	0.0677364	0.867686	0	0	-0.378811	0.013139	1	36253547	36256977	peptidyl-prolyl cis-trans isomerase, FKBP-type, putative, expressed	AT3G55520.1	0	FKBP-like peptidyl-prolyl cis-trans isomerase family protein
LOC_Os01g62750	0.641089	0.0011	0.00533758	0.832787	0	0	-0.191698	0.0710734	1	36325683	36336561	expressed protein	AT5G08020.1	ATRPA70B,RPA70B	RPA70-kDa subunit B
LOC_Os01g62790	0.78159	0	0	0.868799	0	0	-0.0872087	0.206716	1	36359709	36365444	expressed protein	AT2G39740.1	0	Nucleotidyltransferase family protein
LOC_Os01g62860	0.711541	0.0004	0.00227775	0.757646	0.0001	0.000489424	-0.0461058	0.321197	1	36403442	36407380	oxidoreductase, aldo/keto reductase family protein, putative, expressed	AT2G37790.1	0	NAD(P)-linked oxidoreductase superfamily protein
LOC_Os01g62880	0.217661	0.2211	0.301017	0.887557	0	0	-0.669896	0.000873383	1	36418114	36420455	oxidoreductase, aldo/keto reductase family protein, putative, expressed	AT2G37790.1	0	NAD(P)-linked oxidoreductase superfamily protein
LOC_Os01g62950	0.233543	0.2166	0.29626	0.788477	0	0	-0.554934	0.00292458	1	36467915	36470441	ras-related protein, putative, expressed	AT1G07410.1	ATRAB-A2B,ATRABA2B,RAB-A2B,RABA2b	RAB GTPase homolog A2B
LOC_Os01g62980	0.637174	0.0016	0.00722421	0.884166	0	0	-0.246992	0.0424614	1	36483566	36484818	LTPL101 - Protease inhibitor/seed storage/LTP family protein precursor, expressed	AT5G05960.1	0	Bifunctional inhibitor/lipid-transfer protein/seed storage 2S albumin superfamily protein
LOC_Os01g63240	0.514503	0.0169	0.0460199	0.802674	0	0	-0.288171	0.0291244	1	36652405	36655714	reticulon domain containing protein, putative, expressed	AT5G41600.1	BTI3,RTNLB4	VIRB2-interacting protein 3
LOC_Os01g63260	0.0673529	0.4171	0.486534	0.716255	0.0001	0.000489424	-0.648902	0.00114954	1	36667119	36667925	3-oxo-5-alpha-steroid 4-dehydrogenase, putative, expressed	AT2G38050.1	ATDET2,DET2,DWF6	3-oxo-5-alpha-steroid 4-dehydrogenase family protein
LOC_Os01g63270	0.6376	0.0017	0.00760906	0.755666	0	0	-0.118066	0.149665	1	36670221	36676478	alpha-glucan phosphorylast isozyme, putative, expressed	AT3G46970.1	ATPHS2,PHS2	alpha-glucan phosphorylase 2
LOC_Os01g63800	0.740235	0	0	0.60959	0.0036	0.0102037	0.130645	0.1261	1	37017028	37018048	pleckstrin homology domain-containing protein, putative, expressed	AT5G05710.1	0	Pleckstrin homology (PH) domain superfamily protein
LOC_Os01g63880	0.72608	0	0	0.323865	0.1243	0.170364	0.402215	0.00998152	1	37065393	37068896	expressed protein	AT3G52240.1	0	0
LOC_Os01g63890	0	0.4986	0.540018	0.828751	0	0	-0.828751	2.66174e-05	1	37069394	37071912	G10 protein, putative, expressed	AT4G21110.1	0	G10 family protein
LOC_Os01g63910	1.2615e-15	0.5035	0.540018	0.746483	0.0002	0.000906094	-0.746483	0.000251202	1	37080289	37088932	AT hook motif family protein, expressed	AT1G19485.1	0	Transducin/WD40 repeat-like superfamily protein
LOC_Os01g64100	0.722702	0.0001	0.000679299	0.385004	0.0834	0.124332	0.337698	0.0175176	1	37235781	37237357	glycosyl hydrolase, putative, expressed	AT5G24090.1	ATCHIA,CHIA	chitinase A
LOC_Os01g64290	0.554091	0.0103	0.0314506	0.729748	0.0001	0.000489424	-0.175657	0.0830978	1	37321895	37323504	expressed protein	0	0	0
LOC_Os01g64330	0.900025	0	0	0.157873	0.3052	0.352273	0.742152	0.000262847	1	37349392	37352086	retrotransposon protein, putative, unclassified, expressed	0	0	0
LOC_Os01g64540	0.379329	0.082	0.145774	0.755572	0	0	-0.376244	0.0134285	1	37451397	37453003	anthocyanidin 3-O-glucosyltransferase, putative, expressed	AT5G49690.1	0	UDP-Glycosyltransferase superfamily protein
LOC_Os01g64560	0.345218	0.107	0.177343	0.725722	0	0	-0.380505	0.012946	1	37457453	37463751	helix-loop-helix DNA-binding protein, putative, expressed	AT2G27230.1	LHW	transcription factor-related
LOC_Os01g64630	0.829696	0	0	0.57533	0.0062	0.0157589	0.254366	0.0373192	1	37509885	37513369	actin, putative, expressed	AT5G09810.1	ACT7	actin 7
LOC_Os01g64730	0.731759	0	0	0.766477	0	0	-0.0347185	0.361644	1	37556674	37560104	bZIP transcription factor domain containing protein, expressed	AT5G44080.1	0	Basic-leucine zipper (bZIP) transcription factor family protein
LOC_Os01g65090	0.73536	0	0	0.676193	0.0005	0.00199323	0.0591678	0.272911	1	37779509	37782884	aminotransferase, classes I and II, domain containing protein, expressed	AT2G22250.2	AAT,ATAAT,MEE17	aspartate aminotransferase
LOC_Os01g65210	0.729542	0.0001	0.000679299	0.0194874	0.4789	0.515968	0.710055	0.000462477	1	37837137	37843664	proton-dependent oligopeptide transport, putative, expressed	AT1G22540.1	0	Major facilitator superfamily protein
LOC_Os01g65320	0.331914	0.1241	0.197568	0.704665	0.0002	0.000906094	-0.372751	0.0137978	1	37890630	37897447	expressed protein	AT1G35660.1	0	0
LOC_Os01g65640	0.0652449	0.4196	0.489123	0.815345	0	0	-0.7501	0.000236229	1	38106331	38107815	expressed protein	0	0	0
LOC_Os01g65690	0.899464	0	0	0.492221	0.0252	0.0483426	0.407243	0.00955231	1	38144783	38146145	4,5-DOPA dioxygenase extradiol, putative, expressed	AT4G15093.1	0	catalytic LigB subunit of aromatic ring-opening dioxygenase family
LOC_Os01g65692	0.468242	0.0313	0.0727926	0.813008	0	0	-0.344766	0.0175608	1	38147021	38148019	expressed protein	0	0	0
LOC_Os01g65700	0.803154	0	0	0.384223	0.0828	0.123552	0.418931	0.0086756	1	38148684	38149663	expressed protein	AT5G42655.1	0	Disease resistance-responsive (dirigent-like protein) family protein
LOC_Os01g65800	0.388305	0.0808	0.144218	0.775334	0	0	-0.387029	0.0122257	1	38212852	38217135	powdery mildew resistant protein 5, putative, expressed	AT1G48880.1	TBL7	TRICHOME BIREFRINGENCE-LIKE 7
LOC_Os01g66030	0.717785	0.0003	0.0017789	0.835038	0	0	-0.117253	0.150891	1	38320785	38324074	OsMADS2 - MADS-box family gene with MIKCc type-box, expressed	AT5G20240.1	PI	K-box region and MADS-box transcription factor family protein
LOC_Os01g66050	0.517705	0.0176	0.047453	0.783645	0	0	-0.26594	0.0356573	1	38329179	38332595	wound-responsive family protein, putative, expressed	AT1G21610.2	0	wound-responsive family protein
LOC_Os01g66100	0.525117	0.0149	0.0418348	0.894496	0	0	-0.36938	0.0141921	1	38382382	38385504	gibberellin 20 oxidase 2, putative, expressed	AT4G25420.1	AT2301,ATGA20OX1,GA20OX1,GA5	2-oxoglutarate (2OG) and Fe(II)-dependent oxygenase superfamily protein
LOC_Os01g66180	0.721204	0.0001	0.000679299	0.844533	0	0	-0.123329	0.14136	1	38443627	38446431	cytochrome c, putative, expressed	AT4G10040.1	CYTC-2	cytochrome c-2
LOC_Os01g66230	0.494955	0.0243	0.0603045	0.836366	0	0	-0.34141	0.0180466	1	38469633	38475218	csAtPR5, putative, expressed	0	0	0
LOC_Os01g66310	0.402929	0.0696	0.129571	0.82033	0	0	-0.417402	0.00944252	1	38516417	38516837	expressed protein	0	0	0
LOC_Os01g66610	0.773881	0	0	0.120029	0.3593	0.403543	0.653852	0.000998152	1	38688210	38692621	serine/threonine-protein kinase receptor precursor, putative, expressed	AT2G19130.1	0	S-locus lectin protein kinase family protein
LOC_Os01g66680	0.618612	0.0027	0.0109757	0.704116	0.0002	0.000906094	-0.0855043	0.210342	1	38729814	38735024	S-domain receptor-like protein kinase, putative, expressed	AT2G19130.1	0	S-locus lectin protein kinase family protein
LOC_Os01g66720	0.500715	0.022	0.05595	0.869344	0	0	-0.368629	0.0142836	1	38752611	38754970	NADP-dependent oxidoreductase, putative, expressed	AT1G65560.1	0	Zinc-binding dehydrogenase family protein
LOC_Os01g66730	0.668887	0.0007	0.0036674	0.83838	0	0	-0.169493	0.088388	1	38755058	38759513	exosome complex exonuclease RRP40, putative, expressed	AT2G25355.1	0	PNAS-3 related
LOC_Os01g66810	0.355501	0.0976	0.165687	0.799853	0	0	-0.444352	0.00743457	1	38790403	38791154	expressed protein	AT2G26730.1	0	Leucine-rich repeat protein kinase family protein
LOC_Os01g66920	0.484631	0.0254	0.062352	0.759263	0	0	-0.274632	0.0329107	1	38864020	38867949	Ser/Thr protein phosphatase family protein, putative, expressed	AT3G03305.1	0	Calcineurin-like metallo-phosphoesterase superfamily protein
LOC_Os01g67040	0.285886	0.1663	0.244638	0.844868	0	0	-0.558981	0.00281978	1	38928602	38930270	OsRhmbd5 - Putative Rhomboid homologue, expressed	AT3G59520.1	ATRBL13,RBL13	RHOMBOID-like protein 13
LOC_Os01g67054	0.856317	0	0	0.654008	0.0014	0.00471274	0.202309	0.0614529	1	38930369	38934752	calreticulin precursor protein, putative, expressed	AT1G08450.1	AtCRT3,CRT3,EBS2,PSL1	calreticulin 3
LOC_Os01g67090	0.718125	0	0	0.462173	0.0366	0.0647958	0.255952	0.0367569	1	38946700	38950827	IQ calmodulin-binding motif domain containing protein, expressed	AT3G59690.1	IQD13	IQ-domain 13
LOC_Os01g67134	0.756131	0	0	0.490873	0.0282	0.0528808	0.265258	0.0337342	1	38973740	38976158	ribosomal L18p/L5e family protein, putative, expressed	AT3G25520.1	ATL5,OLI5,PGY3,RPL5A	ribosomal protein L5
LOC_Os01g67170	0.514567	0.0178	0.0478671	0.81693	0	0	-0.302363	0.0255776	1	38986663	38990488	expressed protein	AT5G48340.1	0	0
LOC_Os01g67180	0.71673	0.0001	0.000679299	0.637626	0.002	0.00633026	0.0791035	0.219148	1	38990769	38993804	ribonuclease T2 family domain containing protein, expressed	AT2G39780.1	RNS2	ribonuclease 2
LOC_Os01g67190	0.755912	0	0	0.294887	0.1689	0.217405	0.461025	0.00602385	1	38994469	38997523	ribonuclease T2 family domain containing protein, expressed	AT2G39780.1	RNS2	ribonuclease 2
LOC_Os01g67200	0.642606	0.0017	0.00760906	0.906367	0	0	-0.263761	0.036366	1	38998277	39000000	ribosomal protein L13 family protein, putative, expressed	AT3G01790.1	0	Ribosomal protein L13 family protein
LOC_Os01g67290	0.483951	0.0244	0.0604799	0.774349	0	0	-0.290397	0.0285322	1	39052262	39058974	cyclin-related protein, putative, expressed	AT1G05960.1	0	ARM repeat superfamily protein
LOC_Os01g67360	0.69498	0.0001	0.000679299	0.714738	0	0	-0.0197573	0.419828	1	39102276	39105764	methyltransferase, putative, expressed	AT2G43200.1	0	S-adenosyl-L-methionine-dependent methyltransferases superfamily protein
LOC_Os01g67420	0.685348	0.0004	0.00227775	0.765953	0	0	-0.0806044	0.221638	1	39158153	39165729	lipase, putative, expressed	AT1G05790.1	0	lipase class 3 family protein
LOC_Os01g67500	0.387372	0.0776	0.140005	0.740689	0	0	-0.353317	0.0162516	1	39222268	39225472	armadillo/beta-catenin repeat family protein, putative, expressed	AT1G24330.1	0	ARM repeat superfamily protein
LOC_Os01g67550	5.9248e-15	1	1	0.755038	0	0	-0.755038	0.00021793	1	39262856	39266671	FAD binding domain containing protein, expressed	AT1G24340.1	EMB2421,EMB260	FAD/NAD(P)-binding oxidoreductase family protein
LOC_Os01g67590	0.809916	0	0	0.695286	0.0009	0.00325998	0.114631	0.14919	1	39289297	39296646	oligopeptidase, putative, expressed	AT1G67690.1	0	Zincin-like metalloproteases family protein
LOC_Os01g67910	0.678588	0.0007	0.0036674	0.825762	0	0	-0.147174	0.110795	1	39465264	39466348	expressed protein	0	0	0
LOC_Os01g68200	0.6789	0.0003	0.0017789	0.722553	0.0002	0.000906094	-0.0436523	0.329668	1	39638781	39641275	expressed protein	AT5G33406.1	0	hAT dimerisation domain-containing protein / transposase-related
LOC_Os01g68300	0.879518	0	0	0.563962	0.0095	0.0222075	0.315556	0.0214253	1	39682834	39683442	expressed protein	0	0	0
LOC_Os01g68598	0.546997	0.0125	0.036516	0.754873	0	0	-0.207876	0.0608623	1	39845389	39846785	expressed protein	AT4G12970.1	EPFL9,STOMAGEN	stomagen
LOC_Os01g68710	0.0115433	0.4964	0.540018	0.760258	0	0	-0.748715	0.000242884	1	39913890	39916494	peptidyl-prolyl cis-trans isomerase, FKBP-type, putative, expressed	AT5G48580.1	FKBP15-2	FK506- and rapamycin-binding protein 15 kD-2
LOC_Os01g68770	0.842788	0	0	0.475507	0.0303	0.0559261	0.367281	0.013485	1	39948062	39951534	selenium-binding protein, putative, expressed	AT4G14030.1	SBP1	selenium-binding protein 1
LOC_Os01g68970	0.653802	0.0008	0.00410314	0.720122	0	0	-0.06632	0.258571	1	40070752	40073753	HYS1, putative, expressed	AT5G64930.1	CPR5,HYS1	CPR5 protein, putative
LOC_Os01g69230	0.76026	0.0001	0.000679299	0.308269	0.1402	0.187289	0.451992	0.00656118	1	40235090	40238446	exo70 exocyst complex subunit domain containing protein, expressed	AT5G50380.1	ATEXO70F1,EXO70F1	exocyst subunit exo70 family protein F1
LOC_Os01g69850	0.780793	0	0	0.895488	0	0	-0.114695	0.154783	1	40344329	40364584	OsMADS65 - MADS-box family gene with MIKC* type-box, expressed	AT3G30260.1	AGL79	AGAMOUS-like 79
LOC_Os01g69904	0.878227	0	0	0.285499	0.1625	0.210626	0.592728	0.0018183	1	40390390	40393123	expressed protein	0	0	0
LOC_Os01g69920	0.128352	0.3454	0.420507	0.704216	0.0002	0.000906094	-0.575864	0.00241553	1	40403715	40409615	histidine kinase, putative, expressed	AT1G27320.1	AHK3,HK3	histidine kinase 3
LOC_Os01g69940	0.762562	0	0	0.636861	0.0018	0.00579347	0.125701	0.132821	1	40442828	40446423	OsFBX32 - F-box domain containing protein, expressed	AT1G27340.1	0	Galactose oxidase/kelch repeat superfamily protein
LOC_Os01g70010	0.897055	0	0	0.844035	0	0	0.0530206	0.291826	1	40496343	40498279	ribosomal protein L7Ae, putative, expressed	AT3G62870.1	0	Ribosomal protein L7Ae/L30e/S12e/Gadd45 family protein
LOC_Os01g70060	0.751362	0.0001	0.000679299	0.478705	0.0316	0.0578313	0.272657	0.0315765	1	40540964	40554738	protein of unknown function, DUF618 domain containing protein, expressed	AT3G26990.1	0	ENTH/VHS family protein
LOC_Os01g70090	0.880991	0	0	0.754811	0	0	0.12618	0.132137	1	40563530	40566440	enoyl-CoA hydratase/isomerase family protein, putative, expressed	AT5G43280.1	ATDCI1,DCI1	delta(3,5),delta(2,4)-dienoyl-CoA isomerase 1
LOC_Os01g70100	0.782901	0	0	0.253659	0.1922	0.240914	0.529242	0.00327394	1	40566660	40569777	zinc finger DHHC domain-containing protein, putative, expressed	AT3G26935.1	0	DHHC-type zinc finger family protein
LOC_Os01g70490	0.658294	0.001	0.00494332	0.75316	0.0001	0.000489424	-0.0948658	0.190768	1	40825681	40830301	potassium transporter, putative, expressed	AT4G13420.1	ATHAK5,HAK5	high affinity K+ transporter 5
LOC_Os01g70520	0.273068	0.1808	0.259537	0.840002	0	0	-0.566935	0.00263179	1	40842242	40848348	Os1bglu5 - beta-glucosidase homologue, similar to G. max isohydroxyurate hydrolase, expressed	AT1G02850.2	BGLU11	beta glucosidase 11
LOC_Os01g70700	0	1	1	0.752177	0	0	-0.752177	0.000227911	1	40926204	40929357	expressed protein	AT4G15210.1	AT-BETA-AMY,ATBETA-AMY,BAM5,BMY1,RAM1	beta-amylase 5
LOC_Os01g70720	0.758455	0	0	0.718145	0.0002	0.000906094	0.04031	0.334007	1	40937817	40941018	expressed protein	0	0	0
LOC_Os01g70830	0.760744	0	0	0.755407	0.0001	0.000489424	0.00533677	0.473513	1	40999828	41000884	esterase PIR7A, putative, expressed	AT2G23620.1	ATMES1,MES1	methyl esterase 1
LOC_Os01g70840	0.490693	0.0267	0.0647234	0.865903	0	0	-0.37521	0.0135416	1	41002434	41004063	esterase, putative, expressed	AT2G23620.1	ATMES1,MES1	methyl esterase 1
LOC_Os01g70850	0.625988	0.0023	0.00965966	0.892466	0	0	-0.266478	0.0354677	1	41004288	41006137	esterase, putative, expressed	AT2G23600.1	ACL,ATME8,ATMES2,ME8,MES2	acetone-cyanohydrin lyase
LOC_Os01g70940	0.361589	0.0964	0.164228	0.751474	0.0001	0.000489424	-0.389885	0.0119046	1	41061091	41067527	potassium transporter, putative, expressed	AT3G02050.1	ATKT4,ATKUP3,KUP3	K+ uptake transporter 3
LOC_Os01g70950	0.109221	0.3616	0.436016	0.754498	0	0	-0.645277	0.00120444	1	41066583	41070764	spermatogenesis-associated protein 20 precursor, putative, expressed	AT4G03200.2	0	catalytics
LOC_Os01g71090	0.796796	0	0	0.791986	0	0	0.0048097	0.47592	1	41141674	41143464	xylanase inhibitor, putative, expressed	AT1G03230.1	0	Eukaryotic aspartyl protease family protein
LOC_Os01g71094	0.680952	0.0002	0.00125207	0.935437	0	0	-0.254484	0.0395817	1	41145301	41146730	basic 7S globulin 2 precursor, putative, expressed	AT1G03220.1	0	Eukaryotic aspartyl protease family protein
LOC_Os01g71100	0.727203	0.0001	0.000679299	0.90753	0	0	-0.180327	0.0794995	1	41149955	41154678	expressed protein	0	0	0
LOC_Os01g71106	0.545459	0.0098	0.0301964	0.834779	0	0	-0.289319	0.0288333	1	41155813	41160726	NBS-LRR disease resistance protein, putative, expressed	AT1G69550.1	0	disease resistance protein (TIR-NBS-LRR class)
LOC_Os01g71114	0.697563	0.0003	0.0017789	0.791088	0	0	-0.0935254	0.193433	1	41159307	41163822	disease resistance protein RGA4, putative, expressed	AT3G14470.1	0	NB-ARC domain-containing disease resistance protein
LOC_Os01g71160	0.447225	0.0409	0.0884593	0.824962	0	0	-0.377737	0.0132555	1	41176391	41177823	xylanase inhibitor, putative, expressed	AT1G03220.1	0	Eukaryotic aspartyl protease family protein
LOC_Os01g71220	0.00294432	0.4914	0.540018	0.718237	0.0001	0.000489424	-0.715292	0.000434196	1	41203847	41208712	zinc finger protein, putative, expressed	AT3G56590.1	0	hydroxyproline-rich glycoprotein family protein
LOC_Os01g71250	0.317886	0.1332	0.20847	0.798163	0	0	-0.480277	0.00551146	1	41226701	41229806	expressed protein	0	0	0
LOC_Os01g71270	0.751827	0	0	0.891281	0	0	-0.139454	0.119797	1	41242467	41243837	eukaryotic peptide chain release factor subunit 1-1, putative, expressed	AT3G26618.1	ERF1-3	eukaryotic release factor 1-3
LOC_Os01g71300	0.61987	0.0035	0.0135686	0.724106	0.0002	0.000906094	-0.104236	0.172709	1	41251226	41272319	S-formylglutathione hydrolase, putative, expressed	AT2G41530.1	ATSFGH,SFGH	S-formylglutathione hydrolase
LOC_Os01g71380	0.307518	0.1493	0.226553	0.811689	0	0	-0.504171	0.00450832	1	41365160	41366570	glycosyl hydrolases family 17, putative, expressed	AT4G16260.1	0	Glycosyl hydrolase superfamily protein
LOC_Os01g71460	0.500459	0.0206	0.053286	0.873304	0	0	-0.372845	0.0137911	1	41394725	41396203	OsFBDUF11 - F-box and DUF domain containing protein, expressed	AT5G67040.1	0	Protein of unknown function (DUF295)
LOC_Os01g71540	0.726265	0.0002	0.00125207	0.917747	0	0	-0.191482	0.0712148	1	41439295	41447524	expressed protein	0	0	0
LOC_Os01g71590	0.919005	0	0	0.83097	0	0	0.0880343	0.19881	1	41470275	41478510	expressed protein	0	0	0
LOC_Os01g71620	0.485384	0.0235	0.0588213	0.839653	0	0	-0.354269	0.0161368	1	41486856	41494446	expressed protein	0	0	0
LOC_Os01g71624	0.756154	0	0	0.559467	0.0097	0.0226051	0.196687	0.0648516	1	41495707	41498613	expressed protein	0	0	0
LOC_Os01g71630	0.618378	0.0025	0.0103275	0.968296	0	0	-0.349918	0.0167773	1	41510185	41519730	expressed protein	0	0	0
LOC_Os01g71710	0.557336	0.01	0.0307041	0.832312	0	0	-0.274976	0.0328092	1	41552037	41554504	amino acid permease family protein, putative, expressed	AT2G01170.1	BAT1	bidirectional amino acid transporter 1
LOC_Os01g71720	0.333742	0.1197	0.192428	0.732702	0.0002	0.000906094	-0.39896	0.0110312	1	41554884	41559339	amino acid permease family protein, putative, expressed	AT2G01170.1	BAT1	bidirectional amino acid transporter 1
LOC_Os01g71790	0.497242	0.0242	0.0601156	0.750782	0.0002	0.000906094	-0.25354	0.0399693	1	41584367	41585318	NAM, putative, expressed	AT3G04070.2	anac047,NAC047	NAC domain containing protein 47
LOC_Os01g71810	0.82918	0	0	0.858516	0	0	-0.0293355	0.382056	1	41592216	41594985	glycosyl hydrolases family 17, putative, expressed	AT4G16260.1	0	Glycosyl hydrolase superfamily protein
LOC_Os01g71950	0.752831	0	0	0.742401	0	0	0.0104294	0.45186	1	41688391	41690156	expressed protein	AT3G50950.1	ZAR1	HOPZ-ACTIVATED RESISTANCE 1
LOC_Os01g72020	0.740178	0.0001	0.000679299	0.634333	0.0024	0.00735405	0.105844	0.164031	1	41741160	41744666	BTBA3 - Bric-a-Brac,Tramtrack, Broad Complex BTB domain with Ankyrin repeat region, expressed	AT2G41370.1	BOP2	Ankyrin repeat family protein / BTB/POZ domain-containing protein
LOC_Os01g72130	0.602237	0.0051	0.01822	0.830603	0	0	-0.228366	0.0505065	1	41841760	41842549	glutathione S-transferase, putative, expressed	AT2G29420.1	ATGSTU7,GST25,GSTU7	glutathione S-transferase tau 7
LOC_Os01g72170	0.853558	0	0	0.70758	0.0001	0.000489424	0.145979	0.107429	1	41853850	41854883	glutathione S-transferase, putative, expressed	AT3G09270.1	ATGSTU8,GSTU8	glutathione S-transferase TAU 8
LOC_Os01g72200	0.598702	0.0043	0.0159422	0.739847	0.0001	0.000489424	-0.141144	0.117717	1	41864619	41866546	expressed protein	AT1G34570.1	0	Essential protein Yae1, N-terminal
LOC_Os01g72210	0.604483	0.0043	0.0159422	0.701418	0.0001	0.000489424	-0.096935	0.186613	1	41869930	41874402	early-responsive to dehydration protein-related, putative, expressed	AT3G54510.2	0	Early-responsive to dehydration stress protein (ERD4)
LOC_Os01g72250	0.0707484	0.4131	0.483136	0.819552	0	0	-0.748803	0.000242884	1	41892678	41896242	uridine 5-monophosphate synthase, putative, expressed	AT3G54470.1	0	uridine 5\'-monophosphate synthase / UMP synthase (PYRE-F) (UMPS)
LOC_Os01g72260	0.795305	0	0	0.634511	0.0026	0.00783872	0.160794	0.092359	1	41896504	41898331	cytochrome P450, putative, expressed	AT3G56630.1	CYP94D2	cytochrome P450, family 94, subfamily D, polypeptide 2
LOC_Os01g72300	0.652045	0.0012	0.00572963	0.821942	0	0	-0.169896	0.0880037	1	41917699	41919129	Cupin domain containing protein, expressed	AT3G62020.1	GLP10	germin-like protein 10
LOC_Os01g72310	0.677982	0.0005	0.00275383	0.758065	0	0	-0.0800828	0.222897	1	41919630	41925302	OsFBO7 - F-box and other domain containing protein, expressed	0	0	0
LOC_Os01g72340	0.54442	0.0113	0.0337319	0.765762	0.0001	0.000489424	-0.221342	0.0538553	1	41954633	41962787	beta-galactosidase, putative, expressed	AT3G54440.1	0	glycoside hydrolase family 2 protein
LOC_Os01g72350	0.824816	0	0	0.784689	0	0	0.0401275	0.334642	1	41964126	41970144	amidohydrolase, putative, expressed	AT3G55850.1	LAF3,LAF3 ISF1,LAF3 ISF2	Amidohydrolase family
LOC_Os01g72380	0.744651	0	0	0.631673	0.0011	0.00385272	0.112977	0.151949	1	41982116	41985044	expressed protein	AT5G45540.1	0	Protein of unknown function (DUF594)
LOC_Os01g72410	0.501447	0.0219	0.0557582	0.81367	0	0	-0.312224	0.0234266	1	41997451	42000861	Leucine Rich Repeat family protein, expressed	AT5G45520.1	0	Leucine-rich repeat (LRR) family protein
LOC_Os01g72420	0.461329	0.0383	0.0845374	0.831005	0	0	-0.369676	0.0141571	1	41999585	42002803	C2 domain containing protein, putative, expressed	AT5G55530.1	0	Calcium-dependent lipid-binding (CaLB domain) family protein
LOC_Os01g72430	0.723992	0.0001	0.000679299	0.567205	0.0088	0.0208593	0.156787	0.0962285	1	42003931	42009785	NADPH quinone oxidoreductase, putative, expressed	AT3G27890.1	NQR	NADPH:quinone oxidoreductase
LOC_Os01g72560	0.477367	0.0316	0.0733548	0.727075	0.0001	0.000489424	-0.249708	0.0413983	1	42081066	42085042	expressed protein	AT2G41200.1	0	0
LOC_Os01g72630	0.740379	0	0	0.88573	0	0	-0.145351	0.112848	1	42138649	42143038	expressed protein	0	0	0
LOC_Os01g72650	0.739585	0.0001	0.000679299	0.809113	0	0	-0.0695288	0.249734	1	42149710	42156852	RNA recognition motif containing protein, putative, expressed	AT2G33440.1	0	RNA-binding (RRM/RBD/RNP motifs) family protein
LOC_Os01g72660	0.793632	0	0	0.754792	0	0	0.03884	0.339219	1	42160803	42161279	expressed protein	0	0	0
LOC_Os01g72670	0.878612	0	0	0.934265	0	0	-0.0556526	0.289773	1	42162484	42166462	expressed protein	0	0	0
LOC_Os01g72760	0.792246	0	0	0.667977	0.001	0.00356189	0.124268	0.134782	1	42211882	42213692	cytochrome P450, putative, expressed	AT5G25120.1	CYP71B11	ytochrome p450, family 71, subfamily B, polypeptide 11
LOC_Os01g72834	0.88587	0	0	0.184529	0.2711	0.31965	0.701341	0.000510721	1	42247696	42255403	RNA recognition motif containing protein, putative, expressed	AT1G33470.2	0	RNA-binding (RRM/RBD/RNP motifs) family protein
LOC_Os01g72860	0.709399	0	0	0.67278	0.0012	0.00414597	0.0366193	0.347237	1	42260295	42264942	MAC/Perforin domain containing protein, putative, expressed	AT4G24290.2	0	MAC/Perforin domain-containing protein
LOC_Os01g72970	0.726726	0	0	0.701836	0.0003	0.00128786	0.0248899	0.391991	1	42325823	42329066	DUF630/DUF632 domains containing protein, putative, expressed	AT1G77500.1	0	Protein of unknown function (DUF630 and DUF632)
LOC_Os01g73000	0.810858	0.0001	0.000679299	0.800799	0	0	0.0100585	0.453492	1	42350927	42355398	copine, putative, expressed	AT5G63970.1	0	Copine (Calcium-dependent phospholipid-binding protein) family
LOC_Os01g73024	0.678418	0.0002	0.00125207	0.796058	0	0	-0.11764	0.15027	1	42369770	42370365	expressed protein	0	0	0
LOC_Os01g73060	0.843779	0	0	0.61403	0.003	0.00880469	0.229748	0.0473274	1	42388274	42390062	expressed protein	0	0	0
LOC_Os01g73070	0.830324	0	0	0.894091	0	0	-0.0637675	0.265708	1	42392184	42394166	expressed protein	AT4G19130.1	0	Replication factor-A protein 1-related
LOC_Os01g73080	0.887344	0	0	0.601051	0.0049	0.0130807	0.286293	0.0278751	1	42393402	42401215	expressed protein	0	0	0
LOC_Os01g73110	0.727287	0.0001	0.000679299	0.370283	0.0955	0.138324	0.357004	0.0147327	1	42411939	42413227	expressed protein	AT5G45310.1	0	0
LOC_Os01g73120	0.798689	0	0	0.633254	0.0033	0.00952125	0.165435	0.08819	1	42413338	42416590	expressed protein	AT1G71190.1	SAG18	senescence associated gene 18
LOC_Os01g73170	0.74245	0.0001	0.000679299	0.235507	0.2148	0.264175	0.506943	0.00402255	1	42429502	42432618	peroxidase precursor, putative, expressed	AT1G71695.1	0	Peroxidase superfamily protein
LOC_Os01g73200	0.560269	0.0094	0.029242	0.815944	0	0	-0.255675	0.0391592	1	42441660	42442958	peroxidase precursor, putative, expressed	AT1G71695.1	0	Peroxidase superfamily protein
LOC_Os01g73220	0.823245	0	0	0.588633	0.0071	0.0175373	0.234612	0.0451813	1	42446001	42447654	peroxidase precursor, putative, expressed	AT1G71695.1	0	Peroxidase superfamily protein
LOC_Os01g73450	0.835535	0	0	0.729437	0	0	0.106098	0.163614	1	42562817	42566993	amino acid kinase, putative, expressed	AT3G18680.1	0	Amino acid kinase family protein
LOC_Os01g73560	0.870484	0	0	0.85074	0	0	0.0197441	0.41294	1	42618474	42621727	leucine rich repeat domain containing protein, putative, expressed	AT5G22320.1	0	Leucine-rich repeat (LRR) family protein
LOC_Os01g73604	0.683157	0.0005	0.00275383	0.889351	0	0	-0.206194	0.0618538	1	42638856	42644944	LSM domain containing protein, expressed	AT3G62840.1	0	Small nuclear ribonucleoprotein family protein
LOC_Os01g73644	0.75885	0.0001	0.000679299	0.820137	0	0	-0.0612877	0.27296	1	42663532	42666213	expressed protein	0	0	0
LOC_Os01g73650	0.727453	0	0	0.841435	0	0	-0.113981	0.156024	1	42668313	42671592	expressed protein	0	0	0
LOC_Os01g73656	0.783836	0.0001	0.000679299	0.856572	0	0	-0.0727362	0.241238	1	42673021	42678116	expressed protein	0	0	0
LOC_Os01g73670	0.801558	0	0	0.93676	0	0	-0.135202	0.125057	1	42684868	42689426	expressed protein	0	0	0
LOC_Os01g73680	0.830395	0	0	0.90052	0	0	-0.0701254	0.248042	1	42689893	42696058	aspartyl aminopeptidase, putative, expressed	AT5G04710.1	0	Zn-dependent exopeptidases superfamily protein
LOC_Os01g73690	0.682364	0.0006	0.00321024	0.858288	0	0	-0.175924	0.0828765	1	42695091	42699059	pentatricopeptide, putative, expressed	AT2G16650.1	PRORP2	proteinaceous RNase P 2
LOC_Os01g73750	0.89911	0	0	0.199005	0.2547	0.303405	0.700105	0.00052403	1	42715724	42721562	Leucine Rich Repeat family protein, expressed	AT2G36370.1	0	ubiquitin-protein ligases
LOC_Os01g73760	0.835479	0	0	0.766933	0.0001	0.000489424	0.0685458	0.246365	1	42723514	42726767	IPP transferase, putative, expressed	AT2G27760.1	ATIPT2,IPPT,IPT2	tRNAisopentenyltransferase 2
LOC_Os01g73800	0.57377	0.0073	0.0241013	0.868161	0	0	-0.29439	0.0275107	1	42752981	42757186	expressed protein	0	0	0
LOC_Os01g73900	0.519647	0.019	0.0503124	0.801899	0.0001	0.000489424	-0.282252	0.0307015	1	42821164	42825125	DEAD-box ATP-dependent RNA helicase, putative, expressed	0	0	0
LOC_Os01g74010	0.649422	0.0013	0.00610048	0.710268	0.0002	0.000906094	-0.0608455	0.274232	1	42870524	42872686	cyclase/dehydrase family protein, expressed	AT4G01650.1	0	Polyketide cyclase / dehydrase and lipid transport protein
LOC_Os01g74280	0.742723	0	0	0.22975	0.2202	0.26937	0.512973	0.00378799	1	43039984	43043991	TGD2, putative, expressed	AT3G20320.1	TGD2	trigalactosyldiacylglycerol2
LOC_Os01g74340	0.880558	0	0	0.724335	0.0002	0.000906094	0.156223	0.0967542	1	43071516	43072535	RNA recognition motif containing protein, putative, expressed	AT4G13850.1	ATGRP2,GR-RBP2,GRP2	glycine-rich RNA-binding protein 2
LOC_Os01g74480	0.740568	0	0	0.675613	0.0009	0.00325998	0.0649556	0.256001	1	43136224	43137723	cupin domain containing protein, expressed	AT2G28680.1	0	RmlC-like cupins superfamily protein
LOC_Os01g74490	0.505323	0.0219	0.0557582	0.716839	0.0001	0.000489424	-0.211516	0.058866	1	43141841	43142670	heavy metal-associated domain containing protein, expressed	AT5G02600.1	0	Heavy metal transport/detoxification superfamily protein
LOC_Os01g74500	0.699852	0.0005	0.00275383	0.760773	0	0	-0.0609211	0.274011	1	43143717	43146789	expressed protein	AT3G55080.1	0	SET domain-containing protein
LOC_Os01g74510	0.786246	0	0	0.881113	0	0	-0.094867	0.190767	1	43154091	43158225	KIP1, putative, expressed	AT2G22560.1	0	Kinase interacting (KIP1-like) family protein
LOC_Os01g74530	0.821137	0	0	0.757803	0	0	0.0633348	0.260577	1	43163463	43166987	protein phosphatase 2C, putative, expressed	AT3G12620.1	0	Protein phosphatase 2C family protein
LOC_Os01g74570	0.821909	0.0001	0.000679299	0.669204	0.0006	0.00232962	0.152704	0.100196	1	43185620	43186510	tetraspanin family protein, putative, expressed	AT4G23410.1	TET5	tetraspanin5
LOC_Os01g74660	0.595806	0.0049	0.017667	0.812197	0	0	-0.216391	0.0562558	1	43244186	43245432	dihydroflavonol-4-reductase, putative, expressed	AT2G02400.1	0	NAD(P)-binding Rossmann-fold superfamily protein
LOC_Os01g74670	0.853605	0	0	0.849791	0	0	0.00381415	0.480123	1	43247065	43250710	expressed protein	0	0	0
LOC_Os02g01130	0.706154	0.0001	0.000679299	0.785072	0	0	-0.0789182	0.225647	2	73156	73864	expressed protein	0	0	0
LOC_Os02g01220	0.70123	0.0005	0.00275383	0.708469	0.0001	0.000489424	-0.00723951	0.472297	2	124645	127637	rhodanese-like domain containing protein, putative, expressed	AT2G21045.1	0	Rhodanese/Cell cycle control phosphatase superfamily protein
LOC_Os02g01380	0.313884	0.1382	0.213889	0.708149	0.0001	0.000489424	-0.394264	0.0114654	2	219577	221707	expressed protein	AT1G76880.1	0	Duplicated homeodomain-like superfamily protein
LOC_Os02g01450	0.503367	0.023	0.0578829	0.893715	0	0	-0.390347	0.0118547	2	265783	268915	expressed protein	AT2G45060.1	0	Uncharacterised conserved protein UCP022280
LOC_Os02g01480	0.453402	0.0397	0.0865075	0.784752	0	0	-0.331351	0.0197434	2	274428	277257	nucleic acid binding protein, putative, expressed	AT2G27790.1	0	RNA-binding (RRM/RBD/RNP motifs) family protein
LOC_Os02g01550	0.515636	0.0172	0.0466519	0.744575	0	0	-0.228938	0.050202	2	311537	316458	OsFBL6 - F-box domain and LRR containing protein, expressed	AT5G03100.1	0	F-box/RNI-like superfamily protein
LOC_Os02g01730	0.760997	0.0001	0.000679299	0.390234	0.0723	0.110928	0.370763	0.0130741	2	404245	406691	serine/threonine-protein kinase At1g18390 precursor, putative, expressed	AT1G33260.1	0	Protein kinase superfamily protein
LOC_Os02g01760	0.536544	0.0131	0.0378446	0.748365	0	0	-0.211821	0.058708	2	422694	424850	diphosphomevalonate decarboxylase family protein, expressed	AT2G38700.1	ATMVD1,MVD1	mevalonate diphosphate decarboxylase 1
LOC_Os02g01765	0.673467	0.0003	0.0017789	0.840186	0	0	-0.166719	0.0909233	2	425109	426481	expressed protein	0	0	0
LOC_Os02g01790	0.443533	0.0458	0.0957863	0.807187	0	0	-0.363653	0.0148658	2	432960	436158	expressed protein	0	0	0
LOC_Os02g01830	0.15294	0.3164	0.392858	0.720934	0.0001	0.000489424	-0.567995	0.00261349	2	458596	459988	expressed protein	0	0	0
LOC_Os02g01870	0.727932	0	0	0.888969	0	0	-0.161037	0.0962435	2	482342	483969	expressed protein	0	0	0
LOC_Os02g01880	0.744812	0	0	0.879592	0	0	-0.13478	0.125574	2	484667	487862	U5 small nuclear ribonucleoprotein 200 kDa helicase, putative, expressed	AT1G20960.1	emb1507	U5 small nuclear ribonucleoprotein helicase, putative
LOC_Os02g01890	0.724128	0	0	0.80374	0	0	-0.0796117	0.224048	2	488913	490612	cytochrome P450, putative, expressed	AT1G64940.1	CYP89A6	cytochrome P450, family 87, subfamily A, polypeptide 6
LOC_Os02g02000	0.589425	0.0062	0.0211948	0.78949	0	0	-0.200065	0.0656418	2	554513	556320	cytochrome P450, putative, expressed	AT4G15440.1	CYP74B2,HPL1	hydroperoxide lyase 1
LOC_Os02g02050	1.24007e-18	1	1	0.712656	0.0001	0.000489424	-0.712656	0.000455823	2	573100	589743	SNF2 family N-terminal domain containing protein, expressed	AT1G08060.1	MOM,MOM1	ATP-dependent helicase family protein
LOC_Os02g02110	0.893308	0	0	0.963923	0	0	-0.0706148	0.24675	2	623174	628425	Alg9-like mannosyltransferase protein, putative, expressed	AT5G14850.1	0	Alg9-like mannosyltransferase family
LOC_Os02g02120	0.625291	0.0026	0.0106571	0.945796	0	0	-0.320505	0.0217031	2	627342	630655	OsWAK11 - OsWAK receptor-like protein kinase, expressed	AT1G21230.1	WAK5	wall associated kinase 5
LOC_Os02g02240	0.75807	0	0	0.876462	0	0	-0.118392	0.14916	2	717857	719511	expressed protein	0	0	0
LOC_Os02g02270	0.804666	0	0	0.941984	0	0	-0.137318	0.12234	2	743291	745498	expressed protein	0	0	0
LOC_Os02g02350	0.623152	0.0023	0.00965966	0.813229	0	0	-0.190077	0.0722362	2	780642	785676	OsFBK2 - F-box domain and kelch repeat containing protein, expressed	AT3G61350.1	SKIP4	SKP1 interacting partner 4
LOC_Os02g02540	0.532849	0.0117	0.0346568	0.77842	0.0001	0.000489424	-0.245572	0.0430087	2	918797	923970	glutamate receptor, putative, expressed	AT1G42540.1	ATGLR3.3,GLR3.3	glutamate receptor 3.3
LOC_Os02g02640	0.385516	0.079	0.141921	0.880211	0	0	-0.494694	0.0048976	2	967172	974497	NBS-LRR disease resistance protein, putative, expressed	AT3G14470.1	0	NB-ARC domain-containing disease resistance protein
LOC_Os02g02660	0.405702	0.0608	0.117682	0.874257	0	0	-0.468556	0.00607209	2	978126	987135	retrotransposon protein, putative, unclassified, expressed	0	0	0
LOC_Os02g02780	0.186817	0.2713	0.350107	0.811765	0	0	-0.624948	0.00149889	2	1050786	1056830	protein kinase family protein, putative, expressed	AT4G35780.1	0	ACT-like protein tyrosine kinase family protein
LOC_Os02g02800	0.120304	0.3543	0.428695	0.700424	0.0002	0.000906094	-0.58012	0.00232403	2	1067025	1069448	AGAP001222-PA, putative, expressed	AT1G63855.3	0	Putative methyltransferase family protein
LOC_Os02g02930	0.576027	0.0072	0.023858	0.816028	0	0	-0.240001	0.0452828	2	1145779	1151142	terpene synthase, putative, expressed	AT1G61680.1	ATTPS14,TPS14	terpene synthase 14
LOC_Os02g03020	0.61125	0.0026	0.0106571	0.704918	0.0002	0.000906094	-0.0936677	0.193126	2	1187087	1187942	EF hand family protein, putative, expressed	AT2G46600.1	0	Calcium-binding EF-hand family protein
LOC_Os02g03340	0	1	1	0.719891	0.0002	0.000906094	-0.719891	0.000400924	2	1347132	1351335	RNA polymerase II transcription factor B subunit 4, putative, expressed	AT1G18340.1	0	basal transcription factor complex subunit-related
LOC_Os02g03640	0.782049	0	0	0.918714	0	0	-0.136664	0.123184	2	1507314	1511605	expressed protein	0	0	0
LOC_Os02g04040	0.302245	0.1561	0.233743	0.693914	0.0002	0.000906094	-0.391668	0.0117183	2	1754546	1757790	RecF/RecN/SMC N terminal domain containing protein, expressed	AT2G27170.1	SMC3,TTN7	Structural maintenance of chromosomes (SMC) family protein
LOC_Os02g04420	0.357745	0.0968	0.164699	0.715303	0.0001	0.000489424	-0.357557	0.0156444	2	1946071	1949388	expressed protein	0	0	0
LOC_Os02g04610	0.836507	0	0	0.780012	0	0	0.0564953	0.28103	2	2064263	2065869	expressed protein	0	0	0
LOC_Os02g04620	0.556048	0.0092	0.0288056	0.717764	0.0001	0.000489424	-0.161717	0.095578	2	2065874	2066200	marker Xucw84, putative	0	0	0
LOC_Os02g04690	0.715116	0	0	0.577296	0.0069	0.0171404	0.137819	0.116967	2	2110921	2120419	cycloartenol synthase, putative, expressed	AT2G07050.1	CAS1	cycloartenol synthase 1
LOC_Os02g04700	0.747942	0	0	0.796498	0	0	-0.0485559	0.312778	2	2124896	2128770	tRNA synthetases class II domain containing protein, expressed	AT4G31180.1	0	Class II aminoacyl-tRNA and biotin synthetases superfamily protein
LOC_Os02g04725	0.493561	0.0236	0.059013	0.858936	0	0	-0.365375	0.0146495	2	2141637	2144272	dolichol phosphate-mannose biosynthesis regulatory protein, putative, expressed	AT1G74340.1	0	dolichol phosphate-mannose biosynthesis regulatory protein-related
LOC_Os02g04730	0.754916	0	0	0.947865	0	0	-0.192949	0.070185	2	2148473	2153358	cycloartenol synthase, putative, expressed	AT2G07050.1	CAS1	cycloartenol synthase 1
LOC_Os02g04750	0.398036	0.0733	0.13432	0.901724	0	0	-0.503689	0.00453494	2	2161769	2166648	cycloartenol synthase, putative, expressed	AT2G07050.1	CAS1	cycloartenol synthase 1
LOC_Os02g04760	0.798273	0	0	0.811761	0	0	-0.013488	0.44577	2	2174423	2178634	cycloartenol synthase, putative, expressed	AT2G07050.1	CAS1	cycloartenol synthase 1
LOC_Os02g04880	0.0210882	0.4689	0.532974	0.884574	0	0	-0.863485	9.98152e-06	2	2253515	2256951	expressed protein	0	0	0
LOC_Os02g04900	0.217211	0.2326	0.312712	0.915188	0	0	-0.697977	0.000582255	2	2263604	2264881	expressed protein	0	0	0
LOC_Os02g04915	0.39808	0.0697	0.129704	0.844746	0	0	-0.446666	0.00728484	2	2274553	2275713	expressed protein	0	0	0
LOC_Os02g04924	0.645166	0.0015	0.00685183	0.756591	0.0001	0.000489424	-0.111425	0.160252	2	2277044	2279841	retrotransposon protein, putative, unclassified, expressed	0	0	0
LOC_Os02g04945	0.725525	0.0001	0.000679299	0.905865	0	0	-0.180339	0.0794862	2	2312150	2317216	phosphatidate cytidylyltransferase family protein, putative, expressed	AT3G45040.1	0	phosphatidate cytidylyltransferase family protein
LOC_Os02g04950	0.888151	0	0	0.854031	0	0	0.0341209	0.35654	2	2318091	2323337	splicing factor 3B subunit 1, putative, expressed	AT5G64270.1	0	splicing factor, putative
LOC_Os02g05000	0.946079	0	0	0.963772	0	0	-0.0176924	0.42829	2	2369557	2371348	expressed protein	0	0	0
LOC_Os02g05030	0.250775	0.1974	0.276487	0.716869	0.0002	0.000906094	-0.466095	0.00620019	2	2388399	2394346	sucrose-phosphatase, putative, expressed	AT2G35840.1	0	Sucrose-6F-phosphate phosphohydrolase family protein
LOC_Os02g05199	0.885901	0	0	0.891007	0	0	-0.0051061	0.481409	2	2486465	2488967	expressed protein	0	0	0
LOC_Os02g05244	0.748367	0	0	0.381768	0.0852	0.126475	0.366599	0.0135715	2	2516849	2519232	expressed protein	0	0	0
LOC_Os02g05360	0.851349	0	0	0.810034	0	0	0.0413155	0.330403	2	2575642	2577069	expressed protein	0	0	0
LOC_Os02g05365	0.88196	0	0	0.872667	0	0	0.00929255	0.456701	2	2577378	2578660	expressed protein	0	0	0
LOC_Os02g05370	0.753936	0	0	0.930584	0	0	-0.176648	0.0823791	2	2582089	2586197	retrotransposon protein, putative, Ty3-gypsy subclass, expressed	0	0	0
LOC_Os02g05400	0.874194	0	0	0.949764	0	0	-0.0755701	0.233904	2	2593933	2598356	transmembrane protein 15, putative, expressed	AT3G45040.1	0	phosphatidate cytidylyltransferase family protein
LOC_Os02g05410	0.89373	0	0	0.96794	0	0	-0.07421	0.237395	2	2599191	2604033	splicing factor 3B subunit 1, putative, expressed	AT5G64270.1	0	splicing factor, putative
LOC_Os02g05420	0.703317	0.0003	0.0017789	0.832891	0	0	-0.129574	0.132483	2	2607099	2611381	expressed protein	0	0	0
LOC_Os02g05430	0.691326	0.0007	0.0036674	0.892163	0	0	-0.200837	0.0651577	2	2611228	2614087	expressed protein	0	0	0
LOC_Os02g05440	0.837563	0	0	0.810891	0	0	0.0266724	0.385	2	2614247	2619027	expressed protein	AT5G24630.6	BIN4	double-stranded DNA binding
LOC_Os02g05530	0.252186	0.2055	0.284702	0.852727	0	0	-0.600541	0.0018915	2	2674126	2676604	expressed protein	0	0	0
LOC_Os02g05550	0.82385	0	0	0.68072	0.0008	0.00295922	0.143131	0.110643	2	2681214	2685181	retrotransposon protein, putative, Ty1-copia subclass, expressed	0	0	0
LOC_Os02g05600	0.773156	0	0	0.890565	0	0	-0.117409	0.150641	2	2722136	2725218	expressed protein	0	0	0
LOC_Os02g05660	0.873426	0	0	0.602921	0.0043	0.0117615	0.270505	0.032202	2	2766217	2770021	DEAD-box ATP-dependent RNA helicase 35A, putative, expressed	0	0	0
LOC_Os02g05680	0.575433	0.0083	0.02665	0.876687	0	0	-0.301254	0.0258455	2	2776407	2779386	apoptosis-inducing factor 2, putative, expressed	AT3G44190.1	0	FAD/NAD(P)-binding oxidoreductase family protein
LOC_Os02g05686	0.829711	0	0	0.864206	0	0	-0.0344947	0.362492	2	2786759	2789075	expressed protein	AT3G44630.3	0	Disease resistance protein (TIR-NBS-LRR class) family
LOC_Os02g05692	0.722311	0	0	0.617157	0.0038	0.010635	0.105154	0.165289	2	2791242	2795471	zinc finger, C3HC4 type domain containing protein, expressed	AT5G10650.1	0	RING/U-box superfamily protein
LOC_Os02g05780	0.497022	0.0231	0.0580637	0.874968	0	0	-0.377947	0.0132405	2	2842902	2847428	expressed protein	AT3G58610.1	0	ketol-acid reductoisomerase
LOC_Os02g05790	0.748297	0.0001	0.000679299	0.859694	0	0	-0.111397	0.160287	2	2858633	2861705	expressed protein	0	0	0
LOC_Os02g05810	0.424991	0.0558	0.110484	0.917984	0	0	-0.492994	0.00496248	2	2865048	2869033	expressed protein	0	0	0
LOC_Os02g05950	0.792047	0	0	0.613184	0.0034	0.00974899	0.178863	0.0773285	2	2958769	2962177	phytosulfokine receptor precursor, putative, expressed	AT1G72300.1	0	Leucine-rich receptor-like protein kinase family protein
LOC_Os02g05960	0.533521	0.0139	0.0396705	0.798485	0	0	-0.264964	0.0359601	2	2965240	2968658	phytosulfokine receptor precursor, putative, expressed	AT1G72300.1	0	Leucine-rich receptor-like protein kinase family protein
LOC_Os02g05970	0.185947	0.2717	0.350483	0.770754	0	0	-0.584807	0.00221423	2	2971987	2975382	phytosulfokine receptor precursor, putative, expressed	AT1G72300.1	0	Leucine-rich receptor-like protein kinase family protein
LOC_Os02g05980	0.767357	0	0	0.883609	0	0	-0.116252	0.152386	2	2978855	2982402	phytosulfokine receptor precursor, putative, expressed	AT1G72300.1	0	Leucine-rich receptor-like protein kinase family protein
LOC_Os02g06010	0.86948	0	0	0.878184	0	0	-0.00870463	0.466064	2	2995485	2999838	integral membrane protein, putative, expressed	AT1G76340.1	GONST3	golgi nucleotide sugar transporter 3
LOC_Os02g06090	0.740959	0	0	0.809539	0	0	-0.0685798	0.252286	2	3037225	3040483	phytosulfokine receptor precursor, putative, expressed	AT1G17250.1	AtRLP3,RLP3	receptor like protein 3
LOC_Os02g06120	0.851601	0	0	0.946509	0	0	-0.0949081	0.190665	2	3048521	3055299	Leucine Rich Repeat family protein, expressed	AT1G17250.1	AtRLP3,RLP3	receptor like protein 3
LOC_Os02g06170	0.294479	0.1541	0.231635	0.816284	0	0	-0.521805	0.00391941	2	3080518	3082869	expressed protein	0	0	0
LOC_Os02g06180	0.492715	0.0273	0.0657491	0.932056	0	0	-0.439342	0.00780555	2	3084915	3087074	phytosulfokine receptor precursor, putative, expressed	AT1G72300.1	0	Leucine-rich receptor-like protein kinase family protein
LOC_Os02g06190	0.239355	0.2138	0.293333	0.799974	0	0	-0.560619	0.00278152	2	3092570	3095184	phytosulfokine receptor precursor, putative, expressed	AT1G17240.1	AtRLP2,RLP2	receptor like protein 2
LOC_Os02g06280	0.462667	0.034	0.0774046	0.729615	0.0002	0.000906094	-0.266948	0.0353063	2	3136183	3137965	receptor-like protein kinase 2 precursor, putative, expressed	AT5G46330.1	FLS2	Leucine-rich receptor-like protein kinase family protein
LOC_Os02g06290	0.859037	0	0	0.792016	0	0	0.067021	0.25036	2	3141992	3144660	rhodanese-like domain containing protein, putative, expressed	AT2G21045.1	0	Rhodanese/Cell cycle control phosphatase superfamily protein
LOC_Os02g06350	0.735152	0.0002	0.00125207	0.860532	0	0	-0.12538	0.13846	2	3171934	3174991	expressed protein	AT3G11830.2	0	TCP-1/cpn60 chaperonin family protein
LOC_Os02g06460	0.727324	0.0001	0.000679299	0.530333	0.0161	0.033881	0.196991	0.064627	2	3220491	3225191	expressed protein	AT3G54190.1	0	Transducin/WD40 repeat-like superfamily protein
LOC_Os02g06500	0	1	1	0.861989	0	0	-0.861989	9.98152e-06	2	3237586	3249732	DSHCT domain containing protein, expressed	0	0	0
LOC_Os02g06540	7.76382e-14	1	1	0.838915	0	0	-0.838915	2.32902e-05	2	3266011	3268767	transporter family protein, putative, expressed	AT1G11260.1	ATSTP1,STP1	sugar transporter 1
LOC_Os02g06560	0.826236	0	0	0.622479	0.0023	0.00710041	0.203757	0.0605396	2	3279687	3279953	wound induced protein, putative, expressed	AT4G10265.1	0	Wound-responsive family protein
LOC_Os02g06605	0.708282	0.0001	0.000679299	0.745733	0.0002	0.000906094	-0.0374512	0.351547	2	3327798	3328578	expressed protein	0	0	0
LOC_Os02g06754	0.810435	0	0	0.641365	0.0013	0.00443938	0.16907	0.0851606	2	3408024	3409076	expressed protein	0	0	0
LOC_Os02g06760	0.79426	0	0	0.733872	0	0	0.0603882	0.269223	2	3411220	3415305	expressed protein	0	0	0
LOC_Os02g06770	0.873282	0	0	0.658114	0.0009	0.00325998	0.215167	0.054208	2	3415481	3418396	expressed protein	0	0	0
LOC_Os02g06779	0.854466	0	0	0.79433	0	0	0.0601358	0.269963	2	3420172	3423446	expressed protein	0	0	0
LOC_Os02g06790	0.84707	0	0	0.400011	0.0704	0.108549	0.447059	0.00686063	2	3428547	3431075	expressed protein	0	0	0
LOC_Os02g06810	0.786554	0	0	0.119396	0.3582	0.402547	0.667157	0.000831793	2	3434315	3438492	retrotransposon protein, putative, unclassified, expressed	0	0	0
LOC_Os02g06820	0.846001	0	0	0.545981	0.0128	0.0282225	0.30002	0.024656	2	3440051	3441653	transposon protein, putative, unclassified, expressed	0	0	0
LOC_Os02g06830	0.808917	0	0	0.823361	0	0	-0.0144446	0.441878	2	3441719	3451214	expressed protein	0	0	0
LOC_Os02g06840	0.830722	0	0	0.85811	0	0	-0.0273876	0.38956	2	3453299	3457588	galactosyltransferase, putative, expressed	AT1G05170.2	0	Galactosyltransferase family protein
LOC_Os02g07000	0.0308637	0.4588	0.523963	0.801247	0	0	-0.770383	0.000141405	2	3573693	3575558	expressed protein	0	0	0
LOC_Os02g07040	0.689578	0.0009	0.00452093	0.716983	0.0001	0.000489424	-0.0274046	0.389497	2	3607089	3610234	biotin--protein ligase, putative, expressed	AT2G25710.1	HCS1	holocarboxylase synthase 1
LOC_Os02g07044	0.653443	0.0008	0.00410314	0.8464	0	0	-0.192957	0.0701767	2	3610968	3614080	rhodanese-like domain containing protein, putative, expressed	AT1G79230.1	ATMST1,ATRDH1,MST1,ST1,STR1	mercaptopyruvate sulfurtransferase 1
LOC_Os02g07150	0.729694	0.0002	0.00125207	0.741413	0	0	-0.0117189	0.453329	2	3674673	3677978	urease accessory protein F, putative, expressed	AT1G21840.1	UREF	urease accessory protein F
LOC_Os02g07310	0.82945	0	0	0.904903	0	0	-0.0754527	0.234251	2	3748363	3755492	argonaute, putative, expressed	AT1G48410.1	AGO1	Stabilizer of iron transporter SufD / Polynucleotidyl transferase
LOC_Os02g07340	0.910221	0	0	0.834362	0	0	0.0758598	0.227279	2	3778037	3791876	HEAT repeat family protein, putative, expressed	AT2G02560.1	ATCAND1,CAND1,ETA2,HVE,TIP120	cullin-associated and neddylation dissociated
LOC_Os02g07350	0.609843	0.0037	0.0141791	0.732766	0	0	-0.122924	0.142024	2	3792680	3796762	inositol-1-monophosphatase, putative, expressed	AT1G31190.1	IMPL1	myo-inositol monophosphatase like 1
LOC_Os02g07360	0.28704	0.1601	0.238019	0.740912	0.0001	0.000489424	-0.453872	0.00683568	2	3798022	3800737	pentatricopeptide containing protein, putative, expressed	AT2G35130.1	0	Tetratricopeptide repeat (TPR)-like superfamily protein
LOC_Os02g07410	0.366662	0.0932	0.16044	0.730515	0.0001	0.000489424	-0.363853	0.0148525	2	3827674	3830184	glycine cleavage system H protein, putative, expressed	AT2G35120.1	0	Single hybrid motif superfamily protein
LOC_Os02g07630	0.834368	0	0	0.56143	0.0107	0.0244801	0.272938	0.031505	2	3950378	3955899	copper-transporting ATPase, putative, expressed	AT5G44790.1	HMA7,RAN1	copper-exporting ATPase / responsive-to-antagonist 1 / copper-transporting ATPase (RAN1)
LOC_Os02g07670	0.338091	0.1105	0.181538	0.811583	0	0	-0.473492	0.00581257	2	3992040	3995076	URED, putative, expressed	AT2G35035.1	URED	urease accessory protein D
LOC_Os02g07709	0.806908	0	0	0.600069	0.0037	0.0104272	0.20684	0.0587512	2	4015963	4016812	expressed protein	0	0	0
LOC_Os02g07730	0.797867	0	0	0.588356	0.0055	0.0143348	0.209511	0.0572274	2	4030929	4033572	haloacid dehalogenase-like hydrolase domain-containing protein 3, putative, expressed	AT5G44730.1	0	Haloacid dehalogenase-like hydrolase (HAD) superfamily protein
LOC_Os02g07740	0.329006	0.1241	0.197568	0.74496	0	0	-0.415954	0.00956396	2	4034222	4038406	RNA binding protein, putative, expressed	AT1G54310.2	0	S-adenosyl-L-methionine-dependent methyltransferases superfamily protein
LOC_Os02g07760	0.643469	0.0014	0.00647461	0.89093	0	0	-0.247462	0.0422684	2	4044578	4052438	aldehyde dehydrogenase, putative, expressed	AT1G79440.1	ALDH5F1,SSADH,SSADH1	aldehyde dehydrogenase 5F1
LOC_Os02g07830	0.479538	0.0302	0.0709034	0.783908	0	0	-0.30437	0.0250969	2	4103333	4105657	OsHKT1;3 - Na+ transporter, expressed	AT4G10310.1	ATHKT1,HKT1	high-affinity K+ transporter 1
LOC_Os02g07910	0.191562	0.2706	0.349522	0.804913	0	0	-0.613351	0.00167357	2	4141491	4143681	fiber protein Fb15, putative, expressed	AT4G30010.1	0	0
LOC_Os02g07920	0.298026	0.1526	0.230113	0.725025	0.0001	0.000489424	-0.426999	0.00867394	2	4144322	4147062	expressed protein	AT2G19270.1	0	0
LOC_Os02g08090	0.165284	0.2956	0.37364	0.79042	0	0	-0.625137	0.00149556	2	4270528	4274262	LSM domain containing protein, expressed	AT4G30220.2	RUXF	small nuclear ribonucleoprotein F
LOC_Os02g08270	0.763473	0	0	0.2302	0.2333	0.282424	0.533274	0.0031525	2	4390133	4393564	class I glutamine amidotransferase, putative, expressed	AT2G23970.1	0	Class I glutamine amidotransferase-like superfamily protein
LOC_Os02g08360	0.474595	0.0309	0.0721138	0.746267	0	0	-0.271672	0.033819	2	4440184	4448768	RNA recognition motif, putative, expressed	AT5G25060.1	0	RNA recognition motif (RRM)-containing protein
LOC_Os02g08364	0.814072	0	0	0.470574	0.0419	0.0721235	0.343499	0.0166043	2	4449777	4454808	protein phosphatase 2C, putative, expressed	AT4G31860.1	0	Protein phosphatase 2C family protein
LOC_Os02g08480	0.823972	0	0	0.448393	0.0451	0.0766254	0.375578	0.0124969	2	4563050	4566686	ubiquitin fusion degradation protein, putative, expressed	AT2G21270.1	UFD1	ubiquitin fusion degradation 1
LOC_Os02g08500	1.78049e-14	1	1	0.768027	0	0	-0.768027	0.000151386	2	4573806	4578363	two-component response regulator, putative, expressed	AT2G25180.1	ARR12,RR12	response regulator 12
LOC_Os02g09060	0.605551	0.0028	0.0113032	0.835321	0	0	-0.22977	0.0498094	2	4630330	4634623	BRCA1-associated protein, putative, expressed	AT2G26000.2	BRIZ2	zinc finger (C3HC4-type RING finger) family protein
LOC_Os02g09100	0.423604	0.056	0.110706	0.815001	0	0	-0.391397	0.0117449	2	4658136	4668902	isoleucyl-tRNA synthetase, cytoplasmic, putative, expressed	AT4G10320.1	0	tRNA synthetase class I (I, L, M and V) family protein
LOC_Os02g09220	0.92475	0	0	0.52753	0.0165	0.0346103	0.39722	0.0103808	2	4740044	4743193	cytochrome P450, putative, expressed	AT3G26300.1	CYP71B34	cytochrome P450, family 71, subfamily B, polypeptide 34
LOC_Os02g09240	0.813457	0	0	0.88947	0	0	-0.0760125	0.232774	2	4754173	4756309	cytochrome P450 71D8, putative, expressed	AT3G26300.1	CYP71B34	cytochrome P450, family 71, subfamily B, polypeptide 34
LOC_Os02g09380	0.853861	0	0	0.298357	0.1492	0.196773	0.555503	0.00260351	2	4820464	4822685	expressed protein	AT4G37090.1	0	0
LOC_Os02g09400	0.7362	0	0	0.838573	0	0	-0.102373	0.176136	2	4826405	4828225	cytochrome P450, putative, expressed	AT5G57260.1	CYP71B10	cytochrome P450, family 71, subfamily B, polypeptide 10
LOC_Os02g09640	0.53347	0.0114	0.0339767	0.794786	0	0	-0.261315	0.0371911	2	4954138	4955521	expressed protein	0	0	0
LOC_Os02g09670	0.218662	0.2305	0.310478	0.761656	0.0002	0.000906094	-0.542995	0.00327227	2	4966920	4971634	MYB protein, putative, expressed	AT4G09460.1	AtMYB6,MYB6	myb domain protein 6
LOC_Os02g09820	0.459865	0.0385	0.0847725	0.854833	0	0	-0.394968	0.0114006	2	5063137	5066805	zinc finger, C3HC4 type domain containing protein, expressed	AT5G15820.1	0	RING/U-box superfamily protein
LOC_Os02g09910	0	1	1	0.725083	0.0001	0.000489424	-0.725083	0.000367653	2	5131380	5132629	PHD-finger domain containing protein, putative, expressed	AT3G01460.1	ATMBD9,MBD9	methyl-CPG-binding domain 9
LOC_Os02g10050	0.637455	0.0019	0.00832834	0.768029	0.0001	0.000489424	-0.130574	0.131096	2	5228734	5231341	expressed protein	AT2G22370.1	0	0
LOC_Os02g10080	0.805334	0	0	0.383936	0.0804	0.120621	0.421398	0.0084976	2	5250031	5253741	zinc finger C-x8-C-x5-C-x3-H type family protein, expressed	AT5G06770.1	0	KH domain-containing protein / zinc finger (CCCH type) family protein
LOC_Os02g10180	0.794292	0	0	0.500204	0.0248	0.0477409	0.294088	0.0260019	2	5331895	5336973	dnaJ homolog subfamily C member, putative, expressed	AT5G03160.1	ATP58IPK,P58IPK	homolog of mamallian P58IPK
LOC_Os02g10190	0.492157	0.0231	0.0580637	0.779145	0	0	-0.286989	0.0294372	2	5339008	5344518	DUF1680 domain containing protein, putative, expressed	AT5G12960.1	0	Putative glycosyl hydrolase of unknown function (DUF1680)
LOC_Os02g10230	0.677817	0.0006	0.00321024	0.726341	0	0	-0.0485243	0.312897	2	5357310	5361634	metal cation transporter, putative, expressed	AT3G20870.1	ZTP29	ZIP metal ion transporter family
LOC_Os02g10310	0.739821	0.0001	0.000679299	0.488274	0.0303	0.0559261	0.251546	0.0383274	2	5414913	5418208	fumarylacetoacetase, putative, expressed	AT1G12050.1	0	fumarylacetoacetase, putative
LOC_Os02g10440	0.327487	0.122	0.195336	0.783563	0.0001	0.000489424	-0.456076	0.00672754	2	5482728	5489303	protein with a conserved N-terminal region, putative, expressed	AT4G17150.1	0	alpha/beta-Hydrolases superfamily protein
LOC_Os02g10450	0	0.5036	0.540018	0.785224	0	0	-0.785224	9.98152e-05	2	5490496	5491873	expressed protein	0	0	0
LOC_Os02g10470	0.308954	0.1383	0.213985	0.789852	0	0	-0.480897	0.00547985	2	5501165	5504381	EF hand family protein, putative, expressed	AT4G26470.1	0	Calcium-binding EF-hand family protein
LOC_Os02g10510	2.16876e-12	0.4986	0.540018	0.759085	0	0	-0.759085	0.000191312	2	5523987	5528724	Ubiquitin family domain containing protein, expressed	AT3G13235.3	0	ubiquitin family protein
LOC_Os02g10520	0.589616	0.0063	0.0214654	0.8068	0	0	-0.217185	0.05581	2	5529942	5536941	OsSub12 - Putative Subtilisin homologue, expressed	AT2G04160.1	AIR3	Subtilisin-like serine endopeptidase family protein
LOC_Os02g10614	0.358435	0.0984	0.166521	0.73021	0.0001	0.000489424	-0.371775	0.0139242	2	5584279	5586144	expressed protein	0	0	0
LOC_Os02g10630	0.448729	0.0394	0.0861104	0.744083	0.0001	0.000489424	-0.295355	0.0272678	2	5586939	5593645	GRAM and C2 domains containing protein, putative, expressed	AT1G03370.1	0	C2 calcium/lipid-binding and GRAM domain containing protein
LOC_Os02g10730	0.766568	0	0	0.0699113	0.4213	0.462032	0.696656	0.000543993	2	5654429	5655494	expressed protein	AT3G15760.1	0	0
LOC_Os02g10770	0.518204	0.0146	0.0412221	0.770301	0	0	-0.252097	0.0405083	2	5694660	5697834	DEAD-box ATP-dependent RNA helicase 41, putative, expressed	0	0	0
LOC_Os02g10820	0.46526	0.0316	0.0733548	0.933925	0	0	-0.468665	0.00606377	2	5744792	5748141	Sel1 repeat domain containing protein, putative, expressed	AT2G25570.1	0	binding
LOC_Os02g10840	0.72339	0.0001	0.000679299	0.0834784	0.403	0.444738	0.639912	0.00115287	2	5750295	5753704	transposon protein, putative, unclassified, expressed	0	0	0
LOC_Os02g10850	0.769232	0	0	0.273171	0.1777	0.226215	0.496061	0.00444843	2	5755371	5758098	OsFBK3 - F-box domain and kelch repeat containing protein, expressed	AT1G55270.1	0	Galactose oxidase/kelch repeat superfamily protein
LOC_Os02g10880	0.507822	0.0203	0.0527205	0.757159	0	0	-0.249337	0.0415048	2	5775949	5777385	UDP-glucoronosyl and UDP-glucosyl transferase domain containing protein, expressed	AT4G15550.1	IAGLU	indole-3-acetate beta-D-glucosyltransferase
LOC_Os02g10900	0.839565	0	0	0.732134	0.0001	0.000489424	0.107431	0.161313	2	5785295	5788769	NB-ARC domain containing protein, expressed	AT5G35450.1	0	Disease resistance protein (CC-NBS-LRR class) family
LOC_Os02g10950	0.759907	0.0001	0.000679299	0.490457	0.0241	0.0466508	0.269449	0.0325048	2	5816586	5819181	expressed protein	AT5G65520.1	0	Tetratricopeptide repeat (TPR)-like superfamily protein
LOC_Os02g11110	0.510458	0.0209	0.053896	0.863524	0	0	-0.353066	0.0162998	2	5955000	5957302	flavonol-3-O-glycoside-7-O-glucosyltransferase 1, putative, expressed	AT2G36780.1	0	UDP-Glycosyltransferase superfamily protein
LOC_Os02g11130	0.622015	0.0034	0.0132671	0.700284	0.0001	0.000489424	-0.0782693	0.227193	2	5966029	5967668	cytokinin-O-glucosyltransferase 3, putative, expressed	AT2G36780.1	0	UDP-Glycosyltransferase superfamily protein
LOC_Os02g11650	0.760952	0	0	0.058106	0.4319	0.471877	0.702846	0.000497412	2	5983252	5986466	retrotransposon protein, putative, Ty3-gypsy subclass, expressed	0	0	0
LOC_Os02g11700	0.849555	0	0	0.457576	0.0353	0.0629911	0.391979	0.0108499	2	6017155	6018855	cytokinin-O-glucosyltransferase 3, putative, expressed	AT2G36750.1	UGT73C1	UDP-glucosyl transferase 73C1
LOC_Os02g11705	0.840731	0	0	0.724779	0	0	0.115952	0.147184	2	6020673	6021260	expressed protein	0	0	0
LOC_Os02g11720	0.555971	0.0093	0.0289946	0.802667	0	0	-0.246696	0.0425895	2	6038222	6039636	lipase, putative, expressed	AT1G52760.1	LysoPL2	lysophospholipase 2
LOC_Os02g11770	0.713783	0.0001	0.000679299	0.756794	0	0	-0.0430106	0.331801	2	6078178	6079147	expressed protein	0	0	0
LOC_Os02g11930	0.291121	0.1578	0.235542	0.798349	0	0	-0.507228	0.00439187	2	6183112	6187830	receptor-like protein kinase precursor, putative, expressed	AT3G47570.1	0	Leucine-rich repeat protein kinase family protein
LOC_Os02g11940	0.728188	0.0002	0.00125207	0.780586	0	0	-0.0523984	0.300209	2	6188722	6193632	sterol glucosyltransferase, putative, expressed	AT5G24750.1	0	UDP-Glycosyltransferase superfamily protein
LOC_Os02g11960	0.530954	0.0139	0.0396705	0.906085	0	0	-0.375131	0.0135532	2	6197353	6204374	ABC transporter, ATP-binding protein, putative, expressed	AT3G47790.1	ATATH7,ATH7	ABC2 homolog 7
LOC_Os02g12010	0.405332	0.0634	0.121275	0.897678	0	0	-0.492346	0.0049841	2	6228456	6231985	receptor-like protein kinase precursor, putative, expressed	AT3G47570.1	0	Leucine-rich repeat protein kinase family protein
LOC_Os02g12030	0.0473628	0.4418	0.508984	0.696517	0	0	-0.649154	0.00114954	2	6247083	6250599	receptor-like protein kinase precursor, putative, expressed	AT3G47570.1	0	Leucine-rich repeat protein kinase family protein
LOC_Os02g12040	0.615157	0.0027	0.0109757	0.725144	0.0002	0.000906094	-0.109988	0.162619	2	6254346	6256373	receptor-like protein kinase precursor, putative, expressed	AT5G46330.1	FLS2	Leucine-rich receptor-like protein kinase family protein
LOC_Os02g12080	0.389038	0.0763	0.138331	0.872772	0	0	-0.483734	0.00531682	2	6268373	6269146	expressed protein	0	0	0
LOC_Os02g12090	0.651335	0.001	0.00494332	0.91334	0	0	-0.262005	0.0369449	2	6270427	6271229	expressed protein	0	0	0
LOC_Os02g12120	0.7339	0.0001	0.000679299	0.388224	0.0781	0.117841	0.345676	0.0163031	2	6299213	6310619	retrotransposon protein, putative, unclassified, expressed	0	0	0
LOC_Os02g12130	0.609666	0.0031	0.012261	0.79442	0	0	-0.184754	0.0761423	2	6311211	6313776	cysteine-rich receptor-like protein kinase 35 precursor, putative, expressed	AT1G61430.1	0	S-locus lectin protein kinase family protein
LOC_Os02g12210	0.767464	0	0	0.724578	0.0001	0.000489424	0.0428863	0.325071	2	6344742	6347227	expressed protein	0	0	0
LOC_Os02g12290	0.737202	0	0	0.69564	0.0003	0.00128786	0.0415624	0.329591	2	6397342	6399236	nuclear ribonuclease Z, putative, expressed	AT1G74700.1	NUZ,TRZ1	tRNAse Z1
LOC_Os02g12320	0.72715	0.0002	0.00125207	0.739386	0.0002	0.000906094	-0.0122369	0.45109	2	6406853	6415392	retrotransposon protein, putative, Ty3-gypsy subclass, expressed	0	0	0
LOC_Os02g12380	0.766437	0	0	0.454112	0.0417	0.0718283	0.312325	0.0220109	2	6447078	6453173	histone deacetylase, putative, expressed	AT4G38130.1	ATHD1,ATHDA19,HD1,HDA1,HDA19,RPD3A	histone deacetylase 1
LOC_Os02g12420	0.621034	0.0031	0.012261	0.897027	0	0	-0.275993	0.0325198	2	6476660	6480097	receptor-like protein kinase precursor, putative, expressed	AT3G47570.1	0	Leucine-rich repeat protein kinase family protein
LOC_Os02g12440	0.638341	0.0026	0.0106571	0.89479	0	0	-0.256448	0.0388614	2	6487390	6490577	receptor kinase, putative, expressed	AT3G47090.1	0	Leucine-rich repeat protein kinase family protein
LOC_Os02g12460	0.733712	0	0	0.136794	0.3237	0.369712	0.596918	0.00174843	2	6496710	6497737	expressed protein	AT1G17980.2	PAPS1	poly(A) polymerase 1
LOC_Os02g12480	0.836957	0	0	0.909985	0	0	-0.0730286	0.240496	2	6508812	6513830	expressed protein	0	0	0
LOC_Os02g12490	0.823318	0	0	0.847943	0	0	-0.0246249	0.400417	2	6529685	6532385	expressed protein	0	0	0
LOC_Os02g12600	0.704639	0.0001	0.000679299	0.25811	0.1901	0.23881	0.44653	0.00689224	2	6582328	6588245	NOL1/NOP2/sun family protein, putative, expressed	AT5G26180.1	0	S-adenosyl-L-methionine-dependent methyltransferases superfamily protein
LOC_Os02g12730	0.719985	0.0001	0.000679299	0.22365	0.2327	0.281818	0.496335	0.00443678	2	6655774	6660984	beta-galactosidase precursor, putative, expressed	AT3G13750.1	BGAL1	beta galactosidase 1
LOC_Os02g12790	0.740001	0.0001	0.000679299	0.510575	0.0204	0.0408703	0.229426	0.0474688	2	6705604	6707734	GATA zinc finger domain containing protein, expressed	AT5G56860.1	GATA21,GNC	GATA type zinc finger transcription factor family protein
LOC_Os02g12870	0.820021	0	0	0.89223	0	0	-0.0722085	0.242614	2	6790686	6795165	expressed protein	AT1G67060.1	0	0
LOC_Os02g12900	0.861781	0	0	0.917361	0	0	-0.0555806	0.289975	2	6810648	6814112	cysteine synthase, putative, expressed	AT2G43750.1	ACS1,ATCS-B,CPACS1,OASB	O-acetylserine (thiol) lyase B
LOC_Os02g12910	0.934316	0	0	0.89096	0	0	0.0433552	0.323453	2	6815291	6818362	receptor-like protein kinase 5 precursor, putative, expressed	AT5G25930.1	0	Protein kinase family protein with leucine-rich repeat domain
LOC_Os02g12939	0.880494	0	0	0.871904	0	0	0.00859054	0.459685	2	6831023	6835681	expressed protein	0	0	0
LOC_Os02g13020	0.880436	0	0	0.188048	0.2702	0.318755	0.692388	0.000583919	2	6902074	6903970	expressed protein	AT2G25850.2	PAPS2	poly(A) polymerase 2
LOC_Os02g13060	0.759592	0	0	0.805857	0	0	-0.0462651	0.320686	2	6915413	6916666	expressed protein	AT2G19460.1	0	Protein of unknown function (DUF3511)
LOC_Os02g13100	0.896654	0	0	0.710254	0.0001	0.000489424	0.1864	0.0717738	2	6956581	6959847	protein phosphatase 2C, putative, expressed	AT5G36250.1	0	Protein phosphatase 2C family protein
LOC_Os02g13130	0.774799	0	0	0.858008	0	0	-0.0832089	0.215521	2	6979511	6985051	KH domain-containing protein, putative, expressed	AT2G25970.1	0	KH domain-containing protein
LOC_Os02g13140	0.898462	0	0	0.695927	0.0005	0.00199323	0.202535	0.0613231	2	6985223	6993606	xaa-Pro dipeptidase, putative, expressed	AT4G29490.1	0	Metallopeptidase M24 family protein
LOC_Os02g13160	0.811623	0	0	3.16144e-16	1	1	0.811623	4.32532e-05	2	7012780	7014847	F-box protein PP2-A15, putative, expressed	AT1G12710.1	AtPP2-A12,PP2-A12	phloem protein 2-A12
LOC_Os02g13170	0.86042	0	0	0.577015	0.0065	0.0163728	0.283404	0.0286253	2	7016805	7024341	mitochondrial carrier protein, putative, expressed	AT2G39970.1	0	Mitochondrial substrate carrier family protein
LOC_Os02g13270	0.448531	0.0384	0.084651	0.770915	0	0	-0.322384	0.0212856	2	7066390	7069494	Mpv17 / PMP22 family domain containing protein, expressed	AT4G14305.1	0	Peroxisomal membrane 22 kDa (Mpv17/PMP22) family protein
LOC_Os02g13304	0.580812	0.006	0.0206512	0.857637	0	0	-0.276825	0.0322436	2	7088833	7089730	expressed protein	0	0	0
LOC_Os02g13400	0.82882	0	0	0.212981	0.2692	0.317873	0.615839	0.00147061	2	7144545	7150537	expressed protein	AT4G32850.5	nPAP,PAP(IV)	nuclear poly(a) polymerase
LOC_Os02g13420	0.825477	0	0	0.859327	0	0	-0.0338506	0.364911	2	7164822	7167891	leucine-rich repeat receptor protein kinase EXS precursor, putative, expressed	AT5G25930.1	0	Protein kinase family protein with leucine-rich repeat domain
LOC_Os02g13430	0.765399	0	0	0.814228	0	0	-0.0488296	0.311871	2	7172422	7175962	receptor-like protein kinase 5 precursor, putative, expressed	AT5G25930.1	0	Protein kinase family protein with leucine-rich repeat domain
LOC_Os02g13510	0.659925	0.0009	0.00452093	0.894714	0	0	-0.234789	0.0475702	2	7220338	7224509	receptor-like protein kinase 5 precursor, putative, expressed	AT5G25930.1	0	Protein kinase family protein with leucine-rich repeat domain
LOC_Os02g13650	0.750622	0	0	0.489095	0.0246	0.0474364	0.261527	0.0348887	2	7321447	7322891	expressed protein	AT3G58800.1	0	0
LOC_Os02g13770	0.450269	0.0416	0.0895888	0.857884	0	0	-0.407615	0.0102726	2	7431305	7433852	transposon protein, putative, CACTA, En/Spm sub-class, expressed	0	0	0
LOC_Os02g13840	0.771142	0	0	0.282023	0.1678	0.216321	0.489119	0.00474455	2	7491165	7497891	citrate synthase, putative, expressed	AT2G42790.1	CSY3	citrate synthase 3
LOC_Os02g13910	0.315136	0.1319	0.206892	0.823292	0	0	-0.508156	0.00436691	2	7558777	7568835	retrotransposon protein, putative, Ty1-copia subclass, expressed	0	0	0
LOC_Os02g14090	0.765696	0.0001	0.000679299	0.507232	0.022	0.0433858	0.258464	0.0359085	2	7690242	7692254	berberine and berberine like domain containing protein, expressed	AT5G44400.1	0	FAD-binding Berberine family protein
LOC_Os02g14110	0.331426	0.1177	0.190197	0.73419	0	0	-0.402764	0.0106786	2	7706619	7711598	aminotransferase, classes I and II, domain containing protein, expressed	AT2G30970.1	ASP1	aspartate aminotransferase 1
LOC_Os02g14130	0.615074	0.0034	0.0132671	0.835633	0	0	-0.220559	0.0542129	2	7718903	7723687	CGMC_GSK.4 - CGMC includes CDA, MAPK, GSK3, and CLKC kinases, expressed	AT1G06390.1	ATGSK1,ATSK2-3,ATSK22,BIL2,GSK1,SK22	GSK3/SHAGGY-like protein kinase 1
LOC_Os02g14280	0.76378	0	0	0.272724	0.176	0.224454	0.491056	0.00465305	2	7839605	7843407	transposon protein, putative, unclassified, expressed	0	0	0
LOC_Os02g14480	0.839006	0	0	0	1	1	0.839006	2.16266e-05	2	7975665	7978686	receptor-like kinase, putative, expressed	AT5G45800.1	MEE62	Leucine-rich repeat protein kinase family protein
LOC_Os02g14520	0.775901	0	0	0.91808	0	0	-0.142179	0.116481	2	7998422	8001879	transposon protein, putative, CACTA, En/Spm sub-class, expressed	0	0	0
LOC_Os02g14680	0.767353	0.0002	0.00125207	0.774189	0	0	-0.0068355	0.473982	2	8092152	8093847	UDP-glucoronosyl and UDP-glucosyl transferase domain containing protein, expressed	AT4G01070.1	GT72B1,UGT72B1	UDP-Glycosyltransferase superfamily protein
LOC_Os02g14770	0.646928	0.0012	0.00572963	0.74529	0	0	-0.0983621	0.183863	2	8172419	8184220	phosphoenolpyruvate carboxylase, putative, expressed	AT2G42600.1	ATPPC2,PPC2	phosphoenolpyruvate carboxylase 2
LOC_Os02g14780	0.723076	0.0003	0.0017789	0.734496	0	0	-0.0114207	0.4546	2	8196895	8200388	splicing factor 3 subunit 1, putative, expressed	AT1G14650.1	0	SWAP (Suppressor-of-White-APricot)/surp domain-containing protein / ubiquitin family protein
LOC_Os02g14790	0.713498	0	0	0.695474	0.0003	0.00128786	0.0180236	0.419977	2	8204968	8206393	WD domain, G-beta repeat domain containing protein, expressed	AT1G29260.1	ATPEX7,PEX7	peroxin 7
LOC_Os02g14800	0.824184	0	0	0.300319	0.144	0.191317	0.523865	0.00341534	2	8209595	8218226	expressed protein	0	0	0
LOC_Os02g14860	0.50517	0.0203	0.0527205	0.774204	0	0	-0.269034	0.0346142	2	8262546	8265723	prefoldin subunit, putative, expressed	AT1G29990.1	PFD6	prefoldin 6
LOC_Os02g14874	0.784999	0	0	0.769642	0	0	0.0153567	0.431183	2	8276806	8278503	expressed protein	0	0	0
LOC_Os02g14970	0.797962	0	0	0.977377	0	0	-0.179415	0.0802298	2	8350306	8352195	expressed protein	0	0	0
LOC_Os02g14980	0.694743	0.0005	0.00275383	0.78414	0	0	-0.0893964	0.202008	2	8358769	8362960	calcium-binding EF hand family protein, putative, expressed	AT1G53210.1	0	sodium/calcium exchanger family protein / calcium-binding EF hand family protein
LOC_Os02g15050	0.886807	0	0	2.30656e-15	1	1	0.886807	4.99076e-06	2	8394294	8395145	expressed protein	AT2G25850.4	PAPS2	poly(A) polymerase 2
LOC_Os02g15260	0.174936	0.279	0.357642	0.770851	0	0	-0.595915	0.00198632	2	8525128	8531125	expressed protein	0	0	0
LOC_Os02g15360	0.811307	0	0	0.85995	0	0	-0.0486436	0.312495	2	8597167	8601727	expressed protein	AT3G54970.1	0	D-aminoacid aminotransferase-like PLP-dependent enzymes superfamily protein
LOC_Os02g15520	0.814701	0	0	0.757667	0	0	0.0570347	0.279359	2	8700425	8703083	transposon protein, putative, unclassified, expressed	0	0	0
LOC_Os02g15580	0.508284	0.0194	0.0510497	0.873463	0	0	-0.365179	0.0146795	2	8746951	8756041	cyclic nucleotide-gated ion channel 1, putative, expressed	AT5G53130.1	ATCNGC1,CNGC1	cyclic nucleotide gated channel 1
LOC_Os02g15670	0.527099	0.0152	0.0425086	0.825971	0	0	-0.298872	0.0263978	2	8824994	8825380	expressed protein	0	0	0
LOC_Os02g15700	0.624447	0.0031	0.012261	0.812749	0	0	-0.188301	0.073464	2	8842927	8844249	expressed protein	0	0	0
LOC_Os02g15870	0.730492	0	0	0.316109	0.1311	0.177708	0.414383	0.00900998	2	8976765	8981140	molybdenum cofactor biosynthesis protein 1, putative, expressed	AT2G31955.1	CNX2	cofactor of nitrate reductase and xanthine dehydrogenase 2
LOC_Os02g15980	0.565244	0.0079	0.0256416	0.724093	0.0001	0.000489424	-0.158849	0.0983313	2	9064470	9068429	expressed protein	AT5G41620.1	0	0
LOC_Os02g16270	0.616165	0.0024	0.00999816	0.805979	0	0	-0.189813	0.0724242	2	9257998	9262614	xa1, putative, expressed	AT3G14470.1	0	NB-ARC domain-containing disease resistance protein
LOC_Os02g16490	0.832189	0	0	0.29179	0.1592	0.20707	0.540399	0.00298447	2	9409107	9413648	expressed protein	0	0	0
LOC_Os02g16640	0	0.4977	0.540018	0.773702	0	0	-0.773702	0.000136414	2	9506232	9509762	proline-rich protein HaeIII subfamily 1 precursor, putative, expressed	AT4G03120.1	0	C2H2 and C2HC zinc fingers superfamily protein
LOC_Os02g16650	5.34923e-20	1	1	0.749511	0	0	-0.749511	0.000237893	2	9510002	9514048	PPR repeat domain containing protein, putative, expressed	AT3G16010.1	0	Pentatricopeptide repeat (PPR-like) superfamily protein
LOC_Os02g17190	0.28045	0.1674	0.245698	0.882738	0	0	-0.602288	0.00185823	2	9848199	9852417	MYB family transcription factor, putative, expressed	AT5G11510.1	AtMYB3R4,MYB3R-4	myb domain protein 3r-4
LOC_Os02g17292	0.840165	0	0	0.936648	0	0	-0.096483	0.187463	2	9912536	9919784	retrotransposon protein, putative, unclassified, expressed	0	0	0
LOC_Os02g17304	0.334746	0.1183	0.190935	0.841441	0	0	-0.506695	0.00441017	2	9922465	9928349	resistance protein, putative, expressed	AT3G46530.1	RPP13	NB-ARC domain-containing disease resistance protein
LOC_Os02g17320	0.682009	0.0006	0.00321024	0.719828	0.0001	0.000489424	-0.0378189	0.350173	2	9928818	9937418	uridine/cytidine kinase-like 1, putative, expressed	AT1G55810.1	UKL3	uridine kinase-like 3
LOC_Os02g17360	0.732434	0.0003	0.0017789	0.850345	0	0	-0.117911	0.149891	2	9981497	9985907	PPR repeat domain containing protein, putative, expressed	AT2G32230.1	PRORP1	proteinaceous RNase P 1
LOC_Os02g17380	0.687827	0.0001	0.000679299	0.644028	0.0019	0.00606113	0.043799	0.321911	2	9993963	9998257	EMB1303, putative, expressed	AT1G30475.1	0	0
LOC_Os02g17470	0.206737	0.2443	0.324479	0.741972	0	0	-0.535235	0.0034902	2	10051105	10056497	RNA-binding protein-related, putative, expressed	AT4G28990.1	0	RNA-binding protein-related
LOC_Os02g17534	0.331114	0.1221	0.195455	0.836272	0	0	-0.505158	0.00447006	2	10088210	10095193	xyloglucan fucosyltransferase, putative, expressed	AT2G03220.1	ATFT1,ATFUT1,FT1,MUR2	fucosyltransferase 1
LOC_Os02g17620	0.70646	0.0003	0.0017789	0.877612	0	0	-0.171152	0.0868991	2	10135285	10143837	isochorismatase family protein, putative, expressed	AT3G16190.1	0	Isochorismatase family protein
LOC_Os02g17700	0.211366	0.249	0.329102	0.707936	0.0002	0.000906094	-0.49657	0.00481109	2	10207339	10212956	pyridine nucleotide-disulphide oxidoreductase domain containing protein, expressed	AT4G32360.1	0	Pyridine nucleotide-disulphide oxidoreductase family protein
LOC_Os02g17710	0.531728	0.0144	0.0407793	0.830946	0	0	-0.299218	0.0263063	2	10213062	10216364	receptor-like protein kinase 5 precursor, putative, expressed	AT1G35710.1	0	Protein kinase family protein with leucine-rich repeat domain
LOC_Os02g17760	0.530633	0.0126	0.0367466	0.935528	0	0	-0.404895	0.0105039	2	10261986	10268672	cytochrome P450, putative, expressed	AT1G13080.1	CYP71B2	cytochrome P450, family 71, subfamily B, polypeptide 2
LOC_Os02g17870	0.714585	0	0	0.357336	0.1043	0.14835	0.35725	0.0147044	2	10351706	10354072	microfibrillar-associated protein 1, putative, expressed	AT4G08580.1	0	microfibrillar-associated protein-related
LOC_Os02g17940	0.650309	0.0013	0.00610048	0.852511	0	0	-0.202202	0.064271	2	10386279	10390290	leucoanthocyanidin dioxygenase, putative, expressed	AT5G20400.1	0	2-oxoglutarate (2OG) and Fe(II)-dependent oxygenase superfamily protein
LOC_Os02g18000	0.434532	0.0511	0.103621	0.802079	0	0	-0.367547	0.0143983	2	10444560	10450976	disease resistance protein RGA2, putative, expressed	AT3G14460.1	0	LRR and NB-ARC domains-containing disease resistance protein
LOC_Os02g18064	0.856406	0	0	4.73362e-19	1	1	0.856406	1.33087e-05	2	10483368	10488689	expressed protein	0	0	0
LOC_Os02g18070	0.496489	0.0241	0.0599263	0.827026	0	0	-0.330538	0.0198832	2	10490446	10496413	NB-ARC domain containing protein, expressed	AT3G14470.1	0	NB-ARC domain-containing disease resistance protein
LOC_Os02g18140	0.640556	0.0018	0.00796701	0.95034	0	0	-0.309785	0.0239157	2	10535635	10539699	NBS type disease resistance protein, putative, expressed	AT3G14470.1	0	NB-ARC domain-containing disease resistance protein
LOC_Os02g18150	0.36726	0.0942	0.161548	0.936009	0	0	-0.568749	0.00259519	2	10540277	10543155	expressed protein	0	0	0
LOC_Os02g18180	0.667766	0.0011	0.00533758	0.943737	0	0	-0.275971	0.0325281	2	10552429	10558888	ATP-binding cassette sub-family E member 1, putative, expressed	AT4G19210.1	ATRLI2,RLI2	RNAse l inhibitor protein 2
LOC_Os02g18320	0.304056	0.1392	0.214952	0.783517	0	0	-0.479462	0.00553974	2	10634660	10641098	BRASSINOSTEROID INSENSITIVE 1-associated receptor kinase 1 precursor, putative, expressed	AT5G10290.1	0	leucine-rich repeat transmembrane protein kinase family protein
LOC_Os02g18370	0	1	1	0.729803	0.0001	0.000489424	-0.729803	0.000341035	2	10692550	10696754	transposon protein, putative, unclassified, expressed	0	0	0
LOC_Os02g18460	0.302205	0.1441	0.220656	0.838088	0	0	-0.535883	0.00347357	2	10747495	10749006	NAM, putative, expressed	AT3G04070.1	anac047,NAC047	NAC domain containing protein 47
LOC_Os02g18540	0.725036	0.0002	0.00125207	0.908143	0	0	-0.183106	0.0773884	2	10803654	10812279	uncharacterized Cys-rich domain containing protein, putative, expressed	AT3G18460.1	0	PLAC8 family protein
LOC_Os02g18612	0.557061	0.0074	0.0243534	0.776783	0	0	-0.219723	0.0545739	2	10853017	10853920	expressed protein	0	0	0
LOC_Os02g18784	0.586264	0.0051	0.01822	0.801239	0	0	-0.214974	0.0570261	2	10947696	10948612	expressed protein	0	0	0
LOC_Os02g18810	0.20839	0.2549	0.334521	0.706064	0.0001	0.000489424	-0.497674	0.00476784	2	10960622	10968060	pentatricopeptide, putative, expressed	AT5G08490.1	0	Tetratricopeptide repeat (TPR)-like superfamily protein
LOC_Os02g18820	0.365352	0.0903	0.156732	0.790397	0.0001	0.000489424	-0.425045	0.00881701	2	10972703	10986659	WD domain, G-beta repeat domain containing protein, expressed	AT5G43930.1	0	Transducin family protein / WD-40 repeat family protein
LOC_Os02g18980	0.666398	0.0008	0.00410314	0.922322	0	0	-0.255924	0.0390677	2	11090002	11091503	retrotransposon protein, putative, Ty1-copia subclass, expressed	0	0	0
LOC_Os02g18990	0.701994	0.0006	0.00321024	0.918272	0	0	-0.216278	0.0563174	2	11093810	11097793	GDSL-like lipase/acylhydrolase, putative, expressed	AT5G41890.1	0	GDSL-like Lipase/Acylhydrolase superfamily protein
LOC_Os02g19140	0.503574	0.0216	0.0551865	0.922517	0	0	-0.418943	0.00931608	2	11156872	11161168	seven in absentia protein family domain containing protein, expressed	AT3G61790.1	0	Protein with RING/U-box and TRAF-like domains
LOC_Os02g19410	0	0.5086	0.541386	0.729894	0.0001	0.000489424	-0.729894	0.000341035	2	11335415	11337708	expressed protein	0	0	0
LOC_Os02g19629	0.177598	0.2814	0.359925	0.729019	0.0002	0.000906094	-0.551422	0.00301775	2	11470576	11474785	expressed protein	0	0	0
LOC_Os02g20310	0.575068	0.0072	0.023858	0.805959	0	0	-0.230891	0.0493037	2	11965484	11967587	expressed protein	AT5G14790.1	0	ARM repeat superfamily protein
LOC_Os02g20330	0.936971	0	0	0.815588	0	0	0.121382	0.138899	2	11969202	11976036	expressed protein	AT3G55600.1	0	Membrane fusion protein Use1
LOC_Os02g20630	0.647094	0.0007	0.0036674	0.964803	0	0	-0.317709	0.0222621	2	12155725	12158221	retrotransposon protein, putative, unclassified, expressed	0	0	0
LOC_Os02g20640	0.26433	0.1806	0.259315	0.850229	0	0	-0.585899	0.00219094	2	12161803	12163683	retrotransposon protein, putative, unclassified, expressed	0	0	0
LOC_Os02g20980	1.80028e-15	1	1	0.832615	0	0	-0.832615	2.66174e-05	2	12414330	12421427	expressed protein	AT1G28760.1	0	Uncharacterized conserved protein (DUF2215)
LOC_Os02g21090	0.796109	0	0	0.681192	0.0005	0.00199323	0.114918	0.148695	2	12503302	12506137	CPuORF33 - conserved peptide uORF-containing transcript, expressed	AT1G29950.1	0	basic helix-loop-helix (bHLH) DNA-binding superfamily protein
LOC_Os02g21190	0.894965	0	0	0.908822	0	0	-0.0138579	0.444176	2	12569879	12588381	expressed protein	AT1G17450.2	0	B-block binding subunit of TFIIIC
LOC_Os02g21250	0.251827	0.1941	0.273435	0.702382	0	0	-0.450555	0.00702532	2	12609023	12613261	clathrin adaptor complex small chain domain containing protein, expressed	AT4G08520.1	0	SNARE-like superfamily protein
LOC_Os02g21810	0.697868	0.0003	0.0017789	0.828211	0	0	-0.130343	0.131353	2	12970222	12972230	cytochrome P450 51, putative, expressed	AT1G11680.1	CYP51,CYP51A2,CYP51G1,EMB1738	CYTOCHROME P450 51G1
LOC_Os02g22570	0.709231	0.0001	0.000679299	0.800823	0	0	-0.0915917	0.197426	2	13453654	13462707	retrotransposon protein, putative, unclassified, expressed	0	0	0
LOC_Os02g22820	0.266808	0.1771	0.255698	0.783199	0	0	-0.516391	0.0040891	2	13606029	13607508	expressed protein	0	0	0
LOC_Os02g23960	0.500241	0.0212	0.0544961	0.739379	0	0	-0.239138	0.0456971	2	13890453	13891567	expressed protein	0	0	0
LOC_Os02g24190	0.621435	0.0011	0.00533758	0.67724	0.0002	0.000906094	-0.055805	0.289339	2	14006914	14018123	cyclin-T1-2, putative, expressed	AT4G19600.1	CYCT1;4	Cyclin family protein
LOC_Os02g24205	0.812382	0	0	0.489497	0.0259	0.0494512	0.322885	0.0200545	2	14020549	14022440	expressed protein	0	0	0
LOC_Os02g24430	0.548737	0.012	0.0353514	0.712018	0.0001	0.000489424	-0.16328	0.0940575	2	14161319	14171782	expressed protein	AT2G21540.3	ATSFH3,SFH3	SEC14-like 3
LOC_Os02g24720	0.791648	0	0	0.209601	0.2503	0.298981	0.582047	0.00204288	2	14337068	14338988	LTPL21 - Protease inhibitor/seed storage/LTP family protein precursor, expressed	AT5G59320.1	LTP3	lipid transfer protein 3
LOC_Os02g25630	0.709485	0	0	2.20866e-14	1	1	0.709485	0.000465804	2	14983999	14985969	expressed protein	AT1G14100.1	FUT8	fucosyltransferase 8
LOC_Os02g25870	0.779053	0	0	0.685571	0.0007	0.00265116	0.0934819	0.18736	2	15155177	15160626	elongation factor Tu, putative, expressed	AT1G18070.1	0	Translation elongation factor EF1A/initiation factor IF2gamma family protein
LOC_Os02g26210	0.574896	0.006	0.0206512	0.755813	0.0001	0.000489424	-0.180916	0.0790353	2	15397394	15398605	flowering promoting factor-like 1, putative, expressed	AT5G24860.1	ATFPF1,FPF1	flowering promoting factor 1
LOC_Os02g26790	0.888228	0	0	0.847396	0	0	0.0408314	0.33212	2	15725681	15726657	expressed protein	0	0	0
LOC_Os02g26800	0.814048	0	0	0.900991	0	0	-0.0869436	0.207283	2	15729105	15732537	expressed protein	AT1G48120.1	0	hydrolases;protein serine/threonine phosphatases
LOC_Os02g27000	0.738515	0.0001	0.000679299	0.604159	0.004	0.0110772	0.134356	0.121229	2	15865332	15876489	ATP-binding region, ATPase-like domain containing protein, expressed	AT4G24970.1	0	Histidine kinase-, DNA gyrase B-, and HSP90-like ATPase family protein
LOC_Os02g27160	7.52678e-14	1	1	0.820407	0	0	-0.820407	3.32717e-05	2	15987051	15990191	retrotransposon protein, putative, unclassified, expressed	0	0	0
LOC_Os02g27594	0.477591	0.0278	0.0666559	0.783139	0	0	-0.305548	0.0248207	2	16347687	16350266	expressed protein	0	0	0
LOC_Os02g27674	0.89802	0	0	0.53334	0.0156	0.0330373	0.36468	0.0137994	2	16397692	16398264	expressed protein	0	0	0
LOC_Os02g27850	0.910074	0	0	0.81814	0	0	0.0919345	0.190555	2	16487846	16493503	retrotransposon protein, putative, unclassified, expressed	0	0	0
LOC_Os02g27870	0.811136	0	0	0.454123	0.0437	0.0747396	0.357012	0.0147327	2	16493560	16501125	expressed protein	0	0	0
LOC_Os02g28030	0.83895	0	0	0.867679	0	0	-0.0287293	0.384418	2	16596658	16598721	expressed protein	0	0	0
LOC_Os02g28040	0.805974	0	0	0.611106	0.0041	0.0113127	0.194868	0.0660727	2	16602668	16612238	lipase, putative, expressed	AT3G07400.1	0	lipase class 3 family protein
LOC_Os02g28140	0.462909	0.0369	0.0822155	0.875907	0	0	-0.412999	0.00981183	2	16664107	16665216	expressed protein	0	0	0
LOC_Os02g28170	0.730634	0.0001	0.000679299	0.849255	0	0	-0.118621	0.148773	2	16678144	16680057	transferase family protein, putative, expressed	AT3G29670.1	0	HXXXD-type acyl-transferase family protein
LOC_Os02g28200	0.757747	0.0002	0.00125207	0.771407	0	0	-0.0136597	0.445039	2	16691918	16693524	transferase family protein, putative, expressed	AT3G29670.1	0	HXXXD-type acyl-transferase family protein
LOC_Os02g28310	0.753231	0	0	0.7762	0	0	-0.0229693	0.406915	2	16732589	16734631	expressed protein	0	0	0
LOC_Os02g28334	0.859725	0	0	0.84887	0	0	0.0108553	0.450043	2	16747537	16748322	expressed protein	0	0	0
LOC_Os02g28340	0.844909	0	0	0.694306	0	0	0.150603	0.102334	2	16750077	16751771	transferase family protein, putative, expressed	AT3G29635.1	0	HXXXD-type acyl-transferase family protein
LOC_Os02g28460	0.71897	0.0001	0.000679299	0.865724	0	0	-0.146754	0.111271	2	16830245	16831209	expressed protein	0	0	0
LOC_Os02g28465	0.679669	0.0004	0.00227775	0.890759	0	0	-0.21109	0.0590773	2	16831620	16834298	expressed protein	0	0	0
LOC_Os02g28470	0.874265	0	0	0.866828	0	0	0.00743675	0.464392	2	16835055	16836519	transferase family protein, putative, expressed	AT5G39090.1	0	HXXXD-type acyl-transferase family protein
LOC_Os02g28900	0.849937	0	0	0.932292	0	0	-0.0823551	0.217552	2	17118767	17120699	cytokinin-O-glucosyltransferase 2, putative, expressed	AT1G22380.1	AtUGT85A3,UGT85A3	UDP-glucosyl transferase 85A3
LOC_Os02g29150	0.811551	0	0	0.889043	0	0	-0.0774919	0.229059	2	17271183	17275865	OsFBO11 - F-box and other domain containing protein, expressed	AT3G04710.3	0	ankyrin repeat family protein
LOC_Os02g29160	0.560843	0.0069	0.0230968	0.83154	0	0	-0.270698	0.0340819	2	17277253	17290200	ankyrin, putative, expressed	AT3G04710.1	0	ankyrin repeat family protein
LOC_Os02g29210	0.863407	0	0	0.958865	0	0	-0.0954586	0.189522	2	17327565	17335614	ankyrin, putative, expressed	AT3G04710.2	0	ankyrin repeat family protein
LOC_Os02g29300	0.816865	0	0	0.345846	0.1148	0.159816	0.471019	0.00551146	2	17406610	17411180	expressed protein	0	0	0
LOC_Os02g29320	0.383297	0.0847	0.149345	0.818535	0	0	-0.435238	0.00802015	2	17416383	17419363	expressed protein	AT1G79390.1	0	0
LOC_Os02g29410	0.463483	0.035	0.079007	0.740739	0	0	-0.277257	0.0321338	2	17465364	17473611	transposon protein, putative, unclassified, expressed	0	0	0
LOC_Os02g29500	0.305624	0.1391	0.214827	0.868969	0	0	-0.563345	0.00272828	2	17520421	17521653	expressed protein	0	0	0
LOC_Os02g29600	0.853286	0	0	0.381773	0.0884	0.130135	0.471513	0.00549649	2	17609753	17614190	expressed protein	AT1G02205.1	CER1	Fatty acid hydroxylase superfamily
LOC_Os02g29610	0.886577	0	0	0.250255	0.2118	0.261023	0.636322	0.00119612	2	17615194	17616302	hypothetical protein	AT4G00690.1	ULP1B	UB-like protease 1B
LOC_Os02g29620	0.854262	0	0	0.196958	0.2624	0.311091	0.657305	0.00094159	2	17617741	17619412	expressed protein	AT3G20760.1	0	Nse4, component of Smc5/6 DNA repair complex
LOC_Os02g29640	0.746316	0	0	0.49664	0.0228	0.0446066	0.249675	0.0390876	2	17627423	17632169	transposon protein, putative, unclassified, expressed	0	0	0
LOC_Os02g29774	0.757598	0	0	0	1	1	0.757598	0.000207948	2	17718577	17720422	expressed protein	0	0	0
LOC_Os02g29870	0.807461	0	0	0.790068	0	0	0.0173929	0.422496	2	17760086	17767908	retrotransposon protein, putative, unclassified, expressed	0	0	0
LOC_Os02g29960	0.64643	0.0018	0.00796701	0.786246	0.0001	0.000489424	-0.139817	0.119344	2	17805488	17809024	cytochrome P450, putative, expressed	AT5G07990.1	CYP75B1,D501,TT7	Cytochrome P450 superfamily protein
LOC_Os02g29980	0.813064	0	0	0.73148	0.0001	0.000489424	0.081584	0.213233	2	17813447	17819174	X8 domain containing protein, expressed	AT4G13600.1	0	Carbohydrate-binding X8 domain superfamily protein
LOC_Os02g30070	0.718331	0.0002	0.00125207	0.738968	0.0001	0.000489424	-0.0206372	0.416281	2	17859649	17860120	expressed protein	0	0	0
LOC_Os02g30100	0.836985	0	0	3.03115e-15	0.5025	0.533161	0.836985	2.16266e-05	2	17873662	17876075	cytochrome P450, putative, expressed	AT4G37320.1	CYP81D5	cytochrome P450, family 81, subfamily D, polypeptide 5
LOC_Os02g30110	0.841141	0	0	0.710024	0	0	0.131117	0.125443	2	17880886	17886427	cytochrome P450, putative, expressed	AT4G37320.1	CYP81D5	cytochrome P450, family 81, subfamily D, polypeptide 5
LOC_Os02g30114	0.781279	0	0	0.696726	0.0001	0.000489424	0.0845529	0.206526	2	17887846	17889802	expressed protein	0	0	0
LOC_Os02g30460	0.777563	0	0	0.732933	0.0002	0.000906094	0.0446298	0.319127	2	18139064	18142753	uncharacterized protein MJ0304, putative, expressed	AT5G63510.1	GAMMA CAL1	gamma carbonic anhydrase like 1
LOC_Os02g30470	0.821158	0	0	0.393376	0.0737	0.112619	0.427782	0.00805841	2	18145264	18146079	expressed protein	AT3G48660.1	0	Protein of unknown function (DUF 3339)
LOC_Os02g30530	0.726997	0.0001	0.000679299	0.495912	0.0259	0.0494512	0.231085	0.0467019	2	18162969	18166866	transposon protein, putative, unclassified, expressed	0	0	0
LOC_Os02g30550	0.846221	0	0	0.411707	0.0607	0.0966486	0.434514	0.00761091	2	18181861	18182073	expressed protein	AT3G27027.1	0	Protein of unknown function (DUF 3339)
LOC_Os02g30600	0.768899	0.0001	0.000679299	0.571882	0.0076	0.0185301	0.197017	0.0646054	2	18211533	18211742	expressed protein	AT3G27030.1	0	0
LOC_Os02g30620	0.764884	0	0	0.644951	0.0012	0.00414597	0.119933	0.141065	2	18227411	18230654	dnaJ domain containing protein, expressed	AT5G53150.1	0	DNAJ heat shock N-terminal domain-containing protein
LOC_Os02g30624	0.836523	0	0	0.51963	0.0157	0.0332056	0.316893	0.0211592	2	18231125	18235800	LSM domain containing protein, expressed	AT2G43810.1	0	Small nuclear ribonucleoprotein family protein
LOC_Os02g30630	0.878905	0	0	0.775671	0.0001	0.000489424	0.103234	0.168834	2	18236025	18238376	thiamine pyrophosphate enzyme, C-terminal TPP binding domain containing protein, expressed	AT3G48560.1	AHAS,ALS,CSR1,IMR1,TZP5	chlorsulfuron/imidazolinone resistant 1
LOC_Os02g30640	0.828801	0	0	0.521706	0.0194	0.039315	0.307095	0.0230972	2	18239219	18241851	basic salivary proline-rich protein 2 precursor, putative, expressed	AT4G24500.1	0	hydroxyproline-rich glycoprotein family protein
LOC_Os02g30650	0.909387	0	0	0.482469	0.0275	0.0518081	0.426919	0.00812163	2	18252570	18256034	heavy metal-associated domain containing protein, expressed	AT5G50740.3	0	Heavy metal transport/detoxification superfamily protein
LOC_Os02g30730	0.378082	0.0871	0.152297	0.698878	0.0002	0.000906094	-0.320796	0.0216482	2	18311530	18317297	SART-1 family protein, putative, expressed	AT5G16780.1	DOT2,MDF	SART-1 family
LOC_Os02g30955	0.672966	0.0007	0.0036674	0.868073	0	0	-0.195107	0.0687643	2	18494382	18495143	expressed protein	0	0	0
LOC_Os02g30974	0.721365	0.0002	0.00125207	0.753167	0	0	-0.0318025	0.372568	2	18501203	18509632	expressed protein	AT1G28120.1	0	0
LOC_Os02g31074	0.780669	0	0	0.880219	0	0	-0.0995504	0.181522	2	18569765	18573161	expressed protein	0	0	0
LOC_Os02g31150	0.447363	0.0437	0.0928502	0.772413	0	0	-0.32505	0.0208065	2	18649297	18655271	zinc finger, C3HC4 type domain containing protein, expressed	AT3G26730.1	0	RING/U-box superfamily protein
LOC_Os02g31160	0.723112	0	0	0.419166	0.0664	0.103729	0.303946	0.023751	2	18658028	18661837	transcription factor, putative, expressed	AT2G33550.1	0	Homeodomain-like superfamily protein
LOC_Os02g31845	0.815811	0	0	0.692594	0.0005	0.00199323	0.123218	0.136219	2	18811834	18812650	expressed protein	0	0	0
LOC_Os02g31860	0.6883	0.0002	0.00125207	0.917823	0	0	-0.229523	0.0499309	2	18818133	18821373	expressed protein	0	0	0
LOC_Os02g31890	0.32945	0.1206	0.193669	0.762061	0.0001	0.000489424	-0.43261	0.00823808	2	18839194	18842419	ZOS2-08 - C2H2 zinc finger protein, expressed	AT3G50700.1	AtIDD2,IDD2	indeterminate(ID)-domain 2
LOC_Os02g31910	0.586765	0.0057	0.0198445	0.77388	0	0	-0.187114	0.0744272	2	18845259	18851842	potassium transporter, putative, expressed	AT4G13420.1	ATHAK5,HAK5	high affinity K+ transporter 5
LOC_Os02g32230	0.767339	0	0	0.941932	0	0	-0.174592	0.0839629	2	19035974	19040751	retrotransposon protein, putative, unclassified, expressed	0	0	0
LOC_Os02g32250	0.331289	0.1194	0.192068	0.851839	0	0	-0.52055	0.00396765	2	19044773	19050877	retrotransposon protein, putative, unclassified, expressed	0	0	0
LOC_Os02g32340	0.715058	0	0	0.572055	0.0074	0.0181185	0.143003	0.110787	2	19090970	19097416	Spc97 / Spc98 family protein, putative, expressed	AT1G80260.1	emb1427	Spc97 / Spc98 family of spindle pole body (SBP) component
LOC_Os02g32380	0.301572	0.1501	0.227417	0.826475	0	0	-0.524903	0.00379464	2	19128895	19130469	expressed protein	0	0	0
LOC_Os02g32460	0.806169	0	0	0.580646	0.0059	0.0151423	0.225523	0.0493237	2	19192500	19197127	ThiF family domain containing protein, putative, expressed	AT5G55130.1	CNX5,SIR1	co-factor for nitrate, reductase and xanthine dehydrogenase 5
LOC_Os02g32660	0.786458	0	0	0.439251	0.0442	0.0753957	0.347207	0.0160885	2	19355748	19367127	1,4-alpha-glucan-branching enzyme, chloroplast precursor, putative, expressed	AT5G03650.1	SBE2.2	starch branching enzyme 2.2
LOC_Os02g32690	0.536702	0.0126	0.0367466	0.891041	0	0	-0.354339	0.0161251	2	19405391	19420793	pleiotropic drug resistance protein 15, putative, expressed	AT3G53480.1	ABCG37,ATPDR9,PDR9,PIS1	pleiotropic drug resistance 9
LOC_Os02g32850	0.68281	0.0005	0.00275383	0.719764	0.0002	0.000906094	-0.0369534	0.353465	2	19503500	19504343	expressed protein	AT3G52770.1	ZPR3	protein binding
LOC_Os02g32860	0.807089	0	0	0.720717	0.0002	0.000906094	0.0863718	0.202537	2	19509812	19514935	poly synthetase 3, putative, expressed	AT5G22470.1	0	NAD+ ADP-ribosyltransferases;NAD+ ADP-ribosyltransferases
LOC_Os02g32900	0.153429	0.314	0.390498	0.8652	0	0	-0.711771	0.000462477	2	19540232	19542175	expressed protein	0	0	0
LOC_Os02g32930	0.74534	0.0001	0.000679299	0.47576	0.033	0.0598141	0.269579	0.0324732	2	19549723	19556503	bile acid sodium symporter, putative, expressed	AT3G56160.1	0	Sodium Bile acid symporter family
LOC_Os02g32970	0.710559	0.0001	0.000679299	0.62702	0.0025	0.00759784	0.083539	0.208757	2	19591268	19595530	hydrolase, alpha/beta fold family protein, putative, expressed	AT2G36290.1	0	alpha/beta-Hydrolases superfamily protein
LOC_Os02g32980	0.674167	0.0011	0.00533758	0.73458	0	0	-0.060413	0.275523	2	19597489	19598615	Cupin domain containing protein, expressed	AT3G10080.1	0	RmlC-like cupins superfamily protein
LOC_Os02g33020	0.376962	0.0873	0.152553	0.754771	0	0	-0.377809	0.0132488	2	19632434	19635251	SOUL heme-binding protein, putative, expressed	AT3G10130.1	0	SOUL heme-binding family protein
LOC_Os02g33070	0.600867	0.0038	0.0144621	0.853337	0	0	-0.25247	0.0403603	2	19648491	19649521	expressed protein	AT5G04750.1	0	F1F0-ATPase inhibitor protein, putative
LOC_Os02g33080	0.605954	0.0039	0.0147905	0.832051	0	0	-0.226098	0.0515379	2	19649913	19653468	N-carbamoylputrescine amidase, putative, expressed	AT2G27450.1	ATNLP1,CPA,NLP1	nitrilase-like protein 1
LOC_Os02g33180	0.125581	0.3412	0.41649	0.772109	0	0	-0.646528	0.00118614	2	19727118	19729888	rar1, putative, expressed	AT5G51700.1	ATRAR1,PBS2,RAR1,RPR2	protein binding;zinc ion binding
LOC_Os02g33310	0.462593	0.0385	0.0847725	0.91012	0	0	-0.447527	0.00722995	2	19789145	19790978	OsFBD7 - F-box and FBD domain containing protein, expressed	AT1G13570.1	0	F-box/RNI-like superfamily protein
LOC_Os02g33320	1.7837e-14	1	1	0.733242	0.0001	0.000489424	-0.733242	0.000324399	2	19791366	19796137	RNA recognition motif containing protein, putative, expressed	AT2G37340.1	ATRSZ33,RSZ33	arginine/serine-rich zinc knuckle-containing protein 33
LOC_Os02g33330	0.502863	0.0203	0.0527205	0.886966	0	0	-0.384104	0.0125434	2	19797788	19798718	expressed protein	AT5G06270.1	0	0
LOC_Os02g33540	0.301484	0.1483	0.225367	0.852667	0	0	-0.551182	0.00302274	2	19942510	19948370	translational activator family protein, putative, expressed	AT1G64790.2	ILA	ILITYHIA
LOC_Os02g33705	0.384175	0.077	0.139221	0.710191	0.0001	0.000489424	-0.326016	0.0206468	2	20103962	20105570	expressed protein	0	0	0
LOC_Os02g33730	0.508112	0.0214	0.0548361	0.85458	0	0	-0.346468	0.0173129	2	20125259	20130234	ubiquinol-cytochrome C reductase hinge protein, putative, expressed	AT1G15120.1	0	Ubiquinol-cytochrome C reductase hinge protein
LOC_Os02g33750	0.603992	0.0051	0.01822	0.783768	0	0	-0.179776	0.0799386	2	20135508	20140728	transposon protein, putative, unclassified, expressed	0	0	0
LOC_Os02g33780	0.631651	0.0016	0.00722421	0.826503	0	0	-0.194852	0.0689557	2	20152453	20154121	serine-aspartate repeat-containing protein I precursor, putative, expressed	0	0	0
LOC_Os02g33790	0.592558	0.0035	0.0135686	0.756823	0.0002	0.000906094	-0.164265	0.0931691	2	20157565	20158768	expressed protein	AT1G21090.1	0	Cupredoxin superfamily protein
LOC_Os02g33820	0.803732	0	0	0.798002	0	0	0.00572991	0.47181	2	20165589	20166668	abscisic stress-ripening, putative, expressed	0	0	0
LOC_Os02g33944	0.4289	0.0503	0.102476	0.872431	0	0	-0.443531	0.00747782	2	20227026	20235119	transposon protein, putative, CACTA, En/Spm sub-class, expressed	0	0	0
LOC_Os02g34120	0.336572	0.1151	0.187304	0.771386	0	0	-0.434814	0.00806174	2	20408380	20411779	expressed protein	0	0	0
LOC_Os02g34130	0.271908	0.1792	0.257844	0.762047	0	0	-0.49014	0.00506229	2	20413137	20416345	transposon protein, putative, CACTA, En/Spm sub-class, expressed	0	0	0
LOC_Os02g34190	0.878543	0	0	0.904264	0	0	-0.0257206	0.396083	2	20450544	20454605	expressed protein	0	0	0
LOC_Os02g34380	0.893249	0	0	0.774595	0	0	0.118654	0.143042	2	20572270	20575033	retrotransposon protein, putative, LINE subclass, expressed	0	0	0
LOC_Os02g34390	0.902048	0	0	0.767252	0	0	0.134796	0.120682	2	20575963	20577744	expressed protein	0	0	0
LOC_Os02g34430	0.729815	0.0001	0.000679299	0.250182	0.2043	0.2536	0.479634	0.0051122	2	20622884	20626394	serine/threonine-protein kinase, putative, expressed	AT1G01540.2	0	Protein kinase superfamily protein
LOC_Os02g34510	0.140312	0.3269	0.402763	0.874097	0	0	-0.733785	0.000317745	2	20685596	20687825	vacuolar ATP synthase, putative, expressed	AT1G19910.1	ATVHA-C2,AVA-2PE,AVA-P2	ATPase, F0/V0 complex, subunit C protein
LOC_Os02g34630	0.296755	0.1558	0.233386	0.794606	0	0	-0.497851	0.00476118	2	20763324	20767618	MYB family transcription factor, putative, expressed	AT1G58220.1	0	Homeodomain-like superfamily protein
LOC_Os02g34680	4.77959e-18	1	1	0.726451	0	0	-0.726451	0.000362662	2	20800953	20804474	ZOS2-09 - C2H2 zinc finger protein, expressed	AT4G06634.1	0	zinc finger (C2H2 type) family protein
LOC_Os02g34750	0.39039	0.0787	0.141505	0.744267	0.0001	0.000489424	-0.353877	0.01618	2	20839687	20846214	leucine-rich repeat receptor-like protein kinase 1, putative, expressed	AT1G21710.1	ATOGG1,OGG1	8-oxoguanine-DNA glycosylase 1
LOC_Os02g34760	0.812692	0	0	0.853022	0	0	-0.0403308	0.341118	2	20846402	20847993	retrotransposon protein, putative, unclassified, expressed	0	0	0
LOC_Os02g34900	0.659126	0.001	0.00494332	0.855714	0	0	-0.196588	0.0677911	2	20938159	20946232	transposon protein, putative, CACTA, En/Spm sub-class, expressed	0	0	0
LOC_Os02g35070	0.250088	0.1991	0.278129	0.897315	0	0	-0.647227	0.00117948	2	21043834	21050494	SPRY-domain containing protein, putative, expressed	AT1G35470.2	0	SPla/RYanodine receptor (SPRY) domain-containing protein
LOC_Os02g35080	0.439984	0.0452	0.0949694	0.757871	0	0	-0.317887	0.0222405	2	21056620	21061000	T-complex protein 11, putative, expressed	AT1G22930.1	0	T-complex protein 11
LOC_Os02g35130	0.3895	0.0738	0.13504	0.761571	0	0	-0.372071	0.0138826	2	21082642	21088413	AIG1, putative, expressed	AT1G33970.1	0	P-loop containing nucleoside triphosphate hydrolases superfamily protein
LOC_Os02g35170	0.270416	0.182	0.260747	0.807229	0	0	-0.536813	0.00344861	2	21122299	21125134	uncharacterized oxidoreductase yoxD, putative, expressed	AT1G10310.1	0	NAD(P)-binding Rossmann-fold superfamily protein
LOC_Os02g35560	0.0109708	0.4939	0.540018	0.81372	0	0	-0.802749	5.65619e-05	2	21396285	21399729	OsFBX53 - F-box domain containing protein, expressed	AT2G02030.1	0	F-box family protein
LOC_Os02g35660	0.458797	0.0372	0.0826971	0.767357	0	0	-0.308561	0.0241536	2	21436299	21440664	PTF1, putative, expressed	AT5G58010.1	LRL3	LJRHL1-like 3
LOC_Os02g35820	0.312646	0.1365	0.212141	0.81933	0	0	-0.506684	0.00441017	2	21518767	21523578	retrotransposon protein, putative, unclassified, expressed	0	0	0
LOC_Os02g35970	0.877216	0	0	0.554081	0.0112	0.0253935	0.323135	0.0200129	2	21608141	21613272	BTBN2 - Bric-a-Brac, Tramtrack, Broad Complex BTB domain with non-phototropic hypocotyl 3 NPH3 and coiled-coil domains, expressed	AT5G64330.1	JK218,NPH3,RPT3	Phototropic-responsive NPH3 family protein
LOC_Os02g36140	0.740564	0.0001	0.000679299	0.668565	0.001	0.00356189	0.0719992	0.237234	2	21765009	21771105	terpene synthase, putative, expressed	AT1G79460.1	ATKS,ATKS1,GA2,KS,KS1	Terpenoid cyclases/Protein prenyltransferases superfamily protein
LOC_Os02g36150	0.713343	0.0001	0.000679299	0.536077	0.0127	0.0280566	0.177266	0.0785063	2	21788133	21791223	cytochrome P450, putative, expressed	AT5G25140.1	CYP71B13	cytochrome P450, family 71, subfamily B, polypeptide 13
LOC_Os02g36210	0.907827	0	0	0.75846	0	0	0.149367	0.103705	2	21841059	21847837	ent-kaurene synthase, chloroplast precursor, putative, expressed	AT4G02780.1	ABC33,ATCPS1,CPS,CPS1,GA1	Terpenoid cyclases/Protein prenyltransferases superfamily protein
LOC_Os02g36220	0.819828	0	0	0.759145	0	0	0.0606836	0.268331	2	21853493	21863592	terpene synthase, putative, expressed	AT1G79460.1	ATKS,ATKS1,GA2,KS,KS1	Terpenoid cyclases/Protein prenyltransferases superfamily protein
LOC_Os02g36360	0.111896	0.3582	0.432699	0.717668	0	0	-0.605772	0.00178669	2	21956588	21960123	ZOS2-11 - C2H2 zinc finger protein, expressed	AT1G34370.1	STOP1	C2H2 and C2HC zinc fingers superfamily protein
LOC_Os02g36400	0.52153	0.0141	0.0401051	0.845529	0	0	-0.323999	0.0209795	2	21986707	21991419	ubiquitin carboxyl-terminal hydrolase domain containing protein, expressed	AT4G39910.1	ATUBP3,UBP3	ubiquitin-specific protease 3
LOC_Os02g36770	0.707063	0.0002	0.00125207	0.760822	0	0	-0.0537598	0.295836	2	22174923	22178701	galactosyltransferase family protein, putative, expressed	AT1G26810.1	GALT1	galactosyltransferase1
LOC_Os02g36830	0.739534	0	0	0.62291	0.003	0.00880469	0.116623	0.146148	2	22215057	22217951	cytokinin-O-glucosyltransferase 2, putative, expressed	AT1G22380.1	AtUGT85A3,UGT85A3	UDP-glucosyl transferase 85A3
LOC_Os02g36870	0.795386	0	0	0.243059	0.2052	0.254522	0.552327	0.00268836	2	22244988	22247595	YGL010w, putative, expressed	AT1G18720.1	0	Protein of unknown function (DUF962)
LOC_Os02g36974	0.0341681	0.4569	0.522188	0.730803	0.0002	0.000906094	-0.696635	0.000600555	2	22333281	22337713	14-3-3 protein, putative, expressed	AT3G02520.1	GF14 NU,GRF7	general regulatory factor 7
LOC_Os02g37000	0.611937	0.0032	0.0125885	0.798175	0	0	-0.186238	0.075066	2	22347063	22348185	mitochondrial prohibitin complex protein 1, putative, expressed	AT5G40770.1	ATPHB3,PHB3	prohibitin 3
LOC_Os02g37130	0.741137	0	0	0.559468	0.0091	0.0214426	0.181668	0.0753105	2	22444980	22448417	expressed protein	AT4G27620.1	0	0
LOC_Os02g37200	0.774975	0.0002	0.00125207	0.811134	0	0	-0.0361593	0.35646	2	22481648	22482417	hydrophobin, putative, expressed	0	0	0
LOC_Os02g37309	0.780761	0	0	0.560788	0.0088	0.0208593	0.219973	0.0519471	2	22556912	22558163	expressed protein	0	0	0
LOC_Os02g37580	0.886626	0	0	0.618395	0.003	0.00880469	0.268231	0.0328874	2	22666455	22671479	fimbrin-like protein 2, putative, expressed	AT5G35700.1	FIM2	fimbrin-like protein 2
LOC_Os02g37590	0.496252	0.0213	0.0546602	0.796882	0	0	-0.30063	0.0260019	2	22687278	22692280	glycerophosphoryl diester phosphodiesterase family protein, putative, expressed	AT4G26690.1	GPDL2,MRH5,SHV3	PLC-like phosphodiesterase family protein
LOC_Os02g37600	0.274096	0.1731	0.251605	0.739726	0	0	-0.465629	0.00623013	2	22692565	22694086	expressed protein	AT2G04790.2	0	0
LOC_Os02g37690	0.781629	0	0	0.908058	0	0	-0.126428	0.136897	2	22741363	22743361	UDP-glucoronosyl and UDP-glucosyl transferase, putative, expressed	AT2G22590.1	0	UDP-Glycosyltransferase superfamily protein
LOC_Os02g37694	0.488397	0.0257	0.0629181	0.725722	0.0002	0.000906094	-0.237325	0.0464324	2	22743750	22746433	expressed protein	0	0	0
LOC_Os02g37700	0.784504	0	0	0.804301	0	0	-0.0197969	0.419626	2	22756410	22758226	lecithin:cholesterol acyltransferase, putative, expressed	AT1G27480.1	0	alpha/beta-Hydrolases superfamily protein
LOC_Os02g37750	0.793626	0	0	0.880981	0	0	-0.0873557	0.206358	2	22778090	22778484	lecithine cholesterol acyltransferase, putative, expressed	AT1G27480.1	0	alpha/beta-Hydrolases superfamily protein
LOC_Os02g37770	0.805306	0.0001	0.000679299	0.823453	0	0	-0.0181468	0.426454	2	22790088	22790942	lecithin cholesterol acyltransferase, putative, expressed	AT1G27480.1	0	alpha/beta-Hydrolases superfamily protein
LOC_Os02g37780	0.828803	0	0	0.881446	0	0	-0.0526432	0.299401	2	22791279	22791686	lecithine cholesterol acyltransferase, putative, expressed	AT1G27480.1	0	alpha/beta-Hydrolases superfamily protein
LOC_Os02g37800	0.594153	0.0048	0.017381	0.83043	0	0	-0.236277	0.0469314	2	22805645	22808522	lecithin:cholesterol acyltransferase, putative, expressed	AT1G27480.1	0	alpha/beta-Hydrolases superfamily protein
LOC_Os02g38250	0.774029	0	0	0.113941	0.3623	0.406429	0.660088	0.000906655	2	23132028	23140339	EMB1745, putative, expressed	AT1G13120.1	emb1745	embryo defective 1745
LOC_Os02g38392	0.751837	0.0002	0.00125207	0.823232	0	0	-0.0713943	0.24473	2	23211632	23220032	NBS-LRR disease resistance protein, putative, expressed	AT3G25510.1	0	disease resistance protein (TIR-NBS-LRR class), putative
LOC_Os02g38430	0.785762	0	0	0.838225	0	0	-0.0524625	0.300006	2	23237153	23241425	steroid nuclear receptor, ligand-binding, putative, expressed	AT5G40640.1	0	0
LOC_Os02g38450	0.690221	0.0002	0.00125207	0.923955	0	0	-0.233733	0.0480793	2	23246517	23247037	expressed protein	0	0	0
LOC_Os02g38470	0.805183	0	0	0.40125	0.0736	0.112511	0.403933	0.00980019	2	23255086	23262297	B3 DNA binding domain containing protein, expressed	AT3G18960.1	0	AP2/B3-like transcriptional factor family protein
LOC_Os02g38480	0.381595	0.0812	0.144681	0.798553	0	0	-0.416958	0.00947246	2	23264903	23271950	expressed protein	AT1G24460.1	0	0
LOC_Os02g38680	0.545593	0.0107	0.0323324	0.705057	0	0	-0.159464	0.0976924	2	23378055	23384640	EMB2423, putative, expressed	AT3G48470.1	EMB2423	embryo defective 2423
LOC_Os02g38690	0.852996	0	0	0.888379	0	0	-0.0353833	0.359182	2	23385364	23391840	protein phosphatase 2C containing protein, expressed	AT2G25070.1	0	Protein phosphatase 2C family protein
LOC_Os02g38700	0.796018	0.0001	0.000679299	0.446951	0.0411	0.0709889	0.349067	0.0157908	2	23392349	23396863	transposon protein, putative, Ac/Ds sub-class, expressed	0	0	0
LOC_Os02g38710	0.871414	0	0	0.825863	0	0	0.0455517	0.316051	2	23398397	23404718	protein phosphatase 2C containing protein, expressed	AT2G25070.1	0	Protein phosphatase 2C family protein
LOC_Os02g38780	0.859532	0	0	0.810194	0	0	0.049338	0.303854	2	23432540	23442713	protein phosphatase 2C containing protein, expressed	AT4G31860.1	0	Protein phosphatase 2C family protein
LOC_Os02g38790	0.932658	0	0	0.882579	0	0	0.0500789	0.30148	2	23444066	23448837	expressed protein	0	0	0
LOC_Os02g38800	0.454894	0.0364	0.0814215	0.849625	0	0	-0.394731	0.0114272	2	23451715	23454696	26S proteasome non-ATPase regulatory subunit 6, putative, expressed	AT4G24820.1	0	26S proteasome, regulatory subunit Rpn7;Proteasome component (PCI) domain
LOC_Os02g38804	0.721279	0	0	0.769487	0.0001	0.000489424	-0.0482075	0.313972	2	23454982	23460491	protein phosphatase 2C containing protein, expressed	AT2G25070.1	0	Protein phosphatase 2C family protein
LOC_Os02g38810	0.882039	0	0	0.818605	0	0	0.0634332	0.260301	2	23461464	23465928	26S proteasome non-ATPase regulatory subunit 6, putative, expressed	AT4G24820.1	0	26S proteasome, regulatory subunit Rpn7;Proteasome component (PCI) domain
LOC_Os02g38840	0.883347	0	0	0.613825	0.0043	0.0117615	0.269522	0.0324865	2	23480215	23486812	glucose-6-phosphate 1-dehydrogenase, cytoplasmic isoform, putative, expressed	AT5G40760.1	G6PD6	glucose-6-phosphate dehydrogenase 6
LOC_Os02g38860	0.745641	0	0	0.758559	0.0001	0.000489424	-0.012918	0.448212	2	23495564	23496309	expressed protein	0	0	0
LOC_Os02g38890	0.850276	0	0	0.89013	0	0	-0.0398543	0.34278	2	23513152	23514115	expressed protein	0	0	0
LOC_Os02g38920	0.392536	0.0755	0.137286	0.711918	0.0001	0.000489424	-0.319382	0.021951	2	23527518	23530251	glyceraldehyde-3-phosphate dehydrogenase, putative, expressed	AT3G04120.1	GAPC,GAPC-1,GAPC1	glyceraldehyde-3-phosphate dehydrogenase C subunit 1
LOC_Os02g39030	0.860644	0	0	0.700895	0.0004	0.00165059	0.159749	0.093259	2	23572961	23575571	transmembrane protein 17, putative, expressed	AT5G52200.1	0	phosphoprotein phosphatase inhibitors
LOC_Os02g39300	0.487052	0.0299	0.0703959	0.746185	0	0	-0.259133	0.0379198	2	23729249	23734397	RNA-binding protein Luc7-like, putative, expressed	AT5G17440.1	0	LUC7 related protein
LOC_Os02g39520	0.156817	0.3043	0.381701	0.785934	0	0	-0.629117	0.00143401	2	23849739	23853729	transposon protein, putative, unclassified, expressed	0	0	0
LOC_Os02g39530	0.733656	0	0	0.324548	0.1332	0.17992	0.409108	0.00940924	2	23855855	23858516	expressed protein	0	0	0
LOC_Os02g39570	0.62037	0.0033	0.012928	0.705934	0.0002	0.000906094	-0.085564	0.210221	2	23885607	23890742	ACT domain containing protein, expressed	AT2G31810.1	0	ACT domain-containing small subunit of acetolactate synthase protein
LOC_Os02g39580	0.606399	0.0027	0.0109757	0.769678	0	0	-0.163279	0.0940575	2	23890966	23892935	ZOS2-12 - C2H2 zinc finger protein, expressed	0	0	0
LOC_Os02g39600	0.542583	0.0147	0.0414271	0.735556	0.0001	0.000489424	-0.192973	0.0701651	2	23894659	23898830	outer envelope protein, putative, expressed	AT2G43950.1	ATOEP37,OEP37	chloroplast outer envelope protein 37
LOC_Os02g39630	0.570395	0.0091	0.0285833	0.834012	0	0	-0.263617	0.0364109	2	23909400	23913643	iron-stress related protein, putative, expressed	AT3G07580.1	0	0
LOC_Os02g39640	0.620252	0.0027	0.0109757	0.915327	0	0	-0.295075	0.0273327	2	23914443	23916210	expressed protein	0	0	0
LOC_Os02g39650	0.823416	0	0	0.860791	0	0	-0.0373755	0.351848	2	23943695	23946512	expressed protein	AT2G22610.1	0	Di-glucose binding protein with Kinesin motor domain
LOC_Os02g39920	0.573585	0.0054	0.019025	0.742075	0.0001	0.000489424	-0.168491	0.0892847	2	24139753	24146705	AT hook motif family protein, expressed	AT4G31880.1	0	0
LOC_Os02g40030	0.507186	0.02	0.0521504	0.756259	0	0	-0.249074	0.0416213	2	24235668	24239781	transporter family protein, putative, expressed	AT4G32272.1	0	Nucleotide/sugar transporter family protein
LOC_Os02g40090	0.823056	0	0	0.459894	0.0416	0.0717051	0.363163	0.0139691	2	24270234	24273675	transporter-related, putative, expressed	AT4G09810.1	0	Nucleotide-sugar transporter family protein
LOC_Os02g40110	0.794324	0	0	0.458139	0.0395	0.0688283	0.336186	0.0177505	2	24283189	24284804	expressed protein	AT4G06536.1	0	SPla/RYanodine receptor (SPRY) domain-containing protein
LOC_Os02g40180	0.755784	0	0	0.828456	0	0	-0.0726721	0.241383	2	24315760	24318863	receptor-like protein kinase 5 precursor, putative, expressed	AT3G47570.1	0	Leucine-rich repeat protein kinase family protein
LOC_Os02g40260	0.937403	0	0	0.823923	0	0	0.11348	0.151057	2	24372805	24374496	uncharacterized protein At4g06744 precursor, putative, expressed	AT4G06744.1	0	Leucine-rich repeat (LRR) family protein
LOC_Os02g40280	0.877168	0	0	0.921947	0	0	-0.0447786	0.32569	2	24390731	24396384	piwi domain containing protein, putative, expressed	AT2G27880.1	AGO5	Argonaute family protein
LOC_Os02g40320	0.875847	0	0	0.89525	0	0	-0.0194026	0.421328	2	24403529	24408504	PINHEAD, putative, expressed	AT5G43810.1	AGO10,PNH,ZLL	Stabilizer of iron transporter SufD / Polynucleotidyl transferase
LOC_Os02g40340	0.903816	0	0	0.973201	0	0	-0.0693856	0.2501	2	24432051	24435197	expressed protein	0	0	0
LOC_Os02g40400	0.818312	0	0	0.753675	0	0	0.0646367	0.256929	2	24462248	24467715	expressed protein	0	0	0
LOC_Os02g40730	0.741045	0.0001	0.000679299	0.495559	0.0295	0.0547526	0.245486	0.0406863	2	24690884	24692884	ammonium transporter protein, putative, expressed	AT4G13510.1	AMT1;1,ATAMT1,ATAMT1;1	ammonium transporter 1;1
LOC_Os02g40810	0.844431	0	0	0.772653	0	0	0.0717782	0.237816	2	24728245	24733171	Zinc finger, ZZ type domain containing protein, expressed	AT3G24800.1	PRT1	proteolysis 1
LOC_Os02g40840	0.860676	0	0	0.586855	0.0063	0.0159665	0.273821	0.0312604	2	24749442	24754919	alcohol oxidase, putative, expressed	AT4G28570.1	0	Long-chain fatty alcohol dehydrogenase family protein
LOC_Os02g40870	0.768287	0	0	0.571282	0.0104	0.0239265	0.197005	0.0646137	2	24773421	24775040	phosphatidylinositol N-acetylglucosaminyltransferase subunit C, putative, expressed	AT2G34980.1	SETH1	phosphatidylinositolglycan synthase family protein
LOC_Os02g40890	0.783999	0	0	0.732024	0.0001	0.000489424	0.0519753	0.295268	2	24780566	24782489	GLTP domain containing protein, putative, expressed	AT2G33470.1	ATGLTP1,GLTP1	glycolipid transfer protein 1
LOC_Os02g41470	0.736203	0.0001	0.000679299	0.51806	0.0166	0.0347718	0.218144	0.0527972	2	24848174	24860112	tRNA synthetases class II domain containing protein, expressed	AT3G13490.1	ATKRS-2,OVA5	Lysyl-tRNA synthetase, class II
LOC_Os02g41560	0.515516	0.0198	0.0517718	0.709752	0.0002	0.000906094	-0.194236	0.0693882	2	24923868	24925349	pentatricopeptide, putative, expressed	AT5G66520.1	0	Tetratricopeptide repeat (TPR)-like superfamily protein
LOC_Os02g41670	0.366969	0.0927	0.159822	0.708037	0.0002	0.000906094	-0.341068	0.0181015	2	24992827	24995414	phenylalanine ammonia-lyase, putative, expressed	AT2G37040.1	ATPAL1,PAL1	PHE ammonia lyase 1
LOC_Os02g41710	0.226726	0.2254	0.305222	0.701517	0.0002	0.000906094	-0.474792	0.00576765	2	25052171	25055256	cyclic nucleotide-gated ion channel, putative, expressed	AT2G28260.1	ATCNGC15,CNGC15	cyclic nucleotide-gated channel 15
LOC_Os02g41760	0.607713	0.0024	0.00999816	0.879539	0	0	-0.271826	0.0337808	2	25103334	25105616	NB-ARC domain containing protein, expressed	AT3G14470.1	0	NB-ARC domain-containing disease resistance protein
LOC_Os02g41770	0.552841	0.0087	0.0276137	0.796796	0	0	-0.243955	0.0436658	2	25109674	25113176	uncharacterized protein PA4923, putative, expressed	AT2G37210.1	0	lysine decarboxylase family protein
LOC_Os02g42150	0.824985	0	0	0.903068	0	0	-0.0780831	0.227609	2	25348221	25351598	OsWAK14 - OsWAK receptor-like protein kinase, expressed	AT1G21230.1	WAK5	wall associated kinase 5
LOC_Os02g42160	0.689841	0.0004	0.00227775	0.822835	0	0	-0.132994	0.12789	2	25356746	25360011	OsWAK15 - OsWAK receptor-like protein kinase, expressed	AT1G21230.1	WAK5	wall associated kinase 5
LOC_Os02g42220	0.626768	0.0016	0.00722421	0.768368	0.0001	0.000489424	-0.1416	0.117185	2	25399803	25404333	transposon protein, putative, unclassified, expressed	0	0	0
LOC_Os02g42230	0.176451	0.2901	0.36831	0.71823	0.0002	0.000906094	-0.541779	0.0032939	2	25404409	25408368	RPA2B - Putative single-stranded DNA binding complex subunit 2, expressed	AT3G02920.1	ATRPA32B,RPA32B	Replication protein A, subunit RPA32
LOC_Os02g42310	0.745957	0	0	0.639001	0.0014	0.00471274	0.106957	0.162138	2	25442875	25450129	OsSCP8 - Putative Serine Carboxypeptidase homologue, expressed	AT5G23210.1	SCPL34	serine carboxypeptidase-like 34
LOC_Os02g42330	0.407609	0.0638	0.121824	0.822761	0	0	-0.415152	0.00963716	2	25459397	25462730	nitrilase, putative, expressed	AT5G22300.1	AtNIT4,NIT4	nitrilase 4
LOC_Os02g42370	0.572471	0.0077	0.0251581	0.837104	0	0	-0.264633	0.0360799	2	25488084	25491732	receptor-like protein kinase 2 precursor, putative, expressed	AT3G47570.1	0	Leucine-rich repeat protein kinase family protein
LOC_Os02g42406	0.376259	0.0868	0.151937	0.830314	0	0	-0.454055	0.00682736	2	25510873	25513587	DEAD-box ATP-dependent RNA helicase, putative, expressed	0	0	0
LOC_Os02g42450	0.684037	0.0007	0.0036674	0.910427	0	0	-0.22639	0.0513799	2	25539458	25540426	RIPER1 - Ripening-related family protein precursor, expressed	0	0	0
LOC_Os02g42620	0.296191	0.154	0.231562	0.763238	0.0001	0.000489424	-0.467046	0.00614861	2	25639087	25641155	protein kinase, putative, expressed	AT3G09010.1	0	Protein kinase superfamily protein
LOC_Os02g42650	0.419195	0.0558	0.110484	0.80159	0	0	-0.382396	0.0127298	2	25652321	25659494	expansin precursor, putative, expressed	AT4G28250.1	ATEXPB3,ATHEXP BETA 1.6,EXPB3	expansin B3
LOC_Os02g42740	0.460118	0.0373	0.0828706	0.870468	0	0	-0.41035	0.0100331	2	25696824	25699145	cytochrome b5-like Heme/Steroid binding domain containing protein, expressed	AT3G48890.1	ATMAPR3,ATMP2,MAPR3,MSBP2	membrane-associated progesterone binding protein 3
LOC_Os02g42810	0.675993	0.0005	0.00275383	0.908835	0	0	-0.232842	0.0484586	2	25734461	25736672	oxidoreductase, short chain dehydrogenase/reductase family domain containing protein, expressed	AT1G01800.1	0	NAD(P)-binding Rossmann-fold superfamily protein
LOC_Os02g43010	0.429781	0.0482	0.0996204	0.747028	0	0	-0.317247	0.0223586	2	25890441	25895244	vacuolar-processing enzyme precursor, putative, expressed	AT1G62710.1	BETA-VPE,BETAVPE	beta vacuolar processing enzyme
LOC_Os02g43080	0.658377	0.0013	0.00610048	0.803088	0	0	-0.144712	0.11356	2	25940341	25944110	PPR repeat domain containing protein, putative, expressed	AT2G26790.1	0	Pentatricopeptide repeat (PPR) superfamily protein
LOC_Os02g43090	0.548832	0.011	0.0330452	0.832493	0	0	-0.283661	0.0303272	2	25946390	25951088	myristoyl-acyl carrier protein thioesterase, chloroplast precursor, putative, expressed	AT1G08510.1	FATB	fatty acyl-ACP thioesterases B
LOC_Os02g43100	0.500376	0.0204	0.0529135	0.82677	0	0	-0.326394	0.0205636	2	25955402	25956356	expressed protein	0	0	0
LOC_Os02g43110	0.52011	0.0171	0.0464362	0.866605	0	0	-0.346495	0.0173063	2	25957160	25959377	sodium/calcium exchanger 1 precursor, putative, expressed	AT2G47600.1	ATMHX,ATMHX1,MHX,MHX1	magnesium/proton exchanger
LOC_Os02g43194	0.790846	0	0	0.787587	0.0001	0.000489424	0.00325949	0.482495	2	26034320	26041422	aldehyde dehydrogenase, putative, expressed	AT4G36250.1	ALDH3F1	aldehyde dehydrogenase 3F1
LOC_Os02g43314	0.75323	0	0	0.764545	0	0	-0.0113152	0.455016	2	26126107	26127159	expressed protein	0	0	0
LOC_Os02g43370	0.833837	0	0	0.211077	0.2546	0.303318	0.62276	0.00138909	2	26170387	26174970	transposon protein, putative, unclassified, expressed	0	0	0
LOC_Os02g43470	0.124078	0.3622	0.43667	0.728551	0.0001	0.000489424	-0.604473	0.0018183	2	26240126	26242983	glutamate dehydrogenase protein, putative, expressed	AT5G07440.1	GDH2	glutamate dehydrogenase 2
LOC_Os02g43690	0.188838	0.2678	0.346695	0.751127	0	0	-0.562289	0.00274658	2	26368874	26370600	ras-related protein, putative, expressed	AT1G02130.1	ARA-5,ARA5,ATRAB1B,ATRABD2A,RA-5,RABD2A	RAS 5
LOC_Os02g43840	0.561172	0.01	0.0307041	0.780986	0	0	-0.219814	0.054534	2	26471633	26473623	ethylene-responsive element-binding protein, putative, expressed	AT5G47310.1	0	PPPDE putative thiol peptidase family protein
LOC_Os02g43870	0.295925	0.1546	0.232187	0.718995	0.0002	0.000906094	-0.42307	0.00895009	2	26494499	26497710	inactive receptor kinase At2g26730 precursor, putative, expressed	AT5G07620.1	0	Protein kinase superfamily protein
LOC_Os02g44102	0.563204	0.0081	0.026156	0.729061	0.0002	0.000906094	-0.165857	0.0916719	2	26625020	26627870	remorin C-terminal domain containing protein, putative, expressed	AT3G57540.1	0	Remorin family protein
LOC_Os02g44155	0.743546	0.0002	0.00125207	0.910099	0	0	-0.166554	0.0910381	2	26726600	26727230	expressed protein	0	0	0
LOC_Os02g44220	0.524057	0.0157	0.0434886	0.726014	0.0002	0.000906094	-0.201957	0.064444	2	26762644	26766488	peroxisomal biogenesis factor 19, putative, expressed	AT3G03490.1	AtPEX19-1,PEX19-1	peroxin 19-1
LOC_Os02g44270	0.570323	0.0082	0.0263925	0.699074	0.0001	0.000489424	-0.128751	0.133623	2	26784534	26788018	expressed protein	0	0	0
LOC_Os02g44500	0.402935	0.0648	0.123174	0.755063	0	0	-0.352128	0.0164362	2	26929715	26932403	glutathione peroxidase, putative, expressed	AT4G11600.1	ATGPX6,GPX6,LSC803,PHGPX	glutathione peroxidase 6
LOC_Os02g44520	0	1	1	0.80428	0.0001	0.000489424	-0.80428	5.48983e-05	2	26952856	26970266	OsSub19 - Putative Subtilisin homologue, expressed	AT4G20850.1	TPP2	tripeptidyl peptidase ii
LOC_Os02g44970	0.564721	0.0087	0.0276137	0.793487	0	0	-0.228766	0.0503085	2	27238657	27240720	expressed protein	AT4G21300.1	0	Tetratricopeptide repeat (TPR)-like superfamily protein
LOC_Os02g44975	0.366135	0.0889	0.15486	0.706818	0.0002	0.000906094	-0.340684	0.0181614	2	27241443	27242046	expressed protein	0	0	0
LOC_Os02g45000	0.829008	0	0	0.362748	0.0956	0.138433	0.466259	0.00573272	2	27261970	27263595	expressed protein	AT1G65770.1	AMR1	ascorbic acid mannose pathway regulator 1
LOC_Os02g45540	0.0638108	0.4242	0.493142	0.720104	0.0001	0.000489424	-0.656294	0.0010597	2	27709065	27713159	synthase, putative, expressed	AT1G63000.1	NRS/ER,UER1	nucleotide-rhamnose synthase/epimerase-reductase
LOC_Os02g45690	0	1	1	0.803864	0	0	-0.803864	5.48983e-05	2	27798048	27803943	uncharacterized mscS family protein, putative, expressed	AT4G00290.1	0	Mechanosensitive ion channel protein
LOC_Os02g45810	0.16098	0.2999	0.377518	0.703327	0.0001	0.000489424	-0.542347	0.00328059	2	27906289	27909389	WD domain, G-beta repeat domain containing protein, expressed	AT5G24520.1	ATTTG1,TTG,TTG1,URM23	Transducin/WD40 repeat-like superfamily protein
LOC_Os02g45974	0.461461	0.0379	0.0838913	0.766521	0	0	-0.305061	0.0249471	2	28012811	28015364	expressed protein	0	0	0
LOC_Os02g45980	0.463768	0.035	0.079007	0.793472	0	0	-0.329704	0.0200279	2	28014822	28020814	ZR1 protein, putative, expressed	AT1G65920.1	0	Regulator of chromosome condensation (RCC1) family with FYVE zinc finger domain
LOC_Os02g46220	0.253805	0.1954	0.274806	0.755793	0	0	-0.501989	0.00460148	2	28160250	28162177	expressed protein	AT4G17680.1	0	SBP (S-ribonuclease binding protein) family protein
LOC_Os02g46260	0.723939	0.0001	0.000679299	0.739568	0.0001	0.000489424	-0.0156287	0.437017	2	28212066	28217277	OsSCP9 - Putative Serine Carboxypeptidase homologue, expressed	AT5G09640.1	SCPL19,SNG2	serine carboxypeptidase-like 19
LOC_Os02g46270	0.731665	0	0	0.353095	0.102	0.145783	0.37857	0.0121758	2	28220577	28221553	expressed protein	0	0	0
LOC_Os02g46560	0.596534	0.0044	0.0162386	0.682116	0.0001	0.000489424	-0.0855816	0.210189	2	28390170	28393248	helix-loop-helix DNA-binding protein, putative, expressed	AT1G72210.1	0	basic helix-loop-helix (bHLH) DNA-binding superfamily protein
LOC_Os02g46810	0.745758	0.0001	0.000679299	0.605346	0.0045	0.0122201	0.140412	0.113771	2	28574011	28574592	amino acid transporter, putative, expressed	AT5G63850.1	AAP4	amino acid permease 4
LOC_Os02g47160	0	1	1	0.719352	0.0001	0.000489424	-0.719352	0.000400924	2	28789270	28794925	OsWAK17 - OsWAK short gene, expressed	AT1G16120.1	WAKL1	wall associated kinase-like 1
LOC_Os02g47220	0.643128	0.0014	0.00647461	0.735171	0.0001	0.000489424	-0.0920422	0.196488	2	28820795	28826658	CPuORF20 - conserved peptide uORF-containing transcript, expressed	AT4G19110.2	0	Protein kinase superfamily protein
LOC_Os02g47310	0.501496	0.0228	0.0575072	0.882131	0	0	-0.380635	0.012936	2	28893961	28897548	Cyclopropane-fatty-acyl-phospholipid synthase, putative, expressed	AT1G64970.1	G-TMT,TMT1,VTE4	gamma-tocopherol methyltransferase
LOC_Os02g47320	0.173012	0.2923	0.370419	0.850685	0	0	-0.677673	0.000790203	2	28898090	28900862	vacuolar ATPase G subunit, putative, expressed	AT3G01390.1	AVMA10,VMA10	vacuolar membrane ATPase 10
LOC_Os02g47350	0.55925	0.0093	0.0289946	0.776759	0	0	-0.21751	0.0556453	2	28914744	28916890	oxidoreductase, short chain dehydrogenase/reductase family, putative, expressed	AT5G19200.1	0	NAD(P)-binding Rossmann-fold superfamily protein
LOC_Os02g47360	0.710557	0	0	0.388541	0.0754	0.114714	0.322016	0.0202076	2	28917800	28920757	PPR repeat domain containing protein, putative, expressed	AT2G15820.1	OTP51	endonucleases
LOC_Os02g47400	0.317058	0.1314	0.206251	0.790047	0	0	-0.472989	0.00584751	2	28935436	28939272	pectinacetylesterase domain containing protein, expressed	AT4G19420.1	0	Pectinacetylesterase family protein
LOC_Os02g47430	0.197869	0.2588	0.338016	0.820441	0	0	-0.622573	0.00153549	2	28964454	28965218	expressed protein	AT4G20070.1	AAH,ATAAH	allantoate amidohydrolase
LOC_Os02g47500	0	1	1	0.88012	0	0	-0.88012	3.32717e-06	2	29021664	29025077	nodulin, putative, expressed	AT5G45370.2	0	nodulin MtN21 /EamA-like transporter family protein
LOC_Os02g47570	0.594503	0.005	0.0179448	0.806016	0	0	-0.211513	0.0588677	2	29069440	29072124	phosphatase, putative, expressed	AT5G66450.1	0	Phosphatidic acid phosphatase (PAP2) family protein
LOC_Os02g47600	0.528666	0.0151	0.0422655	0.774354	0	0	-0.245688	0.0429721	2	29081821	29085864	soluble inorganic pyrophosphatase, putative, expressed	AT1G01050.1	AtPPa1,PPa1	pyrophosphorylase 1
LOC_Os02g47605	0.571247	0.0083	0.02665	0.793554	0	0	-0.222307	0.0533629	2	29088533	29094070	expressed protein	AT5G27740.1	EMB161,EMB251,EMB2775,RFC3	ATPase family associated with various cellular activities (AAA)
LOC_Os02g47850	0.534365	0.0121	0.0355859	0.811813	0	0	-0.277448	0.0320839	2	29270056	29274644	class I glutamine amidotransferase, putative, expressed	AT3G27740.1	CARA	carbamoyl phosphate synthetase A
LOC_Os02g47860	0.624269	0.0027	0.0109757	0.7788	0.0001	0.000489424	-0.154531	0.102781	2	29277607	29283921	uridine kinase, putative, expressed	AT1G26190.1	0	Phosphoribulokinase / Uridine kinase family
LOC_Os02g47990	2.46138e-22	1	1	0.776904	0.0001	0.000489424	-0.776904	0.000126433	2	29366201	29367537	retrotransposon protein, putative, unclassified, expressed	0	0	0
LOC_Os02g48130	0.719386	0.0001	0.000679299	0.690096	0.0005	0.00199323	0.0292893	0.374838	2	29465660	29468073	uncharacterized protein At1g26090, chloroplast precursor, putative, expressed	AT1G26090.1	0	P-loop containing nucleoside triphosphate hydrolases superfamily protein
LOC_Os02g48210	0.641575	0.0018	0.00796701	0.836569	0	0	-0.194995	0.0688492	2	29519468	29523255	lectin-like protein kinase, putative, expressed	AT5G06740.1	0	Concanavalin A-like lectin protein kinase family protein
LOC_Os02g48220	0.644453	0.0012	0.00572963	0.790885	0	0	-0.146432	0.11164	2	29523354	29528328	expressed protein	0	0	0
LOC_Os02g48370	0.322495	0.1267	0.200609	0.756415	0	0	-0.43392	0.00812828	2	29611156	29616291	ARID/BRIGHT DNA-binding domain-containing protein, putative, expressed	AT2G17410.1	0	ARID/BRIGHT DNA-binding domain-containing protein
LOC_Os02g48390	0	0.4965	0.540018	0.74875	0.0001	0.000489424	-0.74875	0.000242884	2	29625456	29628118	phosphoribosyl transferase, putative, expressed	AT2G42910.1	0	Phosphoribosyltransferase family protein
LOC_Os02g48460	0.162738	0.3029	0.380344	0.729009	0.0001	0.000489424	-0.566271	0.00264843	2	29670766	29674405	NAD dependent epimerase/dehydratase family protein, putative, expressed	AT2G33630.1	0	NAD(P)-binding Rossmann-fold superfamily protein
LOC_Os02g48650	0.699353	0.0001	0.000679299	0.099826	0.3803	0.423375	0.599527	0.00171183	2	29792863	29795419	acetyltransferase, GNAT family, putative, expressed	AT5G15770.1	AtGNA1,GNA1	glucose-6-phosphate acetyltransferase 1
LOC_Os02g48770	0.591436	0.0054	0.019025	0.87686	0	0	-0.285424	0.0298647	2	29850372	29852551	SAM dependent carboxyl methyltransferase, putative, expressed	AT3G11480.1	ATBSMT1,BSMT1	S-adenosyl-L-methionine-dependent methyltransferases superfamily protein
LOC_Os02g48880	0.215114	0.2438	0.324061	0.748295	0	0	-0.53318	0.00354178	2	29899248	29904080	chloride transporter, chloride channel family, putative, expressed	AT1G55620.2	ATCLC-F,CLC-F,CLCF	chloride channel F
LOC_Os02g49130	0.425784	0.0517	0.104353	0.775584	0.0001	0.000489424	-0.3498	0.0167956	2	30044219	30047532	expressed protein	0	0	0
LOC_Os02g49150	0.664582	0.0012	0.00572963	0.729293	0.0001	0.000489424	-0.0647114	0.263118	2	30053464	30058543	RNA polymerase Rpb4, putative, expressed	AT4G15950.1	NRPD4,NRPE4,RDM2	RNA polymerase II, Rpb4, core protein
LOC_Os02g49332	0.448714	0.0419	0.0900467	0.899594	0	0	-0.450879	0.00700869	2	30148858	30154143	CSLE2 - cellulose synthase-like family E, expressed	AT1G55850.1	ATCSLE1,CSLE1	cellulose synthase like E1
LOC_Os02g49470	0.418253	0.0624	0.119939	0.750026	0.0001	0.000489424	-0.331773	0.0196586	2	30232042	30232725	tic20 protein-related, putative, expressed	AT5G55710.1	0	0
LOC_Os02g49640	0.794863	0	0	0.913828	0	0	-0.118965	0.148247	2	30336325	30339886	expressed protein	AT3G01435.1	0	Expressed protein
LOC_Os02g49670	0.469846	0.0323	0.0745448	0.93156	0	0	-0.461714	0.00642144	2	30352699	30356937	zinc knuckle family protein, expressed	0	0	0
LOC_Os02g49790	0.141957	0.3223	0.398612	0.703234	0.0002	0.000906094	-0.561278	0.00276987	2	30435028	30437515	aluminum-activated malate transporter, putative, expressed	AT3G18440.1	ALMT9,AtALMT9	aluminum-activated malate transporter 9
LOC_Os02g49980	9.56272e-19	1	1	0.735715	0	0	-0.735715	0.000311091	2	30533421	30536379	ADP-ribosylation factor, putative, expressed	AT5G37680.1	ARLA1A,ATARLA1A	ADP-ribosylation factor-like A1A
LOC_Os02g50020	0.392956	0.0698	0.129848	0.733742	0.0002	0.000906094	-0.340786	0.0181364	2	30561210	30563412	expressed protein	0	0	0
LOC_Os02g50200	0.819295	0	0	0.568942	0.0085	0.0202924	0.250354	0.0387849	2	30655287	30656452	cysteine-rich repeat secretory protein precursor, putative, expressed	AT5G37660.2	PDLP7	plasmodesmata-located protein 7
LOC_Os02g50330	0.82946	0	0	0.794543	0	0	0.0349166	0.353597	2	30729063	30736459	RNA-dependent RNA polymerase, putative, expressed	AT1G14790.1	ATRDRP1,RDR1	RNA-dependent RNA polymerase 1
LOC_Os02g50470	0.601203	0.0046	0.016799	0.825956	0	0	-0.224753	0.0521767	2	30813482	30814721	expressed protein	0	0	0
LOC_Os02g50690	0.621874	0.0027	0.0109757	0.836463	0	0	-0.214589	0.0572041	2	30965582	30967599	GDSL-like lipase/acylhydrolase, putative, expressed	AT1G71250.1	0	GDSL-like Lipase/Acylhydrolase superfamily protein
LOC_Os02g50780	0.128106	0.3421	0.417319	0.783072	0	0	-0.654965	0.00107301	2	31003959	31008703	glycosyl hydrolase family 47 domain contain protein, expressed	AT1G27520.1	0	Glycosyl hydrolase family 47 protein
LOC_Os02g50960	0.354527	0.1015	0.170344	0.706987	0	0	-0.352461	0.016383	2	31158903	31161998	auxin efflux carrier component, putative, expressed	AT1G73590.1	ATPIN1,PIN1	Auxin efflux carrier family protein
LOC_Os02g51000	0.741778	0	0	0.767818	0	0	-0.0260394	0.394824	2	31194269	31197697	CS domain containing protein, putative, expressed	AT4G27890.1	0	HSP20-like chaperones superfamily protein
LOC_Os02g51030	0.516621	0.02	0.0521504	0.74558	0	0	-0.228959	0.0501921	2	31210189	31212660	methyltransferase domain containing protein, putative, expressed	AT1G69523.1	0	S-adenosyl-L-methionine-dependent methyltransferases superfamily protein
LOC_Os02g51140	0.258589	0.1924	0.271665	0.813812	0	0	-0.555223	0.00291793	2	31290666	31299079	N-rich protein, putative, expressed	AT2G32910.1	0	DCD (Development and Cell Death) domain protein
LOC_Os02g51160	0.274672	0.1742	0.252767	0.691543	0.0002	0.000906094	-0.416871	0.00948078	2	31303466	31306550	hydrolase, acting on carbon-nitrogen, putative, expressed	AT2G02910.1	0	Protein of unknown function (DUF616)
LOC_Os02g51450	0.686567	0.0007	0.0036674	0.82607	0	0	-0.139502	0.119735	2	31520983	31522615	mTERF family protein, expressed	AT5G07900.1	0	Mitochondrial transcription termination factor family protein
LOC_Os02g51930	0.510956	0.0226	0.0571108	0.798192	0	0	-0.287236	0.0293656	2	31805977	31807891	cytokinin-O-glucosyltransferase 2, putative, expressed	AT1G22400.1	ATUGT85A1,UGT85A1	UDP-Glycosyltransferase superfamily protein
LOC_Os02g52140	0.335709	0.1216	0.194806	0.767384	0	0	-0.431675	0.00829963	2	31916107	31920602	RNA recognition motif containing protein, putative, expressed	AT5G10350.1	0	RNA-binding (RRM/RBD/RNP motifs) family protein
LOC_Os02g52340	0.740945	0	0	0.863898	0	0	-0.122953	0.141982	2	32038902	32045130	OsMADS22 - MADS-box family gene with MIKCc type-box, expressed	AT2G22540.1	AGL22,SVP	K-box region and MADS-box transcription factor family protein
LOC_Os02g52450	0	0.5031	0.540018	0.748399	0	0	-0.748399	0.000242884	2	32092648	32094809	regulator of ribonuclease, putative, expressed	AT5G16450.1	0	Ribonuclease E inhibitor RraA/Dimethylmenaquinone methyltransferase
LOC_Os02g52930	0.746155	0	0	0.240972	0.2099	0.25909	0.505183	0.00410906	2	32359101	32362011	integral membrane protein DUF6 containing protein, expressed	AT1G21890.1	0	nodulin MtN21 /EamA-like transporter family protein
LOC_Os02g52934	0.794826	0	0	0.707337	0.0004	0.00165059	0.0874886	0.20007	2	32371413	32373572	expressed protein	0	0	0
LOC_Os02g52960	0.542467	0.0127	0.036948	0.849434	0	0	-0.306968	0.0244946	2	32384631	32396094	PHD-finger domain containing protein, putative, expressed	AT1G77800.2	0	PHD finger family protein
LOC_Os02g53020	0.424479	0.0559	0.110566	0.819332	0	0	-0.394853	0.0114172	2	32447893	32451281	transposon protein, putative, CACTA, En/Spm sub-class, expressed	0	0	0
LOC_Os02g53169	0.00134077	0.5048	0.540018	0.887792	0	0	-0.886451	3.32717e-06	2	32545921	32547383	expressed protein	0	0	0
LOC_Os02g53180	0.735637	0	0	0.527569	0.0158	0.0333735	0.208068	0.0580575	2	32558635	32562705	1-aminocyclopropane-1-carboxylate oxidase protein, putative, expressed	AT1G05010.1	ACO4,EAT1,EFE	ethylene-forming enzyme
LOC_Os02g53580	0.188588	0.2719	0.350662	0.898441	0	0	-0.709854	0.00048244	2	32778185	32778764	expressed protein	0	0	0
LOC_Os02g53620	0.782555	0	0	0.737929	0.0001	0.000489424	0.0446262	0.319142	2	32794225	32798345	nuclear transcription factor Y subunit, putative, expressed	AT1G54160.1	NF-YA5,NFYA5	nuclear factor Y, subunit A5
LOC_Os02g53810	0.708798	0.0001	0.000679299	0.519778	0.0184	0.0377438	0.18902	0.0699971	2	32957419	32961390	expressed protein	AT2G26310.1	0	Chalcone-flavanone isomerase family protein
LOC_Os02g53990	0.856785	0	0	0.855262	0	0	0.00152347	0.489903	2	33054137	33066629	cyclin-related protein, putative, expressed	AT2G41830.1	0	Uncharacterized protein
LOC_Os02g54730	0.173099	0.2885	0.366648	0.766167	0.0001	0.000489424	-0.593068	0.00204122	2	33511971	33517881	transmembrane amino acid transporter protein, putative, expressed	AT2G41190.1	0	Transmembrane amino acid transporter family protein
LOC_Os02g54770	0.699646	0.0006	0.00321024	0.864682	0	0	-0.165036	0.0924971	2	33541861	33546538	RNA recognition motif containing protein, expressed	AT4G31580.1	RSZP22,SRZ-22,SRZ22	serine/arginine-rich 22
LOC_Os02g54870	0.380316	0.083	0.147114	0.767567	0	0	-0.387252	0.0121991	2	33604348	33606002	expressed protein	AT4G30410.1	0	sequence-specific DNA binding transcription factors
LOC_Os02g54900	0.60352	0.0027	0.0109757	0.831847	0	0	-0.228327	0.0505298	2	33623756	33630043	STE_PAK_Ste20_STLK.2 - STE kinases include homologs to sterile 7, sterile 11 and sterile 20 from yeast, expressed	AT1G79640.1	0	Protein kinase superfamily protein
LOC_Os02g55000	0.465388	0.0318	0.0736758	0.738153	0	0	-0.272766	0.0335063	2	33694720	33698578	zinc finger CCCH-type with G patch domain-containing protein, putative, expressed	AT2G24830.1	0	zinc finger (CCCH-type) family protein / D111/G-patch domain-containing protein
LOC_Os02g55030	2.94327e-15	0.5023	0.540018	0.757838	0	0	-0.757838	0.000204621	2	33709953	33719486	hydrolase, NUDIX family, domain containing protein, expressed	AT1G79690.1	atnudt3,NUDT3	nudix hydrolase homolog 3
LOC_Os02g55070	0.485551	0.0263	0.0639795	0.805022	0	0	-0.319471	0.021936	2	33729767	33733823	expressed protein	AT2G24100.1	0	0
LOC_Os02g55134	0.539806	0.0117	0.0346568	0.7917	0	0	-0.251894	0.0405782	2	33775977	33777629	cytochrome c oxidase copper chaperone, putative, expressed	AT3G15352.1	ATCOX17,COX17	cytochrome c oxidase 17
LOC_Os02g55150	0	1	1	0.749838	0	0	-0.749838	0.000236229	2	33786224	33790940	formin, putative, expressed	AT2G25050.1	0	Actin-binding FH2 (Formin Homology) protein
LOC_Os02g55200	0.578178	0.0044	0.0162386	0.736168	0.0001	0.000489424	-0.15799	0.0991813	2	33807005	33811782	expressed protein	AT3G54360.1	0	zinc ion binding
LOC_Os02g55260	0.278676	0.1685	0.246866	0.817573	0	0	-0.538896	0.0033854	2	33838658	33843647	DEAD-box ATP-dependent RNA helicase, putative, expressed	0	0	0
LOC_Os02g55470	0.348993	0.1081	0.17867	0.717059	0.0001	0.000489424	-0.368067	0.0143518	2	33971370	33972686	alpha-1,6-mannosyl-glycoprotein 2-beta-N-acetylglucosaminyltransferase, putative, expressed	AT2G05320.1	0	beta-1,2-N-acetylglucosaminyltransferase II
LOC_Os02g55630	0.324977	0.1243	0.197817	0.739122	0	0	-0.414145	0.00971701	2	34071028	34075507	COBW domain containing protein, putative, expressed	AT1G80480.1	PTAC17	plastid transcriptionally active 17
LOC_Os02g55900	0.355698	0.0972	0.165206	0.745349	0	0	-0.389651	0.0119229	2	34216802	34220613	expressed protein	0	0	0
LOC_Os02g56150	0.269941	0.1783	0.256826	0.822926	0	0	-0.552985	0.00297782	2	34358288	34360428	expressed protein	0	0	0
LOC_Os02g56170	0.452937	0.0389	0.0853879	0.734725	0.0002	0.000906094	-0.281788	0.0308396	2	34362301	34365534	inositol-1-monophosphatase, putative, expressed	AT5G54390.1	AHL,ATAHL,HL	HAL2-like
LOC_Os02g56219	0.366402	0.0935	0.160736	0.82602	0	0	-0.459618	0.00650462	2	34382284	34388181	acetyltransferase, GNAT family, putative, expressed	AT2G39000.1	0	Acyl-CoA N-acyltransferases (NAT) superfamily protein
LOC_Os02g56300	0.542031	0.0119	0.0351299	0.848196	0	0	-0.306166	0.024676	2	34463030	34467135	aminotransferase, classes I and II, domain containing protein, expressed	AT4G36480.1	ATLCB1,EMB2779,FBR11,LCB1	long-chain base1
LOC_Os02g56310	0.652009	0.0011	0.00533758	0.798805	0	0	-0.146796	0.111214	2	34468752	34470197	calcium-dependent protein kinase isoform AK1, putative, expressed	AT3G04530.1	ATPPCK2,PEPCK2,PPCK2	phosphoenolpyruvate carboxylase kinase 2
LOC_Os02g56334	0.633201	0.0014	0.00647461	0.809657	0	0	-0.176455	0.0825322	2	34483996	34486095	OsWAK18b - OsWAK short gene, expressed	0	0	0
LOC_Os02g56340	0.746288	0.0001	0.000679299	0.201093	0.2606	0.309361	0.545196	0.00285471	2	34488377	34489365	expressed protein	0	0	0
LOC_Os02g56354	0.715604	0	0	0.770223	0	0	-0.0546192	0.292994	2	34492560	34498117	transposon protein, putative, unclassified, expressed	0	0	0
LOC_Os02g56360	0.823594	0	0	0.761636	0	0	0.0619585	0.264572	2	34500587	34504556	expressed protein	0	0	0
LOC_Os02g56380	0.738192	0.0001	0.000679299	0.844156	0	0	-0.105964	0.169578	2	34516622	34519474	OsWAK21 - OsWAK receptor-like cytoplasmic kinase OsWAK-RLCK, expressed	AT1G21240.1	WAK3	wall associated kinase 3
LOC_Os02g57010	0.734486	0	0	0.760559	0	0	-0.0260729	0.394696	2	34922501	34924811	RNA recognition motif containing protein, putative, expressed	AT1G60000.1	0	RNA-binding (RRM/RBD/RNP motifs) family protein
LOC_Os02g57170	7.51072e-16	1	1	0.814169	0	0	-0.814169	4.15897e-05	2	35011392	35013385	expressed protein	AT1G04555.1	0	0
LOC_Os02g57290	0.413064	0.0604	0.117117	0.801305	0	0	-0.38824	0.0120776	2	35091194	35099291	cytochrome P450, putative, expressed	AT1G31800.1	CYP97A3,LUT5	cytochrome P450, family 97, subfamily A, polypeptide 3
LOC_Os02g57330	0.701559	0.0003	0.0017789	0.89145	0	0	-0.189891	0.0723677	2	35119963	35122745	expressed protein	AT1G08125.1	0	S-adenosyl-L-methionine-dependent methyltransferases superfamily protein
LOC_Os02g57340	0.850537	0	0	0.75354	0.0001	0.000489424	0.0969973	0.180444	2	35122839	35126816	tetratricopeptide-like helical, putative, expressed	AT2G22410.1	SLO1	SLOW GROWTH 1
LOC_Os02g57500	0.29847	0.1539	0.231442	0.720372	0	0	-0.421902	0.00904825	2	35230702	35233962	expressed protein	AT3G04560.1	0	0
LOC_Os02g57650	0.507133	0.0217	0.0553733	0.70237	0.0002	0.000906094	-0.195237	0.0686728	2	35303193	35307280	No apical meristem protein, putative, expressed	AT5G04410.1	anac078,NAC2	NAC domain containing protein 2
LOC_Os02g57760	0.621421	0.0023	0.00965966	0.761944	0	0	-0.140523	0.118467	2	35370515	35373858	O-methyltransferase, putative, expressed	AT3G53140.1	0	O-methyltransferase family protein
LOC_Os02g57840	0.285256	0.1705	0.248879	0.924719	0	0	-0.639463	0.00128762	2	35424002	35425624	remorin C-terminal domain containing protein, putative, expressed	AT5G23750.2	0	Remorin family protein
LOC_Os02g57910	0.137217	0.3295	0.405262	0.851369	0	0	-0.714153	0.000447505	2	35447595	35449965	OsFBX73 - F-box domain containing protein, expressed	AT1G80960.3	0	F-box and Leucine Rich Repeat domains containing protein
LOC_Os02g57924	0.681987	0.0007	0.0036674	0.706261	0.0002	0.000906094	-0.0242738	0.401819	2	35460663	35462107	expressed protein	0	0	0
LOC_Os02g57930	0.25295	0.1957	0.275074	0.748879	0	0	-0.49593	0.00484769	2	35466617	35472073	retrotransposon protein, putative, Ty3-gypsy subclass, expressed	0	0	0
LOC_Os02g57940	0.387338	0.082	0.145774	0.740827	0.0002	0.000906094	-0.353489	0.0162349	2	35481853	35483956	OsFBX74 - F-box domain containing protein, expressed	AT1G80960.1	0	F-box and Leucine Rich Repeat domains containing protein
LOC_Os02g57960	1.58521e-17	1	1	0.904954	0	0	-0.904954	1.66359e-06	2	35498222	35501036	Leucine Rich Repeat family protein, expressed	0	0	0
LOC_Os02g58170	0.52925	0.017	0.0462478	0.876625	0	0	-0.347375	0.0171566	2	35595613	35603610	transposon protein, putative, unclassified, expressed	0	0	0
LOC_Os02g58340	0.349715	0.1022	0.17129	0.733203	0	0	-0.383488	0.0126216	2	35682809	35688507	oligopeptidase, putative, expressed	AT5G65620.1	0	Zincin-like metalloproteases family protein
LOC_Os02g58360	0.544481	0.0116	0.034446	0.814826	0	0	-0.270345	0.0342067	2	35693609	35699417	expressed protein	AT4G31080.1	0	Protein of unknown function (DUF2296)
LOC_Os02g58450	0.298787	0.1537	0.231203	0.74614	0	0	-0.447353	0.00724825	2	35740805	35744662	uncharacterized ACR, COG1399 family protein, expressed	AT3G19810.1	0	Protein of unknown function (DUF177)
LOC_Os02g58590	0.147606	0.3198	0.396082	0.818676	0	0	-0.67107	0.000860074	2	35812497	35817776	N-acetylglucosaminyltransferase I, putative, expressed	AT4G38240.1	CGL,CGL1,GNTI	alpha-1,3-mannosyl-glycoprotein beta-1,2-N-acetylglucosaminyltransferase, putative
LOC_Os02g58670	0.483391	0.0292	0.0691571	0.756479	0.0001	0.000489424	-0.273087	0.0333732	2	35853347	35854731	bZIP transcription factor domain containing protein, expressed	AT4G35900.1	atbzip14,FD,FD-1	Basic-leucine zipper (bZIP) transcription factor family protein
LOC_Os02g58720	0.775771	0	0	0.543532	0.0117	0.0262515	0.232239	0.0462361	2	35875161	35876997	peroxidase precursor, putative, expressed	AT5G42180.1	0	Peroxidase superfamily protein
LOC_Os03g01012	0.332942	0.1174	0.18978	0.709409	0	0	-0.376467	0.0133902	3	8502	9736	tetraspanin family protein, putative, expressed	AT5G46700.1	TET1,TRN2	Tetraspanin family protein
LOC_Os03g01018	0.654952	0.0011	0.00533758	0.80212	0	0	-0.147169	0.110808	3	19106	20491	phosphoribosyl transferase, putative, expressed	AT2G44530.1	0	Phosphoribosyltransferase family protein
LOC_Os03g01090	0.427578	0.055	0.109359	0.730111	0	0	-0.302532	0.0255394	3	63385	66162	peptidyl-prolyl cis-trans isomerase, cyclophilin type, putative, expressed	AT4G17070.1	0	peptidyl-prolyl cis-trans isomerases
LOC_Os03g01120	0.713736	0.0002	0.00125207	0.897802	0	0	-0.184067	0.0766531	3	89042	99403	E1-E2 ATPase domain containing protein, expressed	AT5G62670.1	AHA11,HA11	H(+)-ATPase 11
LOC_Os03g01200	0.876415	0	0	0.864795	0	0	0.01162	0.446858	3	125320	132789	SNF2 family N-terminal domain containing protein, expressed	0	0	0
LOC_Os03g01300	0.381372	0.0781	0.140728	0.711811	0.0001	0.000489424	-0.330439	0.0199031	3	208330	211839	LTPL114 - Protease inhibitor/seed storage/LTP family protein precursor, expressed	AT4G12470.1	AZI1	azelaic acid induced 1
LOC_Os03g01320	0.885027	0	0	0.662151	0.0003	0.00128786	0.222876	0.0505364	3	219977	221070	LTPL116 - Protease inhibitor/seed storage/LTP family protein precursor, expressed	0	0	0
LOC_Os03g01350	0.255819	0.1975	0.276559	0.80896	0	0	-0.553141	0.00297117	3	262977	266238	expressed protein	0	0	0
LOC_Os03g01360	0.109996	0.359	0.433365	0.909963	0	0	-0.799967	5.98891e-05	3	268599	272800	expressed protein	0	0	0
LOC_Os03g01365	0.0489903	0.4464	0.513006	0.873768	0	0	-0.824778	3.32717e-05	3	277183	278705	protein phosphatase-2c, putative, expressed	AT4G33920.1	0	Protein phosphatase 2C family protein
LOC_Os03g01420	0.634426	0.0021	0.00901334	0.903203	0	0	-0.268778	0.0346974	3	295311	297898	expressed protein	0	0	0
LOC_Os03g01442	0.800673	0	0	0.581972	0.0069	0.0171404	0.218701	0.0525327	3	305842	308488	expressed protein	0	0	0
LOC_Os03g01470	0.573954	0.0071	0.0235956	0.903819	0	0	-0.329865	0.0200013	3	313806	315335	expressed protein	0	0	0
LOC_Os03g01490	0.520036	0.019	0.0503124	0.807315	0	0	-0.287279	0.0293556	3	322414	323643	expressed protein	0	0	0
LOC_Os03g01520	0.0348265	0.4588	0.523963	0.918309	0	0	-0.883482	3.32717e-06	3	335493	338711	expressed protein	0	0	0
LOC_Os03g01540	0.573785	0.0073	0.0241013	0.748635	0	0	-0.17485	0.0837266	3	344307	347004	DNA binding protein, putative, expressed	AT4G12080.1	AHL1,ATAHL1	AT-hook motif nuclear-localized protein 1
LOC_Os03g01600	0.249373	0.2047	0.283871	0.756335	0.0001	0.000489424	-0.506961	0.00439852	3	375276	380046	aminotransferase domain containing protein, putative, expressed	AT5G65780.1	ATBCAT-5	branched-chain amino acid aminotransferase 5 / branched-chain amino acid transaminase 5 (BCAT5)
LOC_Os03g01670	0.41831	0.0569	0.111958	0.871131	0	0	-0.452821	0.00690555	3	413344	416019	retrotransposon protein, putative, unclassified, expressed	0	0	0
LOC_Os03g01684	0.443007	0.0413	0.089078	0.759138	0.0002	0.000906094	-0.316131	0.0225549	3	416716	428610	retrotransposon protein, putative, unclassified, expressed	0	0	0
LOC_Os03g01820	0.783318	0	0	0.668963	0.0009	0.00325998	0.114354	0.149636	3	499917	501855	fatty acid hydroxylase, putative, expressed	AT4G12110.1	ATSMO1,ATSMO1-1,SMO1-1	sterol-4alpha-methyl oxidase 1-1
LOC_Os03g01880	0.764349	0.0001	0.000679299	0.392858	0.0769	0.116441	0.371491	0.0129743	3	537609	542771	possible lysine decarboxylase domain containing protein, expressed	AT2G37210.1	0	lysine decarboxylase family protein
LOC_Os03g01940	0.931513	0	0	0.776772	0	0	0.154741	0.0981849	3	574191	580704	expressed protein	0	0	0
LOC_Os03g02090	0.553846	0.0104	0.0316664	0.799869	0	0	-0.246022	0.042864	3	662280	666761	expressed protein	0	0	0
LOC_Os03g02410	0.760522	0.0001	0.000679299	0.745893	0.0001	0.000489424	0.0146287	0.434231	3	852259	857160	GHMP kinases ATP-binding protein, putative, expressed	AT1G01220.1	AtFKGP,FKGP	L-fucokinase/GDP-L-fucose pyrophosphorylase
LOC_Os03g02420	0.509244	0.018	0.0482789	0.80322	0.0001	0.000489424	-0.293975	0.0276172	3	857754	859760	KH domain containing protein, putative, expressed	AT3G13230.1	0	RNA-binding KH domain-containing protein
LOC_Os03g02600	0.775085	0	0	0.650556	0.0019	0.00606113	0.124529	0.134398	3	960445	962656	riboflavin biosynthesis protein ribD, putative, expressed	AT4G20960.1	0	Cytidine/deoxycytidylate deaminase family protein
LOC_Os03g02710	0.760049	0	0	0.619267	0.003	0.00880469	0.140783	0.113358	3	1015290	1020208	hydroxymethylglutaryl-CoA synthase, putative, expressed	AT4G11820.2	EMB2778,FKP1,HMGS,MVA1	hydroxymethylglutaryl-CoA synthase / HMG-CoA synthase / 3-hydroxy-3-methylglutaryl coenzyme A synthase
LOC_Os03g02960	0.584364	0.0045	0.0165136	0.697263	0.0001	0.000489424	-0.112898	0.157808	3	1194255	1196505	nascent polypeptide-associated complex subunit alpha, putative, expressed	AT3G49470.1	NACA2	nascent polypeptide-associated complex subunit alpha-like protein 2
LOC_Os03g03070	0.924769	0	0	0.874973	0	0	0.0497959	0.302378	3	1269856	1271783	transcription factor, putative, expressed	AT4G22950.1	AGL19,GL19	AGAMOUS-like 19
LOC_Os03g03100	0.842102	0	0	0.837778	0	0	0.00432378	0.47796	3	1298070	1300384	OsMADS50 - MADS-box family gene with MIKCc type-box, expressed	AT2G45660.1	AGL20,ATSOC1,SOC1	AGAMOUS-like 20
LOC_Os03g03300	0.535156	0.0137	0.0392281	0.824907	0	0	-0.289751	0.0287168	3	1415863	1416790	hypothetical protein	0	0	0
LOC_Os03g03400	0.782625	0	0	0.39651	0.07	0.108094	0.386116	0.0113839	3	1449063	1452023	diacylglycerol kinase, putative, expressed	AT2G46090.1	0	Diacylglycerol kinase family protein
LOC_Os03g03430	0.821591	0	0	0.473853	0.0345	0.0619585	0.347738	0.0160054	3	1476335	1483361	CBS domain containing protein, expressed	AT1G47330.1	0	CBS domain-containing protein with a domain of unknown function (DUF21)
LOC_Os03g03450	0.811771	0	0	0	1	1	0.811771	4.32532e-05	3	1485602	1490669	anthranilate phosphoribosyltransferase, chloroplast precursor, putative, expressed	AT5G17990.1	pat1,TRP1	tryptophan biosynthesis 1
LOC_Os03g03490	0.781207	0	0	0	1	1	0.781207	0.000128096	3	1508100	1509682	expressed protein	AT4G17680.1	0	SBP (S-ribonuclease binding protein) family protein
LOC_Os03g03500	0.882502	0	0	0.624937	0.0018	0.00579347	0.257565	0.0362163	3	1511322	1513228	heavy metal-associated domain containing protein, expressed	AT1G01490.1	0	Heavy metal transport/detoxification superfamily protein
LOC_Os03g03680	0.252845	0.1968	0.275885	0.806497	0	0	-0.553652	0.00295786	3	1631964	1638192	transporter family protein, putative, expressed	AT4G35300.1	TMT2	tonoplast monosaccharide transporter2
LOC_Os03g03730	0.608246	0.0039	0.0147905	0.840402	0	0	-0.232156	0.0487597	3	1668201	1669268	regulatory protein, putative, expressed	AT1G14590.1	0	Nucleotide-diphospho-sugar transferase family protein
LOC_Os03g03770	0	1	1	0.821554	0	0	-0.821554	3.32717e-05	3	1685487	1689540	expressed protein	AT2G02050.1	0	NADH-ubiquinone oxidoreductase B18 subunit, putative
LOC_Os03g03880	0	1	1	0.847052	0	0	-0.847052	1.66359e-05	3	1765300	1770693	protein kinase, putative, expressed	AT1G20650.1	0	Protein kinase superfamily protein
LOC_Os03g03920	0.581199	0.0068	0.0228294	0.755112	0	0	-0.173913	0.0845501	3	1791572	1796423	Ubiquitin family domain containing protein, expressed	AT2G17190.1	0	ubiquitin family protein
LOC_Os03g04060	0.45707	0.0369	0.0822155	0.848732	0	0	-0.391662	0.0117183	3	1860427	1861786	CHIT16 - Chitinase family protein precursor, expressed	AT3G12500.1	ATHCHIB,B-CHI,CHI-B,HCHIB,PR-3,PR3	basic chitinase
LOC_Os03g04130	0.849452	0	0	0.94293	0	0	-0.0934781	0.193535	3	1885975	1891309	AMP-binding domain containing protein, expressed	AT1G20560.1	AAE1	acyl activating enzyme 1
LOC_Os03g04150	0.834994	0	0	0.466696	0.0336	0.0606641	0.368298	0.0133503	3	1898917	1902195	transposon protein, putative, Mutator sub-class, expressed	0	0	0
LOC_Os03g04390	0.388537	0.074	0.135308	0.722897	0.0001	0.000489424	-0.33436	0.0192294	3	2014777	2018323	pentatricopeptide, putative, expressed	AT4G35130.1	0	Tetratricopeptide repeat (TPR)-like superfamily protein
LOC_Os03g04580	0.528074	0.0156	0.0432856	0.850489	0	0	-0.322415	0.0212806	3	2139910	2141372	expressed protein	AT1G51080.1	0	0
LOC_Os03g04830	0.834935	0	0	0.849065	0	0	-0.0141302	0.443088	3	2295319	2299841	expressed protein	0	0	0
LOC_Os03g05350	0.841311	0	0	0.283516	0.175	0.223468	0.557795	0.00254861	3	2619664	2624049	retrotransposon protein, putative, unclassified, expressed	0	0	0
LOC_Os03g05360	0.73809	0	0	4.95559e-15	1	1	0.73809	0.000286137	3	2624258	2636904	transposon protein, putative, unclassified, expressed	0	0	0
LOC_Os03g05460	0.301742	0.1451	0.221708	0.769699	0	0	-0.467956	0.00610703	3	2698773	2700410	expressed protein	0	0	0
LOC_Os03g05780	0.787101	0	0	0.486215	0.0252	0.0483426	0.300886	0.024458	3	2883005	2887922	4-coumarate--CoA ligase-like 7, putative, expressed	AT4G05160.1	0	AMP-dependent synthetase and ligase family protein
LOC_Os03g05910	0.389763	0.0784	0.141122	0.768649	0	0	-0.378886	0.0131274	3	2961746	2964306	expressed protein	AT4G38540.1	0	FAD/NAD(P)-binding oxidoreductase family protein
LOC_Os03g06490	0.247512	0.2088	0.28827	0.788463	0	0	-0.540952	0.0033122	3	3252987	3257872	expressed protein	0	0	0
LOC_Os03g06580	0.717818	0	0	0.545938	0.0116	0.0260787	0.17188	0.08281	3	3314739	3317429	MTN26L2 - MtN26 family protein precursor, expressed	AT4G14746.1	0	0
LOC_Os03g06674	0.841674	0	0	0.486442	0.0325	0.0590874	0.355232	0.0149606	3	3378425	3379340	expressed protein	0	0	0
LOC_Os03g06760	0.208965	0.2505	0.330584	0.847549	0	0	-0.638583	0.00129926	3	3435024	3439544	exocyst complex component 6, putative, expressed	AT3G56640.1	SEC15A	exocyst complex component sec15A
LOC_Os03g06850	0.251297	0.1997	0.278761	0.742269	0.0002	0.000906094	-0.490972	0.0050207	3	3469653	3471023	B3 DNA binding domain containing protein, expressed	0	0	0
LOC_Os03g06860	0.665204	0.0004	0.00227775	0.946269	0	0	-0.281064	0.0310625	3	3471177	3473588	transposon protein, putative, unclassified, expressed	0	0	0
LOC_Os03g07370	0.35805	0.1033	0.172738	0.823556	0	0	-0.465506	0.00624011	3	3744427	3746086	HNH endonuclease domain-containing protein, putative, expressed	AT3G47490.1	0	HNH endonuclease
LOC_Os03g07410	0.412701	0.0599	0.116427	0.819752	0	0	-0.407051	0.0103176	3	3760443	3762380	expressed protein	0	0	0
LOC_Os03g07739	0.912001	0	0	0.941873	0	0	-0.0298725	0.38001	3	3931236	3935727	expressed protein	0	0	0
LOC_Os03g07750	0.881528	0	0	0.712745	0	0	0.168783	0.0853586	3	3936680	3940818	expressed protein	0	0	0
LOC_Os03g07820	0.744779	0	0	0.0143593	0.4826	0.519189	0.73042	0.000342699	3	3978668	3983549	exostosin family protein, putative, expressed	AT3G57630.1	0	exostosin family protein
LOC_Os03g07850	0.505321	0.0174	0.0470817	0.733072	0.0002	0.000906094	-0.227751	0.0507843	3	3990105	3997815	tRNA methyltransferase, putative, expressed	AT1G51310.1	0	transferases;tRNA (5-methylaminomethyl-2-thiouridylate)-methyltransferases
LOC_Os03g07970	0.41639	0.0561	0.110846	0.730407	0.0002	0.000906094	-0.314016	0.023029	3	4073575	4077729	expressed protein	AT2G26340.1	0	0
LOC_Os03g07994	0.850834	0	0	0.608418	0.0045	0.0122201	0.242416	0.0419257	3	4086997	4089784	expressed protein	0	0	0
LOC_Os03g08114	0.813157	0	0	0.401269	0.0655	0.102598	0.411888	0.00917468	3	4144020	4146639	expressed protein	0	0	0
LOC_Os03g08284	0.70559	0.0003	0.0017789	0.815739	0	0	-0.110149	0.162346	3	4216696	4219065	expressed protein	0	0	0
LOC_Os03g08350	0.52038	0.0155	0.0430925	0.790425	0	0	-0.270045	0.0343015	3	4260933	4262847	ubiquitin carboxyl-terminal hydrolase, family 1, putative, expressed	AT5G21970.1	0	Ubiquitin carboxyl-terminal hydrolase family protein
LOC_Os03g08490	0.897425	0	0	0	1	1	0.897425	4.99076e-06	3	4367117	4368399	AP2 domain containing protein, expressed	AT1G72360.3	HRE1	Integrase-type DNA-binding superfamily protein
LOC_Os03g08730	0.839539	0	0	0.474421	0.0292	0.0543292	0.365118	0.0137412	3	4496729	4500873	uroporphyrinogen III synthase, putative, expressed	AT2G26540.1	ATDUF3,ATUROS,DUF3,HEMD,UROS	uroporphyrinogen-III synthase family protein
LOC_Os03g08754	0.443455	0.0419	0.0900467	0.857465	0	0	-0.41401	0.00972865	3	4519405	4525778	OsMADS47 - MADS-box family gene with MIKCc type-box, expressed	AT2G22540.1	AGL22,SVP	K-box region and MADS-box transcription factor family protein
LOC_Os03g08770	0.813511	0	0	0.174034	0.2916	0.338974	0.639478	0.00115619	3	4532886	4536625	modifier of rudimentary protein, expressed	AT2G36680.1	0	Modifier of rudimentary (Mod(r)) protein
LOC_Os03g08800	0.13403	0.327	0.402799	0.729892	0.0001	0.000489424	-0.595862	0.00199131	3	4543317	4544646	CutA, chloroplast precursor, putative, expressed	AT2G33740.2	CUTA	Nitrogen regulatory PII-like, alpha/beta
LOC_Os03g08840	0.866762	0	0	0.246333	0.2073	0.256537	0.620429	0.00142237	3	4573148	4575550	zinc finger protein, putative, expressed	AT3G60520.1	0	0
LOC_Os03g08850	0.160558	0.2991	0.376867	0.774035	0	0	-0.613477	0.0016719	3	4584342	4586848	AUXIN SIGNALING F-BOX 2, putative, expressed	AT5G49980.1	AFB5	auxin F-box protein 5
LOC_Os03g09020	0.73166	0	0	0.442597	0.044	0.0751506	0.289063	0.0272046	3	4682685	4685130	dehydrogenase, putative, expressed	AT1G22440.1	0	Zinc-binding alcohol dehydrogenase family protein
LOC_Os03g09290	0.711501	0	0	0.00810171	0.4905	0.525966	0.703399	0.000492422	3	4854968	4857534	yippee zinc-binding protein, putative, expressed	AT4G27745.1	0	Yippee family putative zinc-binding protein
LOC_Os03g09810	0.429598	0.0497	0.101637	0.7506	0.0001	0.000489424	-0.321002	0.0216	3	4876511	4880143	polyamine oxidase precursor, putative, expressed	AT5G13700.1	APAO,ATPAO1,PAO1	polyamine oxidase 1
LOC_Os03g09830	0.496165	0.0218	0.055566	0.847604	0	0	-0.351439	0.0165543	3	4889492	4892257	expressed protein	0	0	0
LOC_Os03g09920	0.689019	0.0005	0.00275383	0.808694	0	0	-0.119675	0.147071	3	4941063	4945558	RNase L inhibitor protein-related, putative, expressed	AT5G10070.2	0	RNase L inhibitor protein-related
LOC_Os03g09970	0.106307	0.3684	0.442123	0.765454	0	0	-0.659146	0.00102311	3	4984577	4992411	sulfate transporter, putative, expressed	AT1G22150.1	SULTR1;3	sulfate transporter 1;3
LOC_Os03g09980	0.693351	0.0005	0.00275383	0.725447	0.0002	0.000906094	-0.0320965	0.371409	3	4996773	5002177	sulfate transporter, putative, expressed	AT1G22150.1	SULTR1;3	sulfate transporter 1;3
LOC_Os03g10350	0.763128	0.0001	0.000679299	0.681911	0.0003	0.00128786	0.0812178	0.214107	3	5276817	5281556	NPGR1, putative, expressed	AT1G27460.1	NPGR1	no pollen germination related 1
LOC_Os03g10390	0.713196	0	0	0.153666	0.3198	0.366125	0.55953	0.00250037	3	5294523	5297025	expressed protein	AT5G54540.1	0	Uncharacterised conserved protein (UCP012943)
LOC_Os03g10540	0.93492	0	0	0.493261	0.0275	0.0518081	0.441659	0.00718004	3	5372966	5379447	OsFBX78 - F-box domain containing protein, expressed	AT1G66310.1	0	F-box/RNI-like/FBD-like domains-containing protein
LOC_Os03g10700	0.797316	0	0	0.612618	0.0059	0.0151423	0.184699	0.0730863	3	5466778	5468445	expressed protein	0	0	0
LOC_Os03g10780	0.246746	0.2113	0.290747	0.786008	0	0	-0.539262	0.00337375	3	5508792	5516943	flap endonuclease, putative, expressed	AT3G28030.1	UVH3,UVR1	5\'-3\' exonuclease family protein
LOC_Os03g10940	0.384754	0.0725	0.133253	0.834506	0	0	-0.449752	0.00708688	3	5616047	5620727	casein kinase II subunit alpha-2, putative, expressed	AT3G50000.1	ATCKA2,CKA2	casein kinase II, alpha chain 2
LOC_Os03g10950	0.749783	0.0001	0.000679299	0.242206	0.2154	0.26474	0.507577	0.00400092	3	5625733	5627797	protein phosphatase 2C, putative, expressed	AT4G33920.1	0	Protein phosphatase 2C family protein
LOC_Os03g11100	0.534444	0.0138	0.0394398	0.726876	0.0001	0.000489424	-0.192432	0.0705627	3	5707359	5710082	vesicle transport protein GOT1B, putative, expressed	AT3G49420.1	0	Got1/Sft2-like vescicle transport protein family
LOC_Os03g11130	0.743529	0	0	0.719687	0.0002	0.000906094	0.0238423	0.396141	3	5729595	5733497	expressed protein	AT3G29280.1	0	0
LOC_Os03g11220	0.420373	0.0554	0.109903	0.785562	0	0	-0.365189	0.0146762	3	5774735	5776275	keratin, type I cytoskeletal 9, putative, expressed	AT2G03440.1	ATNRP1,NRP1	nodulin-related protein 1
LOC_Os03g11320	0.420301	0.0557	0.110344	0.74443	0	0	-0.324129	0.0209595	3	5823515	5828114	heparanase-like protein precursor, putative, expressed	AT5G07830.1	AtGUS2,GUS2	glucuronidase 2
LOC_Os03g11420	0.554475	0.009	0.0283319	0.74259	0	0	-0.188115	0.0736087	3	5876244	5883304	Os3bglu6 - beta-glucosidase/beta-fucosidase/beta-galactosidase, expressed	AT1G26560.1	BGLU40	beta glucosidase 40
LOC_Os03g11490	0.18388	0.2787	0.357419	0.840061	0	0	-0.656182	0.0010597	3	5946380	5955641	expressed protein	AT3G02890.1	0	RING/FYVE/PHD zinc finger superfamily protein
LOC_Os03g11550	0.800768	0	0	0.868154	0	0	-0.0673859	0.25554	3	5983457	5988828	protein of unknown function DUF1675 domain containing protein, expressed	AT3G29575.1	AFP3	ABI five binding protein 3
LOC_Os03g11560	0.744629	0	0	0.769726	0	0	-0.0250968	0.39855	3	5994130	5997434	digalactosyldiacylglycerol synthase, chloroplast precursor, putative, expressed	AT4G00550.1	DGD2	digalactosyl diacylglycerol deficient 2
LOC_Os03g11580	0.481619	0.0281	0.0671905	0.748434	0	0	-0.266815	0.0353579	3	6006673	6011719	expressed protein	AT3G26850.1	0	histone-lysine N-methyltransferases
LOC_Os03g11590	0.787619	0	0	0.439511	0.0463	0.078213	0.348107	0.0159455	3	6013137	6017199	integral membrane protein, putative, expressed	AT1G76340.1	GONST3	golgi nucleotide sugar transporter 3
LOC_Os03g11660	0.75013	0	0	0.797474	0	0	-0.047344	0.316955	3	6085639	6089052	cysteine synthase, putative, expressed	AT1G55880.1	0	Pyridoxal-5\'-phosphate-dependent enzyme family protein
LOC_Os03g11790	0.73404	0	0	0.881618	0	0	-0.147578	0.110357	3	6167004	6174031	OsFBX79 - F-box domain containing protein, expressed	AT5G02930.1	0	F-box/RNI-like superfamily protein
LOC_Os03g11840	0.503028	0.0208	0.0536992	0.714811	0.0001	0.000489424	-0.211784	0.0587196	3	6203130	6204006	expressed protein	0	0	0
LOC_Os03g11874	0.490666	0.0242	0.0601156	0.80932	0	0	-0.318654	0.0220758	3	6218055	6225078	expressed protein	0	0	0
LOC_Os03g11980	0.50518	0.0248	0.0612171	0.806941	0	0	-0.301761	0.0257091	3	6280174	6282712	beta-hexosaminidase precursor, putative, expressed	AT1G05590.1	ATHEX3,HEXO2	beta-hexosaminidase 2
LOC_Os03g12050	0.577422	0.0069	0.0230968	0.774627	0.0001	0.000489424	-0.197205	0.0674185	3	6321973	6324032	expressed protein	0	0	0
LOC_Os03g12064	0.363615	0.0968	0.164699	0.89892	0	0	-0.535305	0.00348854	3	6327286	6335133	expressed protein	0	0	0
LOC_Os03g12110	0.0738325	0.4064	0.47727	0.786837	0	0	-0.713004	0.000452495	3	6354859	6357792	homocysteine S-methyltransferase protein, putative, expressed	AT3G25900.1	ATHMT-1,HMT-1	Homocysteine S-methyltransferase family protein
LOC_Os03g12120	0	0.5011	0.540018	0.690208	0.0001	0.000489424	-0.690208	0.000653789	3	6358095	6365595	no apical meristem protein, putative, expressed	AT5G16610.2	0	0
LOC_Os03g12414	0.767187	0	0	0	0.4973	0.530324	0.767187	0.000166359	3	6556387	6562025	cyclin, putative, expressed	AT1G14750.1	SDS	Cyclin family protein
LOC_Os03g12510	0.745607	0	0	0.600133	0.0027	0.00807791	0.145474	0.107975	3	6624958	6626083	non-symbiotic hemoglobin 2, putative, expressed	AT2G16060.1	AHB1,ARATH GLB1,ATGLB1,GLB1,HB1,NSHB1	hemoglobin 1
LOC_Os03g12670	0.78288	0	0	0	0.5007	0.532148	0.78288	0.000123105	3	6754271	6756992	expressed protein	0	0	0
LOC_Os03g12815	0.528556	0.0157	0.0434886	0.795875	0	0	-0.267319	0.0351732	3	6876091	6876874	expressed protein	0	0	0
LOC_Os03g12879	0.470775	0.0366	0.0817399	0.821014	0	0	-0.350239	0.0167373	3	6942979	6944171	expressed protein	0	0	0
LOC_Os03g12940	0.721568	0	0	0.499582	0.0248	0.0477409	0.221986	0.0509873	3	6980639	6989565	OsFBO13 - F-box and other domain containing protein, expressed	AT1G10120.1	0	basic helix-loop-helix (bHLH) DNA-binding superfamily protein
LOC_Os03g13100	0.00281925	0.4975	0.540018	0.876208	0	0	-0.873389	6.65435e-06	3	7074684	7079260	ariadne-1, putative, expressed	AT2G16090.1	ARI2,ATARI2	RING/U-box superfamily protein
LOC_Os03g13140	0.112247	0.3715	0.445113	0.771238	0	0	-0.658991	0.0010281	3	7092739	7094015	non-symbiotic hemoglobin 2, putative, expressed	AT2G16060.1	AHB1,ARATH GLB1,ATGLB1,GLB1,HB1,NSHB1	hemoglobin 1
LOC_Os03g13240	0.800682	0	0	0.764747	0	0	0.0359345	0.349796	3	7139072	7143520	peptide transporter, putative, expressed	AT2G02040.1	ATPTR2,ATPTR2-B,NTR1,PTR2,PTR2-B	peptide transporter 2
LOC_Os03g13250	0.80557	0	0	0.835306	0	0	-0.0297362	0.380462	3	7147278	7151340	peptide transporter PTR2, putative, expressed	AT2G02040.1	ATPTR2,ATPTR2-B,NTR1,PTR2,PTR2-B	peptide transporter 2
LOC_Os03g13274	0.622532	0.0018	0.00796701	0.744394	0	0	-0.121862	0.143591	3	7163371	7168865	peptide transporter PTR2, putative, expressed	AT2G02040.1	ATPTR2,ATPTR2-B,NTR1,PTR2,PTR2-B	peptide transporter 2
LOC_Os03g13390	0.451939	0.0415	0.0894159	0.714049	0.0002	0.000906094	-0.262109	0.03692	3	7228964	7231749	oxidoreductase, aldo/keto reductase family protein, putative, expressed	AT1G59960.1	0	NAD(P)-linked oxidoreductase superfamily protein
LOC_Os03g13480	0.777852	0	0	0.178885	0.3053	0.352353	0.598967	0.00172015	3	7290994	7293187	cyclin-J18-like, putative, expressed	AT2G01905.1	CYCJ18	cyclin J18
LOC_Os03g13490	0.763189	0.0001	0.000679299	0.449033	0.0473	0.0795467	0.314156	0.0216616	3	7293653	7294315	expressed protein	AT3G55820.1	0	Fasciclin-like arabinogalactan family protein
LOC_Os03g13640	0.924702	0	0	0.899762	0	0	0.0249395	0.391783	3	7380730	7381463	expressed protein	0	0	0
LOC_Os03g13690	0.881273	0	0	0.852772	0	0	0.028502	0.377939	3	7404370	7407440	expressed protein	AT3G42850.1	0	Mevalonate/galactokinase family protein
LOC_Os03g13770	0.799983	0	0	0.815501	0	0	-0.0155183	0.437463	3	7453613	7457796	tubulin, putative, expressed	AT4G37190.1	0	0
LOC_Os03g13970	0.149439	0.3158	0.392328	0.815157	0	0	-0.665718	0.000936599	3	7579359	7583747	26S proteasome non-ATPase regulatory subunit 4, putative, expressed	AT4G38630.1	ATMCB1,MBP1,MCB1,RPN10	regulatory particle non-ATPase 10
LOC_Os03g13976	0.479583	0.0318	0.0736758	0.723518	0	0	-0.243935	0.0436691	3	7584013	7584973	expressed protein	0	0	0
LOC_Os03g14130	0.423033	0.0564	0.111264	0.755665	0.0001	0.000489424	-0.332632	0.0195039	3	7675743	7677125	POEI1 - Pollen Ole e I allergen and extensin family protein precursor, expressed	AT2G21140.1	ATPRP2,PRP2	proline-rich protein 2
LOC_Os03g14140	0.758217	0.0001	0.000679299	0.627443	0.0028	0.00832001	0.130774	0.1259	3	7677616	7679130	POEI16 - Pollen Ole e I allergen and extensin family protein precursor, expressed	AT4G38770.1	ATPRP4,PRP4	proline-rich protein 4
LOC_Os03g14150	0.800898	0	0	0.615591	0.0034	0.00974899	0.185308	0.0726355	3	7681524	7682838	expressed protein	0	0	0
LOC_Os03g14205	0.87181	0	0	0.802179	0	0	0.0696306	0.243536	3	7706011	7707276	expressed protein	0	0	0
LOC_Os03g14254	0.878343	0	0	0.775204	0	0	0.10314	0.16903	3	7750528	7751545	expressed protein	0	0	0
LOC_Os03g14258	0.68551	0.0005	0.00275383	0.709296	0	0	-0.0237856	0.403732	3	7751927	7752619	expressed protein	0	0	0
LOC_Os03g14280	0.77416	0.0001	0.000679299	2.18259e-14	1	1	0.77416	0.000144732	3	7773722	7779865	ATP-dependent Clp protease ATP-binding subunit, putative, expressed	AT4G25370.1	0	Double Clp-N motif protein
LOC_Os03g14310	0.838473	0	0	0.941514	0	0	-0.103041	0.174873	3	7792659	7795723	expressed protein	0	0	0
LOC_Os03g14334	0.849541	0	0	0.961435	0	0	-0.111894	0.159476	3	7800190	7801862	expressed protein	0	0	0
LOC_Os03g14420	0.751849	0	0	0.639007	0.0024	0.00735405	0.112842	0.152145	3	7840807	7843174	cytochrome P450, putative, expressed	AT2G45550.1	CYP76C4	cytochrome P450, family 76, subfamily C, polypeptide 4
LOC_Os03g14450	0.791294	0	0	0.796696	0	0	-0.00540149	0.480141	3	7847992	7851031	enolase, putative, expressed	AT2G36530.1	ENO2,LOS2	Enolase
LOC_Os03g14610	0.27576	0.1752	0.253812	0.697453	0.0002	0.000906094	-0.421693	0.00906488	3	7929009	7934005	HVA22, putative, expressed	AT5G42560.1	0	Abscisic acid-responsive (TB2/DP1, HVA22) family protein
LOC_Os03g14630	0.811539	0	0	0.469749	0.0339	0.0611133	0.34179	0.0168904	3	7946467	7947180	LTPL106 - Protease inhibitor/seed storage/LTP family protein precursor, expressed	0	0	0
LOC_Os03g14642	0.845667	0	0	0.623656	0.0032	0.0092859	0.222011	0.0509773	3	7958992	7959882	LTPL107 - Protease inhibitor/seed storage/LTP family protein precursor, expressed	AT1G12100.1	0	Bifunctional inhibitor/lipid-transfer protein/seed storage 2S albumin superfamily protein
LOC_Os03g14654	0.727009	0	0	0.667321	0.0009	0.00325998	0.059688	0.271329	3	7965164	7966101	LTPL108 - Protease inhibitor/seed storage/LTP family protein precursor, expressed	AT1G62500.1	0	Bifunctional inhibitor/lipid-transfer protein/seed storage 2S albumin superfamily protein
LOC_Os03g14720	0.809568	0	0	0.449899	0.0385	0.0674434	0.35967	0.0143983	3	8003003	8008289	transcription initiation factor IIF, alpha subunit domain containing protein, expressed	AT4G12610.1	ATRAP74,RAP74	transcription activators;DNA binding;RNA polymerase II transcription factors;catalytics;transcription initiation factors
LOC_Os03g14850	0.544787	0.0103	0.0314506	0.748908	0.0001	0.000489424	-0.204121	0.0631298	3	8096539	8098764	OsMADS72 - MADS-box family gene with M-alpha type-box, expressed	AT5G60440.1	AGL62	AGAMOUS-like 62
LOC_Os03g14860	0.529299	0.0133	0.0383053	0.82299	0	0	-0.293692	0.0276787	3	8101572	8102858	G-patch domain containing protein, expressed	AT1G33520.1	MOS2	D111/G-patch domain-containing protein
LOC_Os03g14920	0.648137	0.0014	0.00647461	0.91625	0	0	-0.268114	0.0349037	3	8135014	8136274	expressed protein	0	0	0
LOC_Os03g15220	0.025955	0.4654	0.52982	0.840821	0	0	-0.814866	4.15897e-05	3	8327284	8328581	DUF292 domain containing protein, expressed	AT1G13340.1	0	Regulator of Vps4 activity in the MVB pathway protein
LOC_Os03g15270	0	1	1	0.78281	0.0001	0.000489424	-0.78281	0.000108133	3	8352021	8353723	gibberellin receptor GID1L2, putative, expressed	AT5G16080.1	AtCXE17,CXE17	carboxyesterase 17
LOC_Os03g15330	0.602426	0.0043	0.0159422	0.910177	0	0	-0.30775	0.0243333	3	8386579	8387055	expressed protein	0	0	0
LOC_Os03g15380	0.712038	0.0001	0.000679299	0.85953	0	0	-0.147491	0.110455	3	8413175	8415066	expressed protein	AT5G37640.1	UBQ9	ubiquitin 9
LOC_Os03g15880	0.227969	0.2264	0.306174	0.73392	0.0002	0.000906094	-0.505951	0.00444843	3	8761498	8767009	coronatine-insensitive protein, putative, expressed	AT2G39940.1	COI1	RNI-like superfamily protein
LOC_Os03g16030	0.0761893	0.4158	0.485393	0.83193	0	0	-0.755741	0.000212939	3	8834823	8835802	hsp20/alpha crystallin family protein, putative, expressed	AT1G53540.1	0	HSP20-like chaperones superfamily protein
LOC_Os03g16230	0.350996	0.1013	0.170146	0.822445	0	0	-0.471449	0.005939	3	8949956	8952130	oxidoreductase, short chain dehydrogenase/reductase family protein, putative, expressed	AT5G06060.1	0	NAD(P)-binding Rossmann-fold superfamily protein
LOC_Os03g16290	0.73188	0	0	0.487153	0.0351	0.0627181	0.244727	0.0410207	3	8983003	8984181	fringe-related protein, putative, expressed	AT2G37730.1	0	Protein of unknown function (DUF604)
LOC_Os03g16334	0.455219	0.0398	0.0866588	0.814334	0	0	-0.359115	0.0154081	3	9011583	9016580	fringe-related protein, putative, expressed	AT2G37730.1	0	Protein of unknown function (DUF604)
LOC_Os03g16690	0.300377	0.1476	0.224665	0.757766	0	0	-0.45739	0.00665102	3	9218766	9224183	oxysterol-binding protein, putative, expressed	AT5G59420.1	ORP3C	OSBP(oxysterol binding protein)-related protein 3C
LOC_Os03g16718	0.419293	0.0602	0.116819	0.833233	0	0	-0.41394	0.00973697	3	9261272	9265343	expressed protein	0	0	0
LOC_Os03g16980	1.74015e-13	0.4976	0.540018	0.76035	0	0	-0.76035	0.000186322	3	9436483	9440656	NAD dependent epimerase/dehydratase family domain containing protein, expressed	AT2G28760.1	UXS6	UDP-XYL synthase 6
LOC_Os03g17020	0.46337	0.0375	0.083209	0.749758	0	0	-0.286388	0.0296085	3	9454830	9458933	GTPase-activating protein, putative, expressed	AT2G37550.1	AGD7,ASP1	ARF-GAP domain 7
LOC_Os03g17050	0.301756	0.1449	0.221536	0.771601	0	0	-0.469845	0.00600721	3	9480106	9489032	expressed protein	AT2G37520.1	0	Acyl-CoA N-acyltransferase with RING/FYVE/PHD-type zinc finger domain
LOC_Os03g17060	0.500387	0.0222	0.0563133	0.869994	0	0	-0.369607	0.0141704	3	9489422	9490866	RNA recognition motif containing protein, putative, expressed	AT2G37510.1	0	RNA-binding (RRM/RBD/RNP motifs) family protein
LOC_Os03g17110	0.237488	0.2072	0.286479	0.788255	0	0	-0.550766	0.00302939	3	9500919	9502677	transposon protein, putative, CACTA, En/Spm sub-class, expressed	0	0	0
LOC_Os03g17410	0.694431	0.0005	0.00275383	0.853599	0	0	-0.159169	0.0980052	3	9680890	9685865	expressed protein	0	0	0
LOC_Os03g17470	0.23771	0.2179	0.297518	0.725436	0	0	-0.487725	0.00515712	3	9712370	9714748	IN2-1 protein, putative, expressed	AT3G55040.1	GSTL2	glutathione transferase lambda 2
LOC_Os03g17680	0.422094	0.054	0.107853	0.775874	0.0001	0.000489424	-0.35378	0.0161933	3	9832662	9833183	expressed protein	0	0	0
LOC_Os03g17780	0	0.4983	0.540018	0.85769	0	0	-0.85769	9.98152e-06	3	9893421	9896633	WD domain, G-beta repeat domain containing protein, expressed	AT3G45620.1	0	Transducin/WD40 repeat-like superfamily protein
LOC_Os03g17790	0.306766	0.1376	0.213324	0.902712	0	0	-0.595946	0.00198632	3	9899758	9900400	OsRCI2-5 - Putative low temperature and salt responsive protein, expressed	AT2G38905.1	0	Low temperature and salt responsive protein family
LOC_Os03g17870	0.790752	0	0	0.581479	0.0062	0.0157589	0.209272	0.0573355	3	9957429	9958013	metallothionein, putative, expressed	AT3G09390.1	ATMT-1,ATMT-K,MT2A	metallothionein 2A
LOC_Os03g17940	0	0.4997	0.540018	0.695884	0	0	-0.695884	0.000605545	3	9990512	9993307	phosphatase, putative, expressed	AT5G03080.1	0	Phosphatidic acid phosphatase (PAP2) family protein
LOC_Os03g18080	0.395854	0.0702	0.130335	0.78633	0	0	-0.390476	0.0118314	3	10090149	10097873	SacI homology domain containing protein, expressed	AT3G51830.1	ATG5,SAC8	SAC domain-containing protein 8
LOC_Os03g18110	0.482187	0.0264	0.0641814	0.73306	0	0	-0.250874	0.0409259	3	10105981	10108026	proteins of unknown function domain containing protein, putative, expressed	AT5G58600.1	PMR5,TBL44	Plant protein of unknown function (DUF828)
LOC_Os03g18120	0.427247	0.0561	0.110846	0.707561	0.0002	0.000906094	-0.280314	0.0312738	3	10116219	10120924	proteins of unknown function domain containing protein, expressed	AT5G01360.1	TBL3	Plant protein of unknown function (DUF828)
LOC_Os03g18310	0.338862	0.1117	0.183217	0.730107	0.0001	0.000489424	-0.391245	0.0117649	3	10258610	10271173	6PF-2-K/Fru-2,6-P2ASE liver isozyme, putative, expressed	AT1G07110.1	ATF2KP,F2KP,FKFBP	fructose-2,6-bisphosphatase
LOC_Os03g18360	0.753042	0	0	0.464849	0.0412	0.0711237	0.288193	0.0274176	3	10286812	10291004	BTBT1 - Bric-a-Brac, Tramtrack, Broad Complex BTB domain with tetratricopeptide repeats, expressed	AT3G51770.2	ATEOL1,ETO1	tetratricopeptide repeat (TPR)-containing protein
LOC_Os03g18400	0.927859	0	0	0.528243	0.0178	0.0367457	0.399616	0.0102044	3	10314246	10316826	expressed protein	0	0	0
LOC_Os03g18420	0.539305	0.0138	0.0394398	0.689279	0.0002	0.000906094	-0.149975	0.107659	3	10324916	10330596	CHCH domain containing protein, expressed	AT3G06310.1	0	Cox19-like CHCH family protein
LOC_Os03g18680	0.735433	0.0001	0.000679299	0.413884	0.0608	0.0967399	0.321549	0.0203007	3	10456984	10459670	membrane associated DUF588 domain containing protein, putative, expressed	AT2G38480.1	0	Uncharacterised protein family (UPF0497)
LOC_Os03g18850	0.773313	0	0	0.45495	0.0394	0.0687016	0.318363	0.020863	3	10562231	10563279	pathogenesis-related Bet v I family protein, putative, expressed	AT2G26040.1	PYL2,RCAR14	PYR1-like 2
LOC_Os03g18880	0.833253	0	0	2.71832e-15	1	1	0.833253	2.32902e-05	3	10575398	10576700	retrotransposon protein, putative, unclassified, expressed	0	0	0
LOC_Os03g18900	0.863537	0	0	0.206643	0.2582	0.306978	0.656893	0.000948244	3	10591428	10592336	retrotransposon protein, putative, Ty3-gypsy subclass, expressed	0	0	0
LOC_Os03g19250	0.869223	0	0	0.694572	0.0003	0.00128786	0.17465	0.0805874	3	10824053	10827491	AMP-binding enzyme, putative, expressed	AT3G16910.1	AAE7,ACN1	acyl-activating enzyme 7
LOC_Os03g19310	0.798584	0	0	0.536465	0.0155	0.0328715	0.262119	0.0346991	3	10854011	10855742	glycosyltransferase, putative, expressed	AT4G02500.1	ATXT2,XT2,XXT2	UDP-xylosyltransferase 2
LOC_Os03g19410	0.125793	0.3381	0.413574	0.720048	0.0002	0.000906094	-0.594255	0.00201959	3	10918319	10925988	OsPOP7 - Putative Prolyl Oligopeptidase homologue, expressed	AT2G47390.1	0	Prolyl oligopeptidase family protein
LOC_Os03g19452	0.82267	0	0	0.273394	0.1699	0.218494	0.549276	0.00275656	3	10939118	10944194	SMP-30/Gluconolaconase/LRE domain protein, putative, expressed	AT2G16760.1	0	Calcium-dependent phosphotriesterase superfamily protein
LOC_Os03g19480	0.765683	0.0001	0.000679299	0.441896	0.0471	0.0792809	0.323787	0.0199065	3	10952133	10959835	SET domain containing protein, expressed	AT4G02020.1	EZA1,SDG10,SWN	SET domain-containing protein
LOC_Os03g19580	0.744464	0	0	0.819133	0	0	-0.0746694	0.236241	3	11007513	11011887	expressed protein	AT3G62370.1	0	heme binding
LOC_Os03g19590	0.463939	0.0396	0.0863477	0.738062	0.0001	0.000489424	-0.274123	0.0330604	3	11020091	11028228	phytochrome B, putative, expressed	AT2G18790.1	HY3,OOP1,PHYB	phytochrome B
LOC_Os03g19600	0.86522	0	0	0.705392	0.0001	0.000489424	0.159828	0.0931924	3	11030836	11032883	retrotransposon protein, putative, unclassified, expressed	0	0	0
LOC_Os03g19700	0.735845	0.0001	0.000679299	0.508035	0.0232	0.0451864	0.227809	0.0482224	3	11081554	11083185	plant protein of unknown function domain containing protein, expressed	AT3G50170.1	0	Plant protein of unknown function (DUF247)
LOC_Os03g19709	0.573343	0.0054	0.019025	0.831483	0	0	-0.25814	0.0382708	3	11090193	11091037	expressed protein	0	0	0
LOC_Os03g19850	0.794929	0	0	0.885513	0	0	-0.0905836	0.199519	3	11168201	11168668	expressed protein	0	0	0
LOC_Os03g19920	0.787725	0	0	0.695876	0.0005	0.00199323	0.0918488	0.190755	3	11199350	11205122	expressed protein	AT3G06560.1	PAPS3	poly(A) polymerase 3
LOC_Os03g19970	0.729826	0.0001	0.000679299	0.797932	0	0	-0.0681056	0.253537	3	11242257	11247480	CAS1 domain-containing protein 1 precursor, putative, expressed	AT5G46340.1	0	O-acetyltransferase family protein
LOC_Os03g19990	0.657624	0.0006	0.00321024	0.842412	0	0	-0.184787	0.0761174	3	11266821	11270098	WD40-like Beta Propeller Repeat family protein, expressed	AT1G21680.1	0	DPP6 N-terminal domain-like protein
LOC_Os03g20120	0.871846	0	0	0.583451	0.0067	0.0167518	0.288395	0.0273743	3	11367199	11368919	glycosyl transferase 8 domain containing protein, putative, expressed	AT2G47180.1	AtGolS1,GolS1	galactinol synthase 1
LOC_Os03g20140	0.901578	0	0	0.191546	0.2691	0.317788	0.710031	0.000464141	3	11373339	11376710	transposon protein, putative, CACTA, En/Spm sub-class, expressed	0	0	0
LOC_Os03g20330	0.75203	0	0	0.926584	0	0	-0.174555	0.0840094	3	11497786	11498677	VQ domain containing protein, putative, expressed	0	0	0
LOC_Os03g20340	0.713991	0.0001	0.000679299	0.657012	0.0007	0.00265116	0.0569791	0.279547	3	11507562	11512346	SNF1-related protein kinase regulatory subunit beta-1, putative, expressed	AT5G21170.1	AKINBETA1	5\'-AMP-activated protein kinase beta-2 subunit protein
LOC_Os03g20410	0.730999	0.0001	0.000679299	0.266024	0.1872	0.23582	0.464975	0.00579094	3	11546447	11549084	aquaporin SIP2-1, putative, expressed	AT3G56950.2	SIP2,SIP2;1	small and basic intrinsic protein 2;1
LOC_Os03g20420	0.817507	0	0	0.460065	0.0385	0.0674434	0.357441	0.0146828	3	11549506	11558340	alpha-N-arabinofuranosidase A, putative, expressed	AT3G10740.1	ARAF,ARAF1,ASD1,ATASD1	alpha-L-arabinofuranosidase 1
LOC_Os03g20550	0.423518	0.0528	0.10611	0.781094	0	0	-0.357576	0.015641	3	11650824	11652144	WRKY55, expressed	AT4G11070.1	AtWRKY41,WRKY41	WRKY family transcription factor
LOC_Os03g20680	0.833338	0	0	0.542217	0.0126	0.0278628	0.291121	0.0266972	3	11699262	11700672	late embryogenesis abundant protein 1, putative, expressed	AT3G53040.1	0	late embryogenesis abundant protein, putative / LEA protein, putative
LOC_Os03g21310	0.491264	0.0242	0.0601156	0.855329	0	0	-0.364065	0.0148176	3	12190565	12199136	ulp1 protease family, C-terminal catalytic domain containing protein, expressed	AT3G06910.1	ULP1A	UB-like protease 1A
LOC_Os03g21390	2.34168e-19	1	1	0.802447	0	0	-0.802447	5.65619e-05	3	12232168	12232877	expressed protein	AT2G37975.1	0	Yos1-like protein
LOC_Os03g21419	0.201421	0.2567	0.336222	0.718562	0	0	-0.517141	0.0040708	3	12243482	12249852	retrotransposon protein, putative, Ty1-copia subclass, expressed	0	0	0
LOC_Os03g21460	0.255489	0.1954	0.274806	0.770627	0	0	-0.515138	0.00412902	3	12263449	12266483	metallo-beta-lactamase family protein, putative, expressed	AT3G10850.1	GLX2-2,GLY2	Metallo-hydrolase/oxidoreductase superfamily protein
LOC_Os03g21600	0.717409	0.0003	0.0017789	0.704092	0.0002	0.000906094	0.0133174	0.439628	3	12334481	12337463	expressed protein	0	0	0
LOC_Os03g21660	0.812731	0	0	0	1	1	0.812731	4.32532e-05	3	12362127	12365893	transposon protein, putative, unclassified, expressed	0	0	0
LOC_Os03g21664	0.897444	0	0	0.685636	0.0004	0.00165059	0.211807	0.0559797	3	12366041	12367499	expressed protein	0	0	0
LOC_Os03g21830	0.676929	0.0007	0.0036674	0.781268	0	0	-0.104339	0.172524	3	12478017	12480135	appr-1-p processing enzyme family protein, putative, expressed	AT2G40600.1	0	appr-1-p processing enzyme family protein
LOC_Os03g21999	0.611554	0.0036	0.0138827	0.845619	0	0	-0.234065	0.0479013	3	12606058	12608766	expressed protein	0	0	0
LOC_Os03g22190	0.692402	0.0005	0.00275383	0.900471	0	0	-0.208069	0.0607525	3	12718957	12726255	expressed protein	AT5G49110.1	0	0
LOC_Os03g22250	0.76865	0.0001	0.000679299	0.879806	0	0	-0.111156	0.160677	3	12758056	12763072	POEI48 - Pollen Ole e I allergen and extensin family protein precursor, putative, expressed	0	0	0
LOC_Os03g22259	0.765372	0	0	0.901365	0	0	-0.135993	0.124052	3	12764508	12765877	expressed protein	0	0	0
LOC_Os03g22550	0.590803	0.0058	0.0201216	0.732072	0.0002	0.000906094	-0.141269	0.117572	3	12954592	12958421	cation efflux family protein, putative, expressed	AT2G47830.1	0	Cation efflux family protein
LOC_Os03g22620	0.349974	0.1068	0.177102	0.720763	0.0002	0.000906094	-0.370789	0.0140407	3	13035228	13046117	terpene synthase family, metal binding domain containing protein, expressed	AT5G23960.2	ATTPS21,TPS21	terpene synthase 21
LOC_Os03g22720	0.399579	0.0678	0.127118	0.850634	0	0	-0.451055	0.00699704	3	13122567	13124496	expressed protein	0	0	0
LOC_Os03g22770	0.639972	0.0015	0.00685183	0.720936	0.0002	0.000906094	-0.080964	0.220791	3	13152960	13155544	CCT/B-box zinc finger protein, putative, expressed	AT2G33500.1	0	B-box type zinc finger protein with CCT domain
LOC_Os03g22870	0.825282	0	0	0.355311	0.1131	0.157799	0.46997	0.00554473	3	13218051	13222231	SAC3/GANP family protein, putative, expressed	AT3G54380.1	0	SAC3/GANP/Nin1/mts3/eIF-3 p25 family
LOC_Os03g23900	0.888397	0	0	0.698733	0.0004	0.00165059	0.189664	0.0695329	3	13566187	13567605	expressed protein	0	0	0
LOC_Os03g24160	0	1	1	0.761522	0.0001	0.000489424	-0.761522	0.00017634	3	13712274	13716758	phosphatidylinositol-4-phosphate 5-kinase, putative, expressed	AT3G56960.1	PIP5K4	phosphatidyl inositol monophosphate 5 kinase 4
LOC_Os03g24339	0.312138	0.1388	0.21451	0.722281	0.0001	0.000489424	-0.410143	0.0100447	3	13841130	13860889	PWWP domain containing protein, expressed	AT3G63070.1	0	Tudor/PWWP/MBT domain-containing protein
LOC_Os03g24520	0.546933	0.0107	0.0323324	0.800369	0	0	-0.253436	0.0400092	3	13975002	13981535	Mo25, putative, expressed	AT5G18940.1	0	Mo25 family protein
LOC_Os03g24730	0.561113	0.0084	0.0269139	0.769019	0	0	-0.207906	0.060854	3	14094380	14097988	expressed protein	AT5G18980.1	0	ARM repeat superfamily protein
LOC_Os03g24930	0.423643	0.0565	0.111394	0.83697	0	0	-0.413327	0.00978854	3	14206981	14209164	tyrosine protein kinase domain containing protein, putative, expressed	AT1G61590.1	0	Protein kinase superfamily protein
LOC_Os03g24940	0.704109	0.0001	0.000679299	0.403174	0.0676	0.105219	0.300935	0.0244431	3	14213073	14220683	proline-rich family protein, putative, expressed	AT2G26770.1	0	plectin-related
LOC_Os03g25080	0.574529	0.0054	0.019025	0.786459	0	0	-0.21193	0.0586431	3	14323784	14325690	OsFBX86 - F-box domain containing protein, expressed	AT2G02030.1	0	F-box family protein
LOC_Os03g25270	0.869904	0	0	0.198673	0.2588	0.30753	0.671232	0.000776895	3	14431629	14435433	pyrrolidone-carboxylate peptidase, putative, expressed	AT1G56700.1	0	Peptidase C15, pyroglutamyl peptidase I-like
LOC_Os03g25400	0.501804	0.0242	0.0601156	0.737456	0	0	-0.235651	0.0471993	3	14526166	14530851	kinase, putative, expressed	AT3G06483.1	ATPDHK,PDK	pyruvate dehydrogenase kinase
LOC_Os03g25480	0.281901	0.1691	0.247377	0.903339	0	0	-0.621438	0.00155213	3	14553102	14556229	cytochrome P450, putative, expressed	AT2G46950.1	CYP709B2	cytochrome P450, family 709, subfamily B, polypeptide 2
LOC_Os03g25500	0.57947	0.0053	0.0187689	0.876392	0	0	-0.296922	0.0268985	3	14567492	14571763	cytochrome P450 72A1, putative, expressed	AT2G46950.1	CYP709B2	cytochrome P450, family 709, subfamily B, polypeptide 2
LOC_Os03g25600	0.52193	0.0164	0.044977	0.737162	0.0001	0.000489424	-0.215232	0.0568913	3	14656240	14664804	protein phosphatase 2C, putative, expressed	AT2G46920.1	POL	Protein phosphatase 2C family protein
LOC_Os03g25720	0.312746	0.1402	0.216129	0.888071	0	0	-0.575325	0.0024305	3	14720971	14725254	GA20734-PA, putative, expressed	AT1G02330.1	0	0
LOC_Os03g25750	0.593257	0.0057	0.0198445	0.762247	0	0	-0.168991	0.0888305	3	14728772	14738310	SNARE associated Golgi protein, putative, expressed	AT2G02370.1	0	SNARE associated Golgi protein family
LOC_Os03g26080	0.505479	0.0193	0.0508633	0.730037	0.0001	0.000489424	-0.224558	0.0522599	3	14938457	14942303	nucleoside-triphosphatase, putative, expressed	AT2G02970.1	0	GDA1/CD39 nucleoside phosphatase family protein
LOC_Os03g26090	0.355888	0.1031	0.17248	0.788807	0	0	-0.432919	0.00821479	3	14946645	14953481	GPI-anchored wall transfer protein 1, putative, expressed	AT4G17910.1	0	transferases, transferring acyl groups
LOC_Os03g26200	0.747964	0	0	3.05019e-15	1	1	0.747964	0.000237893	3	14992817	14997413	methyltransferase, putative, expressed	AT1G26850.1	0	S-adenosyl-L-methionine-dependent methyltransferases superfamily protein
LOC_Os03g26220	0.742684	0.0001	0.000679299	0.131577	0.3457	0.390531	0.611107	0.00153882	3	15002518	15004563	expressed protein	AT2G02880.1	0	mucin-related
LOC_Os03g26229	0.871946	0	0	0.843329	0	0	0.0286169	0.377486	3	15005895	15008260	40S ribosomal protein S9-1, putative, expressed	AT5G15200.1	0	Ribosomal protein S4
LOC_Os03g26260	0.813136	0	0	0.205487	0.2517	0.300463	0.607649	0.00159538	3	15015806	15023305	NB-ARC domain containing protein, expressed	AT3G46710.1	0	NB-ARC domain-containing disease resistance protein
LOC_Os03g26350	0.845648	0	0	0.868564	0	0	-0.0229151	0.407136	3	15064192	15070516	transposon protein, putative, CACTA, En/Spm sub-class, expressed	0	0	0
LOC_Os03g26360	0.73889	0.0002	0.00125207	0.916954	0	0	-0.178065	0.0812795	3	15070812	15075288	expressed protein	0	0	0
LOC_Os03g26450	0.809963	0	0	0.395744	0.0726	0.111275	0.414219	0.0090183	3	15115090	15118345	F-actin-capping protein subunit beta, putative, expressed	AT1G71790.1	0	Subunits of heterodimeric actin filament capping protein Capz superfamily
LOC_Os03g26530	0.840453	0	0	0.131583	0.3355	0.381116	0.70887	0.000467468	3	15149939	15151951	3-ketoacyl-CoA synthase, putative, expressed	AT2G28630.1	KCS12	3-ketoacyl-CoA synthase 12
LOC_Os03g26650	0.821005	0	0	0.494595	0.0232	0.0451864	0.32641	0.0194357	3	15224017	15225611	heavy metal-associated domain containing protein, expressed	AT4G39700.1	0	Heavy metal transport/detoxification superfamily protein
LOC_Os03g26820	0.864129	0	0	0.702448	0.0001	0.000489424	0.161681	0.0915455	3	15307615	15309815	LTPL52 - Protease inhibitor/seed storage/LTP family protein precursor, expressed	AT5G64080.1	0	Bifunctional inhibitor/lipid-transfer protein/seed storage 2S albumin superfamily protein
LOC_Os03g26860	0.71233	0.0004	0.00227775	0.728492	0.0001	0.000489424	-0.0161621	0.434718	3	15321862	15323993	ribosomal protein, putative, expressed	AT1G31817.1	NFD3	Ribosomal L18p/L5e family protein
LOC_Os03g26870	0.806113	0	0	0.801376	0	0	0.00473669	0.476235	3	15329520	15334903	WD-40 repeat family protein, putative, expressed	AT1G78070.1	0	Transducin/WD40 repeat-like superfamily protein
LOC_Os03g26920	0.798534	0	0	0.796884	0	0	0.00165018	0.489372	3	15395327	15397703	OsSCP12 - Putative Serine Carboxypeptidase homologue, expressed	AT3G63470.1	scpl40	serine carboxypeptidase-like 40
LOC_Os03g27003	0.857461	0	0	0.840509	0	0	0.0169512	0.424313	3	15453264	15456412	expressed protein	0	0	0
LOC_Os03g27010	0.736186	0	0	0.799986	0	0	-0.0637994	0.265618	3	15460737	15463112	expressed protein	AT1G35780.1	0	0
LOC_Os03g27080	0.807778	0	0	0.143362	0.3247	0.370705	0.664415	0.000875046	3	15504379	15507731	calmodulin-binding transcription activator 2, putative, expressed	AT5G09410.3	CAMTA1,EICBP.B	ethylene induced calmodulin binding protein
LOC_Os03g27120	0.890698	0	0	0.832105	0	0	0.0585929	0.274701	3	15530613	15532459	ICE-like protease p20 domain containing protein, putative, expressed	AT1G02170.1	AMC1,ATMC1,ATMCPB1,LOL3,MCP1B	metacaspase 1
LOC_Os03g27210	0.697178	0.0003	0.0017789	0.758997	0	0	-0.0618192	0.271338	3	15584826	15587152	LOL3, putative, expressed	AT1G02170.1	AMC1,ATMC1,ATMCPB1,LOL3,MCP1B	metacaspase 1
LOC_Os03g27280	0.80289	0	0	0.601907	0.003	0.00880469	0.200983	0.0622231	3	15628100	15632465	CAMK_CAMK_like.19 - CAMK includes calcium/calmodulin depedent protein kinases, expressed	AT1G78290.2	SNRK2-8,SNRK2.8,SRK2C	Protein kinase superfamily protein
LOC_Os03g27290	0.811906	0	0	0.782182	0	0	0.0297247	0.373146	3	15637841	15642536	cytochrome c oxidase subunit, putative, expressed	AT1G22450.1	ATCOX6B2,COX6B	cytochrome C oxidase 6B
LOC_Os03g27310	0.714341	0.0002	0.00125207	0.793105	0	0	-0.078764	0.225992	3	15645605	15648242	histone H3, putative, expressed	AT4G40030.2	0	Histone superfamily protein
LOC_Os03g27320	0.899289	0	0	0.536908	0.0155	0.0328715	0.36238	0.0140706	3	15648901	15652157	steroid binding protein, putative, expressed	AT5G58220.1	TTL	transthyretin-like protein
LOC_Os03g27340	0.923552	0	0	0.862108	0	0	0.0614434	0.266079	3	15658785	15661409	expressed protein	AT5G22790.1	RER1	reticulata-related 1
LOC_Os03g27350	0.808699	0	0	0.823915	0	0	-0.0152155	0.438646	3	15661851	15665670	cysteine protease ATG4, putative, expressed	AT2G44140.1	0	Peptidase family C54 protein
LOC_Os03g27450	0.893917	0	0	0.549456	0.0113	0.0255742	0.344461	0.0164595	3	15747272	15751965	ADP-ribosylation factor, putative, expressed	AT5G52210.1	ATARLB1,ATGB1,GB1	GTP-binding protein 1
LOC_Os03g27590	0.432079	0.0518	0.104489	0.724743	0.0001	0.000489424	-0.292664	0.0279366	3	15823663	15829103	OsSCP18 - Putative Serine Carboxypeptidase homologue, expressed	AT2G27920.1	SCPL51	serine carboxypeptidase-like 51
LOC_Os03g27610	0.705227	0.0002	0.00125207	0.846865	0	0	-0.141638	0.117143	3	15836613	15838435	patatin, putative, expressed	AT2G26560.1	PLA IIA,PLA2A,PLP2	phospholipase A 2A
LOC_Os03g27780	0.810868	0	0	0.368615	0.0929	0.135388	0.442254	0.00713179	3	15932524	15936871	protein phosphotase protein, putative, expressed	AT1G47380.1	0	Protein phosphatase 2C family protein
LOC_Os03g27830	0.947133	0	0	0.480566	0.0286	0.0534717	0.466567	0.00571775	3	15967007	15969813	expressed protein	0	0	0
LOC_Os03g27930	0.50242	0.0219	0.0557582	0.716215	0.0002	0.000906094	-0.213795	0.0576266	3	16038993	16045538	RNA cap guanine-N2 methyltransferase domain containing protein, expressed	AT1G45231.2	0	S-adenosyl-L-methionine-dependent methyltransferases superfamily protein
LOC_Os03g28160	0.727443	0.0001	0.000679299	0.429866	0.0506	0.0838955	0.297576	0.0252166	3	16209132	16210084	jacalin-like lectin domain containing protein, expressed	AT3G16420.1	JAL30,PBP1	PYK10-binding protein 1
LOC_Os03g28170	0.80778	0	0	0.683856	0.0008	0.00295922	0.123924	0.13528	3	16214381	16215458	expressed protein	0	0	0
LOC_Os03g28190	0.810607	0	0	0.408744	0.066	0.10321	0.401864	0.0100131	3	16227657	16228190	dirigent, putative, expressed	AT5G42500.1	0	Disease resistance-responsive (dirigent-like protein) family protein
LOC_Os03g28250	0.848771	0	0	0.679114	0.0002	0.000906094	0.169656	0.0846815	3	16247178	16247517	expressed protein	0	0	0
LOC_Os03g28270	0.714749	0.0002	0.00125207	0.879724	0	0	-0.164975	0.0925303	3	16257137	16265284	Leucine Rich Repeat family protein, expressed	AT1G74360.1	0	Leucine-rich repeat protein kinase family protein
LOC_Os03g28289	0.147276	0.321	0.397264	0.886152	0	0	-0.738875	0.000294455	3	16280355	16282155	expressed protein	0	0	0
LOC_Os03g29150	0.897601	0	0	0.860961	0	0	0.0366398	0.347172	3	16551354	16561073	NAD dependent epimerase/dehydratase family protein, putative, expressed	AT1G47290.2	3BETAHSD/D1,AT3BETAHSD/D1	3beta-hydroxysteroid-dehydrogenase/decarboxylase isoform 1
LOC_Os03g29190	0.74266	0	0	0.799861	0	0	-0.0572014	0.28511	3	16590187	16595991	PDI, putative, expressed	AT1G60420.1	0	DC1 domain-containing protein
LOC_Os03g29240	0.822963	0	0	0.759413	0	0	0.0635503	0.259987	3	16628546	16632077	PDI, putative, expressed	AT1G60420.1	0	DC1 domain-containing protein
LOC_Os03g29350	0.861969	0	0	0.697585	0.0004	0.00165059	0.164384	0.0891932	3	16695922	16704617	von Willebrand factor type A domain containing protein, expressed	AT1G19110.1	0	inter-alpha-trypsin inhibitor heavy chain-related
LOC_Os03g29360	0.46249	0.0367	0.0818987	0.777339	0	0	-0.314849	0.0228477	3	16715427	16715939	expressed protein	AT1G72510.1	0	Protein of unknown function (DUF1677)
LOC_Os03g29410	0.0678612	0.4166	0.486126	0.795558	0	0	-0.727697	0.000357671	3	16749300	16754225	tyrosine protein kinase domain containing protein, putative, expressed	AT2G05940.1	0	Protein kinase superfamily protein
LOC_Os03g29430	0.76091	0	0	0.59445	0.005	0.0132976	0.16646	0.0873416	3	16771142	16775434	retrotransposon protein, putative, unclassified	0	0	0
LOC_Os03g29470	1.9001e-17	1	1	0.849887	0	0	-0.849887	1.49723e-05	3	16794234	16799486	transcription initiation factor IID, putative, expressed	AT1G54140.1	TAF9,TAFII21	TATA binding protein associated factor 21kDa subunit
LOC_Os03g29584	0.684146	0.0005	0.00275383	0.918818	0	0	-0.234672	0.0476385	3	16863935	16869048	expressed protein	0	0	0
LOC_Os03g29760	0.633625	0.0016	0.00722421	0.76931	0	0	-0.135686	0.124433	3	16965186	16970772	nuclear transcription factor Y subunit, putative, expressed	AT1G72830.1	ATHAP2C,HAP2C,NF-YA3	nuclear factor Y, subunit A3
LOC_Os03g29864	0.627885	0.0029	0.011622	0.88091	0	0	-0.253025	0.0401573	3	17014398	17022572	retrotransposon protein, putative, unclassified, expressed	0	0	0
LOC_Os03g29910	0.736991	0	0	0.715284	0.0004	0.00165059	0.0217076	0.404835	3	17039298	17044124	expressed protein	AT5G55640.1	0	0
LOC_Os03g29930	0.749834	0	0	0.747034	0.0001	0.000489424	0.00280069	0.484468	3	17053185	17054296	expressed protein	0	0	0
LOC_Os03g29960	0.0725742	0.415	0.484733	0.814284	0.0001	0.000489424	-0.74171	0.000276155	3	17077854	17084040	DEK C terminal domain containing protein, expressed	AT5G55660.1	0	DEK domain-containing chromatin associated protein
LOC_Os03g30130	0.742326	0	0	0.759231	0.0001	0.000489424	-0.016905	0.431699	3	17207293	17210591	phospholipase C, putative, expressed	AT1G13680.1	0	PLC-like phosphodiesterases superfamily protein
LOC_Os03g30300	0.552435	0.0105	0.0318896	0.824154	0	0	-0.271718	0.0338057	3	17288029	17293126	6-phosphogluconolactonase, putative, expressed	AT1G13700.1	PGL1	6-phosphogluconolactonase 1
LOC_Os03g30470	0.436724	0.0488	0.100385	0.724475	0	0	-0.287751	0.0292458	3	17390790	17391871	CHIT4 - Chitinase family protein precursor, expressed	AT3G12500.1	ATHCHIB,B-CHI,CHI-B,HCHIB,PR-3,PR3	basic chitinase
LOC_Os03g30740	0.802321	0	0	0.672311	0.0011	0.00385272	0.130011	0.12693	3	17514965	17521916	expressed protein	AT5G61120.1	0	0
LOC_Os03g30934	0.677573	0.001	0.00494332	0.783403	0.0001	0.000489424	-0.10583	0.169829	3	17616231	17622343	UDP-N-acetylglucosamine transferase subunit ALG14, putative, expressed	AT4G18230.1	0	0
LOC_Os03g31430	0.756007	0	0	0.613373	0.0034	0.00974899	0.142634	0.111227	3	17899361	17906117	terpene synthase, N-terminal domain containing protein, expressed	AT5G23960.1	ATTPS21,TPS21	terpene synthase 21
LOC_Os03g31550	0.140767	0.3279	0.403688	0.756043	0.0002	0.000906094	-0.615276	0.00164695	3	17985563	17998498	aldehyde oxidase, putative, expressed	AT4G34890.1	ATXDH1,XDH1	xanthine dehydrogenase 1
LOC_Os03g31570	0.610317	0.0032	0.0125885	0.824038	0	0	-0.213721	0.0576749	3	18016104	18020720	proline-rich family protein, putative, expressed	AT5G67610.1	0	Uncharacterized conserved protein (DUF2215)
LOC_Os03g31760	0	1	1	0.876074	0	0	-0.876074	4.99076e-06	3	18166460	18171301	expressed protein	AT4G38320.1	HHP5	heptahelical protein 5
LOC_Os03g32040	0.180849	0.2766	0.355369	0.896726	0	0	-0.715877	0.000429205	3	18320548	18322755	phenazine biosynthesis protein, putative, expressed	AT4G02860.1	0	Phenazine biosynthesis PhzC/PhzF protein
LOC_Os03g32302	0.679091	0.0005	0.00275383	0.917774	0	0	-0.238683	0.0459033	3	18482821	18483620	expressed protein	0	0	0
LOC_Os03g32330	0.738676	0	0	0.656937	0.0018	0.00579347	0.0817395	0.212912	3	18495806	18501143	expressed protein	0	0	0
LOC_Os03g32460	0.921638	0	0	0.66713	0.0008	0.00295922	0.254508	0.037271	3	18559134	18561806	retrotransposon, putative, centromere-specific, expressed	0	0	0
LOC_Os03g32470	0.65261	0.0019	0.00832834	0.929334	0	0	-0.276724	0.0322819	3	18570651	18572190	leucoanthocyanidin dioxygenase, putative, expressed	AT1G17020.1	ATSRG1,SRG1	senescence-related gene 1
LOC_Os03g32499	0.73152	0	0	0.666883	0.0008	0.00295922	0.0646375	0.256928	3	18579735	18598616	expressed protein	AT2G23090.1	0	Uncharacterised protein family SERF
LOC_Os03g32526	0.840705	0	0	0.859408	0	0	-0.0187034	0.424243	3	18602727	18608700	tRNA-splicing endonuclease positive effector-related, putative, expressed	AT4G15570.1	MAA3	P-loop containing nucleoside triphosphate hydrolases superfamily protein
LOC_Os03g32560	0.772142	0	0	0.700024	0.0006	0.00232962	0.072118	0.236921	3	18618515	18622055	retrotransposon protein, putative, unclassified, expressed	0	0	0
LOC_Os03g32620	0.470964	0.0318	0.0736758	0.822362	0	0	-0.351398	0.016556	3	18677824	18682844	pentatricopeptide, putative, expressed	AT5G13230.1	0	Tetratricopeptide repeat (TPR)-like superfamily protein
LOC_Os03g33570	0.483009	0.0277	0.0664794	0.733381	0.0001	0.000489424	-0.250372	0.0411155	3	19176090	19177371	calcineurin B-like protein 8, putative, expressed	AT5G24270.1	ATSOS3,CBL4,SOS3	Calcium-binding EF-hand family protein
LOC_Os03g35600	0.724273	0	0	0.69009	0.0007	0.00265116	0.0341838	0.356279	3	19726675	19731248	serine/threonine-protein kinase receptor precursor, putative, expressed	AT4G21380.1	ARK3,RK3	receptor kinase 3
LOC_Os03g35950	0.840728	0	0	0.768887	0	0	0.0718412	0.23764	3	19947340	19948211	expressed protein	0	0	0
LOC_Os03g36080	0.868248	0	0	0.105027	0.3749	0.418308	0.763221	0.000179667	3	20018644	20019699	expressed protein	0	0	0
LOC_Os03g36110	0.0999987	0.3783	0.451115	0.855974	0	0	-0.755975	0.000212939	3	20030272	20033711	expressed protein	0	0	0
LOC_Os03g36684	0.860182	0	0	0.637643	0.0016	0.00525873	0.222539	0.0507244	3	20342272	20348235	retrotransposon protein, putative, unclassified, expressed	0	0	0
LOC_Os03g37090	0.905646	0	0	0.131085	0.3532	0.397835	0.774561	0.000141405	3	20558987	20561470	expressed protein	AT1G50740.1	0	Transmembrane proteins 14C
LOC_Os03g37130	0.771856	0.0001	0.000679299	0.425563	0.0546	0.0888705	0.346294	0.0162067	3	20574241	20579388	ATPAP18/PAP18, putative, expressed	AT3G20500.1	ATPAP18,PAP18	purple acid phosphatase 18
LOC_Os03g37240	0.267337	0.1815	0.260261	0.871566	0	0	-0.604229	0.00181996	3	20638709	20641638	retrotransposon protein, putative, unclassified, expressed	0	0	0
LOC_Os03g37250	1.1628e-19	1	1	0.807349	0	0	-0.807349	5.32348e-05	3	20642169	20649649	retrotransposon protein, putative, Ty3-gypsy subclass, expressed	0	0	0
LOC_Os03g37570	0.75149	0	0	0.842984	0	0	-0.0914938	0.197636	3	20837949	20839908	expressed protein	AT2G23530.1	0	Zinc-finger domain of monoamine-oxidase A repressor R1
LOC_Os03g37580	0.493719	0.0247	0.0610234	0.875516	0	0	-0.381797	0.0128013	3	20842174	20846882	modifier of rudimentary protein, expressed	AT2G36680.1	0	Modifier of rudimentary (Mod(r)) protein
LOC_Os03g37730	0.433798	0.0515	0.104097	0.701907	0.0002	0.000906094	-0.268109	0.0349087	3	20923581	20925515	expressed protein	0	0	0
LOC_Os03g37780	0.355663	0.1037	0.173266	0.813973	0	0	-0.45831	0.0066061	3	20945028	20948629	expressed protein	0	0	0
LOC_Os03g37864	0.108848	0.366	0.440245	0.731232	0	0	-0.622383	0.00154381	3	21030439	21031333	expressed protein	0	0	0
LOC_Os03g37878	1.60823e-16	1	1	0.768319	0.0001	0.000489424	-0.768319	0.000151386	3	21037194	21038297	expressed protein	0	0	0
LOC_Os03g37960	0.491743	0.0283	0.0675619	0.762964	0.0002	0.000906094	-0.271221	0.0339488	3	21082861	21084238	acyl CoA binding protein, putative, expressed	0	0	0
LOC_Os03g38150	0.766441	0	0	0.70144	0.0002	0.000906094	0.0650007	0.25587	3	21179455	21180036	expressed protein	0	0	0
LOC_Os03g38170	0.789699	0	0	0.760665	0	0	0.029034	0.375852	3	21191315	21199192	expressed protein	AT3G19960.2	ATM1	myosin 1
LOC_Os03g38440	0.105301	0.3719	0.445451	0.803086	0.0001	0.000489424	-0.697785	0.000582255	3	21334814	21337848	transposon protein, putative, unclassified, expressed	0	0	0
LOC_Os03g38470	0.786679	0	0	0.865698	0	0	-0.0790194	0.225439	3	21353518	21356813	GDSL-like lipase/acylhydrolase, putative, expressed	AT5G55050.1	0	GDSL-like Lipase/Acylhydrolase superfamily protein
LOC_Os03g38580	0	1	1	0.750531	0	0	-0.750531	0.000234566	3	21409003	21411259	pentatricopeptide, putative, expressed	AT4G33170.1	0	Tetratricopeptide repeat (TPR)-like superfamily protein
LOC_Os03g38650	0.55591	0.0111	0.0332707	0.768415	0	0	-0.212505	0.058317	3	21460064	21461571	expressed protein	0	0	0
LOC_Os03g38720	0.203339	0.252	0.331906	0.876193	0	0	-0.672853	0.000833457	3	21490259	21495181	proteasome maturation factor UMP1 family protein, expressed	AT1G67250.1	0	Proteasome maturation factor UMP1
LOC_Os03g38740	0.837738	0	0	0.91137	0	0	-0.0736312	0.238868	3	21500676	21515569	Dicer, putative, expressed	0	0	0
LOC_Os03g38790	0.305841	0.1466	0.223398	0.824215	0	0	-0.518375	0.00402754	3	21541982	21544581	expressed protein	AT1G50740.1	0	Transmembrane proteins 14C
LOC_Os03g39160	0.287451	0.1607	0.238645	0.779782	0.0001	0.000489424	-0.492331	0.00498577	3	21748596	21751688	frigida, putative, expressed	AT5G48385.1	0	FRIGIDA-like protein
LOC_Os03g39350	4.82082e-16	1	1	0.747756	0	0	-0.747756	0.000244547	3	21866682	21874515	retrotransposon protein, putative, Ty3-gypsy subclass, expressed	0	0	0
LOC_Os03g39655	0.530036	0.0125	0.036516	0.849315	0	0	-0.319279	0.021976	3	22053827	22056431	expressed protein	0	0	0
LOC_Os03g39860	0.912522	0	0	0.677356	0.0008	0.00295922	0.235166	0.0449534	3	22164601	22169919	acyl carrier protein, putative, expressed	AT5G47630.1	mtACP3	mitochondrial acyl carrier protein 3
LOC_Os03g39960	0.897176	0	0	0.900511	0	0	-0.00333466	0.488971	3	22203679	22207213	expressed protein	0	0	0
LOC_Os03g40070	0.75482	0.0001	0.000679299	0.659448	0.0014	0.00471274	0.0953724	0.183688	3	22255208	22259154	transposon protein, putative, unclassified, expressed	0	0	0
LOC_Os03g40194	0.497532	0.0224	0.0567128	0.694002	0.0001	0.000489424	-0.19647	0.067856	3	22347660	22351524	disease resistance RPP13-like protein 1, putative, expressed	AT3G14470.1	0	NB-ARC domain-containing disease resistance protein
LOC_Os03g40390	0.632345	0.0024	0.00999816	0.848475	0	0	-0.21613	0.0563773	3	22443273	22445121	expressed protein	0	0	0
LOC_Os03g40400	0.581515	0.0065	0.0220047	0.807732	0	0	-0.226217	0.0514597	3	22445964	22447733	interferon-induced, double-stranded RNA-activated protein kinase, putative, expressed	AT3G59410.2	GCN2	protein kinase family protein
LOC_Os03g40410	0.806895	0	0	0.919899	0	0	-0.113004	0.15764	3	22451553	22453961	expressed protein	AT5G38270.1	0	F-box family protein
LOC_Os03g40670	0.760972	0	0	0.171006	0.2814	0.32938	0.589966	0.00187653	3	22615886	22619553	glycerophosphoryl diester phosphodiesterase family protein, putative, expressed	AT5G08030.1	0	PLC-like phosphodiesterases superfamily protein
LOC_Os03g40720	0.773	0	0	0.596833	0.0044	0.011993	0.176167	0.079373	3	22641452	22657252	UDP-glucose 6-dehydrogenase, putative, expressed	AT5G15490.1	0	UDP-glucose 6-dehydrogenase family protein
LOC_Os03g40880	0.749825	0.0001	0.000679299	0.680547	0.0004	0.00165059	0.0692774	0.244407	3	22730603	22732967	retrotransposon protein, putative, unclassified, expressed	0	0	0
LOC_Os03g40920	0.268439	0.1816	0.260339	0.815413	0	0	-0.546974	0.00315749	3	22739267	22743374	expressed protein	AT3G46430.1	0	0
LOC_Os03g41170	0.812119	0	0	0.866794	0	0	-0.0546751	0.292824	3	22892396	22895558	expressed protein	0	0	0
LOC_Os03g41200	0.796434	0	0	0.374659	0.0922	0.134532	0.421775	0.00846932	3	22911337	22918539	retrotransposon protein, putative, unclassified, expressed	0	0	0
LOC_Os03g41229	0.872382	0	0	0.86077	0	0	0.0116127	0.446883	3	22930270	22937157	expressed protein	0	0	0
LOC_Os03g41280	0.603264	0.0048	0.017381	0.822506	0	0	-0.219242	0.0548019	3	22947541	22950581	expressed protein	0	0	0
LOC_Os03g41419	0.306543	0.1369	0.212559	0.86365	0	0	-0.557107	0.00287135	3	23048222	23053499	serpin domain containing protein, putative, expressed	AT1G47710.1	0	Serine protease inhibitor (SERPIN) family protein
LOC_Os03g41438	0.868154	0	0	0.963685	0	0	-0.095531	0.189408	3	23054583	23068315	serpin domain containing protein, putative, expressed	AT1G47710.1	0	Serine protease inhibitor (SERPIN) family protein
LOC_Os03g41675	0.685231	0.0006	0.00321024	0.797389	0	0	-0.112158	0.159026	3	23157870	23159127	expressed protein	AT1G13980.1	EMB30,GN,VAN7	sec7 domain-containing protein
LOC_Os03g41820	0.447676	0.048	0.0992885	0.834669	0	0	-0.386993	0.0122274	3	23221526	23221927	expressed protein	0	0	0
LOC_Os03g41920	0.798591	0	0	0.454179	0.0411	0.0709889	0.344412	0.0164712	3	23280702	23285567	expressed protein	0	0	0
LOC_Os03g42010	5.69072e-17	1	1	0.741963	0.0001	0.000489424	-0.741963	0.000276155	3	23334978	23340914	DNA-directed polymerase, putative, expressed	AT1G49980.1	0	DNA/RNA polymerases superfamily protein
LOC_Os03g42190	0.519488	0.0153	0.0426673	0.782563	0	0	-0.263074	0.0366006	3	23464716	23466453	expressed protein	0	0	0
LOC_Os03g42350	0.830864	0	0	0.887013	0	0	-0.0561495	0.288301	3	23556180	23562967	ankyrin, putative, expressed	AT3G04710.2	0	ankyrin repeat family protein
LOC_Os03g42380	0.506044	0.0198	0.0517718	0.78944	0.0001	0.000489424	-0.283396	0.030397	3	23577861	23588045	expressed protein	0	0	0
LOC_Os03g42600	0.574605	0.0083	0.02665	0.805838	0	0	-0.231233	0.0491556	3	23715172	23715759	expressed protein	0	0	0
LOC_Os03g42690	0.124978	0.3501	0.424815	0.734104	0	0	-0.609126	0.0017268	3	23774090	23778184	transposon protein, putative, CACTA, En/Spm sub-class, expressed	0	0	0
LOC_Os03g43114	0.0354623	0.4527	0.518564	0.820422	0	0	-0.78496	9.98152e-05	3	24049172	24053785	expressed protein	0	0	0
LOC_Os03g44040	0.397025	0.0707	0.130963	0.805323	0	0	-0.408298	0.0102161	3	24754164	24754773	expressed protein	0	0	0
LOC_Os03g44210	0.169436	0.2915	0.369632	0.843359	0	0	-0.673923	0.000826802	3	24842043	24845659	expressed protein	AT4G18520.1	0	Pentatricopeptide repeat (PPR) superfamily protein
LOC_Os03g44230	0.592297	0.0043	0.0159422	0.760734	0	0	-0.168437	0.0893313	3	24850172	24854377	transmembrane amino acid transporter protein, putative, expressed	AT2G39890.1	ATPROT1,PROT1	proline transporter 1
LOC_Os03g44300	0.344699	0.1087	0.1794	0.708057	0.0002	0.000906094	-0.363358	0.0149041	3	24902334	24905494	transketolase, putative, expressed	AT1G30120.1	PDH-E1 BETA	pyruvate dehydrogenase E1 beta
LOC_Os03g44710	0.650759	0.0009	0.00452093	0.824414	0	0	-0.173655	0.0847381	3	25197057	25206961	YABBY domain containing protein, putative, expressed	AT2G26580.1	YAB5	plant-specific transcription factor YABBY family protein
LOC_Os03g44880	0.48767	0.0271	0.0654133	0.859641	0	0	-0.371971	0.0138943	3	25315697	25317399	Cupin domain containing protein, expressed	AT1G09560.1	GLP5	germin-like protein 5
LOC_Os03g45220	0.714018	0.0002	0.00125207	0.891853	0	0	-0.177834	0.0814542	3	25537496	25538099	expressed protein	0	0	0
LOC_Os03g45230	0.722386	0	0	0.779733	0	0	-0.0573475	0.284668	3	25538862	25540143	expressed protein	0	0	0
LOC_Os03g45280	0.732204	0.0001	0.000679299	0.610422	0.0049	0.0130807	0.121783	0.138304	3	25563653	25564577	dehydrin, putative, expressed	AT1G54410.1	0	dehydrin family protein
LOC_Os03g45420	0.760842	0	0	0.573134	0.0071	0.0175373	0.187708	0.0708738	3	25638651	25642193	armadillo/beta-catenin repeat family protein, putative, expressed	AT1G20780.1	ATPUB44,PUB44,SAUL1	senescence-associated E3 ubiquitin ligase 1
LOC_Os03g45519	0.872568	0	0	0.868986	0	0	0.00358194	0.481172	3	25686161	25693707	transposon protein, putative, CACTA, En/Spm sub-class, expressed	0	0	0
LOC_Os03g45619	0.856793	0	0	0.578788	0.0077	0.0187356	0.278005	0.030061	3	25746001	25760794	cytochrome P450, putative, expressed	AT1G12740.1	CYP87A2	cytochrome P450, family 87, subfamily A, polypeptide 2
LOC_Os03g45779	0.831934	0	0	0.757518	0	0	0.074416	0.230879	3	25859575	25861088	expressed protein	0	0	0
LOC_Os03g45790	0.724344	0	0	0.629373	0.0032	0.0092859	0.0949711	0.184463	3	25862463	25862768	expressed protein	0	0	0
LOC_Os03g45970	0.783136	0	0	0.894818	0	0	-0.111682	0.159821	3	25978468	25990239	expressed protein	0	0	0
LOC_Os03g46420	0.256011	0.1839	0.262706	0.79573	0	0	-0.539719	0.00335712	3	26246553	26247660	expressed protein	0	0	0
LOC_Os03g46424	0.0131717	0.4811	0.540018	0.738068	0	0	-0.724896	0.000369316	3	26251599	26251847	expressed protein	0	0	0
LOC_Os03g46910	0.307938	0.1379	0.213556	0.745554	0.0001	0.000489424	-0.437616	0.00790037	3	26526580	26530676	pyruvate kinase, putative, expressed	AT3G22960.1	PKP-ALPHA,PKP1	Pyruvate kinase family protein
LOC_Os03g47050	0.831962	0	0	0.896989	0	0	-0.0650278	0.26214	3	26617086	26618334	expressed protein	0	0	0
LOC_Os03g47169	0.802295	0	0	0.917515	0	0	-0.115221	0.153975	3	26693979	26695287	Peptidase family C50, putative, expressed	0	0	0
LOC_Os03g47190	0.549829	0.0107	0.0323324	0.725183	0.0001	0.000489424	-0.175354	0.0833374	3	26706239	26708042	expressed protein	0	0	0
LOC_Os03g47270	0.709372	0.0001	0.000679299	0.36046	0.0983	0.141458	0.348912	0.0158174	3	26746797	26747692	GCRP4 - Glycine and cysteine rich family protein precursor, expressed	AT1G61255.1	0	0
LOC_Os03g47550	0.38532	0.0738	0.13504	0.863148	0	0	-0.477828	0.00560961	3	26885725	26888295	expressed protein	AT2G37680.1	0	0
LOC_Os03g47564	0.443047	0.0443	0.0936861	0.771466	0	0	-0.328419	0.0202309	3	26898279	26899526	expressed protein	0	0	0
LOC_Os03g47620	0.0339314	0.4562	0.52173	0.703843	0.0001	0.000489424	-0.669912	0.000871719	3	26962705	26970219	ankyrin, putative, expressed	AT3G04710.1	0	ankyrin repeat family protein
LOC_Os03g47650	0.677929	0.0009	0.00452093	0.945258	0	0	-0.267328	0.0351699	3	26988322	26995548	ankyrin, putative, expressed	AT3G04710.1	0	ankyrin repeat family protein
LOC_Os03g47670	0.522466	0.0157	0.0434886	0.777079	0	0	-0.254613	0.0395318	3	27002204	27005965	ankyrin repeat family protein, putative, expressed	0	0	0
LOC_Os03g47770	0.79746	0	0	0.481134	0.0272	0.0513496	0.316326	0.0212723	3	27111441	27116532	ubiquitin-conjugating enzyme E2 W, putative, expressed	AT5G42990.1	UBC18	ubiquitin-conjugating enzyme 18
LOC_Os03g47780	0.342898	0.114	0.185941	0.80228	0	0	-0.459381	0.00652791	3	27120029	27123813	WD repeat-containing protein, putative, expressed	AT3G18140.1	0	Transducin/WD40 repeat-like superfamily protein
LOC_Os03g47800	0.734333	0	0	0.494829	0.0283	0.0530201	0.239504	0.0430985	3	27134165	27138727	RNA recognition motif containing protein, expressed	AT5G04280.1	0	RNA-binding (RRM/RBD/RNP motifs) family protein with retrovirus zinc finger-like domain
LOC_Os03g47980	0.181414	0.2782	0.356899	0.745757	0.0002	0.000906094	-0.564343	0.0027	3	27276383	27282274	expressed protein	AT5G22820.2	0	ARM repeat superfamily protein
LOC_Os03g48010	0.776919	0	0	0.628625	0.0018	0.00579347	0.148294	0.104887	3	27297348	27300664	exostosin, putative, expressed	AT5G04500.1	0	glycosyltransferase family protein 47
LOC_Os03g48110	0.315008	0.1324	0.207475	0.77414	0	0	-0.459133	0.00654788	3	27364958	27365242	expressed protein	AT1G67350.1	0	0
LOC_Os03g48220	0.828406	0	0	0.557855	0.0144	0.0309732	0.270552	0.0321821	3	27444571	27445773	expressed protein	0	0	0
LOC_Os03g48310	0.480263	0.0291	0.0689851	0.75343	0	0	-0.273167	0.0333483	3	27510164	27517321	plasma membrane ATPase, putative, expressed	AT5G62670.1	AHA11,HA11	H(+)-ATPase 11
LOC_Os03g48370	0.0601859	0.4224	0.491604	0.908231	0	0	-0.848045	1.49723e-05	3	27536734	27543081	disease resistance RPP13-like protein 1, putative, expressed	AT3G14470.1	0	NB-ARC domain-containing disease resistance protein
LOC_Os03g48430	0.4255	0.0541	0.108005	0.847293	0	0	-0.421793	0.00905823	3	27580909	27582212	1-aminocyclopropane-1-carboxylate oxidase homolog 4, putative, expressed	AT1G06650.2	0	2-oxoglutarate (2OG) and Fe(II)-dependent oxygenase superfamily protein
LOC_Os03g48540	0.61034	0.0037	0.0141791	0.744447	0.0001	0.000489424	-0.134107	0.126487	3	27668897	27674658	expressed protein	AT1G74790.1	0	catalytics
LOC_Os03g48780	0.831096	0	0	0.7213	0.0001	0.000489424	0.109796	0.157249	3	27790977	27792047	Cupin domain containing protein, expressed	AT1G18970.1	GLP4	germin-like protein 4
LOC_Os03g48904	0.707632	0.0001	0.000679299	0.679311	0.0007	0.00265116	0.0283212	0.378629	3	27846972	27853473	expressed protein	AT3G01750.1	0	Ankyrin repeat family protein
LOC_Os03g48920	0.456007	0.0388	0.0852345	0.802652	0	0	-0.346645	0.0172747	3	27854761	27858506	DUF1517 domain containing protein, putative, expressed	AT1G54520.1	0	0
LOC_Os03g48930	0.441289	0.0458	0.0957863	0.767766	0	0	-0.326477	0.0205569	3	27858609	27861077	peptidase, T1 family, putative, expressed	AT4G14800.1	PBD2	20S proteasome beta subunit D2
LOC_Os03g49126	0.789284	0	0	0.656579	0.0007	0.00265116	0.132704	0.123315	3	27983849	27987072	expressed protein	0	0	0
LOC_Os03g49260	0.412939	0.058	0.113659	0.724474	0.0001	0.000489424	-0.311535	0.0235597	3	28049441	28053725	lipoxygenase, putative, expressed	AT3G22400.1	LOX5	PLAT/LH2 domain-containing lipoxygenase family protein
LOC_Os03g49350	0.548532	0.0092	0.0288056	0.851058	0	0	-0.302526	0.0255427	3	28091611	28094613	lipozygenase protein, putative, expressed	AT3G22400.1	LOX5	PLAT/LH2 domain-containing lipoxygenase family protein
LOC_Os03g49380	0.255444	0.1877	0.266573	0.844002	0	0	-0.588558	0.00212773	3	28106903	28113300	lipoxygenase, putative, expressed	AT3G22400.1	LOX5	PLAT/LH2 domain-containing lipoxygenase family protein
LOC_Os03g49400	0.37714	0.0795	0.142627	0.874047	0	0	-0.496906	0.00480444	3	28116620	28124217	ethylene-insensitive protein, putative, expressed	AT5G03280.1	ATEIN2,CKR1,EIN2,ERA3,ORE2,ORE3,PIR2	NRAMP metal ion transporter family protein
LOC_Os03g49520	0.0173114	0.4808	0.540018	0.750062	0.0001	0.000489424	-0.732751	0.00032939	3	28186201	28190115	pinin/SDK/memA protein, putative, expressed	AT1G15200.1	0	protein-protein interaction regulator family protein
LOC_Os03g49600	0.247175	0.2047	0.283871	0.743865	0.0001	0.000489424	-0.49669	0.0048061	3	28240285	28245347	Os3bglu7 - beta-glucosidase, exo-beta-glucanse, expressed	AT3G18080.1	BGLU44	B-S glucosidase 44
LOC_Os03g49990	0.689752	0.0001	0.000679299	0.346279	0.1171	0.162321	0.343472	0.0166076	3	28512625	28515179	GRAS family transcription factor domain containing protein, expressed	AT1G14920.1	GAI,RGA2	GRAS family transcription factor family protein
LOC_Os03g50010	0.409412	0.0605	0.117231	0.861891	0	0	-0.452479	0.00693549	3	28533089	28541241	toc64, putative, expressed	AT3G17970.1	atToc64-III,TOC64-III	translocon at the outer membrane of chloroplasts 64-III
LOC_Os03g50110	0.233321	0.2125	0.291991	0.762368	0.0002	0.000906094	-0.529047	0.00367486	3	28585246	28586715	transcription regulator, putative, expressed	AT1G61730.1	0	DNA-binding storekeeper protein-related transcriptional regulator
LOC_Os03g50230	0.149236	0.3184	0.394887	0.77996	0	0	-0.630724	0.00141405	3	28638302	28643637	protein kinase, putative, expressed	AT3G25840.1	0	Protein kinase superfamily protein
LOC_Os03g50330	0.668097	0.0011	0.00533758	0.85133	0	0	-0.183233	0.0772902	3	28708585	28716214	CAMK_KIN1/SNF1/Nim1_like.18 - CAMK includes calcium/calmodulin depedent protein kinases, expressed	AT5G60550.1	ATSNAK1,GRIK2	geminivirus rep interacting kinase 2
LOC_Os03g50350	0.367602	0.0868	0.151937	0.756792	0	0	-0.38919	0.0119762	3	28730884	28736333	coatomer alpha subunit, putative, expressed	AT1G62020.1	0	Coatomer, alpha subunit
LOC_Os03g50440	0.547908	0.0127	0.036948	0.745664	0.0002	0.000906094	-0.197756	0.0671091	3	28781460	28786814	ubiquitin-conjugating enzyme, putative, expressed	AT1G23260.1	MMZ1,UEV1A	MMS ZWEI homologue 1
LOC_Os03g50470	0.484011	0.0257	0.0629181	0.843676	0	0	-0.359665	0.0153283	3	28804844	28810296	expressed protein	0	0	0
LOC_Os03g50500	0	1	1	0.717892	0	0	-0.717892	0.000414233	3	28830826	28836835	PPR repeat domain containing protein, putative, expressed	AT4G01570.1	0	Tetratricopeptide repeat (TPR)-like superfamily protein
LOC_Os03g50620	0.587315	0.007	0.0233453	0.88068	0	0	-0.293364	0.0277569	3	28901044	28906929	ATP binding protein, putative, expressed	AT4G12790.1	0	P-loop containing nucleoside triphosphate hydrolases superfamily protein
LOC_Os03g50740	0	1	1	0.813835	0	0	-0.813835	4.32532e-05	3	28963837	28975281	retrotransposon protein, putative, SINE subclass, expressed	0	0	0
LOC_Os03g50830	0.746299	0	0	0.336645	0.1159	0.161022	0.409654	0.00935767	3	29031575	29032249	expressed protein	AT5G60700.1	0	glycosyltransferase family protein 2
LOC_Os03g50980	0.384437	0.0768	0.139015	0.750835	0	0	-0.366399	0.0145414	3	29126787	29134966	ATSIZ1/SIZ1, putative, expressed	AT5G60410.4	ATSIZ1,SIZ1	DNA-binding protein with MIZ/SP-RING zinc finger, PHD-finger and SAP domain
LOC_Os03g51000	0.784343	0	0	0.664716	0.0015	0.00499376	0.119627	0.14153	3	29137663	29145552	3,4-dihydroxy-2-butanone kinase, putative, expressed	AT3G17770.1	0	Dihydroxyacetone kinase
LOC_Os03g51030	1.71596e-18	1	1	0.836024	0	0	-0.836024	2.49538e-05	3	29168142	29176095	phytochrome A, putative, expressed	AT1G09570.1	FHY2,FRE1,HY8,PHYA	phytochrome A
LOC_Os03g51090	0.412164	0.0628	0.120422	0.786936	0	0	-0.374773	0.0135948	3	29209943	29212204	OsFBDUF17 - F-box and DUF domain containing protein, expressed	AT5G55150.1	0	Protein of unknown function (DUF295)
LOC_Os03g51110	0.515237	0.0196	0.0514089	0.755	0	0	-0.239763	0.0454126	3	29236174	29238382	MYB family transcription factor, putative, expressed	AT1G17950.1	ATMYB52,BW52,MYB52	myb domain protein 52
LOC_Os03g51200	0.688419	0.0002	0.00125207	0.814842	0.0001	0.000489424	-0.126423	0.136911	3	29291508	29292235	Core histone H2A/H2B/H3/H4 domain containing protein, putative, expressed	AT1G54690.1	G-H2AX,GAMMA-H2AX,H2AXB,HTA3	gamma histone variant H2AX
LOC_Os03g51220	0.806426	0.0001	0.000679299	0.873769	0	0	-0.0673436	0.255667	3	29296088	29302092	SWI/SNF-related matrix-associated actin-dependent regulator of chromatin subfamily C member, putative, expressed	AT4G34430.3	ATSWI3D,CHB3	DNA-binding family protein
LOC_Os03g51260	0.60628	0.0044	0.0162386	0.824908	0	0	-0.218627	0.0550764	3	29323875	29326368	expressed protein	0	0	0
LOC_Os03g51430	0.411321	0.0653	0.123751	0.837691	0	0	-0.42637	0.0087122	3	29421116	29425439	SEC14 cytosolic factor family protein, putative, expressed	AT1G75170.1	0	Sec14p-like phosphatidylinositol transfer family protein
LOC_Os03g51510	0.289637	0.1586	0.236518	0.699318	0.0002	0.000906094	-0.409682	0.0100863	3	29462922	29465818	ribosomal protein L6, putative, expressed	AT2G18400.1	0	ribosomal protein L6 family protein
LOC_Os03g51610	0	0.4969	0.540018	0.801305	0	0	-0.801305	5.82255e-05	3	29535971	29543274	Inositol 1, 3, 4-trisphosphate 5/6-kinase, putative, expressed	AT4G08170.2	0	Inositol 1,3,4-trisphosphate 5/6-kinase family protein
LOC_Os03g51680	5.78602e-15	1	1	0.83152	0	0	-0.83152	2.66174e-05	3	29592966	29595799	fanconi anemia L, putative, expressed	AT5G65740.2	0	zinc ion binding
LOC_Os03g51950	0.0979699	0.3805	0.453214	0.815606	0	0	-0.717636	0.000414233	3	29794698	29797800	expressed protein	AT5G65840.1	0	Thioredoxin superfamily protein
LOC_Os03g52070	0.787415	0	0	0.512616	0.0196	0.0396706	0.274799	0.0309843	3	29871085	29875766	OsSCP20 - Putative Serine Carboxypeptidase homologue, expressed	AT1G33540.1	scpl18	serine carboxypeptidase-like 18
LOC_Os03g52620	0.244961	0.2089	0.288285	0.701517	0.0002	0.000906094	-0.456556	0.00670924	3	30179543	30181178	expressed protein	AT1G77405.1	0	Pentatricopeptide repeat (PPR) superfamily protein
LOC_Os03g52780	0.335127	0.1148	0.18691	0.821582	0	0	-0.486455	0.0052037	3	30258841	30262238	expressed protein	AT2G15860.1	0	0
LOC_Os03g53170	0.207344	0.2479	0.328011	0.909023	0	0	-0.701678	0.000548983	3	30502405	30507088	pentatricopeptide, putative, expressed	AT3G04750.1	0	Tetratricopeptide repeat (TPR)-like superfamily protein
LOC_Os03g53590	0.742075	0.0001	0.000679299	0.629662	0.0035	0.00997894	0.112413	0.152784	3	30726913	30733522	expressed protein	AT1G05410.1	0	Protein of unknown function (DUF1423)
LOC_Os03g53600	4.42944e-21	0.5094	0.541724	0.786079	0	0	-0.786079	9.81516e-05	3	30736467	30740258	HTH DNA-binding protein, putative, expressed	AT4G17420.1	0	Tryptophan RNA-binding attenuator protein-like
LOC_Os03g53760	0.112238	0.3654	0.439686	0.781533	0.0001	0.000489424	-0.669295	0.00087671	3	30815600	30822590	ATP-dependent RNA helicase DHX36, putative, expressed	0	0	0
LOC_Os03g53770	0.00965114	0.4873	0.540018	0.753989	0	0	-0.744338	0.000261183	3	30825413	30828133	RNA recognition motif containing protein, putative, expressed	AT5G32450.1	0	RNA binding (RRM/RBD/RNP motifs) family protein
LOC_Os03g53845	0.530908	0.0134	0.0385199	0.805471	0	0	-0.274563	0.0329324	3	30875922	30876765	expressed protein	0	0	0
LOC_Os03g54084	0.175292	0.2863	0.364793	0.753794	0	0	-0.578502	0.00234898	3	31004724	31009782	phytochrome C, putative, expressed	AT5G35840.1	PHYC	phytochrome C
LOC_Os03g54150	0.298278	0.1514	0.228805	0.78112	0	0	-0.482842	0.00537837	3	31027479	31032567	expressed protein	AT1G69060.1	0	Chaperone DnaJ-domain superfamily protein
LOC_Os03g54200	0.821881	0	0	0.908247	0	0	-0.086366	0.208501	3	31077576	31079854	expressed protein	0	0	0
LOC_Os03g54220	0.377092	0.0805	0.143829	0.823224	0	0	-0.446132	0.0073098	3	31082636	31087238	expressed protein	0	0	0
LOC_Os03g54860	0.738555	0.0001	0.000679299	0.712514	0.0002	0.000906094	0.0260417	0.387484	3	31180590	31190830	60S ribosomal protein L13a-2, putative, expressed	AT3G24830.1	0	Ribosomal protein L13 family protein
LOC_Os03g55010	0.753313	0	0	0.87671	0	0	-0.123398	0.141237	3	31281994	31284676	UDP-glucoronosyl and UDP-glucosyl transferase domain containing protein, expressed	AT3G02100.1	0	UDP-Glycosyltransferase superfamily protein
LOC_Os03g55150	0.039047	0.4493	0.515529	0.786972	0	0	-0.747925	0.000244547	3	31388383	31390881	eukaryotic translation initiation factor 5A, putative, expressed	AT1G13950.1	ATELF5A-1,EIF-5A,EIF5A,ELF5A-1	eukaryotic elongation factor 5A-1
LOC_Os03g55200	0.684087	0.0003	0.0017789	0.790457	0	0	-0.106369	0.168949	3	31410884	31413346	ORC5 - Putative origin recognition complex subunit 5, expressed	AT4G29910.1	ATORC5,ORC5	origin recognition complex protein 5
LOC_Os03g55250	0.346434	0.1068	0.177102	0.842278	0	0	-0.495844	0.00484769	3	31448617	31449816	cytochrome P450 81E1, putative, expressed	AT5G57220.1	CYP81F2	cytochrome P450, family 81, subfamily F, polypeptide 2
LOC_Os03g55410	0.741252	0.0001	0.000679299	0.193935	0.2777	0.325974	0.547317	0.00279815	3	31526726	31528307	peroxidase precursor, putative, expressed	AT4G37530.1	0	Peroxidase superfamily protein
LOC_Os03g55460	0.826118	0	0	0.914543	0	0	-0.0884243	0.204031	3	31548248	31550751	expressed protein	0	0	0
LOC_Os03g55640	0.490946	0.0277	0.0664794	0.787245	0	0	-0.296299	0.0270299	3	31682043	31685057	OsSigP2 - Putative Type I Signal Peptidase homologue; employs a putative Ser/Lys catalytic dyad, expressed	AT2G30440.1	TPP	thylakoid processing peptide
LOC_Os03g55890	0.71473	0.0001	0.000679299	0.397024	0.0762	0.115636	0.317706	0.0210011	3	31825506	31829685	ternary complex factor MIP1, putative, expressed	AT5G66600.4	0	Protein of unknown function, DUF547
LOC_Os03g56160	0.249938	0.1961	0.275397	0.923131	0	0	-0.673194	0.000831793	3	32008400	32010658	lectin-like receptor kinase 7, putative, expressed	AT3G53810.1	0	Concanavalin A-like lectin protein kinase family protein
LOC_Os03g56330	0.574793	0.0064	0.0217343	0.721696	0.0001	0.000489424	-0.146903	0.111093	3	32113257	32113860	expressed protein	0	0	0
LOC_Os03g56460	0.546884	0.01	0.0307041	0.833573	0	0	-0.28669	0.0295287	3	32175133	32182101	glucose-6-phosphate isomerase, putative, expressed	AT5G42740.1	0	Sugar isomerase (SIS) family protein
LOC_Os03g57050	0.584345	0.0043	0.0159422	0.91094	0	0	-0.326595	0.0205353	3	32523629	32525279	expressed protein	0	0	0
LOC_Os03g57100	0.185734	0.2746	0.353581	0.711908	0.0001	0.000489424	-0.526174	0.0037464	3	32554538	32560169	endoplasmic reticulum-Golgi intermediate compartment protein 3, putative, expressed	AT3G22290.1	0	Endoplasmic reticulum vesicle transporter protein
LOC_Os03g57140	0.228444	0.2178	0.297435	0.861686	0	0	-0.633242	0.00137412	3	32581975	32584584	GLTP domain containing protein, putative, expressed	AT2G34690.1	ACD11	Glycolipid transfer protein (GLTP) family protein
LOC_Os03g57160	0.73553	0.0001	0.000679299	1.90075e-14	1	1	0.73553	0.000299446	3	32591695	32599028	zinc ion binding protein, putative, expressed	AT1G17210.1	ATILP1,ILP1	IAP-like protein 1
LOC_Os03g57200	0.679043	0.0005	0.00275383	0.913943	0	0	-0.2349	0.0475137	3	32619182	32620289	glutathione S-transferase, putative, expressed	AT1G78380.1	ATGSTU19,GST8,GSTU19	glutathione S-transferase TAU 19
LOC_Os03g57300	0.539096	0.0149	0.0418348	0.827679	0	0	-0.288583	0.0290246	3	32679834	32691068	expressed protein	AT5G16280.1	0	Tetratricopeptide repeat (TPR)-like superfamily protein
LOC_Os03g57349	0.694897	0.0007	0.0036674	0.874099	0	0	-0.179202	0.0803978	3	32715318	32716309	expressed protein	0	0	0
LOC_Os03g57420	0.495965	0.022	0.05595	0.749559	0	0	-0.253594	0.0399494	3	32739717	32742759	ML domain protein, putative, expressed	AT3G11780.1	0	MD-2-related lipid recognition domain-containing protein / ML domain-containing protein
LOC_Os03g57450	0.211544	0.2433	0.323587	0.764094	0.0001	0.000489424	-0.55255	0.00299612	3	32751649	32755670	CAMK_CAMK_like.2 - CAMK includes calcium/calmodulin depedent protein kinases, expressed	AT5G04870.1	ATCPK1,CPK1	calcium dependent protein kinase 1
LOC_Os03g57490	0.165737	0.3001	0.377749	0.872596	0	0	-0.706858	0.00050573	3	32778387	32782701	fasciclin domain containing protein, expressed	AT2G35860.1	FLA16	FASCICLIN-like arabinogalactan protein 16 precursor
LOC_Os03g57560	0.102434	0.3669	0.440929	0.930849	0	0	-0.828415	2.66174e-05	3	32813980	32822980	piwi domain containing protein, expressed	AT1G48410.2	AGO1	Stabilizer of iron transporter SufD / Polynucleotidyl transferase
LOC_Os03g57580	0.215656	0.2426	0.322902	0.80959	0	0	-0.593933	0.00202625	3	32829131	32832506	expressed protein	0	0	0
LOC_Os03g57760	0.121769	0.3588	0.433193	0.792886	0	0	-0.671117	0.000858411	3	32911203	32915131	25.3 kDa vesicle transport protein, putative, expressed	AT1G11890.1	ATSEC22,SEC22	Synaptobrevin family protein
LOC_Os03g57880	0.0822255	0.3984	0.469919	0.875694	0	0	-0.793469	6.8207e-05	3	32970882	32973317	glucan endo-1,3-beta-glucosidase precursor, putative, expressed	AT2G19440.1	0	O-Glycosyl hydrolases family 17 protein
LOC_Os03g57900	0.383433	0.0822	0.146038	0.798614	0	0	-0.415181	0.00963216	3	32982032	32982969	zinc finger A20 and AN1 domain-containing stress-associated protein, putative, expressed	AT2G36320.1	0	A20/AN1-like zinc finger family protein
LOC_Os03g57910	0.696119	0.0001	0.000679299	0.618056	0.0038	0.010635	0.0780631	0.221804	3	32984514	32986166	expressed protein	AT2G37090.1	IRX9	Nucleotide-diphospho-sugar transferases superfamily protein
LOC_Os03g58000	0.624559	0.0016	0.00722421	0.916244	0	0	-0.291685	0.0282111	3	33031121	33032581	expressed protein	0	0	0
LOC_Os03g58060	0.175235	0.2907	0.368948	0.785723	0.0001	0.000489424	-0.610487	0.00170351	3	33049333	33060421	XRN 5'-3' exonuclease N-terminus domain containing protein, expressed	AT1G54490.1	AIN1,ATXRN4,EIN5,XRN4	exoribonuclease 4
LOC_Os03g58160	0.428656	0.0513	0.103887	0.807843	0	0	-0.379186	0.0130958	3	33105828	33109091	heat stress transcription factor, putative, expressed	AT3G22830.1	AT-HSFA6B,HSFA6B	heat shock transcription factor A6B
LOC_Os03g58170	0.0824672	0.4073	0.478005	0.747136	0.0001	0.000489424	-0.664669	0.000946581	3	33110648	33118318	stem-specific protein TSJT1, putative, expressed	AT3G22850.1	0	Aluminium induced protein with YGL and LRDR motifs
LOC_Os03g58480	0.315805	0.1358	0.211256	0.76379	0	0	-0.447985	0.00719002	3	33310411	33314967	seed specific protein Bn15D14A, putative, expressed	AT1G54460.1	0	TPX2 (targeting protein for Xklp2) protein family
LOC_Os03g58570	0.413031	0.0601	0.116715	0.782928	0	0	-0.369897	0.0141338	3	33346109	33349987	WD domain, G-beta repeat domain containing protein, expressed	AT3G52190.1	PHF1	phosphate transporter traffic facilitator1
LOC_Os03g58600	0.338442	0.1092	0.180028	0.687776	0.0002	0.000906094	-0.349333	0.0168671	3	33371341	33380303	PAZ domain containing protein, putative, expressed	AT2G27880.1	AGO5	Argonaute family protein
LOC_Os03g58610	0.844698	0	0	0.742754	0.0002	0.000906094	0.101944	0.171171	3	33384953	33387239	expressed protein	0	0	0
LOC_Os03g58730	0.764145	0	0	0.402568	0.0708	0.10904	0.361576	0.0141787	3	33447867	33451030	retrotransposon protein, putative, Ty1-copia subclass, expressed	0	0	0
LOC_Os03g58890	0.182359	0.2828	0.361389	0.793927	0	0	-0.611568	0.00169519	3	33522519	33524525	oxidoreductase, putative, expressed	AT3G28480.1	0	Oxoglutarate/iron-dependent oxygenase
LOC_Os03g59050	0.256812	0.1941	0.273435	0.74975	0.0001	0.000489424	-0.492938	0.00496248	3	33612462	33617781	DEAD-box ATP-dependent RNA helicase, putative, expressed	0	0	0
LOC_Os03g59550	0.45594	0.0388	0.0852345	0.764599	0	0	-0.308659	0.024127	3	33894809	33899648	RNA recognition motif containing protein, putative, expressed	AT1G51510.1	Y14	RNA-binding (RRM/RBD/RNP motifs) family protein
LOC_Os03g59680	0.401305	0.0702	0.130335	0.759985	0.0002	0.000906094	-0.35868	0.0154714	3	33988216	33992094	PAPA-1-like conserved region family protein, expressed	AT1G56460.2	0	HIT zinc finger ;PAPA-1-like conserved region
LOC_Os03g59700	0.631452	0.0029	0.011622	0.893653	0	0	-0.262201	0.0368867	3	33995585	33998683	peptidyl-prolyl cis-trans isomerase, putative, expressed	AT2G38730.1	0	Cyclophilin-like peptidyl-prolyl cis-trans isomerase family protein
LOC_Os03g59720	0	1	1	0.759137	0	0	-0.759137	0.000189649	3	34000927	34002390	ribosomal protein L36 containing protein, expressed	AT5G20180.1	0	Ribosomal protein L36
LOC_Os03g59774	0.419816	0.0611	0.118061	0.855146	0	0	-0.43533	0.00801516	3	34039023	34045065	expressed protein	0	0	0
LOC_Os03g59880	0.877793	0	0	0.888557	0	0	-0.0107644	0.457386	3	34088936	34090111	expressed protein	AT5G50260.1	0	Cysteine proteinases superfamily protein
LOC_Os03g60170	0.381046	0.082	0.145774	0.714175	0.0001	0.000489424	-0.33313	0.019424	3	34219946	34222683	expressed protein	0	0	0
LOC_Os03g60190	0.807957	0	0	0.368528	0.0909	0.132995	0.43943	0.00729483	3	34234446	34238406	oxidoreductase, 2OG-Fe oxygenase family protein, putative, expressed	AT3G14160.1	0	2-oxoglutarate-dependent dioxygenase family protein
LOC_Os03g60250	0.642196	0.0023	0.00965966	0.819629	0	0	-0.177432	0.0817736	3	34267483	34268718	membrane associated DUF588 domain containing protein, putative, expressed	AT2G38480.1	0	Uncharacterised protein family (UPF0497)
LOC_Os03g60380	0.740331	0	0	0.600248	0.0057	0.0147442	0.140083	0.114204	3	34340287	34343760	cinnamoyl CoA reductase, putative, expressed	AT5G58490.1	0	NAD(P)-binding Rossmann-fold superfamily protein
LOC_Os03g60390	0.390027	0.0709	0.131195	0.738103	0.0001	0.000489424	-0.348077	0.0170418	3	34342899	34346745	PHD finger protein, putative, expressed	AT5G05610.1	AL1	alfin-like 1
LOC_Os03g60419	0.880247	0	0	0	0.497	0.530154	0.880247	6.65435e-06	3	34354523	34355095	expressed protein	0	0	0
LOC_Os03g60500	0.53632	0.0134	0.0385199	0.959381	0	0	-0.423061	0.00895176	3	34391431	34393235	expressed protein	AT1G31450.1	0	Eukaryotic aspartyl protease family protein
LOC_Os03g60509	0.69788	0.0002	0.00125207	0.713665	0	0	-0.0157851	0.436325	3	34394493	34395664	expressed protein	0	0	0
LOC_Os03g60620	0.697433	0	0	0.613143	0.0034	0.00974899	0.0842897	0.207075	3	34446323	34450944	DnaK family protein, putative, expressed	AT5G02500.1	AT-HSC70-1,HSC70,HSC70-1,HSP70-1	heat shock cognate protein 70-1
LOC_Os03g60992	0.377489	0.087	0.152181	0.816309	0	0	-0.438821	0.00782884	3	34646212	34653500	expressed protein	AT5G10920.1	0	L-Aspartase-like family protein
LOC_Os03g61270	0.321526	0.1289	0.203142	0.711509	0.0001	0.000489424	-0.389983	0.011893	3	34792025	34793869	OsMan04 - Endo-Beta-Mannanase, expressed	AT5G66460.1	0	Glycosyl hydrolase superfamily protein
LOC_Os03g61280	0.51614	0.018	0.0482789	0.808391	0	0	-0.292251	0.028078	3	34797500	34800810	OsMan05 - Endo-Beta-Mannanase, expressed	AT5G66460.1	0	Glycosyl hydrolase superfamily protein
LOC_Os03g61340	0.197477	0.2584	0.337649	0.882828	0	0	-0.68535	0.000712015	3	34820685	34823529	hydrolase, alpha/beta fold family domain containing protein, expressed	AT4G02340.1	0	alpha/beta-Hydrolases superfamily protein
LOC_Os03g61540	0.218044	0.2355	0.315694	0.736676	0.0002	0.000906094	-0.518632	0.00401922	3	34896332	34900930	lipase class 3 family protein, putative, expressed	AT4G16070.1	0	Mono-/di-acylglycerol lipase, N-terminal;Lipase, class 3
LOC_Os03g61740	0.528306	0.0153	0.0426673	0.788542	0	0	-0.260236	0.0375837	3	35002598	35004190	sex determination protein tasselseed-2, putative, expressed	AT3G29250.2	0	NAD(P)-binding Rossmann-fold superfamily protein
LOC_Os03g61920	0.512593	0.0203	0.0527205	0.843483	0	0	-0.33089	0.01982	3	35100038	35103600	electron transfer flavoprotein subunit alpha, mitochondrial precursor, putative, expressed	AT1G50940.1	ETFALPHA	electron transfer flavoprotein alpha
LOC_Os03g62040	0.521145	0.015	0.0420323	0.903733	0	0	-0.382588	0.0127015	3	35150338	35153150	retrotransposon protein, putative, unclassified, expressed	0	0	0
LOC_Os03g62070	0.034388	0.4665	0.530805	0.795851	0	0	-0.761463	0.00017634	3	35164707	35169032	hydrolase, putative, expressed	AT3G02875.1	ILR1	Peptidase M20/M25/M40 family protein
LOC_Os03g62110	1.55841e-16	0.4966	0.540018	0.693619	0.0002	0.000906094	-0.693619	0.000627172	3	35190795	35197564	nicotinate phosphoribosyltransferase family domain containing protein, expressed	AT4G36940.1	NAPRT1	nicotinate phosphoribosyltransferase 1
LOC_Os03g62160	0.675241	0.0001	0.000679299	0.340865	0.1227	0.168568	0.334376	0.0180566	3	35208499	35211351	expressed protein	AT2G33793.1	0	0
LOC_Os03g62270	0.506082	0.02	0.0521504	0.779616	0	0	-0.273534	0.0332568	3	35266202	35269749	MATE efflux family protein, putative, expressed	AT1G71870.1	0	MATE efflux family protein
LOC_Os03g62340	0.138462	0.3221	0.398386	0.806492	0	0	-0.66803	0.000895009	3	35312451	35317359	protein kinase family protein, putative, expressed	AT1G77280.1	0	Protein kinase protein with adenine nucleotide alpha hydrolases-like domain
[truncated: 4,663 more rows]

## Sheet: Delta Narrowsense
Gene	h2 (Japonica)	p-value (Japonica)	FDR (Japonica)	h2 (Indica)	p-value (Indica)	FDR (Indica)	Delta h2	Delta h2 p-value	Chromosome	GeneStart	GeneEnd	Rice Annototation	Arabidopsis Gene ID	Arabidopsis Gene Name	Arabidopsis Description
LOC_Os01g01010	0.285575	0.00783714	0.0178026	0.668055	2.96446e-06	1.52824e-05	-0.38248	0.0361114	1	2903	10817	TBC domain containing protein, expressed	AT2G43490.6	0	Ypt/Rab-GAP domain of gyp1p superfamily protein
LOC_Os01g01019	0.404422	2.43258e-08	2.90497e-07	0.774073	1.08129e-07	8.01644e-07	-0.369651	0.0399579	1	11218	12435	expressed protein	0	0	0
LOC_Os01g01030	0.514001	0.000164579	0.000662184	0.745911	2.25743e-06	1.20103e-05	-0.231909	0.113377	1	12648	15915	monocopper oxidase, putative, expressed	AT5G48450.1	sks3	SKU5 similar 3
LOC_Os01g01070	0.517181	5.59878e-05	0.000257754	0.773608	1.62093e-13	8.99793e-12	-0.256428	0.0947154	1	29818	33943	expressed protein	AT1G24265.1	0	Protein of unknown function (DUF1664)
LOC_Os01g01130	0.289882	0.00231856	0.00641732	0.473652	6.17908e-06	2.94378e-05	-0.18377	0.159729	1	63244	66302	snurportin-1, putative, expressed	AT4G24880.1	0	0
LOC_Os01g01280	0.140424	0.0594436	0.0911938	0.591458	4.37881e-07	2.77491e-06	-0.451034	0.0208582	1	134291	135685	expressed protein	AT4G24930.1	0	thylakoid lumenal 17.9 kDa protein, chloroplast
LOC_Os01g01312	0.587737	1.50208e-06	1.07136e-05	0.887057	8.00615e-12	2.14511e-10	-0.29932	0.0687098	1	151409	156500	retrotransposon protein, putative, Ty1-copia subclass, expressed	0	0	0
LOC_Os01g01369	0.0860277	0.126912	0.166646	0.469073	3.43168e-06	1.73949e-05	-0.383045	0.0359807	1	186246	190846	3-beta-hydroxysteroid-Delta-isomerase, putative, expressed	AT1G20050.1	HYD1	C-8,7 sterol isomerase
LOC_Os01g01380	0.55797	6.9509e-06	4.11979e-05	0.71508	4.33982e-06	2.14694e-05	-0.15711	0.192139	1	191036	196287	expressed protein	AT4G20060.1	EMB1895	ARM repeat superfamily protein
LOC_Os01g01410	0.13706	0.104422	0.142902	0.285669	6.21359e-05	0.000228853	-0.14861	0.203411	1	205710	209606	TKL_IRAK_C-LEC.1 - TKL_IRAK_C-LEC has homology to C-type lectin receptors, expressed	AT1G52310.1	0	protein kinase family protein / C-type lectin domain-containing protein
LOC_Os01g01450	0.607485	2.56136e-07	2.23131e-06	0.700099	5.30531e-09	5.65872e-08	-0.0926142	0.292197	1	226897	229331	stress responsive protein, putative, expressed	AT2G39050.1	0	hydroxyproline-rich glycoprotein family protein
LOC_Os01g01520	0.825972	1.21777e-11	4.73436e-10	0.551783	3.94894e-07	2.53204e-06	0.274189	0.0863898	1	270145	275084	transferase family protein, putative, expressed	AT1G27620.1	0	HXXXD-type acyl-transferase family protein
LOC_Os01g01570	0.35763	9.05684e-07	6.87338e-06	0.635551	1.24269e-07	9.01006e-07	-0.277921	0.0807902	1	288372	292296	kinesin heavy chain, putative, expressed	0	0	0
LOC_Os01g01600	0.196819	0.00430136	0.0108585	0.616604	3.79534e-11	8.09633e-10	-0.419784	0.0269977	1	303103	306800	ethylene-responsive protein related, putative, expressed	AT1G27660.1	0	basic helix-loop-helix (bHLH) DNA-binding superfamily protein
LOC_Os01g01610	0.304217	0.00015828	0.000640613	0.50036	1.03627e-07	7.73544e-07	-0.196143	0.146385	1	306869	308842	IscA-like iron-sulfur assembly protein, mitochondrial precursor, putative, expressed	AT2G16710.1	0	Iron-sulphur cluster biosynthesis family protein
LOC_Os01g01620	0.170293	0.0240262	0.0443676	0.700432	3.01899e-11	6.64474e-10	-0.530139	0.0105743	1	309459	313170	kinase, pfkB family, putative, expressed	AT1G19600.1	0	pfkB-like carbohydrate kinase family protein
LOC_Os01g01640	0.43289	1.04348e-05	5.88329e-05	0.624084	4.01492e-06	1.99851e-05	-0.191194	0.151657	1	319713	322248	Rer1 protein, putative, expressed	AT4G39220.1	ATRER1A	Rer1 family protein
LOC_Os01g01650	0.848307	1.66533e-15	5.95881e-13	0.764436	5.77982e-13	2.47645e-11	0.0838705	0.318469	1	322556	323948	isoflavone reductase homolog IRL, putative, expressed	AT1G75290.1	0	NAD(P)-binding Rossmann-fold superfamily protein
LOC_Os01g01660	0.59538	2.79654e-05	0.000139697	0.53328	3.38294e-05	0.000133138	0.0620992	0.362605	1	327128	328451	isoflavone reductase, putative, expressed	AT1G75280.1	0	NmrA-like negative transcriptional regulator family protein
LOC_Os01g01680	0.282417	9.95823e-05	0.000427714	0.212933	0.0898687	0.116623	0.0694843	0.34718	1	332667	333689	expressed protein	AT2G46630.1	0	0
LOC_Os01g01790	0.430427	0.004908	0.0120806	0.41725	1.82611e-05	7.68495e-05	0.013177	0.474374	1	416241	420497	expressed protein	AT1G27510.1	0	Protein of unknown function (DUF3506)
LOC_Os01g01800	0.140771	0.0325974	0.0565241	0.379226	0.000124721	0.000420937	-0.238455	0.108076	1	422462	431692	expressed protein	AT5G08440.1	0	0
LOC_Os01g01830	0.582035	2.208e-05	0.000113134	0.700529	8.38467e-08	6.40538e-07	-0.118495	0.248116	1	437613	449137	OsPOP1 - Putative Prolyl Oligopeptidase homologue, expressed	AT1G76140.1	0	Prolyl oligopeptidase family protein
LOC_Os01g01840	0.376703	3.6996e-05	0.000178977	0.718287	4.84224e-11	9.97998e-10	-0.341584	0.0497419	1	455512	460716	helix-loop-helix DNA-binding domain containing protein, expressed	AT1G10586.1	0	basic helix-loop-helix (bHLH) DNA-binding superfamily protein
LOC_Os01g01870	0	NA	NA	0.487167	7.73825e-07	4.59651e-06	-0.487167	0.0154583	1	478325	481166	helix-loop-helix DNA-binding domain containing protein, expressed	AT1G10586.1	0	basic helix-loop-helix (bHLH) DNA-binding superfamily protein
LOC_Os01g01910	0.301688	0.194835	0.235141	0.663344	2.49519e-06	1.3119e-05	-0.361655	0.0425693	1	496066	497368	expressed protein	0	0	0
LOC_Os01g01940	0.0696774	0.203178	0.24332	0.72412	2.41917e-10	3.94457e-09	-0.654443	0.00293101	1	510752	512159	expressed protein	0	0	0
LOC_Os01g02000	0.293675	0.000126059	0.000527667	0.339954	0.00851902	0.0159799	-0.0462789	0.385505	1	537710	543355	phosphate transporter 1, putative, expressed	AT1G68740.1	PHO1;H1	EXS (ERD1/XPR1/SYG1) family protein
LOC_Os01g02020	0.584978	8.71368e-09	1.20175e-07	0.295547	0.0503356	0.0718442	0.289431	0.0770084	1	549108	553287	acetyl-CoA acetyltransferase, cytosolic, putative, expressed	AT5G47720.2	0	Thiolase family protein
LOC_Os01g02050	0.181509	0.0882375	0.125004	0.631257	3.3749e-07	2.19833e-06	-0.449749	0.0210893	1	562056	572138	phosphoenolpyruvate carboxylase, putative, expressed	AT1G68750.1	ATPPC4,PPC4	phosphoenolpyruvate carboxylase 4
LOC_Os01g02150	0.533521	9.26196e-05	0.000401525	0.0718372	0.425807	0.436517	0.461684	0.0197301	1	625976	627024	sulfated surface glycoprotein 185 precursor, putative, expressed	0	0	0
LOC_Os01g02180	0.604612	2.14065e-08	2.59973e-07	0.461459	6.58836e-05	0.000240663	0.143153	0.217964	1	640588	644256	expressed protein	AT1G24265.3	0	Protein of unknown function (DUF1664)
LOC_Os01g02290	0.110302	0.0531955	0.0834967	0.501667	0.000138599	0.000460584	-0.391365	0.0336618	1	720629	723317	Ser/Thr receptor-like kinase, putative, expressed	AT1G66980.1	SNC4	suppressor of npr1-1 constitutive 4
LOC_Os01g02310	0.78155	9.49817e-06	5.42327e-05	0.798667	3.83863e-09	4.25702e-08	-0.0171166	0.452337	1	728977	730930	expressed protein	AT5G38280.1	PR5K	PR5-like receptor kinase
LOC_Os01g02320	0.824432	1.46182e-05	7.86776e-05	0.773648	1.7667e-12	6.22838e-11	0.0507839	0.386789	1	731149	738020	protein kinase domain containing protein, expressed	AT1G70250.1	0	receptor serine/threonine kinase, putative
LOC_Os01g02334	0.117967	0.088572	0.125401	0.777345	1.679e-10	2.88372e-09	-0.659378	0.00276908	1	738281	741794	expressed protein	0	0	0
LOC_Os01g02350	0.726024	2.88268e-07	2.47332e-06	0.750338	9.2315e-13	3.65171e-11	-0.0243141	0.435368	1	742272	745156	receptor-like kinase ARK1AS, putative, expressed	AT1G70250.1	0	receptor serine/threonine kinase, putative
LOC_Os01g02360	0.74159	1.3673e-06	9.88363e-06	0.712212	1.07692e-12	4.16166e-11	0.0293777	0.435515	1	745452	748945	resistance-related receptor-like kinase, putative, expressed	AT5G38260.1	0	Protein kinase superfamily protein
LOC_Os01g02370	0.840959	2.54241e-14	3.61209e-12	0.849968	8.10463e-14	5.21995e-12	-0.00900896	0.471811	1	752080	754992	receptor-like kinase ARK1AS, putative, expressed	AT1G18390.2	0	Protein kinase superfamily protein
LOC_Os01g02390	0.89272	1.12317e-08	1.49668e-07	0.869141	5.973e-12	1.68578e-10	0.0235788	0.449322	1	767169	769673	protein kinase domain containing protein, expressed	AT1G66920.2	0	Protein kinase superfamily protein
LOC_Os01g02400	0.923946	1.24779e-09	2.31637e-08	0.892883	1.4877e-14	1.40354e-12	0.031063	0.431467	1	770332	773846	protein kinase domain containing protein, expressed	AT1G70250.1	0	receptor serine/threonine kinase, putative
LOC_Os01g02420	0.542589	0.000186744	0.000739249	0.672052	1.82707e-10	3.0957e-09	-0.129464	0.231026	1	781442	784424	protein kinase domain containing protein, expressed	AT4G18250.1	0	receptor serine/threonine kinase, putative
LOC_Os01g02490	0.853837	1.30594e-08	1.69351e-07	0.840565	7.51312e-11	1.4503e-09	0.013272	0.474135	1	804084	806932	expressed protein	0	0	0
LOC_Os01g02500	0.708858	8.54897e-06	4.93969e-05	0.234157	0.139123	0.168689	0.474701	0.0178009	1	807850	809721	glutamyl-tRNA amidotransferase, putative, expressed	AT4G34880.1	0	Amidase family protein
LOC_Os01g02550	0.724225	4.88967e-08	5.34379e-07	0.660593	5.6817e-10	8.09742e-09	0.063632	0.359372	1	839809	842757	protein kinase domain containing protein, expressed	AT5G38280.1	PR5K	PR5-like receptor kinase
LOC_Os01g02560	0	NA	NA	0.79701	7.22755e-14	4.74633e-12	-0.79701	0.000242902	1	843530	847454	Ser/Thr receptor-like kinase, putative, expressed	AT1G70250.1	0	receptor serine/threonine kinase, putative
LOC_Os01g02570	0.536254	0.000350699	0.00127853	0.763268	1.52207e-10	2.67126e-09	-0.227014	0.117433	1	852249	854568	protein kinase domain containing protein, expressed	AT5G38260.1	0	Protein kinase superfamily protein
LOC_Os01g02580	0.626029	0.00036971	0.00133799	0.832135	6.82858e-11	1.34662e-09	-0.206106	0.136526	1	857957	860583	protein kinase domain containing protein, expressed	AT5G38260.1	0	Protein kinase superfamily protein
LOC_Os01g02590	0.588753	1.6685e-06	1.17445e-05	0.841135	9.69946e-12	2.5503e-10	-0.252383	0.0976788	1	862579	865253	receptor-like kinase, putative, expressed	AT1G18390.2	0	Protein kinase superfamily protein
LOC_Os01g02600	0.460738	1.85361e-05	9.7008e-05	0.746628	1.94422e-12	6.73138e-11	-0.285889	0.076107	1	865966	869063	Ser/Thr receptor-like kinase, putative, expressed	AT5G38280.1	PR5K	PR5-like receptor kinase
LOC_Os01g02610	0.848191	6.37268e-14	7.32934e-12	0.862693	1.49185e-11	3.70665e-10	-0.0145017	0.458458	1	870318	874817	protein kinase domain containing protein, expressed	AT1G66980.1	SNC4	suppressor of npr1-1 constitutive 4
LOC_Os01g02690	0.806378	7.90479e-14	8.39211e-12	0.530495	1.16381e-05	5.15467e-05	0.275883	0.0853416	1	915639	919674	resistance-related receptor-like kinase, putative, expressed	AT5G38260.1	0	Protein kinase superfamily protein
LOC_Os01g02700	0.824615	1.56804e-07	1.44827e-06	0.810112	4.84712e-10	7.05818e-09	0.014503	0.471078	1	920992	923630	protein kinase domain containing protein, expressed	AT1G66910.1	0	Protein kinase superfamily protein
LOC_Os01g02710	0.750119	1.2591e-08	1.6427e-07	0.795607	1.51057e-09	1.8901e-08	-0.0454878	0.387264	1	924451	925175	LRk-type protein, putative, expressed	AT1G18390.2	0	Protein kinase superfamily protein
LOC_Os01g02720	0.586496	2.87487e-07	2.46771e-06	0.680023	4.60769e-07	2.90074e-06	-0.0935271	0.290494	1	929883	934458	elongation factor Tu, putative, expressed	AT5G10630.2	0	Translation elongation factor EF1A/initiation factor IF2gamma family protein
LOC_Os01g02730	0.929197	8.70681e-12	3.61015e-10	0.823518	1.35225e-13	7.76386e-12	0.105679	0.278373	1	935574	938367	TAK14, putative, expressed	AT5G38280.1	PR5K	PR5-like receptor kinase
LOC_Os01g02740	0.667472	8.1446e-13	5.27827e-11	0.646079	3.69196e-11	7.92627e-10	0.0213933	0.454509	1	940005	952451	retrotransposon protein, putative, unclassified, expressed	0	0	0
LOC_Os01g02750	0.799101	3.77476e-15	9.8562e-13	0.77426	6.7677e-12	1.85788e-10	0.0248408	0.446222	1	954075	956817	protein kinase domain containing protein, expressed	AT5G39030.1	0	Protein kinase superfamily protein
LOC_Os01g02760	0.804318	3.5083e-14	4.64058e-12	0.870622	5.08482e-14	3.59787e-12	-0.0663047	0.343005	1	957907	960626	receptor-like kinase, putative, expressed	AT5G38280.1	PR5K	PR5-like receptor kinase
LOC_Os01g02770	0.662098	2.50384e-10	5.79391e-09	0.798669	1.33227e-15	2.94197e-13	-0.136571	0.220488	1	961681	965151	resistance-related receptor-like kinase, putative, expressed	AT5G39030.1	0	Protein kinase superfamily protein
LOC_Os01g02790	0.646256	1.44623e-08	1.83963e-07	0.518611	6.23666e-05	0.000229576	0.127645	0.241658	1	976766	980431	protein kinase domain containing protein, expressed	AT5G38280.1	PR5K	PR5-like receptor kinase
LOC_Os01g02830	0.736385	7.57172e-14	8.19933e-12	0.53437	6.06109e-08	4.79518e-07	0.202015	0.14574	1	994710	997262	receptor-like kinase ARK1AS, putative, expressed	AT1G66910.1	0	Protein kinase superfamily protein
LOC_Os01g02840	0.712288	5.68878e-13	3.92567e-11	0.760666	4.54479e-10	6.68087e-09	-0.0483778	0.380932	1	997963	1000997	resistance-related receptor-like kinase, putative, expressed	AT5G39020.1	0	Malectin/receptor-like protein kinase family protein
LOC_Os01g02850	0.611176	2.94384e-09	4.8368e-08	0.430271	1.90547e-06	1.03264e-05	0.180905	0.168906	1	1001292	1001770	expressed protein	0	0	0
LOC_Os01g02860	0.219568	0.11992	0.159349	0.685522	1.24475e-08	1.19579e-07	-0.465954	0.0184486	1	1002459	1007068	expressed protein	AT1G72390.1	0	0
LOC_Os01g02870	0.725958	8.0253e-10	1.58068e-08	0.669453	2.33868e-12	7.75509e-11	0.0565047	0.37427	1	1010259	1012410	auxin-induced protein 5NG4, putative, expressed	AT3G18200.1	0	nodulin MtN21 /EamA-like transporter family protein
LOC_Os01g02880	0.356318	0.00119662	0.00367002	0.59606	8.15981e-05	0.000290369	-0.239742	0.107079	1	1016065	1019545	fructose-bisphospate aldolase isozyme, putative, expressed	AT2G01140.1	0	Aldolase superfamily protein
LOC_Os01g02884	0.155495	0.242111	0.279588	0.526687	1.08861e-05	4.8645e-05	-0.371193	0.0394861	1	1024184	1030112	ATP-dependent RNA helicase DHX36, putative, expressed	0	0	0
LOC_Os01g02890	0.370411	0.000324464	0.00119461	0.562776	4.96041e-07	3.10528e-06	-0.192365	0.150346	1	1046604	1053166	phosphatidylserine synthase, putative, expressed	AT1G15110.1	0	phosphatidyl serine synthase family protein
LOC_Os01g02910	0.546193	5.7156e-05	0.00026232	0.0484718	0.337741	0.357431	0.497721	0.014736	1	1066448	1069826	glycosyltransferase, putative, expressed	AT3G18180.1	0	Glycosyltransferase family 61 protein
LOC_Os01g02920	0.64608	0.000196596	0.000772866	0.185674	0.102975	0.131009	0.460406	0.0199449	1	1071962	1075030	glycosyltransferase protein, putative, expressed	AT3G18180.1	0	Glycosyltransferase family 61 protein
LOC_Os01g02940	0.586514	0.0187954	0.036422	0.323795	2.83332e-05	0.000114145	0.262718	0.0939824	1	1089743	1093528	glycosyltransferase protein, putative, expressed	AT3G18180.1	0	Glycosyltransferase family 61 protein
LOC_Os01g02960	0.575138	6.37816e-06	3.81492e-05	0.769449	5.30152e-08	4.2699e-07	-0.194311	0.148239	1	1103782	1106890	expressed protein	0	0	0
LOC_Os01g03020	0.654053	8.81725e-07	6.70472e-06	0.43531	1.45388e-08	1.37227e-07	0.218743	0.129402	1	1145829	1155094	tRNA synthetase class I, putative, expressed	AT4G04350.1	EMB2369	tRNA synthetase class I (I, L, M and V) family protein
LOC_Os01g03030	0.295964	0.00119341	0.0036619	0.448932	1.8088e-07	1.26164e-06	-0.152968	0.197696	1	1155213	1158601	alanyl-tRNA synthetase, putative, expressed	AT3G16565.2	0	alanine-tRNA ligases;nucleic acid binding;ligases, forming aminoacyl-tRNA and related compounds;nucleotide binding;ATP binding
LOC_Os01g03040	0.110142	0.0389126	0.0651929	0.302939	5.7461e-05	0.000213277	-0.192797	0.149875	1	1160152	1164635	expressed protein	AT1G18060.1	0	0
LOC_Os01g03060	0.276777	0.000779695	0.0025388	0.346776	0.000109253	0.000375384	-0.0699986	0.335581	1	1168647	1171130	splicing factor, putative, expressed	AT2G01100.1	0	0
LOC_Os01g03090	0.563377	4.18425e-08	4.66252e-07	0.589228	1.35568e-10	2.41511e-09	-0.0258513	0.431863	1	1183394	1186707	methyltransferase, putative, expressed	AT1G66680.1	AR401	S-adenosyl-L-methionine-dependent methyltransferases superfamily protein
LOC_Os01g03180	0.25094	0.000435124	0.00153955	0.727429	2.40675e-08	2.13878e-07	-0.476489	0.0169297	1	1249881	1251448	retrotransposon protein, putative, unclassified, expressed	0	0	0
LOC_Os01g03320	0	NA	NA	0.411798	0.000198101	0.000626123	-0.411798	0.0287347	1	1341319	1342277	BBTI2 - Bowman-Birk type bran trypsin inhibitor precursor, expressed	0	0	0
LOC_Os01g03340	0.214618	0.00462088	0.0115236	0.67582	7.91561e-08	6.07347e-07	-0.461202	0.0191871	1	1347567	1348786	BBTI4 - Bowman-Birk type bran trypsin inhibitor precursor, expressed	0	0	0
LOC_Os01g03390	0.704885	6.95228e-09	9.92999e-08	0.463881	5.66247e-10	8.07833e-09	0.241003	0.110183	1	1365508	1366503	BBTI7 - Bowman-Birk type bran trypsin inhibitor precursor, expressed	0	0	0
LOC_Os01g03480	0.0823106	0.141825	0.18184	0.455769	3.24691e-05	0.000128337	-0.373459	0.0388189	1	1401504	1403598	expressed protein	0	0	0
LOC_Os01g03500	0.62553	9.95159e-05	0.000427584	0	NA	NA	0.62553	0.00435172	1	1410987	1413093	expressed protein	AT5G17460.1	0	0
LOC_Os01g03570	0.806579	1.9661e-09	3.42243e-08	0.868538	2.22045e-16	1.17421e-13	-0.0619594	0.352049	1	1446849	1450473	transcription factor X1, putative, expressed	AT3G48670.1	IDN2,RDM12	XH/XS domain-containing protein
LOC_Os01g03650	0.534537	2.14846e-06	1.46274e-05	0.525441	2.82608e-07	1.8755e-06	0.00909533	0.484268	1	1503993	1508057	sufB/sufD domain containing protein, putative, expressed	AT1G32500.1	ATNAP6,NAP6	non-intrinsic ABC protein 6
LOC_Os01g03710	0.385748	0.000253788	0.000965485	0.244722	0.00799794	0.0151578	0.141027	0.221142	1	1534135	1539627	mannose-6-phosphate isomerase, putative, expressed	AT3G02570.1	MEE31,PMI1	Mannose-6-phosphate isomerase, type I
LOC_Os01g03740	0.674835	1.55111e-09	2.7802e-08	0.591241	3.29703e-07	2.1532e-06	0.0835938	0.319023	1	1562612	1566554	nuclease PA3, putative, expressed	AT1G68290.1	ENDO 2	endonuclease 2
LOC_Os01g03760	0.299734	0.0198744	0.0380777	0.396693	7.23181e-05	0.000261232	-0.0969598	0.284263	1	1571420	1576753	expressed protein	AT1G23170.2	0	Protein of unknown function DUF2359, transmembrane
LOC_Os01g03820	0.339502	5.8566e-06	3.53629e-05	0.60904	1.36784e-09	1.73638e-08	-0.269538	0.0860725	1	1597486	1604610	C2 domain containing protein, putative, expressed	AT3G18370.1	ATSYTF,NTMC2T3,NTMC2TYPE3,SYTF	C2 domain-containing protein
LOC_Os01g03914	0.542863	3.75036e-07	3.13157e-06	0.501307	2.86221e-05	0.00011524	0.0415565	0.407571	1	1673010	1680632	cation efflux family protein, putative, expressed	AT1G16310.1	0	Cation efflux family protein
LOC_Os01g03940	0.247052	0.000163226	0.000658111	0.131963	0.0421598	0.0619028	0.115089	0.262164	1	1684741	1685880	expressed protein	0	0	0
LOC_Os01g03950	0.640882	7.47839e-07	5.7799e-06	0.411963	1.07599e-06	6.17951e-06	0.228919	0.120394	1	1698203	1703090	glycosyl hydrolase, family 31, putative, expressed	AT1G68560.1	ATXYL1,TRG1,XYL1	alpha-xylosidase 1
LOC_Os01g04010	0.528408	5.87421e-05	0.00026928	0.480098	9.87593e-08	7.40234e-07	0.0483098	0.39237	1	1738965	1739492	expressed protein	AT1G13360.1	0	0
LOC_Os01g04050	0.500522	3.74842e-07	3.1313e-06	0.502421	1.55967e-05	6.67979e-05	-0.0018993	0.488993	1	1760140	1761135	BBTI12 - Bowman-Birk type bran trypsin inhibitor precursor, expressed	0	0	0
LOC_Os01g04100	0.58889	1.43644e-06	1.03101e-05	0.498392	0.000386527	0.0011239	0.090498	0.305914	1	1781075	1782386	expressed protein	AT3G60410.1	0	Protein of unknown function (DUF1639)
LOC_Os01g04190	0.650731	4.77119e-06	2.96332e-05	0.350006	0.00258105	0.00573677	0.300725	0.07068	1	1843814	1849186	transporter family protein, putative, expressed	AT5G16150.1	GLT1,PGLCT	plastidic GLC translocator
LOC_Os01g04210	0.473059	3.78838e-06	2.41661e-05	0.620411	9.0841e-05	0.000319079	-0.147352	0.20513	1	1857104	1858452	DNA binding protein, putative, expressed	AT1G68390.1	0	Core-2/I-branching beta-1,6-N-acetylglucosaminyltransferase family protein
LOC_Os01g04250	0.857756	1.57652e-14	2.49684e-12	0.792479	1.58865e-08	1.48415e-07	0.0652771	0.355907	1	1876913	1879903	expressed protein	0	0	0
LOC_Os01g04260	0.324842	6.5876e-05	0.000298232	0.305695	0.0358592	0.0540059	0.0191475	0.459953	1	1888524	1892298	fatty acid hydroxylase, putative, expressed	AT3G02580.1	BUL1,DWF7,STE1	sterol 1
LOC_Os01g04280	0	NA	NA	0.519572	3.45978e-05	0.000135868	-0.519572	0.0116852	1	1902736	1905247	calmodulin binding protein, putative, expressed	AT5G57580.1	0	Calmodulin-binding protein
LOC_Os01g04324	0.676342	1.12273e-06	8.30527e-06	0.743581	8.04975e-07	4.75066e-06	-0.0672391	0.341128	1	1928166	1930290	expressed protein	0	0	0
LOC_Os01g04350	0.708738	1.20419e-07	1.15586e-06	0.166365	0.244489	0.271662	0.542373	0.00997084	1	1941003	1941953	hsp20/alpha crystallin family protein, putative, expressed	AT1G53540.1	0	HSP20-like chaperones superfamily protein
LOC_Os01g04380	0.698685	5.40316e-08	5.81291e-07	0.495542	2.06064e-05	8.57142e-05	0.203143	0.14457	1	1951928	1952771	hsp20/alpha crystallin family protein, putative, expressed	AT1G53540.1	0	HSP20-like chaperones superfamily protein
LOC_Os01g04409	0.771002	1.89452e-09	3.31575e-08	0.604698	9.92862e-10	1.31347e-08	0.166304	0.186691	1	1957777	1967451	OsWAK1 - OsWAK receptor-like cytoplasmic kinase OsWAK-RLCK, expressed	AT1G18390.2	0	Protein kinase superfamily protein
LOC_Os01g04430	0.775053	1.34049e-09	2.45445e-08	0.672313	5.26668e-06	2.55637e-05	0.10274	0.283702	1	1968323	1970538	expressed protein	AT1G18390.2	0	Protein kinase superfamily protein
LOC_Os01g04450	0.648783	5.18405e-06	3.18291e-05	0.482253	1.08627e-07	8.04595e-07	0.16653	0.18642	1	1977423	1982484	OsWAK2 - OsWAK receptor-like cytoplasmic kinase OsWAK-RLCK, expressed	AT1G18390.2	0	Protein kinase superfamily protein
LOC_Os01g04490	0.602874	2.0743e-07	1.85554e-06	0.616481	6.50121e-05	0.000238093	-0.0136069	0.460577	1	1998427	2002855	Ser/Thr protein kinase, putative, expressed	AT5G38260.1	0	Protein kinase superfamily protein
LOC_Os01g04500	0.443669	5.52268e-05	0.000254559	0.519451	0.000440551	0.00125958	-0.0757816	0.324216	1	2003219	2003916	expressed protein	0	0	0
LOC_Os01g04530	0.61581	2.95189e-06	1.93606e-05	0.828929	8.23341e-13	3.33569e-11	-0.21312	0.129889	1	2021415	2022167	expressed protein	AT1G18390.2	0	Protein kinase superfamily protein
LOC_Os01g04560	0.634873	6.6521e-06	3.96092e-05	0.573185	4.17453e-10	6.1955e-09	0.0616874	0.363432	1	2041300	2042770	expressed protein	AT1G18390.2	0	Protein kinase superfamily protein
LOC_Os01g04570	0.748104	4.79075e-09	7.26585e-08	0.303453	1.53166e-05	6.57523e-05	0.444651	0.0228187	1	2048717	2052521	Ser/Thr protein kinase, putative, expressed	AT5G38260.1	0	Protein kinase superfamily protein
LOC_Os01g04600	0.481793	3.71895e-06	2.37546e-05	0.597178	0.00122629	0.00302693	-0.115385	0.253137	1	2063612	2065995	expressed protein	AT3G20070.1	TTN9	titan9
LOC_Os01g04630	0.450279	4.57945e-05	0.000215605	0	NA	NA	0.450279	0.0217446	1	2074753	2077903	muconate cycloisomerase, putative, expressed	AT3G18270.1	CYP77A5P	cytochrome P450, family 77, subfamily A, polypeptide 5 pseudogene
LOC_Os01g04640	0.397062	0.000333211	0.00122215	0.593997	8.1398e-05	0.000289759	-0.196934	0.145602	1	2080105	2081540	reticulon domain containing protein, putative, expressed	AT3G18260.1	0	Reticulon family protein
LOC_Os01g04720	0.13852	0.199832	0.240032	0.602331	2.69488e-05	0.000108961	-0.463811	0.0187606	1	2130798	2137310	leucine-rich repeat protein-related, putative, expressed	AT1G25570.1	0	Di-glucose binding protein with Leucine-rich repeat domain
LOC_Os01g04750	0.780252	1.37224e-13	1.28919e-11	0.644252	5.30682e-07	3.30055e-06	0.136001	0.228761	1	2154326	2155994	B3 DNA binding domain containing protein, expressed	AT1G68840.1	EDF2,RAP2.8,RAV2,TEM2	related to ABI3/VP1 2
LOC_Os01g04800	0.634053	4.18769e-11	1.27224e-09	0.456519	0.000344131	0.00101368	0.177534	0.1729	1	2202264	2203860	B3 DNA binding domain containing protein, expressed	AT1G25560.1	EDF1,TEM1	AP2/B3 transcription factor family protein
LOC_Os01g04814	0.564922	7.60675e-05	0.000338269	0.197521	0.0827274	0.108711	0.3674	0.0421159	1	2215586	2222837	vacuolar protein sorting-associating protein 4B, putative, expressed	AT2G27600.1	ATSKD1,SKD1,VPS4	AAA-type ATPase family protein
LOC_Os01g04860	0.536869	6.73676e-09	9.66352e-08	0.688991	1.23563e-06	7.01412e-06	-0.152122	0.19878	1	2245732	2250576	DUF647 domain containing protein, putative, expressed	AT5G01510.1	RUS5	Protein of unknown function, DUF647
LOC_Os01g04870	0.755357	6.10889e-07	4.82962e-06	0.628307	4.79997e-09	5.19415e-08	0.127051	0.242596	1	2250820	2255073	WD domain, G-beta repeat domain containing protein, expressed	AT5G58760.1	DDB2	damaged DNA binding 2
LOC_Os01g04900	0.180437	0.306176	0.337783	0.572307	0.000228718	0.000708618	-0.391869	0.0335301	1	2265477	2271051	peptidase M50 family protein, putative, expressed	AT5G05740.3	ATEGY2,EGY2	ethylene-dependent gravitropism-deficient and yellow-green-like 2
LOC_Os01g04950	0.387777	0.000210451	0.000819824	0.533847	0.00760794	0.0145132	-0.14607	0.206901	1	2292111	2298407	peptide transporter PTR2, putative, expressed	AT5G01180.1	ATPTR5,PTR5	peptide transporter 5
LOC_Os01g04990	0.608095	8.10199e-10	1.59416e-08	0.390919	0.00111333	0.00279131	0.217176	0.130849	1	2349919	2353502	mitochondrial carrier protein, putative, expressed	AT3G55640.1	0	Mitochondrial substrate carrier family protein
LOC_Os01g05080	0.676469	0.000916782	0.00292177	0.521049	3.40916e-06	1.72997e-05	0.15542	0.200782	1	2383530	2385638	thylakoid lumenal protein, putative, expressed	AT2G44920.2	0	Tetratricopeptide repeat (TPR)-like superfamily protein
LOC_Os01g05090	0.850209	4.44089e-16	3.17803e-13	0.831928	2.73848e-12	8.82351e-11	0.0182818	0.462013	1	2386373	2388611	expressed protein	AT2G37680.1	0	0
LOC_Os01g05130	0.524878	0.000177157	0.00070569	0.644774	4.01875e-09	4.42989e-08	-0.119896	0.245871	1	2403270	2405982	expressed protein	AT5G59460.1	0	scarecrow-like transcription factor 11 (SCL11)
LOC_Os01g05140	0.464401	0.00412031	0.0104685	0.651536	1.37018e-11	3.45035e-10	-0.187135	0.155997	1	2406438	2408067	expressed protein	AT1G19240.1	0	0
LOC_Os01g05180	0.726353	1.92709e-05	0.000100446	0.613069	3.44921e-07	2.24165e-06	0.113284	0.265237	1	2434793	2438774	expressed protein	0	0	0
LOC_Os01g05460	0.651152	3.88686e-07	3.2288e-06	0.820584	1.05101e-10	1.95375e-09	-0.169431	0.176473	1	2575583	2578210	expressed protein	0	0	0
LOC_Os01g05470	0.360111	3.48788e-06	2.23599e-05	0.547736	1.06887e-05	4.79012e-05	-0.187625	0.155514	1	2579552	2583575	transcription factor X1, putative, expressed	AT1G15910.1	0	XH/XS domain-containing protein
LOC_Os01g05510	0.855344	1.3427e-12	7.81437e-11	0.724829	7.16778e-08	5.55911e-07	0.130515	0.237217	1	2613656	2623196	expressed protein	0	0	0
LOC_Os01g05530	0.823303	3.03235e-12	1.5179e-10	0.817423	1.52127e-11	3.76014e-10	0.00587982	0.491848	1	2632554	2638081	expressed protein	AT1G52930.1	0	Ribosomal RNA processing Brix domain protein
LOC_Os01g05540	0.855815	8.97571e-12	3.70574e-10	0	NA	NA	0.855815	6.58533e-05	1	2640937	2644665	expressed protein	0	0	0
LOC_Os01g05600	0.067772	0.196766	0.237086	0.450517	0.000133633	0.000446741	-0.382745	0.0360488	1	2669952	2672924	NBS-LRR disease resistance protein, putative, expressed	AT3G14470.1	0	NB-ARC domain-containing disease resistance protein
LOC_Os01g05610	0.83259	3.65813e-09	5.80001e-08	0.73343	9.70727e-09	9.62347e-08	0.09916	0.290033	1	2674400	2675373	Core histone H2A/H2B/H3/H4 domain containing protein, putative, expressed	AT3G45980.1	H2B,HTB9	Histone superfamily protein
LOC_Os01g05620	0.432937	0.0305605	0.0536223	0.731177	4.68261e-11	9.72077e-10	-0.29824	0.0692572	1	2682019	2684988	NBS-LRR disease resistance protein, putative, expressed	AT3G14470.1	0	NB-ARC domain-containing disease resistance protein
LOC_Os01g05640	0.435204	0.00238116	0.00656268	0.659277	4.25442e-07	2.71136e-06	-0.224072	0.120015	1	2688623	2692186	receptor-like protein kinase 5 precursor, putative, expressed	AT3G47570.1	0	Leucine-rich repeat protein kinase family protein
LOC_Os01g05650	0.557885	7.44682e-08	7.62519e-07	0.380216	0.0035618	0.00754128	0.177668	0.172737	1	2693134	2695085	metallothionein, putative, expressed	AT3G09390.1	ATMT-1,ATMT-K,MT2A	metallothionein 2A
LOC_Os01g05670	0.358912	0.149941	0.190127	0.585404	2.40382e-05	9.83001e-05	-0.226492	0.117887	1	2707498	2711428	3-oxo-5-alpha-steroid 4-dehydrogenase, putative, expressed	AT3G55360.1	ATTSC13,CER10,ECR,TSC13	3-oxo-5-alpha-steroid 4-dehydrogenase family protein
LOC_Os01g05680	0	NA	NA	0.630772	2.52235e-05	0.000102584	-0.630772	0.00387131	1	2713412	2716075	geranylgeranyl transferase type-1 subunit beta, putative, expressed	AT2G39550.1	ATGGT-IB,GGB,PGGT-I	Prenyltransferase family protein
LOC_Os01g05694	0.260262	0.166533	0.20695	0.670905	6.24926e-09	6.54739e-08	-0.410642	0.028983	1	2719212	2720873	expressed protein	AT5G10480.2	PAS2,PEP	Protein-tyrosine phosphatase-like, PTPLA
LOC_Os01g05710	0.232908	0.0220737	0.0413925	0.639256	1.31196e-09	1.67709e-08	-0.406348	0.02996	1	2722518	2724797	expressed protein	AT5G10480.2	PAS2,PEP	Protein-tyrosine phosphatase-like, PTPLA
LOC_Os01g05744	0.703568	4.47585e-08	4.95601e-07	0.500098	7.57131e-05	0.000271931	0.20347	0.144252	1	2742507	2747439	expressed protein	AT5G10480.1	PAS2,PEP	Protein-tyrosine phosphatase-like, PTPLA
LOC_Os01g05760	0.636018	1.88654e-06	1.30511e-05	0.748275	4.05023e-11	8.5493e-10	-0.112257	0.258195	1	2752218	2753012	PAS2, putative, expressed	AT5G10480.3	PAS2,PEP	Protein-tyrosine phosphatase-like, PTPLA
LOC_Os01g05770	0.262563	0.0170018	0.0336242	0.629449	1.0624e-07	7.89652e-07	-0.366886	0.040815	1	2753790	2757078	expressed protein	0	0	0
LOC_Os01g05780	0.345407	0.0169995	0.0336231	0.836565	2.04059e-13	1.07064e-11	-0.491158	0.0149465	1	2759369	2761393	expressed protein	0	0	0
LOC_Os01g05790	0.0879024	0.135882	0.175831	0.526203	0.000229155	0.000709752	-0.4383	0.0232171	1	2765773	2768644	SLT1 protein, putative, expressed	AT2G37570.1	SLT1	HSP20-like chaperones superfamily protein
LOC_Os01g05810	0.597904	7.98882e-08	8.10297e-07	0.351999	0.00985013	0.0180947	0.245905	0.106299	1	2776973	2781775	gamma-glutamyltranspeptidase 1 precursor, putative, expressed	AT4G29210.1	GGT3,GGT4	gamma-glutamyl transpeptidase 4
LOC_Os01g05820	0.812078	6.18743e-10	1.2545e-08	0.697843	9.57966e-09	9.53458e-08	0.114235	0.263548	1	2783189	2790454	gamma-glutamyltranspeptidase 1 precursor, putative, expressed	AT4G29210.2	GGT3,GGT4	gamma-glutamyl transpeptidase 4
LOC_Os01g05830	0.274171	0.366888	0.39079	0.384221	0.00029854	0.000896066	-0.11005	0.261841	1	2791224	2795865	expressed protein	AT5G59960.1	0	0
LOC_Os01g05840	0.284661	0.00187888	0.00538153	0.603015	0.000109097	0.000375011	-0.318354	0.0593867	1	2800436	2803742	oxidoreductase, short chain dehydrogenase/reductase family domain containing family, expressed	AT2G37540.1	0	NAD(P)-binding Rossmann-fold superfamily protein
LOC_Os01g05870	0.339308	0.00473413	0.0117363	0.691532	4.80763e-08	3.92012e-07	-0.352224	0.045835	1	2810313	2815017	receptor kinase, putative, expressed	AT3G47570.1	0	Leucine-rich repeat protein kinase family protein
LOC_Os01g05900	0.781366	3.92974e-09	6.14324e-08	0.524464	0.000485645	0.00136885	0.256903	0.0980124	1	2820036	2838580	Core histone H2A/H2B/H3/H4 domain containing protein, putative, expressed	AT3G45980.1	H2B,HTB9	Histone superfamily protein
LOC_Os01g05960	0.623743	1.25904e-07	1.19957e-06	0.680045	2.51384e-07	1.68836e-06	-0.0563024	0.363932	1	2839934	2843514	receptor kinase, putative, expressed	AT3G47570.1	0	Leucine-rich repeat protein kinase family protein
LOC_Os01g06020	0.619082	1.09585e-09	2.07016e-08	0.516003	0.0028373	0.00622439	0.103079	0.283119	1	2877647	2882686	aspartyl-tRNA synthetase, putative, expressed	AT4G33760.1	0	tRNA synthetase class II (D, K and N) family protein
LOC_Os01g06050	0	NA	NA	0.854967	9.99201e-16	2.54164e-13	-0.854967	4.64212e-05	1	2892919	2894707	expressed protein	0	0	0
LOC_Os01g06340	0	NA	NA	0.47441	0.000199893	0.000630767	-0.47441	0.0172136	1	3013892	3014751	expressed protein	0	0	0
LOC_Os01g06470	0	NA	NA	0.414972	3.04242e-07	2.00188e-06	-0.414972	0.0280222	1	3047504	3051989	expressed protein	AT5G03070.1	IMPA-9	importin alpha isoform 9
LOC_Os01g06490	0.507779	1.00695e-08	1.35819e-07	0.447296	5.32308e-08	4.28383e-07	0.0604828	0.365881	1	3054465	3057198	OsSCP1 - Putative Serine Carboxypeptidase homologue, expressed	AT2G35780.1	scpl26	serine carboxypeptidase-like 26
LOC_Os01g06500	0.269937	0.000110433	0.000468451	0.403021	0.00046181	0.0013113	-0.133084	0.22558	1	3058543	3059717	PHLOEM 2-LIKE A5, putative, expressed	AT4G19840.1	ATPP2-A1,ATPP2A-1,PP2-A1	phloem protein 2-A1
LOC_Os01g06510	0.607458	2.76895e-11	9.05274e-10	0.638119	8.14155e-08	6.23967e-07	-0.0306609	0.420686	1	3060994	3066189	arginyl-tRNA synthetase, putative, expressed	AT4G26300.1	emb1027	Arginyl-tRNA synthetase, class Ic
LOC_Os01g06520	0.549929	1.90803e-12	1.04439e-10	0	NA	NA	0.549929	0.00930043	1	3067323	3071243	verticillium wilt disease resistance protein, putative, expressed	AT1G45616.1	AtRLP6,RLP6	receptor like protein 6
LOC_Os01g06580	0.609109	2.08056e-07	1.85855e-06	0.353807	0.00195149	0.00452728	0.255302	0.0991654	1	3097346	3098527	fasciclin domain containing protein, expressed	AT5G03170.1	ATFLA11,FLA11	FASCICLIN-like arabinogalactan-protein 11
LOC_Os01g06590	0.243391	0.0356717	0.060834	0.32299	0.000238257	0.00073466	-0.0795995	0.316717	1	3099428	3105235	zinc finger, C3HC4 type domain containing protein, expressed	AT5G42940.1	0	RING/U-box superfamily protein
LOC_Os01g06660	0.562824	3.23534e-05	0.000158842	0.308405	0.0198858	0.0327223	0.254419	0.0998315	1	3136104	3140217	thiamine pyrophosphate enzyme, C-terminal TPP binding domain containing protein, expressed	AT4G33070.1	0	Thiamine pyrophosphate dependent pyruvate decarboxylase family protein
LOC_Os01g06680	0.533506	0.000202602	0.000793249	0.857632	2.83491e-10	4.48107e-09	-0.324126	0.0568962	1	3147379	3152501	retrotransposon protein, putative, unclassified, expressed	0	0	0
LOC_Os01g06740	0.62582	4.95696e-10	1.04334e-08	0.622867	6.82121e-13	2.84382e-11	0.00295329	0.498956	1	3188757	3190330	ribosome inactivating protein, putative, expressed	0	0	0
LOC_Os01g06790	0.810251	3.22253e-12	1.55825e-10	0.676559	1.16795e-08	1.12999e-07	0.133692	0.232245	1	3222303	3226257	disease resistance protein, putative, expressed	AT3G11010.1	AtRLP34,RLP34	receptor like protein 34
LOC_Os01g06870	0.510368	7.11131e-09	1.00761e-07	0.49101	4.00336e-10	5.99013e-09	0.0193578	0.459445	1	3251204	3252724	resistance protein SlVe1 precursor, putative, expressed	AT5G44700.1	EDA23,GSO2	Leucine-rich repeat transmembrane protein kinase
LOC_Os01g06876	0.674336	1.23347e-08	1.6158e-07	0.458229	2.36707e-06	1.25174e-05	0.216107	0.13179	1	3256822	3257901	Cf-2, putative, expressed	AT2G33050.1	AtRLP26,RLP26	receptor like protein 26
LOC_Os01g06900	0.51551	0.000108873	0.000462441	0.516005	6.54942e-11	1.3005e-09	-0.000494899	0.492413	1	3272839	3276416	verticillium wilt disease resistance protein Ve2, putative, expressed	AT2G32680.1	AtRLP23,RLP23	receptor like protein 23
LOC_Os01g06920	0.654478	4.91347e-10	1.03531e-08	0	NA	NA	0.654478	0.0031167	1	3282976	3286357	resistance protein SlVe1 precursor, putative, expressed	AT1G45616.1	AtRLP6,RLP6	receptor like protein 6
LOC_Os01g07080	0.752242	1.17619e-11	4.61919e-10	0.368036	1.23409e-05	5.43483e-05	0.384206	0.0369826	1	3328533	3331963	DEAD-box ATP-dependent RNA helicase, putative, expressed	0	0	0
LOC_Os01g07100	0.613424	0.000164053	0.000660519	0.295868	0.000104638	0.000361726	0.317556	0.0621213	1	3336408	3342886	expressed protein	AT5G63220.1	0	0
LOC_Os01g07110	0.707073	9.10103e-07	6.90149e-06	0.508556	1.65525e-08	1.53778e-07	0.198517	0.149373	1	3345203	3355066	BRCA2 repeat family protein, expressed	AT5G01630.1	ATBRCA2(V),BRCA2(V),BRCA2B	BRCA2-like B
LOC_Os01g07140	0.624523	2.09514e-08	2.55087e-07	0.207847	0.000506173	0.00141645	0.416676	0.0286645	1	3361963	3366321	kelch repeat-containing protein, putative, expressed	AT5G01660.1	0	0
LOC_Os01g07170	0.787036	1.32762e-08	1.71702e-07	0.739135	4.31058e-09	4.72822e-08	0.0479009	0.393299	1	3386907	3390756	HORMA domain containing protein, putative, expressed	AT1G67370.1	ASY1,ATASY1	DNA-binding HORMA family protein
LOC_Os01g07200	0.463955	2.67836e-06	1.77656e-05	0.514417	1.94217e-07	1.34301e-06	-0.0504617	0.37647	1	3397337	3400518	staphylococcal nuclease homologue, putative, expressed	AT3G56170.1	CAN	Ca-2+ dependent nuclease
LOC_Os01g07212	0.734639	1.66226e-08	2.08827e-07	0.356036	0.000251722	0.000771326	0.378603	0.0386602	1	3401288	3407358	staphylococcal nuclease homologue, putative, expressed	AT2G40410.2	0	Staphylococcal nuclease homologue
LOC_Os01g07250	0.454902	0.0284413	0.0506631	0.491143	1.0224e-07	7.64043e-07	-0.036241	0.407721	1	3422011	3425559	saposin-like type B, region 1 family protein, putative, expressed	AT3G51730.1	0	saposin B domain-containing protein
LOC_Os01g07310	0.213701	0.0462518	0.0747597	0.7034	7.2752e-06	3.40622e-05	-0.489699	0.0151247	1	3446936	3450222	transporter-related, putative, expressed	AT1G06890.1	0	nodulin MtN21 /EamA-like transporter family protein
LOC_Os01g07320	0.470591	0.000794393	0.00258231	0.495455	0.000128692	0.000432235	-0.0248635	0.434088	1	3455254	3456059	expressed protein	0	0	0
LOC_Os01g07330	0	NA	NA	0.45039	3.01091e-05	0.000120359	-0.45039	0.0209748	1	3456200	3464954	expressed protein	AT2G30480.3	0	0
LOC_Os01g07340	0.0153919	0.419086	0.4354	0.393097	7.19137e-08	5.56881e-07	-0.377706	0.0375342	1	3465634	3467520	pentatricopeptide, putative, expressed	AT5G66631.1	0	Tetratricopeptide repeat (TPR)-like superfamily protein
LOC_Os01g07350	0.740382	5.24025e-14	6.32826e-12	0.586281	3.475e-13	1.64306e-11	0.154101	0.202575	1	3467858	3472117	transposon protein, putative, unclassified, expressed	0	0	0
LOC_Os01g07376	0.422577	0.000367737	0.00133171	0.689774	5.14564e-09	5.52064e-08	-0.267197	0.0875007	1	3489310	3491991	thioredoxin, putative, expressed	AT3G08710.1	ATH9,TH9,TRX H9	thioredoxin H-type 9
LOC_Os01g07490	0.179216	0.024853	0.0455781	0.700163	1.0869e-10	2.00932e-09	-0.520947	0.01152	1	3559732	3574280	RST1, putative, expressed	AT3G27670.1	RST1	ARM repeat superfamily protein
LOC_Os01g07500	0.703694	1.7163e-07	1.57391e-06	0.218939	0.000499994	0.00140072	0.484755	0.0164007	1	3577466	3581859	alliin lyase precursor, putative, expressed	AT4G24670.1	TAR2	tryptophan aminotransferase related 2
LOC_Os01g07520	0.209304	0.0481387	0.0770746	0.713638	2.77382e-05	0.00011195	-0.504334	0.0133704	1	3591811	3596154	proline-rich family protein, putative, expressed	AT3G01560.1	0	Protein of unknown function (DUF1421)
LOC_Os01g07540	0.503069	0.000385435	0.00138656	0.654488	3.88334e-12	1.18864e-10	-0.151419	0.199757	1	3610392	3615764	G-patch domain containing protein, expressed	AT4G34140.2	0	D111/G-patch domain-containing protein
LOC_Os01g07560	0.550368	9.08645e-06	5.21749e-05	0.451721	0.00495402	0.00999809	0.0986471	0.290969	1	3621211	3625356	receptor-like protein kinase 2 precursor, putative, expressed	AT5G56040.2	0	Leucine-rich receptor-like protein kinase family protein
LOC_Os01g07570	0.615945	1.05141e-05	5.92114e-05	0.420481	0.015653	0.0267222	0.195464	0.152635	1	3633275	3639164	carboxyl-terminal proteinase, putative, expressed	AT1G23340.1	0	Protein of Unknown Function (DUF239)
[truncated: 9,070 more rows]
