# Supplementary material for: Characterization of the transcriptional divergence between the subspecies of cultivated rice (Oryza sativa)
Source: BMC Genomics. 2020 Jun 8;21:394. doi: 10.1186/s12864-020-06786-6 (PMC7278148; doi:10.1186/s12864-020-06786-6)
Supplement: Supplementary file 7 — Additional file 7 cis-eQTL results. [file 12864_2020_6786_MOESM7_ESM.xls]

## Sheet: Shared eQTL
Gene	SNP	gene.log10.bf	snp.log10.bf	log10.bf.1	log10.bf.2	log10.bf.1.2	gene.post	snp.post.the	snp.post.an	post.config.1	post.config.2	post.config.1.2	best.config	post.best.config	Chromosome	GeneStart	GeneEnd	Rice Annototation	Arabidopsis Gene ID	Arabidopsis Gene Name	Arabidopsis Description
LOC_Os01g01010	SNP-1.40457.	4.8621	5.4592	3.2419	1.9689	5.6547	1	0.14648	0.99991	0.0019339	1.4456e-05	0.99805	2018-01-02	0.99805	1	2903	10817	TBC domain containing protein, expressed	AT2G43490.6	0	Ypt/Rab-GAP domain of gyp1p superfamily protein
LOC_Os01g01019	SNP-1.1552.	2.2812	3.3275	0.71315	2.7888	3.5178	0.99989	0.37078	0.98654	0.0007753	0.012932	0.98629	2018-01-02	0.98629	1	11218	12435	expressed protein	0	0	0
LOC_Os01g01030	SNP-1.40457.	7.7823	8.4437	4.276	3.9178	8.64	1	0.15286	1	2.1682e-05	1.3318e-06	0.99998	2018-01-02	0.99998	1	12648	15915	monocopper oxidase, putative, expressed	AT5G48450.1	sks3	SKU5 similar 3
LOC_Os01g01070	SNP-1.56031.	5.9343	6.5765	0.21961	7.1262	6.6979	1	0.11249	0.99999	1.4026e-07	0.15849	0.84151	2018-01-02	0.84151	1	29818	33943	expressed protein	AT1G24265.1	0	Protein of unknown function (DUF1664)
LOC_Os01g01312	SNP-1.172787.	9.1318	10.075	7.6789	2.1523	10.27	1	0.24347	1	0.0012827	5.347e-10	0.99872	2018-01-02	0.99872	1	151409	156500	retrotransposon protein, putative, Ty1-copia subclass, expressed	0	0	0
LOC_Os01g01380	SNP-1.201130.	8.0698	8.9894	3.1648	7.0032	9.1856	1	0.14085	1	4.7777e-07	0.00046138	0.99954	2018-01-02	0.99954	1	191036	196287	expressed protein	AT4G20060.1	EMB1895	ARM repeat superfamily protein
LOC_Os01g01450	SNP-1.253964.	3.4246	4.2832	1.9087	3.3324	4.4767	0.99999	0.093769	0.99606	0.0013469	0.0050064	0.99365	2018-01-02	0.99365	1	226897	229331	stress responsive protein, putative, expressed	AT2G39050.1	0	hydroxyproline-rich glycoprotein family protein
LOC_Os01g01520	SNP-1.242620.	4.0016	5.101	2.7135	3.3852	5.2963	1	0.14617	0.99933	0.0013071	0.00086016	0.99783	2018-01-02	0.99783	1	270145	275084	transferase family protein, putative, expressed	AT1G27620.1	0	HXXXD-type acyl-transferase family protein
LOC_Os01g01610	SNP-1.282447.	1.2241	2.659	2.0221	0.41905	2.8221	0.99875	0.35355	0.85717	0.073586	0.00025722	0.92616	2018-01-02	0.92616	1	306869	308842	IscA-like iron-sulfur assembly protein, mitochondrial precursor, putative, expressed	AT2G16710.1	0	Iron-sulphur cluster biosynthesis family protein
LOC_Os01g01620	SNP-1.282447.	0.62145	1.8486	1.4179	0.25126	1.9897	0.995	0.22801	0.49154	0.11832	0.0011296	0.88055	2018-01-02	0.88055	1	309459	313170	kinase, pfkB family, putative, expressed	AT1G19600.1	0	pfkB-like carbohydrate kinase family protein
LOC_Os01g01640	SNP-1.324394.	6.7528	7.7253	4.4194	4.4309	7.9216	1	0.13805	1	0.00015772	2.2693e-05	0.99982	2018-01-02	0.99982	1	319713	322248	Rer1 protein, putative, expressed	AT4G39220.1	ATRER1A	Rer1 family protein
LOC_Os01g01650	SNP-1.350161.	8.7199	9.6585	7.7504	3.1128	9.8532	1	0.14005	1	0.0039411	1.2723e-08	0.99606	2018-01-02	0.99606	1	322556	323948	isoflavone reductase homolog IRL, putative, expressed	AT1G75290.1	0	NAD(P)-binding Rossmann-fold superfamily protein
LOC_Os01g01660	SNP-1.318547.	3.5361	4.7722	3.6723	2.0251	4.9574	0.99999	0.28238	0.99899	0.025342	8.0012e-05	0.97458	2018-01-02	0.97458	1	327128	328451	isoflavone reductase, putative, expressed	AT1G75280.1	0	NmrA-like negative transcriptional regulator family protein
LOC_Os01g01830	SNP-1.440563.	5.2651	5.9713	5.7666	0.050477	6.0713	1	0.053524	0.9999	0.19907	5.3634e-08	0.80093	2018-01-02	0.80093	1	437613	449137	OsPOP1 - Putative Prolyl Oligopeptidase homologue, expressed	AT1G76140.1	0	Prolyl oligopeptidase family protein
LOC_Os01g01910	SNP-1.542144.	0.86472	2.3332	2.3496	-0.16249	2.3548	0.99714	0.32681	0.70762	0.33125	0.00014275	0.66861	2018-01-02	0.66861	1	496066	497368	expressed protein	0	0	0
LOC_Os01g01940	SNP-1.495997.	3.4711	4.9612	4.3139	0.44596	5.1252	0.99999	0.37698	0.99912	0.071856	1.3647e-06	0.92814	2018-01-02	0.92814	1	510752	512159	expressed protein	0	0	0
LOC_Os01g02020	SNP-1.587198.	0.7229	1.7472	1.242	0.36981	1.8971	0.99604	0.14292	0.43357	0.099673	0.0018744	0.89845	2018-01-02	0.89845	1	549108	553287	acetyl-CoA acetyltransferase, cytosolic, putative, expressed	AT5G47720.2	0	Thiolase family protein
LOC_Os01g02050	SNP-1.549879.	2.5087	4.1374	4.1564	0.69977	4.1576	0.99993	0.55235	0.99449	0.33328	1.632e-05	0.6667	2018-01-02	0.6667	1	562056	572138	phosphoenolpyruvate carboxylase, putative, expressed	AT1G68750.1	ATPPC4,PPC4	phosphoenolpyruvate carboxylase 4
LOC_Os01g02180	SNP-1.674076.	1.8585	2.7701	1.283	2.2557	2.9558	0.99971	0.12949	0.90475	0.010392	0.013676	0.97593	2018-01-02	0.97593	1	640588	644256	expressed protein	AT1G24265.3	0	Protein of unknown function (DUF1664)
LOC_Os01g02320	SNP-1.729610.	14.82	16.712	3.4066	13.267	16.909	1	0.69695	1	1.5778e-14	1.6043e-05	0.99998	2018-01-02	0.99998	1	731149	738020	protein kinase domain containing protein, expressed	AT1G70250.1	0	receptor serine/threonine kinase, putative
LOC_Os01g02350	SNP-1.741008.	7.5887	8.8412	3.2957	6.4694	9.0374	1	0.1687	1	9.0846e-07	0.00018992	0.99981	2018-01-02	0.99981	1	742272	745156	receptor-like kinase ARK1AS, putative, expressed	AT1G70250.1	0	receptor serine/threonine kinase, putative
LOC_Os01g02360	SNP-1.777974.	10.661	12.329	3.4275	8.6397	12.526	1	0.40484	1	3.9992e-10	9.1346e-06	0.99999	2018-01-02	0.99999	1	745452	748945	resistance-related receptor-like kinase, putative, expressed	AT5G38260.1	0	Protein kinase superfamily protein
LOC_Os01g02370	SNP-1.728355.	4.5668	5.9595	4.4439	1.336	6.1516	1	0.20245	0.99987	0.0097321	1.0636e-06	0.99027	2018-01-02	0.99027	1	752080	754992	receptor-like kinase ARK1AS, putative, expressed	AT1G18390.2	0	Protein kinase superfamily protein
LOC_Os01g02390	SNP-1.745239.	13.167	15.002	5.38	10.737	15.199	1	0.53474	1	7.6096e-11	2.4261e-06	1	2018-01-02	1	1	767169	769673	protein kinase domain containing protein, expressed	AT1G66920.2	0	Protein kinase superfamily protein
LOC_Os01g02400	SNP-1.769840.	16.984	18.937	4.2092	14.279	19.133	1	0.71716	1	5.9706e-16	9.8203e-07	1	2018-01-02	1	1	770332	773846	protein kinase domain containing protein, expressed	AT1G70250.1	0	receptor serine/threonine kinase, putative
LOC_Os01g02420	SNP-1.732316.	8.9483	10.515	0.86316	9.6823	10.709	1	0.3691	1	7.1033e-11	0.0065638	0.99344	2018-01-02	0.99344	1	781442	784424	protein kinase domain containing protein, expressed	AT4G18250.1	0	receptor serine/threonine kinase, putative
LOC_Os01g02490	SNP-1.806881.	12.491	14.469	5.005	9.2239	14.665	1	0.98922	1	1.0969e-10	2.5446e-07	1	2018-01-02	1	1	804084	806932	expressed protein	0	0	0
LOC_Os01g02550	SNP-1.814085.	8.3868	10.38	4.3316	5.7713	10.577	1	0.84927	1	2.8513e-07	1.0997e-06	1	2018-01-02	1	1	839809	842757	protein kinase domain containing protein, expressed	AT5G38280.1	PR5K	PR5-like receptor kinase
LOC_Os01g02560	SNP-1.863320.	13.45	15.484	3.2066	12.023	15.68	1	0.97434	1	1.6837e-13	1.5446e-05	0.99998	2018-01-02	0.99998	1	843530	847454	Ser/Thr receptor-like kinase, putative, expressed	AT1G70250.1	0	receptor serine/threonine kinase, putative
LOC_Os01g02570	SNP-1.843206.	3.3499	4.9015	1.0827	4.606	5.0879	0.99999	0.35974	0.99877	4.8412e-05	0.022638	0.97731	2018-01-02	0.97731	1	852249	854568	protein kinase domain containing protein, expressed	AT5G38260.1	0	Protein kinase superfamily protein
LOC_Os01g02580	SNP-1.840513.	8.3962	10.235	2.1952	7.8366	10.432	1	0.76736	1	2.9079e-09	0.00017845	0.99982	2018-01-02	0.99982	1	857957	860583	protein kinase domain containing protein, expressed	AT5G38260.1	0	Protein kinase superfamily protein
LOC_Os01g02590	SNP-1.840370.	3.1333	4.9685	2.138	4.0714	5.1621	0.99998	0.75189	0.99903	0.00047136	0.0056655	0.99386	2018-01-02	0.99386	1	862579	865253	receptor-like kinase, putative, expressed	AT1G18390.2	0	Protein kinase superfamily protein
LOC_Os01g02610	SNP-1.872418.	0.85357	2.4845	2.6746	-0.37496	2.3847	0.99707	0.43179	0.7569	0.49426	6.1782e-05	0.50568	2018-01-02	0.50568	1	870318	874817	protein kinase domain containing protein, expressed	AT1G66980.1	SNC4	suppressor of npr1-1 constitutive 4
LOC_Os01g02690	SNP-1.914803.	6.114	8.0181	6.3458	2.6938	8.2115	1	0.74242	1	0.006784	2.1183e-07	0.99322	2018-01-02	0.99322	1	915639	919674	resistance-related receptor-like kinase, putative, expressed	AT5G38260.1	0	Protein kinase superfamily protein
LOC_Os01g02700	SNP-1.954053.	6.8519	8.5493	1.2752	7.0327	8.745	1	0.51894	1	1.6971e-08	0.0013607	0.99864	2018-01-02	0.99864	1	920992	923630	protein kinase domain containing protein, expressed	AT1G66910.1	0	Protein kinase superfamily protein
LOC_Os01g02710	SNP-1.921673.	7.4643	9.1733	3.1156	5.7627	9.3697	1	0.57501	1	2.7928e-07	1.7364e-05	0.99998	2018-01-02	0.99998	1	924451	925175	LRk-type protein, putative, expressed	AT1G18390.2	0	Protein kinase superfamily protein
LOC_Os01g02720	SNP-1.929286.	4.8914	6.7446	2.9259	3.5541	6.9409	1	0.84906	0.99999	4.8429e-05	2.8832e-05	0.99992	2018-01-02	0.99992	1	929883	934458	elongation factor Tu, putative, expressed	AT5G10630.2	0	Translation elongation factor EF1A/initiation factor IF2gamma family protein
LOC_Os01g02730	SNP-1.930330.	17.23	18.796	5.9583	12.396	18.992	1	0.4277	1	4.6379e-14	1.7823e-08	1	2018-01-02	1	1	935574	938367	TAK14, putative, expressed	AT5G38280.1	PR5K	PR5-like receptor kinase
LOC_Os01g02740	SNP-1.938108.	5.0229	6.2704	6.2354	0.86792	6.3154	1	0.20094	0.99995	0.29428	1.7693e-07	0.70572	2018-01-02	0.70572	1	940005	952451	retrotransposon protein, putative, unclassified, expressed	0	0	0
LOC_Os01g02750	SNP-1.912729.	4.6025	6.2368	3.6052	3.7097	6.4328	1	0.43962	0.99994	0.00074491	0.0001328	0.99912	2018-01-02	0.99912	1	954075	956817	protein kinase domain containing protein, expressed	AT5G39030.1	0	Protein kinase superfamily protein
LOC_Os01g02760	SNP-1.924397.	5.9918	7.5661	3.8493	3.7656	7.7624	1	0.36787	1	6.1233e-05	7.0759e-06	0.99993	2018-01-02	0.99993	1	957907	960626	receptor-like kinase, putative, expressed	AT5G38280.1	PR5K	PR5-like receptor kinase
LOC_Os01g02770	SNP-1.1008842.	5.1597	6.4862	2.9323	4.6052	6.6823	1	0.20007	0.99997	8.9105e-05	0.00058793	0.99932	2018-01-02	0.99932	1	961681	965151	resistance-related receptor-like kinase, putative, expressed	AT5G39030.1	0	Protein kinase superfamily protein
LOC_Os01g02790	SNP-1.963938.	4.1195	5.0883	4.3052	1.6911	5.2612	1	0.10116	0.99926	0.05256	1.7909e-05	0.94742	2018-01-02	0.94742	1	976766	980431	protein kinase domain containing protein, expressed	AT5G38280.1	PR5K	PR5-like receptor kinase
LOC_Os01g02830	SNP-1.963110.	5.0248	6.8193	1.7972	5.9922	7.0127	1	0.58776	0.99998	3.0318e-06	0.006657	0.99334	2018-01-02	0.99334	1	994710	997262	receptor-like kinase ARK1AS, putative, expressed	AT1G66910.1	0	Protein kinase superfamily protein
LOC_Os01g02840	SNP-1.1008842.	3.3217	4.7811	2.498	3.2557	4.9762	0.99999	0.25264	0.99813	0.001662	0.001333	0.99701	2018-01-02	0.99701	1	997963	1000997	resistance-related receptor-like kinase, putative, expressed	AT5G39020.1	0	Malectin/receptor-like protein kinase family protein
LOC_Os01g02850	SNP-1.1008842.	5.1825	6.7473	4.7637	3.0636	6.9422	1	0.322	0.99998	0.0033127	9.2611e-06	0.99668	2018-01-02	0.99668	1	1001292	1001770	expressed protein	0	0	0
LOC_Os01g02870	SNP-1.1000705.	7.208	8.9127	3.4118	6.7309	9.1089	1	0.49672	1	1.0066e-06	0.00029414	0.9997	2018-01-02	0.9997	1	1010259	1012410	auxin-induced protein 5NG4, putative, expressed	AT3G18200.1	0	nodulin MtN21 /EamA-like transporter family protein
LOC_Os01g02884	SNP-1.1046534.	0.36277	1.6783	0.96995	1.2621	1.8386	0.99097	0.20679	0.32504	0.062437	0.017143	0.92042	2018-01-02	0.92042	1	1024184	1030112	ATP-dependent RNA helicase DHX36, putative, expressed	0	0	0
LOC_Os01g02960	SNP-1.1139917.	8.6604	9.7641	4.712	6.1205	9.9605	1	0.12093	1	2.829e-06	1.0155e-05	0.99999	2018-01-02	0.99999	1	1103782	1106890	expressed protein	0	0	0
LOC_Os01g03090	SNP-1.1161850.	8.7919	10.132	1.3174	8.7787	10.327	1	0.41278	1	4.8888e-10	0.0019817	0.99802	2018-01-02	0.99802	1	1183394	1186707	methyltransferase, putative, expressed	AT1G66680.1	AR401	S-adenosyl-L-methionine-dependent methyltransferases superfamily protein
LOC_Os01g03180	SNP-1.1295804.	3.4086	5.0938	2.9316	1.9071	5.2891	0.99999	0.83504	0.99954	0.002196	2.9083e-05	0.99777	2018-01-02	0.99777	1	1249881	1251448	retrotransposon protein, putative, unclassified, expressed	0	0	0
LOC_Os01g03340	SNP-1.1328161.	1.6722	3.1671	1.727	1.2512	3.3582	0.99955	0.36769	0.94592	0.011579	0.00054245	0.98788	2018-01-02	0.98788	1	1347567	1348786	BBTI4 - Bowman-Birk type bran trypsin inhibitor precursor, expressed	0	0	0
LOC_Os01g03390	SNP-1.1397417.	2.9084	4.712	1.0449	3.4292	4.9073	0.99997	0.73971	0.99835	6.8658e-05	0.002331	0.9976	2018-01-02	0.9976	1	1365508	1366503	BBTI7 - Bowman-Birk type bran trypsin inhibitor precursor, expressed	0	0	0
LOC_Os01g03570	SNP-1.1442161.	4.9058	6.5313	2.0407	5.3969	6.7262	1	0.59459	0.99998	1.0309e-05	0.0032803	0.99671	2018-01-02	0.99671	1	1446849	1450473	transcription factor X1, putative, expressed	AT3G48670.1	IDN2,RDM12	XH/XS domain-containing protein
LOC_Os01g03650	SNP-1.1503277.	2.4437	3.7369	0.39924	3.991	3.8969	0.99992	0.24254	0.98555	0.00014659	0.080231	0.91962	2018-01-02	0.91962	1	1503993	1508057	sufB/sufD domain containing protein, putative, expressed	AT1G32500.1	ATNAP6,NAP6	non-intrinsic ABC protein 6
LOC_Os01g03710	SNP-1.1547384.	2.7463	4.4329	3.1211	1.0777	4.6224	0.99996	0.49084	0.9964	0.015561	1.9733e-05	0.98442	2018-01-02	0.98442	1	1534135	1539627	mannose-6-phosphate isomerase, putative, expressed	AT3G02570.1	MEE31,PMI1	Mannose-6-phosphate isomerase, type I
LOC_Os01g03820	SNP-1.1629594.	2.322	4.185	2.5662	1.3987	4.378	0.9999	0.78444	0.99403	0.0076733	7.3107e-05	0.99225	2018-01-02	0.99225	1	1597486	1604610	C2 domain containing protein, putative, expressed	AT3G18370.1	ATSYTF,NTMC2T3,NTMC2TYPE3,SYTF	C2 domain-containing protein
LOC_Os01g03914	SNP-1.1662616.	2.6927	3.9418	3.1083	0.57552	4.1173	0.99996	0.21381	0.99071	0.046807	1.9233e-05	0.95317	2018-01-02	0.95317	1	1673010	1680632	cation efflux family protein, putative, expressed	AT1G16310.1	0	Cation efflux family protein
LOC_Os01g04210	SNP-1.1878391.	5.9991	7.9252	4.8386	2.8775	8.1214	1	0.83511	1	0.00026131	4.0049e-07	0.99974	2018-01-02	0.99974	1	1857104	1858452	DNA binding protein, putative, expressed	AT1G68390.1	0	Core-2/I-branching beta-1,6-N-acetylglucosaminyltransferase family protein
LOC_Os01g04250	SNP-1.1896682.	5.0229	6.8176	1.6284	5.0562	7.0136	1	0.58802	0.99998	2.0634e-06	0.00077429	0.99922	2018-01-02	0.99922	1	1876913	1879903	expressed protein	0	0	0
LOC_Os01g04324	SNP-1.1886577.	5.9427	7.1073	5.8463	2.2629	7.296	1	0.14464	0.99999	0.017487	6.3951e-07	0.98251	2018-01-02	0.98251	1	1928166	1930290	expressed protein	0	0	0
LOC_Os01g04380	SNP-1.1910435.	6.0825	7.9407	1.7965	7.1193	8.1341	1	0.63854	1	2.2884e-07	0.006743	0.99326	2018-01-02	0.99326	1	1951928	1952771	hsp20/alpha crystallin family protein, putative, expressed	AT1G53540.1	0	HSP20-like chaperones superfamily protein
LOC_Os01g04409	SNP-1.1992871.	4.8158	6.3658	0.19243	6.8922	6.4915	1	0.3007	0.99995	2.14e-07	0.15021	0.84979	2018-01-02	0.84979	1	1957777	1967451	OsWAK1 - OsWAK receptor-like cytoplasmic kinase OsWAK-RLCK, expressed	AT1G18390.2	0	Protein kinase superfamily protein
LOC_Os01g04430	SNP-1.1969911.	4.9003	6.4574	-0.10151	6.5201	6.6308	1	0.29088	0.99996	8.8073e-08	0.051637	0.94836	2018-01-02	0.94836	1	1968323	1970538	expressed protein	AT1G18390.2	0	Protein kinase superfamily protein
LOC_Os01g04450	SNP-1.1946516.	3.9987	5.6943	0.043093	5.5463	5.8767	1	0.37308	0.99973	7.1209e-07	0.03179	0.96821	2018-01-02	0.96821	1	1977423	1982484	OsWAK2 - OsWAK receptor-like cytoplasmic kinase OsWAK-RLCK, expressed	AT1G18390.2	0	Protein kinase superfamily protein
LOC_Os01g04490	SNP-1.2002310.	5.4542	7.2876	2.451	4.5523	7.4839	1	0.5085	0.99999	4.6469e-06	8.2226e-05	0.99991	2018-01-02	0.99991	1	1998427	2002855	Ser/Thr protein kinase, putative, expressed	AT5G38260.1	0	Protein kinase superfamily protein
LOC_Os01g04500	SNP-1.2002310.	4.2382	6.1341	2.2339	3.6578	6.3303	1	0.57016	0.9999	4.014e-05	0.00014928	0.99981	2018-01-02	0.99981	1	2003219	2003916	expressed protein	0	0	0
LOC_Os01g04530	SNP-1.1973867.	4.1911	5.9639	2.6595	3.0559	6.1601	1	0.44556	0.99986	0.00015828	5.5244e-05	0.99979	2018-01-02	0.99979	1	2021415	2022167	expressed protein	AT1G18390.2	0	Protein kinase superfamily protein
LOC_Os01g04560	SNP-1.2066765.	5.8805	7.3277	1.3548	5.7424	7.5235	1	0.22764	0.99999	3.3956e-07	0.0011615	0.99884	2018-01-02	0.99884	1	2041300	2042770	expressed protein	AT1G18390.2	0	Protein kinase superfamily protein
LOC_Os01g04570	SNP-1.2080888.	2.0366	3.5112	0.193	3.9186	3.6548	0.99981	0.28956	0.96952	0.00015333	0.11422	0.88563	2018-01-02	0.88563	1	2048717	2052521	Ser/Thr protein kinase, putative, expressed	AT5G38260.1	0	Protein kinase superfamily protein
LOC_Os01g04720	SNP-1.2153166.	3.6417	5.7239	3.3357	2.2978	5.9197	1	0.90865	0.99975	0.0013048	1.6755e-05	0.99868	2018-01-02	0.99868	1	2130798	2137310	leucine-rich repeat protein-related, putative, expressed	AT1G25570.1	0	Di-glucose binding protein with Leucine-rich repeat domain
LOC_Os01g04750	SNP-1.2144487.	1.5292	3.1199	0.38647	2.5662	3.3106	0.99938	0.32751	0.91783	0.00058927	0.012489	0.98692	2018-01-02	0.98692	1	2154326	2155994	B3 DNA binding domain containing protein, expressed	AT1G68840.1	EDF2,RAP2.8,RAV2,TEM2	related to ABI3/VP1 2
LOC_Os01g04800	SNP-1.2200045.	0.74854	2.0885	-0.13106	2.7568	2.1824	0.99627	0.23028	0.56604	0.001924	0.20824	0.78983	2018-01-02	0.78983	1	2202264	2203860	B3 DNA binding domain containing protein, expressed	AT1G25560.1	EDF1,TEM1	AP2/B3 transcription factor family protein
LOC_Os01g04860	SNP-1.2228626.	3.7684	4.8414	2.7579	3.2501	5.0361	1	0.11161	0.99849	0.0026318	0.0011456	0.99622	2018-01-02	0.99622	1	2245732	2250576	DUF647 domain containing protein, putative, expressed	AT5G01510.1	RUS5	Protein of unknown function, DUF647
LOC_Os01g04990	SNP-1.2350141.	7.353	9.4387	5.6957	3.744	9.635	1	0.99848	1	5.7646e-05	9.0273e-08	0.99994	2018-01-02	0.99994	1	2349919	2353502	mitochondrial carrier protein, putative, expressed	AT3G55640.1	0	Mitochondrial substrate carrier family protein
LOC_Os01g05080	SNP-1.2386837.	7.261	9.2706	3.273	5.728	9.4669	1	0.65116	1	3.2074e-07	1.2816e-05	0.99999	2018-01-02	0.99999	1	2383530	2385638	thylakoid lumenal protein, putative, expressed	AT2G44920.2	0	Tetratricopeptide repeat (TPR)-like superfamily protein
LOC_Os01g05090	SNP-1.2402570.	7.781	9.9165	2.7624	6.8476	10.113	1	0.86466	1	2.2371e-08	3.8136e-05	0.99996	2018-01-02	0.99996	1	2386373	2388611	expressed protein	AT2G37680.1	0	0
LOC_Os01g05130	SNP-1.2403456.	15.07	17.036	5.4114	11.255	17.233	1	0.58516	1	7.5651e-13	7.4003e-08	1	2018-01-02	1	1	2403270	2405982	expressed protein	AT5G59460.1	0	scarecrow-like transcription factor 11 (SCL11)
LOC_Os01g05140	SNP-1.2403456.	11.483	12.759	4.9554	7.423	12.955	1	0.12167	1	5.0196e-09	2.0641e-07	1	2018-01-02	1	1	2406438	2408067	expressed protein	AT1G19240.1	0	0
LOC_Os01g05180	SNP-1.2388523.	16.567	18.713	6.3889	12.007	18.91	1	1	1	1.5109e-13	8.7805e-09	1	2018-01-02	1	1	2434793	2438774	expressed protein	0	0	0
LOC_Os01g05460	SNP-1.2573564.	11.571	13.31	6.6821	6.374	13.506	1	0.4351	1	7.5185e-08	5.1827e-09	1	2018-01-02	1	1	2575583	2578210	expressed protein	0	0	0
LOC_Os01g05510	SNP-1.2619545.	8.3069	9.6844	3.7315	5.7852	9.8807	1	0.16338	1	3.5557e-07	5.6384e-06	0.99999	2018-01-02	0.99999	1	2613656	2623196	expressed protein	0	0	0
LOC_Os01g05530	SNP-1.2633493.	11.129	12.601	3.9357	8.3554	12.797	1	0.22587	1	6.9005e-10	2.5413e-06	1	2018-01-02	1	1	2632554	2638081	expressed protein	AT1G52930.1	0	Ribosomal RNA processing Brix domain protein
LOC_Os01g05540	SNP-1.2637458.	5.3274	7.4022	1.4334	5.7194	7.5982	1	0.83086	0.99999	3.4274e-07	0.00092797	0.99907	2018-01-02	0.99907	1	2640937	2644665	expressed protein	0	0	0
LOC_Os01g05610	SNP-1.2706136.	6.9255	8.7742	-0.53034	9.6089	8.8122	1	0.50412	1	1.5821e-10	0.30552	0.69448	2018-01-02	0.69448	1	2674400	2675373	Core histone H2A/H2B/H3/H4 domain containing protein, putative, expressed	AT3G45980.1	H2B,HTB9	Histone superfamily protein
LOC_Os01g05760	SNP-1.2791008.	13.691	15.439	6.9078	8.1504	15.635	1	0.49996	1	9.3876e-10	2.2996e-09	1	2018-01-02	1	1	2752218	2753012	PAS2, putative, expressed	AT5G10480.3	PAS2,PEP	Protein-tyrosine phosphatase-like, PTPLA
LOC_Os01g05780	SNP-1.2784909.	5.0545	6.8876	3.7055	2.9569	7.0838	1	0.59207	0.99999	0.00020975	5.2432e-06	0.99979	2018-01-02	0.99979	1	2759369	2761393	expressed protein	0	0	0
LOC_Os01g05820	SNP-1.2780367.	9.4051	11.125	2.1397	8.66	11.322	1	0.38321	1	3.298e-10	0.00015313	0.99985	2018-01-02	0.99985	1	2783189	2790454	gamma-glutamyltranspeptidase 1 precursor, putative, expressed	AT4G29210.2	GGT3,GGT4	gamma-glutamyl transpeptidase 4
LOC_Os01g05870	SNP-1.2770883.	6.4691	7.9692	2.2723	5.4439	8.1655	1	0.21371	1	6.4105e-07	0.00013334	0.99987	2018-01-02	0.99987	1	2810313	2815017	receptor kinase, putative, expressed	AT3G47570.1	0	Leucine-rich repeat protein kinase family protein
LOC_Os01g05900	SNP-1.2807670.	14.024	16.113	1.101	15.211	16.307	1	0.81832	1	3.1038e-16	0.0055966	0.9944	2018-01-02	0.9944	1	2820036	2838580	Core histone H2A/H2B/H3/H4 domain containing protein, putative, expressed	AT3G45980.1	H2B,HTB9	Histone superfamily protein
LOC_Os01g05960	SNP-1.2834094.	17.222	19.024	7.4088	11.147	19.221	1	0.45021	1	7.7287e-13	5.926e-10	1	2018-01-02	1	1	2839934	2843514	receptor kinase, putative, expressed	AT3G47570.1	0	Leucine-rich repeat protein kinase family protein
LOC_Os01g06020	SNP-1.2871851.	3.9758	5.1098	2.5862	2.2665	5.3057	1	0.11251	0.99907	0.00095542	6.412e-05	0.99898	2018-01-02	0.99898	1	2877647	2882686	aspartyl-tRNA synthetase, putative, expressed	AT4G33760.1	0	tRNA synthetase class II (D, K and N) family protein
LOC_Os01g06050	SNP-1.2893822.	1.8038	3.1436	0.34799	2.6727	3.3331	0.99967	0.21439	0.93234	0.00051075	0.015118	0.98437	2018-01-02	0.98437	1	2892919	2894707	expressed protein	0	0	0
LOC_Os01g06490	SNP-1.3039713.	3.7936	5.6786	2.2455	3.2099	5.8748	1	0.95919	0.99983	0.00011768	0.00015192	0.99973	2018-01-02	0.99973	1	3054465	3057198	OsSCP1 - Putative Serine Carboxypeptidase homologue, expressed	AT2G35780.1	scpl26	serine carboxypeptidase-like 26
LOC_Os01g06510	SNP-1.3084227.	4.0608	5.1205	3.945	1.0469	5.3075	1	0.13187	0.99935	0.021294	3.7737e-06	0.9787	2018-01-02	0.9787	1	3060994	3066189	arginyl-tRNA synthetase, putative, expressed	AT4G26300.1	emb1027	Arginyl-tRNA synthetase, class Ic
LOC_Os01g06520	SNP-1.3086805.	4.3695	5.4814	4.581	0.86895	5.6599	1	0.15973	0.99974	0.040126	1.0911e-06	0.95987	2018-01-02	0.95987	1	3067323	3071243	verticillium wilt disease resistance protein, putative, expressed	AT1G45616.1	AtRLP6,RLP6	receptor like protein 6
LOC_Os01g06680	SNP-1.3133207.	0.36807	2.2409	-0.040019	2.1681	2.4197	0.99108	0.82899	0.66176	0.0016707	0.037805	0.96052	2018-01-02	0.96052	1	3147379	3152501	retrotransposon protein, putative, unclassified, expressed	0	0	0
LOC_Os01g06740	SNP-1.3182618.	3.3575	4.554	1.2889	4.243	4.7407	0.99999	0.14037	0.99691	0.00017326	0.021844	0.97798	2018-01-02	0.97798	1	3188757	3190330	ribosome inactivating protein, putative, expressed	0	0	0
LOC_Os01g06790	SNP-1.3234985.	8.6709	10.408	3.2467	8.2692	10.605	1	0.40773	1	2.1982e-08	0.00032439	0.99968	2018-01-02	0.99968	1	3222303	3226257	disease resistance protein, putative, expressed	AT3G11010.1	AtRLP34,RLP34	receptor like protein 34
LOC_Os01g06870	SNP-1.3251638.	5.2743	7.3951	4.3227	2.8503	7.5913	1	0.92352	0.99999	0.00027002	1.2749e-06	0.99973	2018-01-02	0.99973	1	3251204	3252724	resistance protein SlVe1 precursor, putative, expressed	AT5G44700.1	EDA23,GSO2	Leucine-rich repeat transmembrane protein kinase
LOC_Os01g06876	SNP-1.3256052.	4.4816	6.6148	1.9999	4.4426	6.811	1	0.93738	0.99997	7.7416e-06	0.00030069	0.99969	2018-01-02	0.99969	1	3256822	3257901	Cf-2, putative, expressed	AT2G33050.1	AtRLP26,RLP26	receptor like protein 26
LOC_Os01g06900	SNP-1.3305835.	7.5512	9.7582	2.4034	6.9972	9.9545	1	0.90478	1	1.4094e-08	7.751e-05	0.99992	2018-01-02	0.99992	1	3272839	3276416	verticillium wilt disease resistance protein Ve2, putative, expressed	AT2G32680.1	AtRLP23,RLP23	receptor like protein 23
LOC_Os01g06920	SNP-1.3305835.	4.0475	5.4924	3.6336	1.9494	5.6868	1	0.16984	0.99948	0.0044163	1.2803e-05	0.99557	2018-01-02	0.99557	1	3282976	3286357	resistance protein SlVe1 precursor, putative, expressed	AT1G45616.1	AtRLP6,RLP6	receptor like protein 6
LOC_Os01g07110	SNP-1.3327539.	0.67755	1.3308	1.0328	0.20289	1.4494	0.99561	0.037821	0.15364	0.16061	0.0033294	0.83606	2018-01-02	0.83606	1	3345203	3355066	BRCA2 repeat family protein, expressed	AT5G01630.1	ATBRCA2(V),BRCA2(V),BRCA2B	BRCA2-like B
LOC_Os01g07140	SNP-1.3316173.	2.5265	3.9394	1.2764	2.5431	4.1346	0.99994	0.29741	0.99021	0.00069316	0.001795	0.99751	2018-01-02	0.99751	1	3361963	3366321	kelch repeat-containing protein, putative, expressed	AT5G01660.1	0	0
LOC_Os01g07170	SNP-1.3425055.	6.3513	8.0948	5.6702	3.8276	8.2906	1	0.68387	1	0.0012	2.4158e-06	0.9988	2018-01-02	0.9988	1	3386907	3390756	HORMA domain containing protein, putative, expressed	AT1G67370.1	ASY1,ATASY1	DNA-binding HORMA family protein
LOC_Os01g07212	SNP-1.3391786.	2.7057	3.8596	-0.26095	4.092	4.0215	0.99996	0.15328	0.98745	2.4167e-05	0.076325	0.92365	2018-01-02	0.92365	1	3401288	3407358	staphylococcal nuclease homologue, putative, expressed	AT2G40410.2	0	Staphylococcal nuclease homologue
LOC_Os01g07250	SNP-1.3424041.	0.83506	2.2294	-0.29093	3.0902	2.2548	0.99694	0.2556	0.63853	0.00096267	0.3244	0.67464	2018-01-02	0.67464	1	3422011	3425559	saposin-like type B, region 1 family protein, putative, expressed	AT3G51730.1	0	saposin B domain-containing protein
LOC_Os01g07350	SNP-1.3442784.	2.8081	4.3876	3.5001	0.81914	4.5656	0.99997	0.34523	0.99556	0.041331	1.2073e-05	0.95866	2018-01-02	0.95866	1	3467858	3472117	transposon protein, putative, unclassified, expressed	0	0	0
LOC_Os01g07376	SNP-1.3513308.	4.6299	6.0919	6.0914	-0.11075	6.1215	1	0.29866	0.99992	0.31868	2.8035e-08	0.68132	2018-01-02	0.68132	1	3489310	3491991	thioredoxin, putative, expressed	AT3G08710.1	ATH9,TH9,TRX H9	thioredoxin H-type 9
LOC_Os01g07520	SNP-1.3575292.	1.1185	2.2662	2.312	-0.16968	2.2723	0.9984	0.14636	0.6602	0.3545	0.00016385	0.64533	2018-01-02	0.64533	1	3591811	3596154	proline-rich family protein, putative, expressed	AT3G01560.1	0	Protein of unknown function (DUF1421)
LOC_Os01g07540	SNP-1.3637151.	2.7417	4.5448	3.0691	1.32	4.7364	0.99996	0.63547	0.99718	0.010669	2.6642e-05	0.9893	2018-01-02	0.9893	1	3610392	3615764	G-patch domain containing protein, expressed	AT4G34140.2	0	D111/G-patch domain-containing protein
LOC_Os01g07590	SNP-1.3670426.	5.3382	6.6345	6.7404	-0.20017	6.6039	1	0.19589	0.99998	0.40706	6.5407e-09	0.59294	2018-01-02	0.59294	1	3645587	3650362	universal stress protein domain containing protein, putative, expressed	AT3G17020.1	0	Adenine nucleotide alpha hydrolases-like superfamily protein
LOC_Os01g07620	SNP-1.3653181.	8.3193	9.5495	9.4859	0.21548	9.6058	1	0.18466	1	0.27557	2.0717e-11	0.72443	2018-01-02	0.72443	1	3665042	3666046	expressed protein	0	0	0
LOC_Os01g07720	SNP-1.3690806.	3.1711	4.1574	-0.02079	4.4465	4.3142	0.99999	0.13645	0.99515	2.1165e-05	0.08699	0.91299	2018-01-02	0.91299	1	3705420	3709016	dolichyl-P-Man Man-PP-dolichyl mannosyltransferase, putative, expressed	AT2G47760.1	ALG3,AtALG3	asparagine-linked glycosylation 3
LOC_Os01g07760	SNP-1.3747372.	0.47367	1.5546	0.078951	1.3319	1.7344	0.99299	0.17211	0.34197	0.01067	0.026767	0.96256	2018-01-02	0.96256	1	3724314	3729284	phospholipase D, putative, expressed	AT3G15730.1	PLD,PLDALPHA1	phospholipase D alpha 1
LOC_Os01g07940	SNP-1.3831478.	5.939	7.9372	4.1424	3.4911	8.1335	1	0.97646	1	5.1158e-05	1.6003e-06	0.99995	2018-01-02	0.99995	1	3835129	3838211	AGC_PVPK_like_kin82y.3 - ACG kinases include homologs to PKA, PKG and PKC, expressed	AT2G26700.1	PID2	AGC (cAMP-dependent, cGMP-dependent and protein kinase C) kinase family protein
LOC_Os01g07950	SNP-1.3852493.	4.3926	5.9597	2.8903	3.9383	6.1558	1	0.36547	0.99989	0.00027185	0.00042544	0.9993	2018-01-02	0.9993	1	3842753	3845541	OsGrx_S15.2 - glutaredoxin subgroup II, expressed	AT3G15660.1	ATGRX4,GRX4	glutaredoxin 4
LOC_Os01g07960	SNP-1.3823575.	7.1747	7.9922	1.2224	7.85	8.1743	1	0.067025	1	5.4199e-08	0.032219	0.96778	2018-01-02	0.96778	1	3846181	3850161	acyl-protein thioesterase, putative, expressed	AT5G20060.1	0	alpha/beta-Hydrolases superfamily protein
LOC_Os01g07980	SNP-1.3879741.	2.0814	3.4756	2.6615	1.038	3.6501	0.99983	0.26945	0.97046	0.048935	0.00016317	0.9509	2018-01-02	0.9509	1	3858824	3861839	ankyrin, putative, expressed	AT3G04710.3	0	ankyrin repeat family protein
LOC_Os01g08010	SNP-1.3880313.	7.2838	8.7463	-0.036314	9.0582	8.9009	1	0.34125	1	5.2623e-10	0.091673	0.90833	2018-01-02	0.90833	1	3875761	3878459	expressed protein	0	0	0
LOC_Os01g08250	SNP-1.4047296.	4.5384	6.2385	-0.13981	6.6148	6.386	1	0.91148	0.99997	1.3351e-07	0.10632	0.89368	2018-01-02	0.89368	1	4024855	4030589	retrotransposon protein, putative, unclassified, expressed	0	0	0
LOC_Os01g08600	SNP-1.4282645.	1.9359	3.4997	1.3368	2.9885	3.6891	0.99976	0.46965	0.97622	0.0021922	0.013774	0.98403	2018-01-02	0.98403	1	4281714	4283625	expressed protein	0	0	0
LOC_Os01g08630	SNP-1.4297744.	0.97388	2.3761	1.0153	1.2306	2.565	0.99777	0.29021	0.73436	0.013898	0.0031973	0.9829	2018-01-02	0.9829	1	4297867	4302381	expressed protein	0	0	0
LOC_Os01g08650	SNP-1.4304830.	9.9224	11.154	0.2082	11.804	11.254	1	0.20056	1	3.6136e-12	0.19973	0.80027	2018-01-02	0.80027	1	4306882	4309963	expressed protein	0	0	0
LOC_Os01g08660	SNP-1.4309948.	1.3251	2.5307	-0.27132	2.8348	2.6858	0.99901	0.20321	0.81311	0.00050328	0.090039	0.90946	2018-01-02	0.90946	1	4313645	4315834	aquaporin protein, putative, expressed	AT5G18290.1	SIP1;2,SIP1B	Aquaporin-like superfamily protein
LOC_Os01g09252	SNP-1.4689596.	9.4982	11.01	10.984	-0.019743	11.051	1	0.4999	1	0.3006	4.1742e-13	0.6994	2018-01-02	0.6994	1	4688108	4693114	WD domain, G-beta repeat domain containing protein, expressed	AT5G51980.1	0	Transducin/WD40 repeat-like superfamily protein
LOC_Os01g09370	SNP-1.4758736.	4.2875	6.0502	3.32	2.5554	6.2463	1	0.77206	0.99993	0.00059363	1.4303e-05	0.99939	2018-01-02	0.99939	1	4761304	4767339	ankyrin repeat domain-containing protein 28, putative, expressed	AT3G04710.3	0	ankyrin repeat family protein
LOC_Os01g09420	SNP-1.4754408.	0.39911	1.3491	-0.046669	1.5396	1.5082	0.99169	0.10737	0.2141	0.012825	0.06931	0.91787	2018-01-02	0.91787	1	4796155	4798479	expressed protein	0	0	0
LOC_Os01g09620	SNP-1.4916327.	1.6028	2.6243	2.5647	-0.061307	2.679	0.99948	0.13301	0.84368	0.27811	9.22e-05	0.72179	2018-01-02	0.72179	1	4949047	4951126	zinc finger/CCCH transcription factor, putative, expressed	AT2G19810.1	0	CCCH-type zinc finger family protein
LOC_Os01g09890	SNP-1.5141015.	6.925	8.1863	0.043111	8.5302	8.3375	1	0.16151	1	2.2942e-09	0.098681	0.90132	2018-01-02	0.90132	1	5138463	5140925	translation initiation factor SUI1, putative, expressed	AT5G11900.1	0	Translation initiation factor SUI1 family protein
LOC_Os01g09930	SNP-1.5165130.	11.84	13.492	2.2285	11.173	13.689	1	0.50514	1	1.7372e-12	0.00021432	0.99979	2018-01-02	0.99979	1	5163291	5168424	helix-loop-helix DNA-binding domain containing protein, expressed	AT5G56960.1	0	basic helix-loop-helix (bHLH) DNA-binding family protein
LOC_Os01g10430	SNP-1.5483787.	4.5692	6.2582	5.0666	2.067	6.4455	1	0.59597	0.99996	0.020522	2.8781e-06	0.97948	2018-01-02	0.97948	1	5493186	5499451	protein kinase family protein, putative, expressed	AT1G53050.1	0	Protein kinase superfamily protein
LOC_Os01g10700	SNP-1.5766669.	5.8593	7.6186	7.1419	1.4551	7.7661	1	0.53192	1	0.10643	3.0679e-08	0.89357	2018-01-02	0.89357	1	5727326	5729756	D-mannose binding lectin family protein, expressed	AT4G32300.1	SD2-5	S-domain-2 5
LOC_Os01g10860	SNP-1.5824270.	4.1765	5.0875	2.2136	2.6003	5.2836	1	0.13356	0.99951	0.00042642	0.00014558	0.99943	2018-01-02	0.99943	1	5794747	5797674	expressed protein	0	0	0
LOC_Os01g11010	SNP-1.5872896.	3.1058	4.1031	2.4894	1.3885	4.296	0.99998	0.17748	0.99568	0.0077642	8.6248e-05	0.99215	2018-01-02	0.99215	1	5875786	5877849	peptide-N4-asparagine amidase A, putative, expressed	AT3G14920.1	0	Peptide-N4-(N-acetyl-beta-glucosaminyl)asparagine amidase A protein
LOC_Os01g11020	SNP-1.5883471.	8.1517	9.3032	4.9616	3.9685	9.4995	1	0.24866	1	1.4527e-05	2.0683e-07	0.99999	2018-01-02	0.99999	1	5884006	5884572	expressed protein	0	0	0
LOC_Os01g11500	SNP-1.6150542.	2.7904	4.3711	2.9739	1.2996	4.5618	0.99997	0.40942	0.9961	0.012782	3.7912e-05	0.98718	2018-01-02	0.98718	1	6188518	6189219	zinc finger, C3HC4 type domain containing protein, expressed	AT1G04360.1	0	RING/U-box superfamily protein
LOC_Os01g11600	SNP-1.6240289.	4.5968	6.4108	0.43288	5.989	6.5997	1	0.74048	0.99997	3.3565e-07	0.016926	0.98307	2018-01-02	0.98307	1	6257915	6258264	expressed protein	AT2G31090.1	0	0
LOC_Os01g11670	SNP-1.6309292.	3.8152	5.1577	5.2961	-0.11638	5.1033	1	0.2223	0.99932	0.43866	2.3779e-07	0.56134	2018-01-02	0.56134	1	6295991	6297676	OsSCP2 - Putative Serine Carboxypeptidase homologue, expressed	AT1G15000.1	scpl50	serine carboxypeptidase-like 50
LOC_Os01g11730	SNP-1.6383183.	9.5984	11.049	3.7027	7.0107	11.245	1	0.2275	1	1.4378e-08	4.0951e-06	1	2018-01-02	1	1	6340836	6344345	GDSL-like lipase/acylhydrolase, putative, expressed	AT5G45910.1	0	GDSL-like Lipase/Acylhydrolase superfamily protein
LOC_Os01g11750	SNP-1.6360601.	8.441	9.7923	5.1417	4.5184	9.9887	1	0.19029	1	7.1316e-06	2.3788e-07	0.99999	2018-01-02	0.99999	1	6361526	6363457	GDSL-like lipase/acylhydrolase, putative, expressed	AT5G45910.1	0	GDSL-like Lipase/Acylhydrolase superfamily protein
LOC_Os01g11810	SNP-1.6378923.	1.8626	3.85	2.241	1.4368	4.0428	0.99971	0.89108	0.98497	0.0078487	0.00017265	0.99198	2018-01-02	0.99198	1	6387691	6391467	powdery mildew resistant protein 5, putative, expressed	AT1G29050.1	TBL38	TRICHOME BIREFRINGENCE-LIKE 38
LOC_Os01g11860	SNP-1.6406975.	3.3099	4.9968	3.6934	2.2211	5.1861	0.99999	0.52851	0.99908	0.015865	7.4933e-05	0.98406	2018-01-02	0.98406	1	6412786	6419895	DJ-1 family protein, putative, expressed	AT1G53280.1	0	Class I glutamine amidotransferase-like superfamily protein
LOC_Os01g11880	SNP-1.6405496.	5.2817	7.0646	3.9969	2.8996	7.2608	1	0.83092	0.99999	0.00027295	3.0568e-06	0.99972	2018-01-02	0.99972	1	6432336	6436086	DJ-1 family protein, putative, expressed	AT1G53280.1	0	Class I glutamine amidotransferase-like superfamily protein
LOC_Os01g12120	SNP-1.6612131.	14.129	16.107	7.5996	8.1227	16.303	1	0.99926	1	9.9248e-10	4.6384e-10	1	2018-01-02	1	1	6606521	6607239	expressed protein	0	0	0
LOC_Os01g12130	SNP-1.6637192.	7.9502	9.341	6.544	3.7855	9.5371	1	0.27319	1	0.00050912	1.2441e-07	0.99949	2018-01-02	0.99949	1	6612343	6613905	nodulin MtN3 family protein, putative, expressed	AT5G53190.1	0	Nodulin MtN3 family protein
LOC_Os01g12290	SNP-1.6741317.	6.886	8.0611	6.8619	2.2145	8.2486	1	0.19187	1	0.020167	6.3635e-08	0.97983	2018-01-02	0.97983	1	6711815	6714142	S-locus lectin protein kinase family protein, putative, expressed	AT2G19130.1	0	S-locus lectin protein kinase family protein
LOC_Os01g12304	SNP-1.6682076.	9.9173	11.82	8.2261	3.6596	12.016	1	0.99897	1	8.1288e-05	3.0907e-10	0.99992	2018-01-02	0.99992	1	6718349	6719948	esterase, putative, expressed	AT2G27360.1	0	GDSL-like Lipase/Acylhydrolase superfamily protein
LOC_Os01g12320	SNP-1.6721251.	10.708	12.604	4.6048	9.1414	12.801	1	0.96039	1	3.1934e-09	1.5393e-05	0.99998	2018-01-02	0.99998	1	6724939	6727643	GDSL-like lipase/acylhydrolase, putative, expressed	AT5G45910.1	0	GDSL-like Lipase/Acylhydrolase superfamily protein
LOC_Os01g12330	SNP-1.6729974.	8.4137	9.6006	2.5989	8.0186	9.7965	1	0.19971	1	3.1772e-08	0.0011701	0.99883	2018-01-02	0.99883	1	6732152	6735486	expressed protein	0	0	0
LOC_Os01g12340	SNP-1.6765661.	1.6913	2.7432	0.045724	2.6095	2.9248	0.99957	0.15872	0.88776	0.00064015	0.032851	0.96651	2018-01-02	0.96651	1	6735758	6746298	retrotransposon protein, putative, unclassified, expressed	0	0	0
LOC_Os01g12350	SNP-1.6792530.	1.9578	2.9893	0.38544	2.5266	3.1786	0.99977	0.16801	0.93935	0.00079416	0.015401	0.98381	2018-01-02	0.98381	1	6747476	6750728	retrotransposon protein, putative, unclassified, expressed	0	0	0
LOC_Os01g12381	SNP-1.6770334.	3.9216	5.4503	5.3644	-0.039512	5.5149	1	0.41205	0.99971	0.26173	1.4469e-07	0.73827	2018-01-02	0.73827	1	6764450	6765888	GDSL-like lipase/acylhydrolase, putative, expressed	AT1G31550.2	0	GDSL-like Lipase/Acylhydrolase superfamily protein
LOC_Os01g12540	SNP-1.6924998.	1.4565	2.8428	2.8764	0.86033	2.8553	0.99927	0.29324	0.89464	0.34463	0.00046543	0.6549	2018-01-02	0.6549	1	6897557	6904259	GTPase of unknown function domain containing protein, putative, expressed	AT5G39960.1	0	GTP binding;GTP binding
LOC_Os01g12670	SNP-1.6947039.	1.6804	2.793	0.64942	1.9586	2.9854	0.99956	0.13091	0.86366	0.0022922	0.0065462	0.99116	2018-01-02	0.99116	1	6979613	6985778	expressed protein	AT2G46200.1	0	0
LOC_Os01g12770	SNP-1.7078323.	0.37484	1.8302	-0.21693	2.1364	1.984	0.99122	0.26177	0.3851	0.002862	0.090468	0.90667	2018-01-02	0.90667	1	7071481	7073789	cytochrome P450, putative, expressed	AT3G48270.1	CYP71A26	cytochrome P450, family 71, subfamily A, polypeptide 26
LOC_Os01g12840	SNP-1.7119462.	11.673	13.266	6.4109	6.4598	13.462	1	0.30629	1	4.454e-08	6.9852e-09	1	2018-01-02	1	1	7104273	7109141	expressed protein	AT3G24630.1	0	0
LOC_Os01g12870	SNP-1.7119462.	15.325	17.159	9.0049	7.7294	17.355	1	0.58264	1	2.2381e-09	1.6628e-11	1	2018-01-02	1	1	7125360	7128912	eukaryotic translation initiation factor 3 subunit E-interacting protein, putative, expressed	AT5G25754.1	0	RNA polymerase I-associated factor PAF67
LOC_Os01g12880	SNP-1.7149708.	2.815	4.704	0.87008	3.6237	4.8988	0.99997	0.65632	0.99769	4.6754e-05	0.0037154	0.99624	2018-01-02	0.99624	1	7129149	7137330	VHS and GAT domain containing protein, expressed	AT4G32760.2	0	ENTH/VHS/GAT family protein
LOC_Os01g12920	SNP-1.7166789.	8.1805	9.3983	3.6384	6.8592	9.5946	1	0.23929	1	5.5443e-07	0.00012917	0.99987	2018-01-02	0.99987	1	7176107	7177066	thioesterase family protein, putative, expressed	AT3G16175.1	0	Thioesterase superfamily protein
LOC_Os01g12950	SNP-1.7238328.	0.051275	0.82209	-0.18913	1.434	0.91386	0.98168	0.083092	0.086625	0.031086	0.1829	0.78601	2018-01-02	0.78601	1	7197022	7205699	ubiquitin-conjugating enzyme, putative, expressed	AT3G15355.1	PFU1,UBC25	ubiquitin-conjugating enzyme 25
LOC_Os01g13030	SNP-1.7296218.	6.599	7.8575	1.0692	7.9141	8.0311	1	0.2878	1	5.1945e-08	0.050926	0.94907	2018-01-02	0.94907	1	7249761	7254629	OsIAA3 - Auxin-responsive Aux/IAA gene family member, expressed	AT4G29080.1	IAA27,PAP2	phytochrome-associated protein 2
LOC_Os01g13100	SNP-1.7269769.	6.3183	7.6302	0.045328	7.5434	7.8104	1	0.31072	1	8.2965e-09	0.036601	0.9634	2018-01-02	0.9634	1	7287907	7294236	KH domain containing protein, putative, expressed	AT3G16230.2	0	Predicted eukaryotic LigT
LOC_Os01g13160	SNP-1.7326780.	2.9337	4.4222	3.7323	0.47762	4.5893	0.99998	0.45965	0.99751	0.065143	5.0783e-06	0.93485	2018-01-02	0.93485	1	7333691	7339244	expressed protein	AT3G16270.1	0	ENTH/VHS family protein
LOC_Os01g13300	SNP-1.7392090.	0.33627	1.9362	1.5549	0.47798	2.07	0.99041	0.41036	0.47351	0.13258	0.0015563	0.86587	2018-01-02	0.86587	1	7417303	7422624	B3 DNA binding domain containing protein, expressed	AT5G42700.1	0	AP2/B3-like transcriptional factor family protein
LOC_Os01g13520	SNP-1.7576385.	1.9981	2.9091	-0.049691	2.8837	3.0866	0.99979	0.1116	0.91848	0.00035073	0.042155	0.95749	2018-01-02	0.95749	1	7546885	7551996	auxin response factor 1, putative, expressed	AT2G46530.1	ARF11	auxin response factor 11
LOC_Os01g13550	SNP-1.7569880.	0.50821	1.2823	1.4179	0.34311	1.226	0.99352	0.080327	0.20786	0.43594	0.0051418	0.55892	2018-01-02	0.55892	1	7578091	7582923	beta-amylase, putative, expressed	AT3G23920.1	BAM1,BMY7,TR-BAMY	beta-amylase 1
LOC_Os01g13660	SNP-1.7671242.	0.98665	1.8334	1.5376	1.2119	1.9477	0.99784	0.10811	0.51567	0.16143	0.010685	0.82789	2018-01-02	0.82789	1	7652869	7656854	expressed protein	0	0	0
LOC_Os01g14100	SNP-1.7859531.	0.67379	1.7024	1.8602	-0.30295	1.6317	0.99557	0.23734	0.53387	0.45879	0.00044155	0.54077	2018-01-02	0.54077	1	7894959	7900874	BT1 family protein, putative, expressed	AT5G54860.1	0	Major facilitator superfamily protein
LOC_Os01g14770	SNP-1.8243426.	0.66573	2.4614	-0.4339	2.9521	2.5929	0.99549	0.91866	0.81197	0.00040597	0.13836	0.86124	2018-01-02	0.86124	1	8251639	8263539	retrotransposon protein, putative, unclassified, expressed	0	0	0
LOC_Os01g14932	SNP-1.8377256.	-0.020992	1.0287	1.1892	-0.11613	0.95357	0.97843	0.23361	0.18522	0.46162	0.0032021	0.53517	2018-01-02	0.53517	1	8367184	8375401	NAK-like ser/thr protein kinase, putative, expressed	AT4G02010.1	0	Protein kinase superfamily protein
LOC_Os01g15290	SNP-1.8602761.	0.29225	1.4558	1.6025	-0.23663	1.394	0.9894	0.22771	0.31195	0.44723	0.00090757	0.55186	2018-01-02	0.55186	1	8555286	8556951	ribosomal L18p/L5e family protein, putative, expressed	AT5G27820.1	0	Ribosomal L18p/L5e family protein
LOC_Os01g15448	SNP-1.8656748.	1.873	2.5684	1.7114	0.67213	2.7447	0.99972	0.084037	0.86453	0.04434	0.00056765	0.95509	2018-01-02	0.95509	1	8657064	8658466	expressed protein	AT5G16950.1	0	0
LOC_Os01g15520	SNP-1.8691373.	2.9162	4.1619	0.64439	3.3552	4.3551	0.99997	0.23167	0.99486	9.6898e-05	0.006977	0.99293	2018-01-02	0.99293	1	8717853	8720898	expressed protein	AT5G64680.1	0	0
LOC_Os01g15660	SNP-1.8813927.	6.3846	7.6431	5.2824	3.3912	7.8388	1	0.33577	1	0.0013903	2.5031e-06	0.99861	2018-01-02	0.99861	1	8809361	8813097	NAD dependent epimerase/dehydratase family protein, putative, expressed	AT1G19690.1	0	NAD(P)-binding Rossmann-fold superfamily protein
LOC_Os01g15780	SNP-1.8902247.	6.4818	8.125	0.44109	7.9454	8.3083	1	0.86226	1	6.6052e-09	0.029563	0.97044	2018-01-02	0.97044	1	8885505	8892462	glycosyl transferase, group 1 domain containing protein, expressed	AT1G19710.1	0	UDP-Glycosyltransferase superfamily protein
LOC_Os01g15790	SNP-1.8896868.	5.5608	7.1997	5.1611	1.7806	7.3947	1	0.76375	1	0.0029188	1.7031e-07	0.99708	2018-01-02	0.99708	1	8892579	8900116	expressed protein	AT4G36440.1	0	0
LOC_Os01g15979	SNP-1.9027298.	0.62113	1.9993	1.5195	0.34256	2.1466	0.995	0.31429	0.57102	0.10568	0.00098535	0.89334	2018-01-02	0.89334	1	8988867	8992581	gb protein, putative, expressed	AT5G18250.1	0	0
LOC_Os01g16000	SNP-1.9000275.	4.008	5.1174	3.2088	1.7367	5.312	1	0.16492	0.99941	0.0039368	1.8603e-05	0.99604	2018-01-02	0.99604	1	9004101	9008071	CRAL/TRIO domain containing protein, expressed	AT1G22180.2	0	Sec14p-like phosphatidylinositol transfer family protein
LOC_Os01g16060	SNP-1.9081758.	3.2843	4.7379	1.6818	2.844	4.9338	0.99999	0.43059	0.99881	0.00028033	0.00057073	0.99915	2018-01-02	0.99915	1	9041580	9046087	expressed protein	0	0	0
LOC_Os01g16124	SNP-1.9096964.	0.20298	1.4873	-0.32993	1.9849	1.6154	0.98701	0.26366	0.29903	0.0048586	0.14055	0.85459	2018-01-02	0.85459	1	9095172	9099512	retrotransposon protein, putative, unclassified, expressed	0	0	0
LOC_Os01g16210	SNP-1.9188820.	5.578	7.3624	5.2059	1.9355	7.5578	1	0.88216	1	0.0022248	1.6728e-07	0.99778	2018-01-02	0.99778	1	9173107	9175991	uncharacterized Cys-rich domain containing protein, putative, expressed	AT2G40935.2	0	PLAC8 family protein
LOC_Os01g16260	SNP-1.9233161.	2.1249	3.1405	3.2098	-0.24468	3.1332	0.99984	0.13461	0.94787	0.37425	1.8415e-05	0.62573	2018-01-02	0.62573	1	9203963	9211788	major facilitator superfamily antiporter, putative, expressed	AT3G43790.1	ZIFL2	zinc induced facilitator-like 2
LOC_Os01g16400	SNP-1.9324058.	3.4051	5.0758	4.5931	0.28757	5.224	0.99999	0.86765	0.99956	0.10497	7.2792e-07	0.89503	2018-01-02	0.89503	1	9314159	9318060	NB-ARC domain containing protein, expressed	AT3G07040.1	RPM1,RPS3	NB-ARC domain-containing disease resistance protein
LOC_Os01g16714	SNP-1.9499653.	2.9365	4.0756	2.5138	2.6656	4.2674	0.99998	0.18874	0.99399	0.0087489	0.0017389	0.98951	2018-01-02	0.98951	1	9488825	9493964	flavin monooxygenase, putative, expressed	AT1G48910.1	YUC10	Flavin-containing monooxygenase family protein
LOC_Os01g16960	SNP-1.9710031.	0.46816	1.5244	1.4899	-0.10701	1.5686	0.9929	0.21478	0.39147	0.2946	0.0010444	0.70436	2018-01-02	0.70436	1	9694027	9699817	pyruvate kinase, putative, expressed	AT5G56350.1	0	Pyruvate kinase family protein
LOC_Os01g17300	SNP-1.9985444.	1.6127	2.895	1.7449	2.1384	3.0779	0.99949	0.31405	0.92901	0.022577	0.0078288	0.96959	2018-01-02	0.96959	1	9954154	9955696	expressed protein	0	0	0
LOC_Os01g17320	SNP-1.9945649.	5.4308	6.9343	3.8909	2.7777	7.1305	1	0.54967	0.99999	0.0002887	3.1168e-06	0.99971	2018-01-02	0.99971	1	9962629	9966966	PPR repeat domain containing protein, putative, expressed	AT1G80270.1	PPR596	PENTATRICOPEPTIDE REPEAT 596
LOC_Os01g18120	SNP-1.10145193.	0.97108	2.2547	1.0031	1.2756	2.4412	0.99776	0.24636	0.70013	0.017872	0.0046903	0.97744	2018-01-02	0.97744	1	10148777	10152520	cinnamoyl CoA reductase, putative, expressed	AT1G15950.1	ATCCR1,CCR1,IRX4	cinnamoyl coa reductase 1
LOC_Os01g18230	SNP-1.10161064.	0.75235	1.4692	0.88248	1.3993	1.6097	0.9963	0.093039	0.34879	0.082616	0.038058	0.87933	2018-01-02	0.87933	1	10211391	10212188	FAD-linked oxidoreductase protein, putative, expressed	AT5G44410.1	0	FAD-binding Berberine family protein
LOC_Os01g18280	SNP-1.10232987.	1.2254	2.4926	0.93971	1.4023	2.6834	0.99875	0.30328	0.83822	0.008931	0.0036309	0.98744	2018-01-02	0.98744	1	10262946	10267962	SNF7 domain containing protein, putative, expressed	AT3G62080.2	0	SNF7 family protein
LOC_Os01g19410	SNP-1.10949277.	3.3502	4.1756	2.7118	2.7925	4.3664	0.99999	0.07351	0.99403	0.010964	0.0018499	0.98719	2018-01-02	0.98719	1	10980739	10983343	expressed protein	AT3G17120.1	0	0
LOC_Os01g19630	SNP-1.11119669.	3.2589	4.346	3.6137	1.7967	4.5158	0.99999	0.15276	0.99645	0.059081	0.00012618	0.94079	2018-01-02	0.94079	1	11129421	11131876	expressed protein	0	0	0
LOC_Os01g19750	SNP-1.11189795.	3.5089	5.1923	-0.1535	5.6078	5.3349	0.99999	0.52424	0.99942	1.4389e-06	0.11637	0.88363	2018-01-02	0.88363	1	11208573	11209819	glycosyl hydrolase, putative, expressed	AT5G24090.1	ATCHIA,CHIA	chitinase A
LOC_Os01g19970	SNP-1.11392977.	0.93354	2.0584	1.6856	0.22769	2.1913	0.99756	0.17539	0.60397	0.13523	0.00066016	0.86411	2018-01-02	0.86411	1	11350507	11356863	MYB family transcription factor, putative, expressed	AT2G47460.1	ATMYB12,MYB12,PFG1	myb domain protein 12
LOC_Os01g20160	SNP-1.11452345.	0.90121	2.2977	0.63961	2.3863	2.4663	0.99737	0.31537	0.71786	0.0070104	0.054817	0.93817	2018-01-02	0.93817	1	11458955	11463442	OsHKT1;5 - Na+ transporter, expressed	AT4G10310.1	ATHKT1,HKT1	high-affinity K+ transporter 1
LOC_Os01g20880	SNP-1.11648518.	3.5134	4.2757	1.1594	4.2984	4.451	0.99999	0.067278	0.99552	0.00024404	0.047091	0.95266	2018-01-02	0.95266	1	11655138	11659895	OsWAK3 - OsWAK receptor-like cytoplasmic kinase OsWAK-RLCK, expressed	AT1G11300.1	0	protein serine/threonine kinases;protein kinases;ATP binding;sugar binding;kinases;carbohydrate binding
LOC_Os01g20890	SNP-1.11684866.	0.44083	2.0278	0.57643	1.2528	2.2159	0.99245	0.45995	0.56227	0.011282	0.0075037	0.98121	2018-01-02	0.98121	1	11662723	11666347	expressed protein	0	0	0
LOC_Os01g21144	SNP-1.11848898.	3.8123	5.4535	1.106	5.306	5.6358	1	0.54711	0.99972	1.4333e-05	0.03183	0.96816	2018-01-02	0.96816	1	11800239	11803815	expressed protein	0	0	0
LOC_Os01g21170	SNP-1.11804209.	8.516	10.12	2.8468	8.3875	10.316	1	0.4419	1	1.6991e-08	0.00082698	0.99917	2018-01-02	0.99917	1	11810685	11811951	expressed protein	0	0	0
LOC_Os01g21450	SNP-1.11967449.	4.7207	6.4743	-0.11042	6.8495	6.622	1	0.70883	0.99997	8.2997e-08	0.10604	0.89396	2018-01-02	0.89396	1	11974129	11981959	expressed protein	AT4G37440.1	0	0
LOC_Os01g22000	SNP-1.12364609.	2.0619	3.2795	2.591	1.5701	3.4461	0.99982	0.18971	0.95677	0.065357	0.00087276	0.93377	2018-01-02	0.93377	1	12351454	12353063	expressed protein	0	0	0
LOC_Os01g22090	SNP-1.12385289.	6.3383	8.2865	2.9143	6.5162	8.4825	1	0.9442	1	1.3539e-06	0.00075853	0.99924	2018-01-02	0.99924	1	12403525	12408003	expressed protein	0	0	0
LOC_Os01g22336	SNP-1.12547096.	0.28014	1.3396	-0.0014675	1.6816	1.484	0.9891	0.12466	0.19369	0.014544	0.098246	0.88721	2018-01-02	0.88721	1	12551333	12557013	peroxidase precursor, putative, expressed	AT2G18150.1	0	Peroxidase superfamily protein
LOC_Os01g22430	SNP-1.12575164.	3.3717	4.5933	3.9507	1.6771	4.7569	0.99999	0.18306	0.99771	0.072636	5.4205e-05	0.92731	2018-01-02	0.92731	1	12615648	12617245	OsFBDUF3 - F-box and DUF domain containing protein, expressed	AT5G25290.1	0	F-box family protein with a domain of unknown function (DUF295)
LOC_Os01g22440	SNP-1.12613957.	4.7203	5.9287	0.51903	6.2583	6.0815	1	0.17756	0.99989	1.242e-06	0.09548	0.90452	2018-01-02	0.90452	1	12621246	12621704	expressed protein	0	0	0
LOC_Os01g22500	SNP-1.12625039.	0.34161	1.4792	-0.037548	1.4452	1.6528	0.99052	0.16948	0.27369	0.0097056	0.041329	0.94897	2018-01-02	0.94897	1	12646586	12650014	craniofacial development protein 1, putative, expressed	AT5G30490.1	0	0
LOC_Os01g22630	SNP-1.12695610.	5.4938	7.16	6.2838	0.7232	7.3375	1	0.49862	0.99999	0.042417	1.6349e-08	0.95758	2018-01-02	0.95758	1	12725141	12731526	ECT protein, putative, expressed	AT1G48110.1	ECT7	evolutionarily conserved C-terminal region 7
LOC_Os01g22710	SNP-1.12802976.	7.3077	9.2632	5.7381	3.2405	9.4594	1	0.99188	1	9.5215e-05	4.2429e-08	0.9999	2018-01-02	0.9999	1	12758518	12760143	organic cation transporter-related, putative, expressed	AT1G79360.1	2-Oct,ATOCT2,OCT2	organic cation/carnitine transporter 2
LOC_Os01g22954	SNP-1.12926933.	0.72146	1.8702	0.92359	1.7149	2.0362	0.99603	0.15477	0.45176	0.036075	0.031262	0.93266	2018-01-02	0.93266	1	12896174	12915380	serine carboxypeptidase, putative, expressed	AT3G17180.1	scpl33	serine carboxypeptidase-like 33
LOC_Os01g23630	SNP-1.13339269.	3.819	4.9449	3.1886	1.6874	5.1388	1	0.14065	0.99893	0.0055914	2.471e-05	0.99438	2018-01-02	0.99438	1	13291338	13294467	transcription initiation factor IID, 18kD subunit family protein, expressed	AT1G02680.1	TAF13	TBP-associated factor 13
LOC_Os01g23850	SNP-1.13439418.	4.9442	6.7123	5.024	1.5173	6.9058	1	0.58629	0.99998	0.0065377	2.8526e-07	0.99346	2018-01-02	0.99346	1	13422753	13424642	transposon protein, putative, CACTA, En/Spm sub-class, expressed	0	0	0
LOC_Os01g23870	SNP-1.13429508.	6.7725	8.4023	8.0279	1.3965	8.5358	1	0.4351	1	0.1347	4.4104e-09	0.8653	2018-01-02	0.8653	1	13436891	13438586	expressed protein	0	0	0
LOC_Os01g23910	SNP-1.13428900.	3.5675	5.071	3.7349	2.3324	5.2609	0.99999	0.34281	0.99922	0.014712	8.1609e-05	0.98521	2018-01-02	0.98521	1	13454908	13455887	expressed protein	0	0	0
LOC_Os01g23990	SNP-1.13534103.	-0.18626	0.60326	-0.10916	0.53888	0.75365	0.96875	0.076038	0.047744	0.061855	0.038541	0.8996	2018-01-02	0.8996	1	13508317	13508882	expressed protein	0	0	0
LOC_Os01g24010	SNP-1.13536649.	7.5773	9.4343	2.0665	7.1038	9.6305	1	0.83645	1	1.3679e-08	0.00020884	0.99979	2018-01-02	0.99979	1	13517518	13528480	pleiotropic drug resistance protein, putative, expressed	AT1G15520.1	ABCG40,ATABCG40,ATPDR12,PDR12	pleiotropic drug resistance 12
LOC_Os01g24070	SNP-1.13567540.	10.667	12.687	2.5188	10.053	12.883	1	0.97052	1	2.1655e-11	0.00010388	0.9999	2018-01-02	0.9999	1	13570607	13573322	GATA zinc finger domain containing protein, expressed	AT5G26930.1	GATA23	GATA transcription factor 23
LOC_Os01g24090	SNP-1.13581800.	10.653	12.664	3.8142	9.9552	12.86	1	0.98707	1	4.507e-10	8.7388e-05	0.99991	2018-01-02	0.99991	1	13582036	13584917	TPR repeat, putative, expressed	AT3G05625.1	0	Tetratricopeptide repeat (TPR)-like superfamily protein
LOC_Os01g24210	SNP-1.13634632.	6.3273	7.8928	0.72339	8.0116	8.0629	1	0.81711	1	2.1594e-08	0.058758	0.94124	2018-01-02	0.94124	1	13643985	13646640	retrotransposon protein, putative, Ty1-copia subclass, expressed	0	0	0
LOC_Os01g24420	SNP-1.13773783.	2.51	4.3433	2.9175	1.1802	4.5344	0.99994	0.77403	0.99607	0.011967	3.0704e-05	0.988	2018-01-02	0.988	1	13765231	13772186	expressed protein	0	0	0
LOC_Os01g24430	SNP-1.13769347.	3.994	5.892	4.0313	1.563	6.0864	1	0.97624	0.9999	0.0043965	2.0956e-06	0.9956	2018-01-02	0.9956	1	13775186	13776654	expressed protein	0	0	0
LOC_Os01g24440	SNP-1.13817998.	2.0287	3.4526	-0.32069	4.2886	3.49	0.9998	0.33178	0.97289	5.3764e-05	0.30641	0.69353	2018-01-02	0.69353	1	13778572	13779786	glycine-rich protein, putative, expressed	AT3G06780.1	0	glycine-rich protein
LOC_Os01g24764	SNP-1.13937931.	4.479	5.8708	1.6368	5.3921	6.0607	1	0.26793	0.99988	1.861e-05	0.014847	0.98513	2018-01-02	0.98513	1	13934495	13935854	expressed protein	0	0	0
LOC_Os01g24780	SNP-1.13922824.	4.8449	5.8734	5.4666	1.3332	6.0118	1	0.11608	0.99988	0.12502	1.2885e-06	0.87498	2018-01-02	0.87498	1	13941318	13944691	cytochrome P450, putative, expressed	AT2G46950.1	CYP709B2	cytochrome P450, family 709, subfamily B, polypeptide 2
LOC_Os01g24790	SNP-1.13941237.	1.3659	2.7146	2.1035	1.7469	2.8733	0.9991	0.22774	0.84235	0.078119	0.0048151	0.91707	2018-01-02	0.91707	1	13957512	13959245	transferase family protein, putative, expressed	AT5G17540.1	0	HXXXD-type acyl-transferase family protein
LOC_Os01g24820	SNP-1.13959261.	2.9981	4.4578	3.19	1.1959	4.6465	0.99998	0.29111	0.9966	0.01722	2.4458e-05	0.98276	2018-01-02	0.98276	1	13979885	13983744	NB-ARC domain containing protein, expressed	AT1G58390.1	0	Disease resistance protein (CC-NBS-LRR class) family
LOC_Os01g24920	SNP-1.14078730.	2.6412	4.1977	4.1963	-0.10178	4.2279	0.99995	0.29284	0.99232	0.31795	2.2429e-06	0.68204	2018-01-02	0.68204	1	14031364	14038788	poly synthetase 2-B, putative, expressed	AT4G02390.1	APP,ATPARP1,PARP1,PP	poly(ADP-ribose) polymerase
LOC_Os01g25240	SNP-1.14280934.	10.704	12.748	0.50478	12.037	12.94	1	0.97901	1	1.8224e-13	0.0087046	0.9913	2018-01-02	0.9913	1	14252929	14257384	expressed protein	AT5G11010.2	0	Pre-mRNA cleavage complex II protein family
LOC_Os01g25270	SNP-1.14264220.	4.3437	5.7163	4.295	1.2022	5.9074	1	0.20333	0.99978	0.012091	1.3684e-06	0.98791	2018-01-02	0.98791	1	14264078	14267208	pentatricopeptide repeat protein PPR986-12, putative, expressed	AT3G57430.1	OTP84	Tetratricopeptide repeat (TPR)-like superfamily protein
LOC_Os01g25530	SNP-1.14478370.	4.2828	6.225	4.5086	1.6049	6.4187	1	0.90249	0.99994	0.0061292	1.072e-06	0.99387	2018-01-02	0.99387	1	14471242	14476738	pentatricopeptide repeat protein PPR986-12, putative, expressed	AT4G21300.1	0	Tetratricopeptide repeat (TPR)-like superfamily protein
LOC_Os01g25679	SNP-1.14548699.	2.2383	3.6027	-0.046183	3.7911	3.768	0.99988	0.25431	0.97803	7.1593e-05	0.06897	0.93096	2018-01-02	0.93096	1	14555698	14559975	retrotransposon protein, putative, Ty3-gypsy subclass, expressed	0	0	0
LOC_Os01g25710	SNP-1.14544332.	5.5128	7.4682	4.8757	2.4907	7.6642	1	0.9025	1	0.00081512	4.7072e-07	0.99918	2018-01-02	0.99918	1	14571837	14581150	transposon protein, putative, CACTA, En/Spm sub-class, expressed	0	0	0
LOC_Os01g25740	SNP-1.14600158.	4.9508	5.916	4.8501	0.84843	6.1003	1	0.091396	0.99988	0.027407	3.8258e-07	0.97259	2018-01-02	0.97259	1	14587007	14591754	powdery mildew resistance protein PM3F, putative, expressed	AT3G14460.1	0	LRR and NB-ARC domains-containing disease resistance protein
LOC_Os01g25760	SNP-1.14615071.	8.1038	9.1089	7.4059	1.4108	9.3024	1	0.094558	1	0.0063215	8.9583e-10	0.99368	2018-01-02	0.99368	1	14597790	14602976	powdery mildew resistance protein PM3F, putative, expressed	AT3G14460.1	0	LRR and NB-ARC domains-containing disease resistance protein
LOC_Os01g25810	SNP-1.14614522.	4.8879	5.8438	4.6611	0.96728	6.0309	1	0.088569	0.99986	0.020947	5.9403e-07	0.97905	2018-01-02	0.97905	1	14612547	14617122	powdery mildew resistance protein PM3A, putative, expressed	AT3G14460.1	0	LRR and NB-ARC domains-containing disease resistance protein
LOC_Os01g25880	SNP-1.14707882.	4.1598	5.3143	4.8687	0.25223	5.4579	1	0.16596	0.99959	0.11434	3.8747e-07	0.88566	2018-01-02	0.88566	1	14679306	14683435	dephospho-CoA kinase, putative, expressed	AT2G27490.1	ATCOAE	dephospho-CoA kinase family
LOC_Os01g25920	SNP-1.14730983.	2.4259	3.6957	1.7909	2.8885	3.8873	0.99992	0.22426	0.98375	0.0039719	0.0069672	0.98906	2018-01-02	0.98906	1	14702305	14705998	expressed protein	0	0	0
LOC_Os01g26070	SNP-1.14759220.	8.6538	10.228	7.7337	3.8422	10.424	1	0.39531	1	0.001021	1.8366e-08	0.99898	2018-01-02	0.99898	1	14769271	14769883	expressed protein	0	0	0
LOC_Os01g26174	SNP-1.14807054.	2.9882	4.5635	4.0308	0.33075	4.7172	0.99998	0.44782	0.99774	0.09356	2.6153e-06	0.90644	2018-01-02	0.90644	1	14825144	14828267	OsWAK5 - OsWAK receptor-like protein kinase, expressed	AT1G21230.1	WAK5	wall associated kinase 5
LOC_Os01g26240	SNP-1.14842073.	6.4373	7.7291	3.3268	5.5365	7.9253	1	0.251	1	1.2632e-05	0.0002869	0.9997	2018-01-02	0.9997	1	14871573	14878509	retrotransposon protein, putative, Ty1-copia subclass, expressed	0	0	0
LOC_Os01g26280	SNP-1.14855544.	3.2075	4.8167	3.5401	1.0605	5.0057	0.99999	0.64548	0.99906	0.016874	7.836e-06	0.98312	2018-01-02	0.98312	1	14896685	14899178	OsWAK8 - OsWAK receptor-like protein kinase, expressed	AT1G21230.1	WAK5	wall associated kinase 5
LOC_Os01g26290	SNP-1.14900894.	6.1209	7.6349	6.5575	2.1443	7.8195	1	0.45361	1	0.026695	1.4446e-07	0.9733	2018-01-02	0.9733	1	14901174	14903208	expressed protein	0	0	0
LOC_Os01g26370	SNP-1.14946203.	7.3642	8.658	4.846	4.9832	8.8543	1	0.56194	1	4.9185e-05	9.4511e-06	0.99994	2018-01-02	0.99994	1	14955700	14959369	expressed protein	0	0	0
LOC_Os01g27210	SNP-1.15184640.	1.8064	2.9312	1.1082	2.6863	3.1142	0.99967	0.19895	0.92822	0.0047947	0.025435	0.96977	2018-01-02	0.96977	1	15170345	15171860	glutathione S-transferase, putative, expressed	AT3G62760.1	ATGSTF13	Glutathione S-transferase family protein
LOC_Os01g27260	SNP-1.15184869.	0.75942	1.7546	0.88139	1.642	1.916	0.99636	0.10633	0.38183	0.04272	0.034494	0.92279	2018-01-02	0.92279	1	15216813	15217959	glutathione S-transferase, putative, expressed	AT3G62760.1	ATGSTF13	Glutathione S-transferase family protein
LOC_Os01g27360	SNP-1.15325361.	4.2985	5.5125	4.1561	1.1168	5.7027	1	0.19484	0.99975	0.014042	1.7971e-06	0.98596	2018-01-02	0.98596	1	15281130	15283073	glutathione S-transferase, putative, expressed	AT3G62760.1	ATGSTF13	Glutathione S-transferase family protein
LOC_Os01g27770	SNP-1.15452269.	9.3145	10.433	9.5023	2.3261	10.613	1	0.13985	1	0.037398	3.4924e-10	0.9626	2018-01-02	0.9626	1	15503196	15511672	expressed protein	AT3G06350.1	EMB3004,MEE32	dehydroquinate dehydratase, putative / shikimate dehydrogenase, putative
LOC_Os01g27890	SNP-1.15580750.	1.5281	3.2869	1.2449	2.1811	3.4805	0.99938	0.77557	0.96367	0.0028957	0.0035029	0.9936	2018-01-02	0.9936	1	15581786	15583686	cytochrome P450, putative, expressed	AT3G26230.1	CYP71B24	cytochrome P450, family 71, subfamily B, polypeptide 24
LOC_Os01g28030	SNP-1.15665376.	4.6138	5.9145	0.21127	5.5722	6.102	1	0.31723	0.99992	6.3172e-07	0.02032	0.97968	2018-01-02	0.97968	1	15672566	15676615	peroxidase precursor, putative, expressed	AT5G15180.1	0	Peroxidase superfamily protein
LOC_Os01g28134	SNP-1.15808852.	7.1846	8.1509	7.9556	1.2902	8.2484	1	0.16821	1	0.2035	6.1612e-09	0.7965	2018-01-02	0.7965	1	15760468	15763180	expressed protein	0	0	0
LOC_Os01g28150	SNP-1.15805340.	6.1497	6.8202	6.6594	1.2066	6.9084	1	0.066885	0.99999	0.2203	1.0883e-07	0.7797	2018-01-02	0.7797	1	15777301	15780996	OsFBX6 - F-box domain containing protein, expressed	AT5G49610.1	0	F-box family protein
LOC_Os01g28300	SNP-1.15848139.	0.94357	1.7189	0.81416	1.7265	1.8765	0.99761	0.047309	0.29516	0.039725	0.045492	0.91478	2018-01-02	0.91478	1	15850967	15854629	OsFBX7 - F-box domain containing protein, expressed	AT5G07610.1	0	F-box family protein
LOC_Os01g28540	SNP-1.15999983.	3.0342	4.0199	3.7405	1.2142	4.1365	0.99998	0.10995	0.99176	0.16767	6.9919e-05	0.83226	2018-01-02	0.83226	1	15975324	15980624	stress regulated protein, putative, expressed	AT5G27290.1	0	0
LOC_Os01g28580	SNP-1.15975408.	9.5241	10.49	8.5263	3.5671	10.685	1	0.093408	1	0.0034674	5.3366e-09	0.99653	2018-01-02	0.99653	1	15992759	15996844	expressed protein	0	0	0
LOC_Os01g28710	SNP-1.16039570.	1.4683	2.7246	1.6106	2.053	2.9059	0.99929	0.17688	0.84003	0.024534	0.0095229	0.96594	2018-01-02	0.96594	1	16079293	16080059	expressed protein	0	0	0
LOC_Os01g29390	SNP-1.16470001.	4.299	5.9134	4.9908	2.0615	6.0929	1	0.40346	0.99988	0.03812	6.2867e-06	0.96187	2018-01-02	0.96187	1	16468658	16478543	expressed protein	AT1G14800.1	0	Nucleic acid-binding, OB-fold-like protein
LOC_Os01g29507	SNP-1.16505580.	3.2603	4.1916	4.0123	1.0594	4.2849	0.99999	0.094854	0.99431	0.21113	3.2973e-05	0.78883	2018-01-02	0.78883	1	16540178	16545913	retrotransposon, putative, centromere-specific, expressed	0	0	0
LOC_Os01g29804	SNP-1.16735357.	5.875	7.2817	7.4748	0.49299	7.1792	1	0.39866	1	0.49755	7.2704e-09	0.50245	2018-01-02	0.50245	1	16693961	16700745	expressed protein	0	0	0
LOC_Os01g29820	SNP-1.16743068.	7.5139	8.6986	7.6843	2.2841	8.8813	1	0.22499	1	0.030869	1.7211e-08	0.96913	2018-01-02	0.96913	1	16706250	16709605	expressed protein	0	0	0
LOC_Os01g31050	SNP-1.17003329.	2.7725	3.7328	2.8141	1.9248	3.9118	0.99996	0.11701	0.98595	0.038464	0.00069552	0.96084	2018-01-02	0.96084	1	16982168	16983007	expressed protein	0	0	0
LOC_Os01g31494	SNP-1.17209573.	0.93076	2.1304	1.8883	0.063907	2.2389	0.99754	0.19078	0.62214	0.18268	0.00038357	0.81694	2018-01-02	0.81694	1	17226661	17228698	expressed protein	0	0	0
LOC_Os01g31570	SNP-1.17274109.	3.9938	5.1556	4.284	1.9797	5.3329	1	0.18607	0.99946	0.042869	2.9811e-05	0.9571	2018-01-02	0.9571	1	17262173	17262493	expressed protein	0	0	0
LOC_Os01g31580	SNP-1.17299829.	0.065509	0.90427	1.0804	-0.33837	0.81568	0.98226	0.08116	0.087172	0.47855	0.0025566	0.51889	2018-01-02	0.51889	1	17266159	17274840	BZIP protein, putative, expressed	AT1G52320.2	0	0
LOC_Os01g31810	SNP-1.17404489.	4.9728	5.8425	5.1146	1.8517	6.0121	1	0.091467	0.99989	0.059682	4.5655e-06	0.94031	2018-01-02	0.94031	1	17422800	17429393	RNA recognition motif containing protein, putative, expressed	AT3G46020.1	0	RNA-binding (RRM/RBD/RNP motifs) family protein
LOC_Os01g31870	SNP-1.17472773.	1.6336	2.8335	1.8045	0.86381	3.0164	0.99951	0.24008	0.91293	0.02984	0.00047935	0.96968	2018-01-02	0.96968	1	17457002	17465049	natural resistance-associated macrophage protein, putative, expressed	AT1G80830.1	ATNRAMP1,NRAMP1,PMIT1	natural resistance-associated macrophage protein 1
LOC_Os01g31890	SNP-1.17427610.	5.9515	7.6066	7.4206	1.2829	7.7017	1	0.72888	1	0.20788	2.1215e-08	0.79212	2018-01-02	0.79212	1	17470274	17471520	transposon protein, putative, unclassified, expressed	0	0	0
LOC_Os01g32439	SNP-1.17788969.	5.2006	6.693	1.2787	6.3113	6.8812	1	0.36128	0.99998	1.2289e-06	0.018562	0.98144	2018-01-02	0.98144	1	17792209	17794532	expressed protein	0	0	0
LOC_Os01g32460	SNP-1.17824366.	4.9543	6.5871	6.0462	0.38079	6.7416	1	0.51109	0.99998	0.09181	2.7796e-08	0.90819	2018-01-02	0.90819	1	17798261	17799032	expressed protein	0	0	0
LOC_Os01g32610	SNP-1.17922690.	3.8854	5.2753	4.6723	1.7118	5.4356	1	0.24544	0.99948	0.079572	1.2211e-05	0.92042	2018-01-02	0.92042	1	17881781	17885487	expressed protein	0	0	0
LOC_Os01g32720	SNP-1.17928686.	0.93041	2.2177	1.8902	0.14074	2.3432	0.99754	0.19376	0.6251	0.15006	0.00037443	0.84956	2018-01-02	0.84956	1	17935889	17947080	expressed protein	AT5G55390.1	EDM2	ENHANCED DOWNY MILDEW 2
LOC_Os01g32840	SNP-1.18056321.	5.8852	7.2652	5.5799	1.4174	7.4586	1	0.26074	1	0.0065851	6.3468e-08	0.99341	2018-01-02	0.99341	1	18022008	18024750	expressed protein	0	0	0
LOC_Os01g32870	SNP-1.18024947.	2.3437	3.7065	2.0694	1.5466	3.8995	0.9999	0.26811	0.98357	0.0073569	0.00030931	0.99233	2018-01-02	0.99233	1	18041759	18050240	heat shock protein DnaJ, putative, expressed	AT1G68370.1	ARG1	Chaperone DnaJ-domain superfamily protein
LOC_Os01g33450	SNP-1.18418137.	6.4641	7.5057	5.1982	3.6684	7.7014	1	0.10897	1	0.0015714	6.5007e-06	0.99842	2018-01-02	0.99842	1	18416920	18418444	expressed protein	0	0	0
LOC_Os01g33540	SNP-1.18487330.	5.158	6.5784	0.22875	7.0786	6.7085	1	0.20896	0.99997	1.4261e-07	0.14141	0.85859	2018-01-02	0.85859	1	18459261	18463345	transposon protein, putative, unclassified, expressed	0	0	0
LOC_Os01g33684	SNP-1.18539601.	7.9456	9.7244	2.88	6.5485	9.9207	1	0.66034	1	4.565e-08	2.9814e-05	0.99997	2018-01-02	0.99997	1	18531902	18540820	disease resistance RPP13-like protein 1, putative, expressed	AT3G14470.1	0	NB-ARC domain-containing disease resistance protein
LOC_Os01g33710	SNP-1.18540863.	12.03	13.322	5.5893	8.8448	13.519	1	0.31124	1	5.8999e-09	1.4891e-06	1	2018-01-02	1	1	18555703	18556813	expressed protein	0	0	0
LOC_Os01g33720	SNP-1.18540863.	12.091	13.49	4.562	10.014	13.687	1	0.3918	1	3.7625e-10	1.4935e-05	0.99999	2018-01-02	0.99999	1	18559025	18559598	hypothetical protein	0	0	0
LOC_Os01g33762	SNP-1.18536126.	11.367	12.947	4.5404	9.5221	13.144	1	0.48774	1	1.2497e-09	1.6789e-05	0.99998	2018-01-02	0.99998	1	18585545	18587695	expressed protein	0	0	0
LOC_Os01g34050	SNP-1.18709816.	1.9268	3.6709	2.7911	0.76288	3.8486	0.99975	0.54389	0.97891	0.042069	5.5238e-05	0.95788	2018-01-02	0.95788	1	18749285	18750480	expressed protein	0	0	0
LOC_Os01g34200	SNP-1.18869068.	0.54739	1.8749	1.9568	0.42468	1.8589	0.99408	0.25613	0.47763	0.38514	0.0015851	0.61327	2018-01-02	0.61327	1	18853567	18857379	AATF, putative, expressed	AT5G61330.1	0	rRNA processing protein-related
LOC_Os01g34590	SNP-1.19077189.	6.816	7.8958	8.0709	0.69533	7.8104	1	0.15813	1	0.4773	2.817e-09	0.5227	2018-01-02	0.5227	1	19073047	19073890	expressed protein	0	0	0
LOC_Os01g34610	SNP-1.19038322.	3.1889	4.6618	3.6776	0.81225	4.8436	0.99999	0.43065	0.99852	0.03308	6.3202e-06	0.96691	2018-01-02	0.96691	1	19079248	19082074	expressed protein	AT1G58210.1	EMB1674	kinase interacting family protein
LOC_Os01g34700	SNP-1.19133742.	1.1343	3.0223	2.6821	0.16167	3.1502	0.99846	0.94237	0.92855	0.14573	6.1615e-05	0.85421	2018-01-02	0.85421	1	19135802	19139895	dienelactone hydrolase family protein, expressed	AT2G32520.1	0	alpha/beta-Hydrolases superfamily protein
LOC_Os01g34850	SNP-1.19202086.	0.62012	1.4505	0.27608	1.6985	1.6009	0.99499	0.098071	0.29326	0.021348	0.079121	0.89953	2018-01-02	0.89953	1	19242042	19243853	OsHKT2;3 - Na+ transporter, expressed	AT4G10310.1	ATHKT1,HKT1	high-affinity K+ transporter 1
LOC_Os01g34860	SNP-1.19227396.	0.39122	1.389	-0.14678	1.6832	1.5409	0.99154	0.14632	0.2677	0.0092894	0.08799	0.90272	2018-01-02	0.90272	1	19245153	19248201	expressed protein	AT2G35330.1	0	RING/U-box superfamily protein
LOC_Os01g35030	SNP-1.19361281.	7.3466	8.8148	5.2557	3.2801	9.0111	1	0.36738	1	8.8045e-05	1.305e-07	0.99991	2018-01-02	0.99991	1	19378169	19387198	MDR-like ABC transporter, putative, expressed	AT1G02520.1	PGP11	P-glycoprotein 11
LOC_Os01g35580	SNP-1.19686926.	7.1304	8.7524	8.8659	0.63756	8.7164	1	0.99702	1	0.41428	3.4317e-10	0.58572	2018-01-02	0.58572	1	19681825	19686311	expressed protein	0	0	0
LOC_Os01g35590	SNP-1.19686926.	8.635	10.295	9.5645	1.9144	10.465	1	0.97225	1	0.059351	1.8615e-10	0.94065	2018-01-02	0.94065	1	19689459	19692954	expressed protein	0	0	0
LOC_Os01g35789	SNP-1.19863775.	4.9402	6.1003	6.2462	0.48841	6.0399	1	0.21579	0.99995	0.44633	1.0925e-07	0.55367	2018-01-02	0.55367	1	19823676	19826681	expressed protein	0	0	0
LOC_Os01g35930	SNP-1.19900032.	4.1789	4.9613	5.1485	0.34163	4.8644	1	0.079723	0.99918	0.49088	1.0732e-06	0.50912	2018-01-02	0.50912	1	19884254	19886352	retrotransposon protein, putative, unclassified, expressed	0	0	0
LOC_Os01g35990	SNP-1.19898836.	6.72	7.681	7.3066	1.3907	7.8145	1	0.15493	1	0.13472	2.2913e-08	0.86528	2018-01-02	0.86528	1	19911223	19914280	RNAse P Rpr2/Rpp21 subunit domain containing protein, expressed	AT5G41270.1	0	0
LOC_Os01g36294	SNP-1.20125454.	2.5544	3.5233	3.7168	-0.078953	3.4203	0.99994	0.10699	0.97487	0.49807	1.117e-05	0.50192	2018-01-02	0.50192	1	20124194	20126856	cytochrome P450, putative, expressed	AT3G26320.1	CYP71B36	cytochrome P450, family 71, subfamily B, polypeptide 36
LOC_Os01g36640	SNP-1.20328454.	7.9254	9.0559	9.1403	-0.13511	9.0394	1	0.23692	1	0.38743	2.8793e-11	0.61257	2018-01-02	0.61257	1	20327990	20334833	disease resistance protein RPM1, putative, expressed	AT3G07040.1	RPM1,RPS3	NB-ARC domain-containing disease resistance protein
LOC_Os01g36870	SNP-1.20557060.	0.36483	1.582	1.7351	0.10873	1.5145	0.99101	0.24611	0.36658	0.45384	0.0015032	0.54465	2018-01-02	0.54465	1	20535086	20538945	phox domain-containing protein, putative, expressed	AT3G48195.1	0	Phox (PX) domain-containing protein
LOC_Os01g37260	SNP-1.20783337.	6.2658	7.8337	7.044	0.51302	8.0069	1	0.77019	1	0.051776	2.1363e-09	0.94822	2018-01-02	0.94822	1	20805790	20810162	OsFBX14 - F-box domain containing protein, expressed	AT1G13570.1	0	F-box/RNI-like superfamily protein
LOC_Os01g37280	SNP-1.20783337.	6.231	7.5185	7.6473	-0.1495	7.4714	1	0.35246	1	0.42917	9.6007e-10	0.57083	2018-01-02	0.57083	1	20816955	20820446	expressed protein	0	0	0
LOC_Os01g37460	SNP-1.20925825.	4.469	6.2612	2.4781	3.5091	6.4575	1	0.9836	0.99997	5.2573e-05	7.9113e-05	0.99987	2018-01-02	0.99987	1	20935789	20937446	zinc finger family protein, putative, expressed	AT3G15680.1	0	Ran BP2/NZF zinc finger-like superfamily protein
LOC_Os01g37470	SNP-1.20984918.	1.5109	3.0508	3.1943	-0.15336	2.9924	0.99935	0.53336	0.94614	0.44382	2.7933e-05	0.55615	2018-01-02	0.55615	1	20938332	20941357	asp/Glu racemase, putative, expressed	AT1G15410.1	0	aspartate-glutamate racemase family
LOC_Os01g37820	SNP-1.21179969.	3.0651	4.2888	3.6219	0.46439	4.4543	0.99998	0.79717	0.99897	0.06869	6.6969e-06	0.9313	2018-01-02	0.9313	1	21151490	21155639	oxidoreductase/ transition metal ion binding protein, putative, expressed	AT4G29400.1	0	Protein of unknown function (DUF3531)
LOC_Os01g37920	SNP-1.21225443.	1.2084	1.8479	1.9442	-0.24901	1.8235	0.9987	0.10141	0.62652	0.39815	0.00035759	0.60149	2018-01-02	0.60149	1	21241628	21242888	expressed protein	0	0	0
LOC_Os01g37950	SNP-1.21257283.	1.1554	2.0317	1.1086	0.73244	2.2102	0.99853	0.2033	0.74927	0.038073	0.002244	0.95968	2018-01-02	0.95968	1	21261897	21262392	expressed protein	0	0	0
LOC_Os01g38180	SNP-1.21415624.	2.9877	4.2867	3.379	2.0481	4.4655	0.99998	0.28849	0.9965	0.039449	0.00025802	0.96029	2018-01-02	0.96029	1	21381884	21389644	peptidyl-prolyl isomerase, putative, expressed	AT5G48570.1	ATFKBP65,FKBP65,ROF2	FKBP-type peptidyl-prolyl cis-trans isomerase family protein
LOC_Os01g38229	SNP-1.21438098.	2.0366	2.8196	2.6594	1.1472	2.9071	0.99981	0.099458	0.91667	0.2206	0.00095057	0.77845	2018-01-02	0.77845	1	21414995	21441446	peptidyl-prolyl isomerase, putative, expressed	AT3G25230.2	ATFKBP62,FKBP62,ROF1	rotamase FKBP 1
LOC_Os01g38359	SNP-1.21572065.	1.0173	2.4983	-0.55377	3.3891	2.5089	0.99799	0.84089	0.9	0.00028295	0.34765	0.65206	2018-01-02	0.65206	1	21525440	21549830	peptidyl-prolyl cis-trans isomerase, FKBP-type, putative, expressed	AT5G48570.1	ATFKBP65,FKBP65,ROF2	FKBP-type peptidyl-prolyl cis-trans isomerase family protein
LOC_Os01g38480	SNP-1.21628586.	1.7246	3.1946	3.3836	0.3091	3.096	0.9996	0.42776	0.95837	0.49293	5.8179e-05	0.50701	2018-01-02	0.50701	1	21623575	21626767	GA18326-PA, putative, expressed	AT4G32930.1	0	0
LOC_Os01g38490	SNP-1.21641362.	1.6316	2.6721	2.6188	0.99236	2.7239	0.99951	0.14636	0.86397	0.28218	0.00093453	0.71689	2018-01-02	0.71689	1	21627154	21627998	expressed protein	AT1G07020.1	0	0
LOC_Os01g38680	SNP-1.21752088.	1.6951	2.9342	1.219	1.5186	3.1271	0.99958	0.18255	0.90141	0.0061458	0.0017165	0.99214	2018-01-02	0.99214	1	21724008	21725863	transporter family protein, putative, expressed	AT1G11260.1	ATSTP1,STP1	sugar transporter 1
LOC_Os01g39060	SNP-1.21964050.	1.9243	3.6187	0.77587	2.6242	3.8129	0.99975	0.91633	0.98741	0.0004581	0.0045275	0.99501	2018-01-02	0.99501	1	21955893	21963353	expressed protein	0	0	0
LOC_Os01g39100	SNP-1.21990989.	0.6826	1.9168	1.3028	0.46334	2.0773	0.99566	0.38973	0.65756	0.077581	0.0015734	0.92085	2018-01-02	0.92085	1	21973687	21980482	zinc finger C-x8-C-x5-C-x3-H type family protein, expressed	AT5G56930.1	emb1789	CCCH-type zinc finger family protein
LOC_Os01g39270	SNP-1.22092003.	1.0688	1.9713	2.0979	-0.19757	1.9255	0.99821	0.11748	0.5828	0.42699	0.00030303	0.5727	2018-01-02	0.5727	1	22088204	22091020	NAD binding domain of 6-phosphogluconate dehydrogenase containing protein, expressed	AT1G17650.1	GLYR2,GR2	glyoxylate reductase 2
LOC_Os01g39290	SNP-1.22064150.	0.99928	2.4989	1.7357	0.63893	2.6703	0.9979	0.47153	0.82695	0.055037	0.00061713	0.94435	2018-01-02	0.94435	1	22098320	22099659	harpin-induced protein 1 domain containing protein, expressed	AT5G11890.1	0	0
LOC_Os01g39670	SNP-1.22418931.	1.7067	3.0936	0.26723	3.5407	3.2316	0.99959	0.24614	0.92678	0.00047585	0.12516	0.87436	2018-01-02	0.87436	1	22375575	22377560	OsFBD1 - F-box and FBD domain containing protein, expressed	AT2G04230.1	0	FBD, F-box and Leucine Rich Repeat domains containing protein
LOC_Os01g39680	SNP-1.22418931.	3.794	5.4072	2.896	2.2516	5.6031	1	0.4231	0.99962	0.00098304	3.1238e-05	0.99899	2018-01-02	0.99899	1	22379059	22383049	expressed protein	0	0	0
LOC_Os01g39770	SNP-1.22428759.	13.24	14.724	7.4471	8.4931	14.921	1	0.30178	1	1.6851e-08	2.6253e-08	1	2018-01-02	1	1	22427831	22430870	calcineurin B, putative, expressed	AT4G33000.1	ATCBL10,CBL10,SCABP8	calcineurin B-like protein 10
LOC_Os01g39780	SNP-1.22428759.	5.6843	7.0518	2.5303	5.4764	7.2476	1	0.23541	0.99999	9.6005e-06	0.0011883	0.9988	2018-01-02	0.9988	1	22436013	22438392	expressed protein	AT1G55160.2	0	0
LOC_Os01g39790	SNP-1.22454381.	7.9403	9.7522	3.6657	5.7901	9.9486	1	0.63579	1	2.614e-07	4.8776e-06	0.99999	2018-01-02	0.99999	1	22439033	22441966	esterase/lipase/thioesterase, putative, expressed	AT3G47590.1	0	alpha/beta-Hydrolases superfamily protein
LOC_Os01g39800	SNP-1.22445253.	6.8624	7.9924	6.4317	2.5989	8.1849	1	0.13097	1	0.0087724	1.8064e-07	0.99123	2018-01-02	0.99123	1	22446210	22449792	esterase, putative, expressed	AT3G47590.1	0	alpha/beta-Hydrolases superfamily protein
LOC_Os01g39810	SNP-1.22452769.	5.8398	6.9604	7.0983	0.50729	6.9063	1	0.13071	0.99999	0.43822	1.5747e-08	0.56178	2018-01-02	0.56178	1	22450498	22456233	Alg9-like mannosyltransferase protein, putative, expressed	AT5G14850.1	0	Alg9-like mannosyltransferase family
LOC_Os01g39860	SNP-1.22442349.	3.2283	4.4313	4.5553	0.46011	4.3877	0.99999	0.14641	0.99602	0.42444	4.7769e-06	0.57556	2018-01-02	0.57556	1	22489496	22491483	1-aminocyclopropane-1-carboxylate oxidase protein, putative, expressed	AT2G19590.1	ACO1,ATACO1	ACC oxidase 1
LOC_Os01g40094	SNP-1.22635128.	5.3959	6.9428	5.9039	1.9028	7.1263	1	0.48927	0.99999	0.029166	4.077e-07	0.97083	2018-01-02	0.97083	1	22617780	22624147	protein phosphatase 2C, putative, expressed	AT1G17550.1	HAB2	homology to ABI2
LOC_Os01g40120	SNP-1.22593629.	3.4193	4.7735	3.707	1.9204	4.9578	0.99999	0.28979	0.9987	0.027374	6.2685e-05	0.97256	2018-01-02	0.97256	1	22632889	22637560	expressed protein	AT2G19385.1	0	zinc ion binding
LOC_Os01g40420	SNP-1.22793443.	4.0861	5.7812	1.8581	3.8049	5.9773	1	0.49067	0.99983	3.8076e-05	0.000472	0.99949	2018-01-02	0.99949	1	22820220	22823182	CBS domain containing membrane protein, putative, expressed	AT1G69800.2	0	Cystathionine beta-synthase (CBS) protein
LOC_Os01g40480	SNP-1.22866508.	0.19113	1.7584	1.4771	0.11859	1.8748	0.98665	0.36917	0.36671	0.16694	0.0010246	0.83204	2018-01-02	0.83204	1	22868546	22872149	anthranilate phosphoribosyltransferase, putative, expressed	AT1G74720.1	QKY	C2 calcium/lipid-binding plant phosphoribosyltransferase family protein
LOC_Os01g40610	SNP-1.22928429.	0.79896	2.1843	1.4427	1.4375	2.351	0.99667	0.25562	0.61921	0.057837	0.0080086	0.93415	2018-01-02	0.93415	1	22931927	22937272	coiled-coil domain-containing protein, putative, expressed	AT1G17130.1	0	Family of unknown function (DUF572)
LOC_Os01g40640	SNP-1.23007145.	1.682	3.4585	-0.1395	3.5913	3.6277	0.99956	0.59777	0.9667	8.0491e-05	0.060685	0.93923	2018-01-02	0.93923	1	22979942	22982445	S1 RNA binding domain containing protein, expressed	AT1G71720.1	0	Nucleic acid-binding proteins superfamily
LOC_Os01g40660	SNP-1.23027124.	0.96216	2.6138	1.3643	1.4212	2.801	0.99771	0.43529	0.80115	0.017961	0.0028689	0.97917	2018-01-02	0.97917	1	22986748	22987781	methyltransferase, putative, expressed	AT5G10830.1	0	S-adenosyl-L-methionine-dependent methyltransferases superfamily protein
LOC_Os01g40690	SNP-1.22972843.	8.14	10.185	3.4425	6.7207	10.381	1	0.99915	1	5.7722e-08	1.5349e-05	0.99998	2018-01-02	0.99998	1	22996030	22998507	holocarboxylase synthetase, putative, expressed	AT4G09830.1	0	Uncharacterised conserved protein UCP009193
LOC_Os01g40750	SNP-1.23030616.	3.8432	5.6387	-0.4428	6.2993	5.7356	1	0.63723	0.99978	2.6442e-07	0.2046	0.7954	2018-01-02	0.7954	1	23023042	23026116	expressed protein	0	0	0
LOC_Os01g40820	SNP-1.23030616.	6.6256	8.2027	1.6242	6.3165	8.3988	1	0.40611	1	8.4177e-08	0.00058087	0.99942	2018-01-02	0.99942	1	23073579	23079781	peptidase family M41 containing protein, expressed	AT5G53170.1	FTSH11	FTSH protease 11
LOC_Os01g40860	SNP-1.23049569.	1.3777	3.1038	0.020498	3.083	3.2811	0.99912	0.64909	0.94004	0.00026332	0.042613	0.95712	2018-01-02	0.95712	1	23097256	23106303	aldehyde dehydrogenase, putative, expressed	AT3G24503.1	ALDH1A,ALDH2C4,REF1	aldehyde dehydrogenase 2C4
LOC_Os01g40870	SNP-1.23082848.	1.4262	3.1318	0.72643	2.1947	3.3253	0.99921	0.47895	0.92806	0.0012544	0.0051664	0.99358	2018-01-02	0.99358	1	23113645	23119715	aldehyde dehydrogenase, putative, expressed	AT3G24503.1	ALDH1A,ALDH2C4,REF1	aldehyde dehydrogenase 2C4
LOC_Os01g41240	SNP-1.23301713.	1.3379	3.1852	1.3699	2.6021	3.3743	0.99904	0.7035	0.93929	0.0048811	0.011674	0.98344	2018-01-02	0.98344	1	23343306	23345461	hydrolase, alpha/beta fold family domain containing protein, expressed	AT3G24420.1	0	alpha/beta-Hydrolases superfamily protein
LOC_Os01g41530	SNP-1.23516861.	11.196	12.746	-0.41947	13.574	12.788	1	0.34515	1	2.177e-14	0.30045	0.69955	2018-01-02	0.69955	1	23510098	23512343	OsFBL2 - F-box domain and LRR containing protein, expressed	AT1G13570.1	0	F-box/RNI-like superfamily protein
LOC_Os01g41550	SNP-1.23497439.	3.615	5.4824	0.80352	5.3838	5.663	0.99999	0.71544	0.99966	6.6814e-06	0.035616	0.96438	2018-01-02	0.96438	1	23515004	23516896	aspartic proteinase, putative, expressed	AT1G01300.1	0	Eukaryotic aspartyl protease family protein
LOC_Os01g41565	SNP-1.23523575.	6.4927	7.5854	3.9582	4.6699	7.7817	1	0.11904	1	7.5254e-05	5.43e-05	0.99987	2018-01-02	0.99987	1	23530089	23532731	ATP-binding domain-containing protein, putative, expressed	AT2G44270.1	ROL5	repressor of lrx1
LOC_Os01g41630	SNP-1.23570989.	15.151	16.809	2.9967	13.461	17.005	1	0.49999	1	4.9158e-15	2.0082e-05	0.99998	2018-01-02	0.99998	1	23569779	23576544	serine/threonine protein phosphatase 2A 55 kDa regulatory subunit B, putative, expressed	AT1G17720.1	ATB BETA	Protein phosphatase 2A, regulatory subunit PR55
LOC_Os01g41750	SNP-1.23639194.	10.993	12.96	0.51178	12.243	13.153	1	0.67571	1	1.1367e-13	0.00858	0.99142	2018-01-02	0.99142	1	23631765	23635375	expressed protein	AT2G34930.1	0	disease resistance family protein / LRR family protein
LOC_Os01g41780	SNP-1.23647953.	7.7311	9.2669	1.3118	8.9678	9.4533	1	0.232	1	3.5378e-09	0.022451	0.97755	2018-01-02	0.97755	1	23648265	23651499	expressed protein	AT2G34930.1	0	disease resistance family protein / LRR family protein
LOC_Os01g41800	SNP-1.23662086.	7.8868	9.7579	1.1999	9.4802	9.9439	1	0.47346	1	8.8255e-10	0.023581	0.97642	2018-01-02	0.97642	1	23663059	23664444	cytochrome P450, putative, expressed	AT3G14630.1	CYP72A9	cytochrome P450, family 72, subfamily A, polypeptide 9
LOC_Os01g41810	SNP-1.23691274.	3.7177	5.5831	1.3535	5.1491	5.7722	1	0.48252	0.99961	1.8801e-05	0.016456	0.98353	2018-01-02	0.98353	1	23673292	23675869	cytochrome P450 72A1, putative, expressed	AT3G14690.1	CYP72A15	cytochrome P450, family 72, subfamily A, polypeptide 15
LOC_Os01g41820	SNP-1.23638071.	0.48866	1.8551	0.5278	1.1528	2.041	0.99323	0.15198	0.32033	0.015012	0.0088703	0.97612	2018-01-02	0.97612	1	23682382	23685393	cytochrome P450 72A1, putative, expressed	AT3G14690.1	CYP72A15	cytochrome P450, family 72, subfamily A, polypeptide 15
LOC_Os01g41910	SNP-1.23764172.	5.1067	7.0489	4.6012	2.4971	7.2448	1	0.64853	0.99999	0.0011378	1.2546e-06	0.99886	2018-01-02	0.99886	1	23770115	23771515	receptor-like protein kinase 5 precursor, putative, expressed	AT2G34930.1	0	disease resistance family protein / LRR family protein
LOC_Os01g41950	SNP-1.23738456.	3.2215	4.9279	-0.68635	5.8425	4.9255	0.99999	0.36861	0.99839	7.7543e-07	0.36717	0.63283	2018-01-02	0.63283	1	23782487	23785775	expressed protein	0	0	0
LOC_Os01g41960	SNP-1.23786831.	7.5663	9.4424	3.17	5.9126	9.6387	1	0.51487	1	1.704e-07	1.3199e-05	0.99999	2018-01-02	0.99999	1	23787960	23796972	retrotransposon protein, putative, unclassified, expressed	0	0	0
LOC_Os01g42090	SNP-1.23883394.	9.1087	10.795	6.1854	5.6123	10.991	1	0.37043	1	7.8444e-06	2.9373e-07	0.99999	2018-01-02	0.99999	1	23864681	23867313	nodulin MtN3 family protein, putative, expressed	AT3G28007.1	0	Nodulin MtN3 family protein
LOC_Os01g42110	SNP-1.23907702.	0.25103	1.5542	-0.31127	1.8239	1.7107	0.98835	0.14777	0.20971	0.0043486	0.083175	0.91248	2018-01-02	0.91248	1	23877624	23880246	nodulin MtN3 family protein, putative, expressed	AT5G62850.1	AtVEX1	Nodulin MtN3 family protein
LOC_Os01g42160	SNP-1.23879606.	2.7228	4.2046	1.7681	2.2117	4.4002	0.99996	0.24066	0.99226	0.0011677	0.00045434	0.99838	2018-01-02	0.99838	1	23896936	23897459	MEGL14 - Maternally expressed gene MEG family protein precursor, putative, expressed	0	0	0
LOC_Os01g42330	SNP-1.24028030.	7.9918	9.6049	3.9927	5.5239	9.8012	1	0.35987	1	7.792e-07	3.71e-06	1	2018-01-02	1	1	24022059	24027535	retrotransposon protein, putative, unclassified, expressed	0	0	0
LOC_Os01g42460	SNP-1.24148138.	10.548	12.181	0.57317	11.781	12.369	1	0.49916	1	7.8722e-13	0.017807	0.98219	2018-01-02	0.98219	1	24136871	24144338	BAH domain containing protein, expressed	AT5G11470.1	0	bromo-adjacent homology (BAH) domain-containing protein
LOC_Os01g42550	SNP-1.24232368.	3.7827	5.2807	2.3374	2.9424	5.4768	1	0.37921	0.99957	0.00036352	0.0002051	0.99943	2018-01-02	0.99943	1	24195819	24196265	expressed protein	0	0	0
LOC_Os01g42800	SNP-1.24325984.	4.0683	5.4968	-0.16799	5.6694	5.6632	1	0.30476	0.99972	6.9027e-07	0.066509	0.93349	2018-01-02	0.93349	1	24354151	24360484	MEE18, putative, expressed	AT2G34090.1	MEE18	maternal effect embryo arrest 18
LOC_Os01g42850	SNP-1.24376816.	5.1624	6.7479	0.05908	6.7107	6.926	1	0.41402	0.99998	6.5315e-08	0.041039	0.95896	2018-01-02	0.95896	1	24380636	24386687	ThiF family domain containing protein, putative, expressed	AT5G45900.1	APG7,ATAPG7,ATATG7,ATG7	ThiF family protein
LOC_Os01g43100	SNP-1.24619025.	3.3988	4.7582	0.0062913	4.7282	4.9361	0.99999	0.31775	0.99876	5.6472e-06	0.041716	0.95828	2018-01-02	0.95828	1	24584654	24589423	protein phosphatase 2C, putative, expressed	AT5G53140.1	0	Protein phosphatase 2C family protein
LOC_Os01g43280	SNP-1.24734540.	3.8074	5.7153	2.0134	3.6717	5.9115	1	0.82548	0.99981	6.3361e-05	0.00040431	0.99953	2018-01-02	0.99953	1	24739092	24741088	hydroquinone glucosyltransferase, putative, expressed	AT1G01420.1	UGT72B3	UDP-glucosyl transferase 72B3
LOC_Os01g43400	SNP-1.24844460.	-0.2643	1.08	-0.10399	1.407	1.2229	0.96283	0.19554	0.096942	0.020883	0.094902	0.88422	2018-01-02	0.88422	1	24833040	24834140	expressed protein	0	0	0
LOC_Os01g43430	SNP-1.24854017.	8.5066	10.193	-0.29612	10.832	10.295	1	0.4224	1	1.0343e-11	0.19477	0.80523	2018-01-02	0.80523	1	24850441	24851298	expressed protein	0	0	0
LOC_Os01g43520	SNP-1.24886083.	10.335	11.921	-0.1423	12.33	12.064	1	0.38155	1	2.7586e-13	0.11477	0.88523	2018-01-02	0.88523	1	24913480	24923343	neutral ceramidase precursor, putative, expressed	AT2G38010.1	0	Neutral/alkaline non-lysosomal ceramidase
LOC_Os01g43560	SNP-1.24979696.	5.6156	7.4618	-0.33517	8.224	7.5282	1	0.82552	1	5.0917e-09	0.25856	0.74144	2018-01-02	0.74144	1	24951985	24952773	expressed protein	0	0	0
LOC_Os01g43600	SNP-1.24980088.	5.2232	6.8379	0.87723	5.8045	7.0324	1	0.4902	0.99999	3.4926e-07	0.0041391	0.99586	2018-01-02	0.99586	1	24975992	24977411	expressed protein	0	0	0
LOC_Os01g43740	SNP-1.25025239.	1.2354	2.8918	1.3215	2.3186	3.0791	0.99878	0.49276	0.89546	0.0085792	0.011944	0.97948	2018-01-02	0.97948	1	25060764	25063609	cytochrome P450 72A1, putative, expressed	AT3G14660.1	CYP72A13	cytochrome P450, family 72, subfamily A, polypeptide 13
LOC_Os01g43760	SNP-1.25031400.	5.4178	7.3302	0.59483	7.4986	7.4969	1	0.90809	1	5.8673e-08	0.065877	0.93412	2018-01-02	0.93412	1	25070716	25072705	cytochrome P450 72A1, putative, expressed	AT1G17060.1	CYP72C1,SOB7	cytochrome p450 72c1
LOC_Os01g44020	SNP-1.25244233.	5.5332	7.3432	0.053968	7.7811	7.4827	1	0.55173	0.99999	1.6391e-08	0.12254	0.87746	2018-01-02	0.87746	1	25220141	25221142	expressed protein	0	0	0
LOC_Os01g44250	SNP-1.25343917.	5.1782	7.0382	0.40475	6.477	7.2291	1	0.62991	0.99999	7.4193e-08	0.012278	0.98772	2018-01-02	0.98772	1	25368481	25371011	CBS domain containing membrane protein, putative, expressed	AT3G48530.1	KING1	SNF1-related protein kinase regulatory subunit gamma 1
LOC_Os01g45030	SNP-1.25550870.	5.526	7.0967	0.72255	6.1693	7.2907	1	0.72973	1	1.3478e-07	0.0052829	0.99472	2018-01-02	0.99472	1	25555154	25562669	retrotransposon protein, putative, Ty3-gypsy subclass, expressed	0	0	0
LOC_Os01g45140	SNP-1.25592011.	1.7376	2.6153	0.83693	2.5521	2.7921	0.99962	0.13473	0.88231	0.0053145	0.038647	0.95604	2018-01-02	0.95604	1	25615863	25617353	anthocyanin 3-O-beta-glucosyltransferase, putative, expressed	AT2G15490.3	UGT73B4	UDP-glycosyltransferase 73B4
LOC_Os01g45290	SNP-1.25668724.	0.45708	1.8809	-0.27098	2.1305	2.0403	0.99272	0.53073	0.60806	0.0022485	0.07942	0.91833	2018-01-02	0.91833	1	25708316	25714989	retrotransposon protein, putative, unclassified, expressed	0	0	0
LOC_Os01g45670	SNP-1.25900420.	1.6257	2.7454	2.2088	0.37848	2.8994	0.9995	0.41168	0.94723	0.092713	0.00019203	0.90709	2018-01-02	0.90709	1	25933616	25934887	expressed protein	0	0	0
LOC_Os01g45990	SNP-1.26094567.	0.43567	1.3291	-0.3039	1.7196	1.4713	0.99236	0.16301	0.31223	0.0074262	0.10984	0.88273	2018-01-02	0.88273	1	26119708	26126165	potassium channel AKT1, putative, expressed	AT2G26650.1	AKT1,ATAKT1,KT1	K+ transporter 1
LOC_Os01g46810	SNP-1.26698082.	1.429	2.2624	1.6723	0.50577	2.4213	0.99922	0.10022	0.73199	0.081966	0.0007828	0.91725	2018-01-02	0.91725	1	26699189	26706158	viral A-type inclusion protein repeat containing protein, expressed	0	0	0
LOC_Os01g47410	SNP-1.27083819.	4.5652	5.9291	0.80929	4.9585	6.1234	1	0.31238	0.99991	2.4207e-06	0.0047823	0.99522	2018-01-02	0.99522	1	27085745	27092240	aspartic proteinase oryzasin-1 precursor, putative, expressed	AT1G11910.1	APA1,ATAPA1	aspartic proteinase A1
LOC_Os01g47490	SNP-1.27165286.	0.70004	1.7524	0.13672	1.4835	1.9347	0.99583	0.14842	0.42983	0.0077295	0.024066	0.9682	2018-01-02	0.9682	1	27144942	27149034	Lg106, putative, expressed	AT5G64130.1	0	cAMP-regulated phosphoprotein 19-related protein
LOC_Os01g48620	SNP-1.27910419.	3.1172	4.6693	-0.089701	4.7699	4.8404	0.99998	0.50934	0.99852	5.5566e-06	0.056349	0.94365	2018-01-02	0.94365	1	27875639	27878460	expressed protein	AT4G21700.1	0	Protein of unknown function (DUF2921)
LOC_Os01g48640	SNP-1.27910419.	0.37654	1.7038	-0.15924	1.9843	1.8593	0.99125	0.31241	0.43006	0.004373	0.085285	0.91034	2018-01-02	0.91034	1	27883020	27886068	expressed protein	AT4G21700.1	0	Protein of unknown function (DUF2921)
LOC_Os01g48760	SNP-1.27932597.	1.4275	2.8124	-0.27622	3.1795	2.9609	0.99922	0.29951	0.89029	0.00026013	0.1041	0.89564	2018-01-02	0.89564	1	27961739	27965444	THAP domain-containing protein 4, putative, expressed	AT1G79260.1	0	0
LOC_Os01g49030	SNP-1.28166781.	5.1286	6.8125	-0.039716	6.8074	6.9893	1	0.48306	0.99998	4.4825e-08	0.044173	0.95583	2018-01-02	0.95583	1	28176743	28177756	expressed protein	AT5G24600.1	0	Protein of unknown function, DUF599
LOC_Os01g49060	SNP-1.28184565.	4.8765	6.8141	2.4245	4.1498	7.0104	1	0.89287	0.99999	1.3007e-05	9.6823e-05	0.99989	2018-01-02	0.99989	1	28187853	28193358	prenyltransferase, putative, expressed	AT1G10095.1	0	Protein prenylyltransferase superfamily protein
LOC_Os01g49110	SNP-1.28251560.	7.8703	8.8786	-0.25784	9.3068	9.0196	1	0.10296	1	2.3297e-10	0.1198	0.8802	2018-01-02	0.8802	1	28231417	28235420	prenyltransferase, putative, expressed	AT1G10095.1	0	Protein prenylyltransferase superfamily protein
LOC_Os01g49219	SNP-1.28304360.	12.061	13.633	5.264	9.5309	13.829	1	0.45493	1	1.3637e-09	3.5332e-06	1	2018-01-02	1	1	28295090	28299999	expressed protein	0	0	0
LOC_Os01g49230	SNP-1.28317679.	11.134	12.661	-0.30442	13.295	12.765	1	0.41607	1	3.4528e-14	0.19241	0.80759	2018-01-02	0.80759	1	28303270	28304839	limonoid UDP-glucosyltransferase, putative, expressed	AT4G15480.1	UGT84A1	UDP-Glycosyltransferase superfamily protein
LOC_Os01g49350	SNP-1.28335041.	2.939	4.3932	0.22795	4.0468	4.5807	0.99998	0.39526	0.99714	2.1806e-05	0.020132	0.97985	2018-01-02	0.97985	1	28370855	28374508	DUF292 domain containing protein, expressed	AT1G25420.1	0	Regulator of Vps4 activity in the MVB pathway protein
LOC_Os01g49380	SNP-1.28341845.	2.3611	3.9961	0.66137	3.3545	4.1879	0.99991	0.51372	0.99169	0.00014759	0.010203	0.98965	2018-01-02	0.98965	1	28384020	28387158	lipase, putative, expressed	AT1G77420.1	0	alpha/beta-Hydrolases superfamily protein
LOC_Os01g49410	SNP-1.28403829.	-0.2261	1.0021	-0.27284	1.2998	1.1499	0.96585	0.23488	0.12397	0.016939	0.088728	0.89433	2018-01-02	0.89433	1	28417640	28418440	expressed protein	AT1G25370.1	0	Protein of unknown function (DUF1639)
LOC_Os01g49614	SNP-1.28474483.	10.53	12.564	3.199	9.0863	12.761	1	0.94868	1	1.3754e-10	1.4867e-05	0.99999	2018-01-02	0.99999	1	28524006	28534608	Protein kinase domain containing protein, expressed	AT1G67000.1	0	Protein kinase superfamily protein
LOC_Os01g49670	SNP-1.28529435.	6.4573	7.9789	-0.49962	8.7921	8.0261	1	0.29413	1	1.0599e-09	0.29073	0.70927	2018-01-02	0.70927	1	28541536	28545410	cytidylyltransferase domain containing protein, expressed	AT2G01220.1	0	Nucleotidylyl transferase superfamily protein
LOC_Os01g49680	SNP-1.28501144.	1.9591	3.2427	-0.1613	3.5275	3.3999	0.99977	0.183	0.94387	0.00012583	0.086122	0.91375	2018-01-02	0.91375	1	28545584	28553827	DNA repair helicase XPB2, putative, expressed	0	0	0
LOC_Os01g49710	SNP-1.28596605.	5.9494	7.5332	-0.23317	8.0177	7.6659	1	0.36189	1	5.4623e-09	0.13637	0.86363	2018-01-02	0.86363	1	28566625	28567663	glutathione S-transferase, putative, expressed	AT1G10360.1	ATGSTU18,GST29,GSTU18	glutathione S-transferase TAU 18
LOC_Os01g49720	SNP-1.28585295.	3.4198	4.8342	0.93374	3.7394	5.029	0.99999	0.2571	0.99854	4.0115e-05	0.0035931	0.99637	2018-01-02	0.99637	1	28568721	28569792	glutathione S-transferase, putative, expressed	AT1G10360.1	ATGSTU18,GST29,GSTU18	glutathione S-transferase TAU 18
LOC_Os01g49770	SNP-1.28580343.	5.7576	7.395	-0.0086248	7.3527	7.5733	1	0.44728	1	1.2595e-08	0.040554	0.95945	2018-01-02	0.95945	1	28582843	28586527	zinc finger, C3HC4 type domain containing protein, expressed	AT1G17970.1	0	RING/U-box superfamily protein
LOC_Os01g49920	SNP-1.28666815.	9.3369	11.238	2.8764	8.038	11.435	1	0.99656	1	1.3857e-09	2.8175e-05	0.99997	2018-01-02	0.99997	1	28669479	28673568	protein kinase, putative, expressed	AT3G47570.1	0	Leucine-rich repeat protein kinase family protein
LOC_Os01g49930	SNP-1.28670008.	-0.14666	0.76302	0.12138	0.5356	0.91394	0.9714	0.10976	0.07354	0.072804	0.026478	0.90072	2018-01-02	0.90072	1	28675508	28680156	expressed protein	0	0	0
LOC_Os01g50030	SNP-1.28710253.	5.5156	6.793	-0.082598	6.8945	6.9641	1	0.32657	0.99999	4.2479e-08	0.056466	0.94353	2018-01-02	0.94353	1	28739987	28744762	CPuORF25 - conserved peptide uORF-containing transcript, expressed	AT3G18000.1	NMT1,PEAMT,XPL1	S-adenosyl-L-methionine-dependent methyltransferases superfamily protein
LOC_Os01g50060	SNP-1.28710253.	8.4988	9.6238	-0.13249	10.105	9.757	1	0.22598	1	5.5917e-11	0.13524	0.86476	2018-01-02	0.86476	1	28756047	28759294	1-aminocyclopropane-1-carboxylate deaminase, putative, expressed	AT3G26115.1	0	Pyridoxal-5\'-phosphate-dependent enzyme family protein
LOC_Os01g50080	SNP-1.28809077.	6.7275	7.9264	-0.079789	8.0641	8.0952	1	0.21953	1	3.1451e-09	0.061381	0.93862	2018-01-02	0.93862	1	28774281	28780365	MDR-like ABC transporter, putative, expressed	AT2G47000.1	ABCB4,ATPGP4,MDR4,PGP4	ATP binding cassette subfamily B4
LOC_Os01g50170	SNP-1.28867070.	6.1592	7.2674	-0.23154	8.0372	7.3312	1	0.21032	1	1.0112e-08	0.26307	0.73693	2018-01-02	0.73693	1	28835243	28836885	eukaryotic aspartyl protease domain containing protein, expressed	AT2G03200.1	0	Eukaryotic aspartyl protease family protein
LOC_Os01g50200	SNP-1.28810345.	5.2533	6.5127	0.79856	6.5989	6.6847	1	0.2796	0.99998	6.1607e-07	0.054517	0.94548	2018-01-02	0.94548	1	28847957	28849824	UDP-glucoronosyl and UDP-glucosyl transferase domain containing protein, expressed	AT3G16520.3	UGT88A1	UDP-glucosyl transferase 88A1
LOC_Os01g50470	SNP-1.28928623.	4.8734	6.7535	-0.40679	7.4702	6.8347	1	0.9983	0.99999	2.2056e-08	0.23283	0.76717	2018-01-02	0.76717	1	28978119	28983868	regulator of chromosome condensation, putative, expressed	AT4G14368.1	0	Regulator of chromosome condensation (RCC1) family protein
LOC_Os01g50730	SNP-1.29176542.	10.705	11.853	-0.054328	11.979	12.023	1	0.18512	1	3.9457e-13	0.059679	0.94032	2018-01-02	0.94032	1	29145693	29148106	expressed protein	AT2G25850.4	PAPS2	poly(A) polymerase 2
LOC_Os01g50840	SNP-1.29184127.	4.6739	6.0072	0.11178	5.7822	6.1919	1	0.26596	0.99992	4.0581e-07	0.026621	0.97338	2018-01-02	0.97338	1	29202409	29203689	expressed protein	AT1G23390.1	0	Kelch repeat-containing F-box family protein
LOC_Os01g50860	SNP-1.29228063.	9.1785	10.226	-0.14294	10.584	10.376	1	0.15942	1	1.3637e-11	0.10181	0.89819	2018-01-02	0.89819	1	29216899	29221807	chloride transporter, chloride channel family, putative, expressed	AT4G35440.1	ATCLC-E,CLC-E,CLCE	chloride channel E
LOC_Os01g50930	SNP-1.29210563.	1.7558	3.3249	0.40254	2.7888	3.5154	0.99963	0.58847	0.97149	0.00038143	0.013006	0.98661	2018-01-02	0.98661	1	29240064	29246843	expressed protein	AT5G24314.1	PDE225,PTAC7	plastid transcriptionally active7
LOC_Os01g50970	SNP-1.29298239.	8.1475	9.3888	0.29523	8.9474	9.578	1	0.3169	1	2.5718e-10	0.016176	0.98382	2018-01-02	0.98382	1	29285372	29288718	expressed protein	0	0	0
LOC_Os01g51210	SNP-1.29455232.	1.9083	3.65	0.49762	2.9697	3.8422	0.99974	0.82349	0.98544	0.0002246	0.0093333	0.99044	2018-01-02	0.99044	1	29437276	29439882	uncharacterized protein PA4923, putative, expressed	AT5G11950.1	0	Putative lysine decarboxylase family protein
LOC_Os01g51290	SNP-1.29461532.	4.5547	5.8645	-0.52998	6.7213	5.8925	1	0.2958	0.99991	1.2861e-07	0.3214	0.6786	2018-01-02	0.6786	1	29483207	29492556	protein kinase family protein, putative, expressed	AT5G56890.1	0	Protein kinase superfamily protein
LOC_Os01g51360	SNP-1.29547819.	5.4172	7.2145	-0.28431	7.7573	7.3371	1	0.75533	0.99999	1.0116e-08	0.156	0.844	2018-01-02	0.844	1	29529726	29532847	lipase, putative, expressed	AT2G42690.1	0	alpha/beta-Hydrolases superfamily protein
LOC_Os01g51370	SNP-1.29550759.	5.411	6.6724	-0.038253	6.7099	6.8471	1	0.21736	0.99998	6.21e-08	0.048725	0.95128	2018-01-02	0.95128	1	29534257	29536165	expressed protein	0	0	0
LOC_Os01g51390	SNP-1.29536427.	0.71041	2.2804	0.61824	1.7261	2.4682	0.99592	0.40382	0.67698	0.0069445	0.012473	0.98058	2018-01-02	0.98058	1	29544661	29548524	mitochondrial-processing peptidase subunit, mitochondrial precursor, putative, expressed	AT3G02090.1	MPPBETA	Insulinase (Peptidase family M16) protein
LOC_Os01g51450	SNP-1.29548831.	4.5049	5.7735	4.9789	0.57028	5.947	1	0.16874	0.99982	0.051188	2.7996e-07	0.94881	2018-01-02	0.94881	1	29580715	29583174	NAP domain containing protein, putative, expressed	AT2G19480.3	NAP1;2,NFA02,NFA2	nucleosome assembly protein 1;2
LOC_Os01g51670	SNP-1.29680770.	7.7891	9.0132	-0.14032	9.5019	9.1452	1	0.22043	1	2.2402e-10	0.13772	0.86228	2018-01-02	0.86228	1	29708354	29709375	expressed protein	0	0	0
LOC_Os01g51800	SNP-1.29741889.	8.0555	9.4225	0.08453	9.2346	9.606	1	0.24765	1	1.465e-10	0.029	0.971	2018-01-02	0.971	1	29783547	29785958	expressed protein	AT1G71780.1	0	0
LOC_Os01g51870	SNP-1.29799847.	0.74229	1.939	0.19086	1.6355	2.123	0.99621	0.1895	0.51448	0.0056974	0.022223	0.97208	2018-01-02	0.97208	1	29820729	29822139	methyltransferase, putative, expressed	AT5G10830.1	0	S-adenosyl-L-methionine-dependent methyltransferases superfamily protein
LOC_Os01g52030	SNP-1.29868138.	0.85864	2.0886	0.77792	1.1179	2.276	0.9971	0.21227	0.60821	0.015599	0.0047815	0.97962	2018-01-02	0.97962	1	29904104	29904857	zinc finger A20 and AN1 domain-containing stress-associated protein, putative, expressed	AT4G12040.1	0	A20/AN1-like zinc finger family protein
LOC_Os01g52130	SNP-1.29979493.	9.2909	10.45	-0.028627	10.554	10.621	1	0.22555	1	1.0589e-11	0.056708	0.94329	2018-01-02	0.94329	1	29987911	29994141	sulfate transporter, putative, expressed	AT5G19600.1	SULTR3;5	sulfate transporter 3;5
LOC_Os01g52160	SNP-1.29990438.	7.556	8.7398	1.9697	7.8498	8.9336	1	0.22125	1	5.4166e-08	0.0057597	0.99424	2018-01-02	0.99424	1	30003532	30005946	heavy metal-associated domain containing protein, expressed	AT3G24450.1	0	Heavy metal transport/detoxification superfamily protein
LOC_Os01g52214	SNP-1.30046066.	3.1324	4.7688	3.7777	1.9254	4.9507	0.99998	0.66599	0.99891	0.032562	6.4115e-05	0.96737	2018-01-02	0.96737	1	30020917	30023812	ubiquinone oxidoreductase, putative, expressed	AT5G11770.1	0	NADH-ubiquinone oxidoreductase 20 kDa subunit, mitochondrial
LOC_Os01g52270	SNP-1.30032172.	4.56	5.3608	-0.046566	5.5614	5.5252	1	0.092954	0.99971	1.2486e-06	0.070943	0.92906	2018-01-02	0.92906	1	30048291	30049986	NB-ARC domain containing protein, expressed	AT3G14460.1	0	LRR and NB-ARC domains-containing disease resistance protein
LOC_Os01g52304	SNP-1.30064707.	0.38854	1.6039	0.70523	1.5534	1.764	0.99149	0.22189	0.35495	0.040283	0.039797	0.91992	2018-01-02	0.91992	1	30062716	30066346	NB-ARC domain containing protein, expressed	AT3G14460.1	0	LRR and NB-ARC domains-containing disease resistance protein
LOC_Os01g52400	SNP-1.30079747.	3.0175	4.1768	0.062872	4.1355	4.3551	0.99998	0.18039	0.99477	2.4542e-05	0.040649	0.95933	2018-01-02	0.95933	1	30102785	30107361	bacterial transferase hexapeptide domain containing protein, expressed	AT4G29540.2	0	bacterial transferase hexapeptide repeat-containing protein
LOC_Os01g52450	SNP-1.30129997.	2.7458	3.861	-0.066872	4.5983	3.9357	0.99996	0.16296	0.98924	3.7666e-05	0.24417	0.75579	2018-01-02	0.75579	1	30131348	30135287	hexokinase, putative, expressed	AT4G29130.1	ATHXK1,GIN2,HXK1	hexokinase 1
LOC_Os01g52514	SNP-1.30147512.	-0.004834	1.2058	-0.33116	1.5334	1.3543	0.9792	0.26195	0.20842	0.0092653	0.095035	0.8957	2018-01-02	0.8957	1	30173442	30179151	B3 DNA binding domain containing protein, expressed	AT2G35310.1	0	Transcriptional factor B3 family protein
LOC_Os01g52851	SNP-1.30395809.	7.8629	8.8037	8.9936	-0.14182	8.7043	1	0.16466	1	0.49388	5.0672e-11	0.50612	2018-01-02	0.50612	1	30392739	30395472	expressed protein	0	0	0
LOC_Os01g53210	SNP-1.30547271.	1.8967	3.2518	-0.034679	3.3472	3.4232	0.99973	0.37754	0.96802	0.00016494	0.055678	0.94416	2018-01-02	0.94416	1	30574861	30576287	metal transporter Nramp3, putative, expressed	AT1G47240.1	ATNRAMP2,NRAMP2	NRAMP metal ion transporter 2
LOC_Os01g53560	SNP-1.30753066.	2.8833	3.9555	4.1415	-0.14489	3.8597	0.99997	0.12049	0.98937	0.48961	3.5476e-06	0.51038	2018-01-02	0.51038	1	30753219	30761219	phosphoesterase, putative, expressed	AT3G14890.1	0	phosphoesterase
LOC_Os01g53600	SNP-1.30753066.	5.6488	6.6752	6.8117	0.78158	6.6222	1	0.11305	0.99998	0.43683	5.7108e-08	0.56317	2018-01-02	0.56317	1	30775102	30779238	farnesyltransferase subunit beta, putative, expressed	AT5G40280.1	ATFTB,ERA1,WIG	Prenyltransferase family protein
LOC_Os01g53610	SNP-1.30753066.	1.1647	2.0999	2.1318	-0.13546	2.1134	0.99856	0.090672	0.57245	0.34333	0.00026	0.65641	2018-01-02	0.65641	1	30779393	30782727	selenium-binding protein, related, putative, expressed	AT2G25580.1	0	Tetratricopeptide repeat (TPR)-like superfamily protein
LOC_Os01g53630	SNP-1.30767372.	0.15961	1.7236	1.157	0.41499	1.8796	0.98566	0.42116	0.38091	0.086534	0.0021965	0.91127	2018-01-02	0.91127	1	30788730	30796556	ulp1 protease family protein, putative, expressed	AT1G10570.1	OTS2,ULP1C	Cysteine proteinases superfamily protein
LOC_Os01g53660	SNP-1.30816640.	-0.11643	0.93942	-0.34412	1.3351	1.0764	0.97327	0.11971	0.084695	0.016605	0.11117	0.87222	2018-01-02	0.87222	1	30828771	30832258	transposon protein, putative, unclassified, expressed	0	0	0
LOC_Os01g54190	SNP-1.31167993.	1.0872	2.4608	2.5025	-0.14286	2.4692	0.99828	0.41466	0.83765	0.35113	0.00011134	0.64876	2018-01-02	0.64876	1	31165671	31168775	expressed protein	0	0	0
LOC_Os01g54300	SNP-1.31250372.	2.8072	4.5196	3.4749	0.80231	4.7033	0.99997	0.67869	0.99774	0.028774	8.5698e-06	0.97122	2018-01-02	0.97122	1	31248319	31254736	OsMan02 - Endo-Beta-Mannanase, expressed	AT2G20680.1	0	Glycosyl hydrolase superfamily protein
LOC_Os01g54424	SNP-1.31294813.	9.4126	11.219	-0.32186	11.912	11.307	1	0.99998	1	9.1857e-13	0.22059	0.77941	2018-01-02	0.77941	1	31313396	31317560	expressed protein	0	0	0
LOC_Os01g54530	SNP-1.31392375.	1.8972	3.0628	3.2244	-0.13542	2.9892	0.99973	0.24001	0.95064	0.46282	2.8321e-05	0.53715	2018-01-02	0.53715	1	31362634	31365594	hydrolase, acting on carbon-nitrogen, putative, expressed	AT5G42660.1	0	Protein of unknown function (DUF616)
LOC_Os01g55090	SNP-1.31675644.	7.4958	9.4274	2.5138	6.7804	9.6237	1	0.93878	1	3.892e-08	0.00010077	0.9999	2018-01-02	0.9999	1	31672195	31676322	transposon protein, putative, Mutator sub-class, expressed	0	0	0
LOC_Os01g55350	SNP-1.31863382.	3.8434	5.106	3.1047	1.7593	5.3009	1	0.24407	0.99942	0.0031811	2.0123e-05	0.9968	2018-01-02	0.9968	1	31859331	31865031	phosphoenolpyruvate carboxylase, putative, expressed	AT1G53310.1	ATPEPC1,ATPPC1,PEPC1,PPC1	phosphoenolpyruvate carboxylase 1
LOC_Os01g55390	SNP-1.31906354.	5.2359	6.9077	3.428	3.1901	7.104	1	0.62613	0.99999	0.00010571	8.5654e-06	0.99989	2018-01-02	0.99989	1	31909559	31911650	retrotransposon protein, putative, unclassified, expressed	0	0	0
LOC_Os01g55450	SNP-1.31991711.	1.4375	2.5159	0.82039	1.4892	2.7076	0.99923	0.14787	0.80393	0.006431	0.0042037	0.98937	2018-01-02	0.98937	1	31943528	31948580	CAMK_KIN1/SNF1/Nim1_like.11 - CAMK includes calcium/calmodulin depedent protein kinases, expressed	AT4G18700.1	ATWL4,CIPK12,SnRK3.9,WL4	CBL-interacting protein kinase 12
LOC_Os01g55660	SNP-1.32073440.	2.8492	3.8555	1.2782	2.2903	4.0509	0.99997	0.16629	0.9917	0.00084447	0.0012165	0.99794	2018-01-02	0.99794	1	32065489	32069846	retrotransposon protein, putative, Ty1-copia subclass, expressed	0	0	0
LOC_Os01g55780	SNP-1.32170255.	3.0773	4.9162	-0.096371	5.0021	5.0882	0.99998	0.98586	0.99916	3.0987e-06	0.054469	0.94553	2018-01-02	0.94553	1	32130586	32137004	glycerophosphoryl diester phosphodiesterase family protein, putative, expressed	AT5G08030.1	0	PLC-like phosphodiesterases superfamily protein
LOC_Os01g55900	SNP-1.32233461.	1.2002	2.5866	-0.23003	2.9604	2.7341	0.99868	0.38639	0.8616	0.00048663	0.10571	0.8938	2018-01-02	0.8938	1	32189931	32193462	holliday junction resolvase, putative, expressed	AT3G52905.1	0	Polynucleotidyl transferase, ribonuclease H-like superfamily protein
LOC_Os01g56190	SNP-1.32348340.	3.8161	5.4519	4.3226	2.1997	5.6378	1	0.59223	0.99975	0.023685	2.501e-05	0.97629	2018-01-02	0.97629	1	32350513	32360765	HVT1, putative, expressed	0	0	0
LOC_Os01g56270	SNP-1.32422100tc.	9.036	10.173	0.91277	10.228	10.346	1	0.15742	1	1.7539e-10	0.050819	0.94918	2018-01-02	0.94918	1	32408275	32413635	transposon protein, putative, CACTA, En/Spm sub-class, expressed	0	0	0
LOC_Os01g56290	SNP-1.32472807.	0.10797	0.76609	0.070548	0.77147	0.91204	0.98388	0.056187	0.067987	0.064305	0.045257	0.89044	2018-01-02	0.89044	1	32424442	32427509	expressed protein	AT2G34780.1	EMB1611,MEE22	maternal effect embryo arrest 22
LOC_Os01g56370	SNP-1.32459056.	7.5913	9.4256	3.2779	6.015	9.622	1	0.87537	1	2.2701e-07	1.7365e-05	0.99998	2018-01-02	0.99998	1	32484736	32489971	wax synthase, putative, expressed	AT3G49200.1	0	O-acyltransferase (WSD1-like) family protein
LOC_Os01g56480	SNP-1.32589476.	2.9364	4.3966	1.6953	2.4394	4.5925	0.99998	0.44393	0.99744	0.00063463	0.00049331	0.99887	2018-01-02	0.99887	1	32547110	32547706	expressed protein	0	0	0
LOC_Os01g56510	SNP-1.32537984.	1.8698	2.9242	-0.023856	2.9321	3.1002	0.99972	0.20242	0.93854	0.00035952	0.045518	0.95412	2018-01-02	0.95412	1	32580710	32586143	periplasmic beta-glucosidase precursor, putative, expressed	AT5G04885.1	0	Glycosyl hydrolase family protein
LOC_Os01g56730	SNP-1.32740922.	1.2086	2.1567	-0.1461	2.8755	2.2364	0.9987	0.13864	0.69484	0.0015885	0.23394	0.76448	2018-01-02	0.76448	1	32735356	32739833	expressed protein	0	0	0
LOC_Os01g56880	SNP-1.32878036.	-0.062254	1.4283	0.010542	1.5024	1.5953	0.97633	0.48347	0.29852	0.012191	0.053012	0.9348	2018-01-02	0.9348	1	32848236	32852610	purple acid phosphatase precursor, putative, expressed	AT2G16430.2	ATPAP10,PAP10	purple acid phosphatase 10
LOC_Os01g57280	SNP-1.33091652.	8.4679	9.4299	4.1845	4.9557	9.6263	1	0.17968	1	1.8128e-06	1.4999e-06	1	2018-01-02	1	1	33098072	33104550	rp1, putative, expressed	AT3G14460.1	0	LRR and NB-ARC domains-containing disease resistance protein
LOC_Os01g57599	SNP-1.33294088.	1.0963	2.2234	-0.041574	2.3889	2.3895	0.99832	0.21963	0.73597	0.0017333	0.065437	0.93283	2018-01-02	0.93283	1	33302679	33304543	retrotransposon protein, putative, unclassified, expressed	0	0	0
LOC_Os01g58444	SNP-1.33794443.	1.4717	3.0537	3.0689	-0.11518	3.0759	0.99929	0.67006	0.95285	0.33035	3.03e-05	0.66962	2018-01-02	0.66962	1	33782471	33786281	expressed protein	0	0	0
LOC_Os01g58450	SNP-1.33785379.	4.2726	5.5861	4.3641	1.131	5.774	1	0.37416	0.99986	0.019137	1.5676e-06	0.98086	2018-01-02	0.98086	1	33788691	33790147	retrotransposon protein, putative, Ty1-copia subclass, expressed	0	0	0
LOC_Os01g58630	SNP-1.33897787.	1.7985	3.2161	3.1802	-0.11824	3.2615	0.99967	0.43595	0.96537	0.29364	2.0698e-05	0.70634	2018-01-02	0.70634	1	33893707	33895999	pentatricopeptide repeat, putative, expressed	AT1G33350.1	0	Pentatricopeptide repeat (PPR) superfamily protein
LOC_Os01g58690	SNP-1.33892446.	0.20334	1.4486	1.6327	-0.42477	1.3543	0.98702	0.25869	0.29544	0.48738	0.0005983	0.51202	2018-01-02	0.51202	1	33926531	33929814	endonuclease/exonuclease/phosphatase family domain containing protein, expressed	AT2G41460.1	ARP	apurinic endonuclease-redox protein
LOC_Os01g59130	SNP-1.34146470.	5.0348	6.492	0.99382	5.5415	6.6861	1	0.43418	0.99998	1.0131e-06	0.0050101	0.99499	2018-01-02	0.99499	1	34153330	34159990	proline-rich family protein, putative, expressed	AT2G26770.1	0	plectin-related
LOC_Os01g59265	SNP-1.34257514.	3.6977	5.1159	2.6698	3.6878	5.311	1	0.25932	0.99923	0.0011421	0.0016681	0.99719	2018-01-02	0.99719	1	34259135	34259790	expressed protein	0	0	0
LOC_Os01g59300	SNP-1.34288782.	6.1712	7.837	-0.0435	8.0869	7.9974	1	0.48257	1	4.2004e-09	0.079476	0.92052	2018-01-02	0.92052	1	34277161	34280811	expressed protein	0	0	0
LOC_Os01g59350	SNP-1.34305354.	7.5737	8.907	0.27059	9.4411	9.0313	1	0.21119	1	7.3682e-10	0.15288	0.84712	2018-01-02	0.84712	1	34306514	34313319	transcription factor, putative, expressed	AT3G12250.1	BZIP45,TGA6	TGACG motif-binding factor 6
LOC_Os01g59610	SNP-1.34477587.	0.4206	1.9304	-0.12634	2.5186	2.0427	0.99209	0.29139	0.43645	0.0027994	0.17317	0.82403	2018-01-02	0.82403	1	34476321	34477238	KAZ1 - Kazal-type serine protease inhibitor precursor, expressed	AT4G01575.1	0	serine protease inhibitor, Kazal-type family protein
LOC_Os01g59620	SNP-1.34508397.	0.70501	2.1285	-0.032693	2.0729	2.3064	0.99587	0.25495	0.56618	0.0022009	0.039327	0.95847	2018-01-02	0.95847	1	34480551	34484984	histone-lysine N-methyltransferase, H3 lysine-9 specific SUVH1, putative, expressed	AT5G04940.1	SUVH1	SU(VAR)3-9 homolog 1
LOC_Os01g59690	SNP-1.34565035.	3.7476	5.5968	-0.11812	5.7081	5.7673	1	0.61449	0.99971	6.1501e-07	0.057754	0.94225	2018-01-02	0.94225	1	34531768	34533771	OsFBX28 - F-box domain containing protein, expressed	AT4G18380.1	0	F-box family protein
LOC_Os01g59730	SNP-1.34565035.	7.5103	9.4187	-0.20321	9.7988	9.5657	1	0.70409	1	7.6192e-11	0.10725	0.89275	2018-01-02	0.89275	1	34550353	34552638	ribosomal protein L7Ae, putative, expressed	AT1G77940.1	0	Ribosomal protein L7Ae/L30e/S12e/Gadd45 family protein
LOC_Os01g59760	SNP-1.34571271.	6.1569	8.1583	0.43086	8.5535	8.3035	1	0.87249	1	5.9748e-09	0.11105	0.88895	2018-01-02	0.88895	1	34565292	34568290	bZIP transcription factor, putative, expressed	AT3G56850.1	AREB3,DPBF3	ABA-responsive element binding protein 3
LOC_Os01g59819	SNP-1.34571271.	2.7869	4.1094	-0.37591	4.6714	4.2284	0.99997	0.23345	0.99313	1.0436e-05	0.16305	0.83694	2018-01-02	0.83694	1	34588827	34602432	Os1bglu2 - beta-glucosidase homologue, similar to G. max isohydroxyurate hydrolase, expressed	AT1G02850.2	BGLU11	beta glucosidase 11
LOC_Os01g59840	SNP-1.34565035.	3.9576	5.5038	-0.19398	5.7836	5.6615	1	0.42888	0.99975	6.3979e-07	0.085136	0.91486	2018-01-02	0.91486	1	34605755	34610973	Os1bglu3 - beta-glucosidase homologue, similar to G. max isohydroxyurate hydrolase, expressed	AT1G02850.2	BGLU11	beta glucosidase 11
LOC_Os01g59930	SNP-1.34629107.	1.596	2.8028	2.0579	1.5869	2.9722	0.99947	0.19877	0.88811	0.057396	0.0027193	0.93988	2018-01-02	0.93988	1	34652074	34655488	NADH-cytochrome b5 reductase, putative, expressed	AT5G17770.1	ATCBR,CBR,CBR1	NADH:cytochrome B5 reductase 1
LOC_Os01g60060	SNP-1.34744078.	8.0317	9.8646	0.034264	9.7284	10.047	1	0.65452	1	4.7142e-11	0.032663	0.96734	2018-01-02	0.96734	1	34738321	34744027	leucine-rich repeat family protein, putative, expressed	AT1G79620.1	0	Leucine-rich repeat protein kinase family protein
LOC_Os01g60420	SNP-1.34917666.	8.4197	9.9099	0.67486	10.137	10.072	1	0.37699	1	1.8568e-10	0.07536	0.92464	2018-01-02	0.92464	1	34943808	34946138	expressed protein	AT5G05190.1	0	Protein of unknown function (DUF3133)
LOC_Os01g60850	SNP-1.35179443.	10.447	11.962	1.2399	11.91	12.141	1	0.41965	1	6.0433e-12	0.039638	0.96036	2018-01-02	0.96036	1	35176439	35180214	expressed protein	AT2G45260.1	0	Plant protein of unknown function (DUF641)
LOC_Os01g60920	SNP-1.35228663.	10.194	11.468	-0.23417	11.762	11.624	1	0.18962	1	6.3364e-13	0.087962	0.91204	2018-01-02	0.91204	1	35238064	35240993	OsFBX30 - F-box domain containing protein, expressed	AT5G44220.1	0	F-box family protein
LOC_Os01g60930	SNP-1.35202456.	-0.37306	0.49277	-0.18805	0.59054	0.63236	0.95275	0.07811	0.03236	0.066522	0.055985	0.87749	2018-01-02	0.87749	1	35243884	35246808	expressed protein	0	0	0
LOC_Os01g61810	SNP-1.35796125.	-0.14102	0.26005	0.41081	-0.0065686	0.17606	0.97176	0.042679	0.030423	0.45139	0.024193	0.52442	2018-01-02	0.52442	1	35756334	35758551	histone-like transcription factor and archaeal histone, putative, expressed	AT2G37060.1	NF-YB8	nuclear factor Y, subunit B8
LOC_Os01g62040	SNP-1.35902325.	4.8112	6.2728	6.1551	1.1021	6.3481	1	0.41951	0.99996	0.24327	3.0177e-07	0.75673	2018-01-02	0.75673	1	35902960	35908326	ruvB-like, putative, expressed	AT5G22330.1	ATTIP49A,RIN1	P-loop containing nucleoside triphosphate hydrolases superfamily protein
LOC_Os01g62750	SNP-1.36313738.	0.67539	1.8935	-0.0065456	1.7666	2.0733	0.99558	0.27091	0.56604	0.0040152	0.033367	0.96262	2018-01-02	0.96262	1	36325683	36336561	expressed protein	AT5G08020.1	ATRPA70B,RPA70B	RPA70-kDa subunit B
LOC_Os01g62790	SNP-1.36354335.	5.1973	6.519	2.5364	4.0333	6.7152	1	0.35554	0.99998	3.3207e-05	0.0001461	0.99982	2018-01-02	0.99982	1	36359709	36365444	expressed protein	AT2G39740.1	0	Nucleotidyltransferase family protein
LOC_Os01g62860	SNP-1.36444778.	3.6102	4.8044	4.8456	-0.19698	4.8131	0.99999	0.29503	0.99918	0.35076	4.4559e-07	0.64924	2018-01-02	0.64924	1	36403442	36407380	oxidoreductase, aldo/keto reductase family protein, putative, expressed	AT2G37790.1	0	NAD(P)-linked oxidoreductase superfamily protein
LOC_Os01g62980	SNP-1.36504664.	1.3169	2.7797	2.7082	-0.10655	2.839	0.99899	0.4838	0.91076	0.27058	5.8085e-05	0.72936	2018-01-02	0.72936	1	36483566	36484818	LTPL101 - Protease inhibitor/seed storage/LTP family protein precursor, expressed	AT5G05960.1	0	Bifunctional inhibitor/lipid-transfer protein/seed storage 2S albumin superfamily protein
LOC_Os01g63240	SNP-1.36676207.	0.2825	0.86633	-0.061481	1.399	0.97112	0.98916	0.060882	0.10599	0.037669	0.1524	0.80993	2018-01-02	0.80993	1	36652405	36655714	reticulon domain containing protein, putative, expressed	AT5G41600.1	BTI3,RTNLB4	VIRB2-interacting protein 3
LOC_Os01g63620	SNP-1.36880122.	1.0548	2.3087	2.3658	-0.25036	2.3085	0.99815	0.38169	0.81566	0.36386	0.0001234	0.63602	2018-01-02	0.63602	1	36894554	36897429	expressed protein	AT2G29670.1	0	Tetratricopeptide repeat (TPR)-like superfamily protein
LOC_Os01g64560	SNP-1.37453245.	0.13405	0.89607	0.19388	1.1485	1.0253	0.98481	0.12568	0.14888	0.063328	0.079936	0.85674	2018-01-02	0.85674	1	37457453	37463751	helix-loop-helix DNA-binding protein, putative, expressed	AT2G27230.1	LHW	transcription factor-related
LOC_Os01g64630	SNP-1.37485663.	3.0718	4.7494	0.44821	4.1945	4.9403	0.99998	0.99182	0.99916	1.5943e-05	0.012457	0.98753	2018-01-02	0.98753	1	37509885	37513369	actin, putative, expressed	AT5G09810.1	ACT7	actin 7
LOC_Os01g64730	SNP-1.37605534.	1.8222	2.3117	1.7044	1.6883	2.4673	0.99968	0.051444	0.77648	0.078807	0.010641	0.91055	2018-01-02	0.91055	1	37556674	37560104	bZIP transcription factor domain containing protein, expressed	AT5G44080.1	0	Basic-leucine zipper (bZIP) transcription factor family protein
LOC_Os01g65692	SNP-1.38164501.	2.2852	4.0019	3.7762	1.1406	4.1069	0.99989	0.75486	0.99328	0.18968	6.1513e-05	0.81026	2018-01-02	0.81026	1	38147021	38148019	expressed protein	0	0	0
LOC_Os01g65800	SNP-1.38166478.	3.1191	4.0328	3.8995	1.3528	4.1129	0.99998	0.094234	0.99209	0.23471	9.34e-05	0.7652	2018-01-02	0.7652	1	38212852	38217135	powdery mildew resistant protein 5, putative, expressed	AT1G48880.1	TBL7	TRICHOME BIREFRINGENCE-LIKE 7
LOC_Os01g65890	SNP-1.38245420.	1.2148	2.26	2.1068	-0.041226	2.346	0.99872	0.14047	0.69997	0.22415	0.00022339	0.77563	2018-01-02	0.77563	1	38257941	38261766	DNA repair metallo-beta-lactamase, putative, expressed	AT1G19025.1	0	DNA repair metallo-beta-lactamase family protein
LOC_Os01g66030	SNP-1.38363443.	2.2245	2.7949	2.7636	0.86833	2.838	0.99987	0.065244	0.9176	0.29683	0.0005293	0.70264	2018-01-02	0.70264	1	38320785	38324074	OsMADS2 - MADS-box family gene with MIKCc type-box, expressed	AT5G20240.1	PI	K-box region and MADS-box transcription factor family protein
LOC_Os01g66100	SNP-1.38417695.	3.9479	5.5841	3.1238	2.4086	5.7799	1	0.64579	0.99983	0.0011054	2.9842e-05	0.99886	2018-01-02	0.99886	1	38382382	38385504	gibberellin 20 oxidase 2, putative, expressed	AT4G25420.1	AT2301,ATGA20OX1,GA20OX1,GA5	2-oxoglutarate (2OG) and Fe(II)-dependent oxygenase superfamily protein
LOC_Os01g66180	SNP-1.38439644.	4.9926	6.3129	3.8859	2.1966	6.5087	1	0.27154	0.99996	0.0011932	3.4199e-06	0.9988	2018-01-02	0.9988	1	38443627	38446431	cytochrome c, putative, expressed	AT4G10040.1	CYTC-2	cytochrome c-2
LOC_Os01g66310	SNP-1.38556681.	1.4696	2.3671	1.8985	1.2769	2.5118	0.99929	0.12737	0.79241	0.10844	0.003632	0.88793	2018-01-02	0.88793	1	38516417	38516837	expressed protein	0	0	0
LOC_Os01g66730	SNP-1.38733381.	6.0856	7.8979	5.5845	2.023	8.0936	1	0.9016	1	0.00155	5.961e-08	0.99845	2018-01-02	0.99845	1	38755058	38759513	exosome complex exonuclease RRP40, putative, expressed	AT2G25355.1	0	PNAS-3 related
LOC_Os01g66810	SNP-1.38813645.	0.078767	1.0828	1.0888	0.60469	1.0998	0.98278	0.18692	0.18588	0.32343	0.014866	0.66171	2018-01-02	0.66171	1	38790403	38791154	expressed protein	AT2G26730.1	0	Leucine-rich repeat protein kinase family protein
LOC_Os01g66920	SNP-1.38862950.	4.854	5.3367	3.2654	3.5191	5.5315	1	0.054255	0.99975	0.0027072	0.00068033	0.99661	2018-01-02	0.99661	1	38864020	38867949	Ser/Thr protein phosphatase family protein, putative, expressed	AT3G03305.1	0	Calcineurin-like metallo-phosphoesterase superfamily protein
LOC_Os01g67040	SNP-1.38903662.	5.3507	6.5319	3.5456	4.3726	6.728	1	0.22996	0.99998	0.00032919	0.00030974	0.99936	2018-01-02	0.99936	1	38928602	38930270	OsRhmbd5 - Putative Rhomboid homologue, expressed	AT3G59520.1	ATRBL13,RBL13	RHOMBOID-like protein 13
LOC_Os01g67054	SNP-1.38886564.	2.8777	3.7526	1.4144	3.3478	3.9406	0.99997	0.11362	0.98864	0.0014641	0.017597	0.98094	2018-01-02	0.98094	1	38930369	38934752	calreticulin precursor protein, putative, expressed	AT1G08450.1	AtCRT3,CRT3,EBS2,PSL1	calreticulin 3
LOC_Os01g67170	SNP-1.39020597.	2.1037	3.2518	3.1045	0.94624	3.336	0.99983	0.20991	0.96435	0.22728	0.0002212	0.7725	2018-01-02	0.7725	1	38986663	38990488	expressed protein	AT5G48340.1	0	0
LOC_Os01g67200	SNP-1.39038546.	0.49839	1.879	2.0358	-0.38913	1.8094	0.99338	0.3533	0.53045	0.45769	0.00024107	0.54207	2018-01-02	0.54207	1	38998277	39000000	ribosomal protein L13 family protein, putative, expressed	AT3G01790.1	0	Ribosomal protein L13 family protein
LOC_Os01g67360	SNP-1.39134711.	1.8467	2.7118	0.28259	2.5304	2.8946	0.9997	0.11106	0.88793	0.0011873	0.029436	0.96938	2018-01-02	0.96938	1	39102276	39105764	methyltransferase, putative, expressed	AT2G43200.1	0	S-adenosyl-L-methionine-dependent methyltransferases superfamily protein
LOC_Os01g67420	SNP-1.39108760.	3.4514	4.5906	0.89195	4.6968	4.7613	0.99999	0.16803	0.99792	6.3852e-05	0.057093	0.94284	2018-01-02	0.94284	1	39158153	39165729	lipase, putative, expressed	AT1G05790.1	0	lipase class 3 family protein
LOC_Os01g67590	SNP-1.39283013.	9.0641	10.329	6.8077	4.6889	10.525	1	0.24525	1	9.6089e-05	1.0242e-07	0.9999	2018-01-02	0.9999	1	39289297	39296646	oligopeptidase, putative, expressed	AT1G67690.1	0	Zincin-like metalloproteases family protein
LOC_Os01g67910	SNP-1.39482530.	10.86	12.39	5.1056	6.9437	12.587	1	0.57523	1	1.6555e-08	1.5978e-07	1	2018-01-02	1	1	39465264	39466348	expressed protein	0	0	0
LOC_Os01g68200	SNP-1.39680716.	2.2193	3.0999	0.38932	2.5674	3.2903	0.99987	0.14609	0.96106	0.00062113	0.013115	0.98626	2018-01-02	0.98626	1	39638781	39641275	expressed protein	AT5G33406.1	0	hAT dimerisation domain-containing protein / transposase-related
LOC_Os01g68300	SNP-1.39722243.	0.67553	1.5199	0.57679	0.97311	1.6944	0.99559	0.11647	0.35943	0.036365	0.012692	0.95094	2018-01-02	0.95094	1	39682834	39683442	expressed protein	0	0	0
LOC_Os01g68770	SNP-1.39994974.	1.3581	2.6193	1.5012	2.6224	2.7845	0.99908	0.30414	0.87585	0.024301	0.045018	0.93068	2018-01-02	0.93068	1	39948062	39951534	selenium-binding protein, putative, expressed	AT4G14030.1	SBP1	selenium-binding protein 1
LOC_Os01g68970	SNP-1.40063356.	2.0834	3.6046	-0.024253	3.7042	3.7758	0.99983	0.43126	0.98146	7.4979e-05	0.056218	0.94371	2018-01-02	0.94371	1	40070752	40073753	HYS1, putative, expressed	AT5G64930.1	CPR5,HYS1	CPR5 protein, putative
LOC_Os01g69904	SNP-1.40389870.	3.6762	5.5454	-0.35097	6.0908	5.6676	1	0.99982	0.99979	4.0497e-07	0.15693	0.84307	2018-01-02	0.84307	1	40390390	40393123	expressed protein	0	0	0
LOC_Os01g69940	SNP-1.40434961.	3.683	5.2265	-0.27809	5.7125	5.3589	1	0.43692	0.99953	9.9825e-07	0.13687	0.86312	2018-01-02	0.86312	1	40442828	40446423	OsFBX32 - F-box domain containing protein, expressed	AT1G27340.1	0	Galactose oxidase/kelch repeat superfamily protein
LOC_Os01g69960	SNP-1.40494524.	0.082309	1.4876	1.3704	-0.018301	1.5619	0.98292	0.29913	0.26786	0.24354	0.0013945	0.75506	2018-01-02	0.75506	1	40460001	40461483	expressed protein	AT5G50710.1	0	0
LOC_Os01g70010	SNP-1.40533297.	3.7288	5.096	-0.31538	5.5831	5.2282	1	0.29855	0.99938	1.2372e-06	0.13723	0.86277	2018-01-02	0.86277	1	40496343	40498279	ribosomal protein L7Ae, putative, expressed	AT3G62870.1	0	Ribosomal protein L7Ae/L30e/S12e/Gadd45 family protein
LOC_Os01g70080	SNP-1.40508263.	2.0666	3.6327	-0.12226	3.7886	3.8003	0.99982	0.46033	0.98193	5.6079e-05	0.063996	0.93595	2018-01-02	0.93595	1	40556007	40561361	NB-ARC domain containing protein, expressed	AT1G50180.1	0	NB-ARC domain-containing disease resistance protein
LOC_Os01g70700	SNP-1.40891397.	0.26736	1.7946	1.6784	0.010249	1.869	0.98878	0.36597	0.40645	0.24412	0.00073445	0.75515	2018-01-02	0.75515	1	40926204	40929357	expressed protein	AT4G15210.1	AT-BETA-AMY,ATBETA-AMY,BAM5,BMY1,RAM1	beta-amylase 5
LOC_Os01g70830	SNP-1.41021827.	1.2759	3.061	3.2109	-0.24079	2.9973	0.99889	0.68493	0.92896	0.4505	2.2312e-05	0.54947	2018-01-02	0.54947	1	40999828	41000884	esterase PIR7A, putative, expressed	AT2G23620.1	ATMES1,MES1	methyl esterase 1
LOC_Os01g70840	SNP-1.41021827.	6.8587	8.8061	8.6626	-0.0090628	8.8893	1	0.97347	1	0.22924	6.8417e-11	0.77076	2018-01-02	0.77076	1	41002434	41004063	esterase, putative, expressed	AT2G23620.1	ATMES1,MES1	methyl esterase 1
LOC_Os01g70850	SNP-1.41014618.	6.9924	8.379	8.4002	-0.11015	8.3982	1	0.27675	1	0.33495	1.4494e-10	0.66505	2018-01-02	0.66505	1	41004288	41006137	esterase, putative, expressed	AT2G23600.1	ACL,ATME8,ATMES2,ME8,MES2	acetone-cyanohydrin lyase
LOC_Os01g70940	SNP-1.41104239.	2.761	3.7256	3.4653	0.11679	3.8383	0.99996	0.12981	0.987	0.17518	1.1004e-05	0.82481	2018-01-02	0.82481	1	41061091	41067527	potassium transporter, putative, expressed	AT3G02050.1	ATKT4,ATKUP3,KUP3	K+ uptake transporter 3
LOC_Os01g71160	SNP-1.41174243.	5.1047	6.7497	6.5668	0.029094	6.844	1	0.63994	0.99999	0.20934	8.5053e-09	0.79066	2018-01-02	0.79066	1	41176391	41177823	xylanase inhibitor, putative, expressed	AT1G03220.1	0	Eukaryotic aspartyl protease family protein
LOC_Os01g71270	SNP-1.41238044.	5.6166	6.7676	6.4326	1.3269	6.8946	1	0.27225	0.99999	0.1475	1.6205e-07	0.8525	2018-01-02	0.8525	1	41242467	41243837	eukaryotic peptide chain release factor subunit 1-1, putative, expressed	AT3G26618.1	ERF1-3	eukaryotic release factor 1-3
LOC_Os01g71300	SNP-1.41203468.	0.45822	2.0713	2.155	-0.14921	2.0551	0.99274	0.75979	0.68977	0.3868	0.00026903	0.61293	2018-01-02	0.61293	1	41251226	41272319	S-formylglutathione hydrolase, putative, expressed	AT2G41530.1	ATSFGH,SFGH	S-formylglutathione hydrolase
LOC_Os01g71380	SNP-1.41396577.	3.8778	5.1355	4.4418	1.5876	5.3028	1	0.27847	0.99953	0.064588	1.2661e-05	0.9354	2018-01-02	0.9354	1	41365160	41366570	glycosyl hydrolases family 17, putative, expressed	AT4G16260.1	0	Glycosyl hydrolase superfamily protein
LOC_Os01g71460	SNP-1.41384376.	6.8635	8.0192	3.1633	4.8523	8.2155	1	0.32523	1	4.4457e-06	3.0444e-05	0.99997	2018-01-02	0.99997	1	41394725	41396203	OsFBDUF11 - F-box and DUF domain containing protein, expressed	AT5G67040.1	0	Protein of unknown function (DUF295)
LOC_Os01g71540	SNP-1.41398816.	3.4628	4.1605	2.683	1.2736	4.3522	0.99999	0.31161	0.99896	0.010625	5.8003e-05	0.98932	2018-01-02	0.98932	1	41439295	41447524	expressed protein	0	0	0
LOC_Os01g71620	SNP-1.41493539.	7.0467	8.5486	7.0447	2.5368	8.7406	1	0.85833	1	0.0099972	4.3509e-08	0.99	2018-01-02	0.99	1	41486856	41494446	expressed protein	0	0	0
LOC_Os01g71630	SNP-1.41504253.	4.1459	5.062	3.4139	2.5859	5.2551	1	0.18316	0.99962	0.007173	0.00014937	0.99268	2018-01-02	0.99268	1	41510185	41519730	expressed protein	0	0	0
LOC_Os01g71790	SNP-1.41583244.	0.78918	2.0409	1.7475	0.22673	2.16	0.9966	0.3026	0.6545	0.16233	0.00068571	0.83698	2018-01-02	0.83698	1	41584367	41585318	NAM, putative, expressed	AT3G04070.2	anac047,NAC047	NAC domain containing protein 47
LOC_Os01g72130	SNP-1.41844917.	0.39962	1.6823	1.3843	1.0115	1.7976	0.9917	0.20181	0.33857	0.16063	0.0095384	0.82984	2018-01-02	0.82984	1	41841760	41842549	glutathione S-transferase, putative, expressed	AT2G29420.1	ATGSTU7,GST25,GSTU7	glutathione S-transferase tau 7
LOC_Os01g72170	SNP-1.41844917.	9.683	11.715	4.399	8.7257	11.911	1	0.99652	1	1.5412e-08	4.5829e-05	0.99995	2018-01-02	0.99995	1	41853850	41854883	glutathione S-transferase, putative, expressed	AT3G09270.1	ATGSTU8,GSTU8	glutathione S-transferase TAU 8
LOC_Os01g72200	SNP-1.41899908.	4.5159	6.0922	0.99772	5.1296	6.2864	1	0.3427	0.99991	2.5665e-06	0.0048727	0.99512	2018-01-02	0.99512	1	41864619	41866546	expressed protein	AT1G34570.1	0	Essential protein Yae1, N-terminal
LOC_Os01g72210	SNP-1.41878229.	8.5249	10.03	4.2901	5.3607	10.226	1	0.29629	1	5.8058e-07	9.572e-07	1	2018-01-02	1	1	41869930	41874402	early-responsive to dehydration protein-related, putative, expressed	AT3G54510.2	0	Early-responsive to dehydration stress protein (ERD4)
LOC_Os01g72260	SNP-1.41894714.	2.5827	3.7779	-0.19958	3.9529	3.9442	0.99995	0.17417	0.98538	3.3594e-05	0.066878	0.93309	2018-01-02	0.93309	1	41896504	41898331	cytochrome P450, putative, expressed	AT3G56630.1	CYP94D2	cytochrome P450, family 94, subfamily D, polypeptide 2
LOC_Os01g72300	SNP-1.41881100.	2.579	4.2842	0.7845	3.4058	4.4779	0.99994	0.70449	0.99632	0.00010095	0.0059153	0.99398	2018-01-02	0.99398	1	41917699	41919129	Cupin domain containing protein, expressed	AT3G62020.1	GLP10	germin-like protein 10
LOC_Os01g72310	SNP-1.41887303.	3.1172	4.8686	0.93788	3.7161	5.0635	0.99998	0.7623	0.99901	3.7417e-05	0.0031464	0.99682	2018-01-02	0.99682	1	41919630	41925302	OsFBO7 - F-box and other domain containing protein, expressed	0	0	0
LOC_Os01g72320	SNP-1.41929001.	0.26209	0.97802	0.90023	-0.0065386	1.0369	0.98864	0.069322	0.11384	0.26669	0.0046317	0.72868	2018-01-02	0.72868	1	41925595	41931602	FYVE zinc finger domain containing protein, expressed	AT5G19420.2	0	Regulator of chromosome condensation (RCC1) family with FYVE zinc finger domain
LOC_Os01g72340	SNP-1.41996850.	1.2859	2.8055	0.67029	2.2231	2.9957	0.99891	0.48654	0.90511	0.0023363	0.011692	0.98597	2018-01-02	0.98597	1	41954633	41962787	beta-galactosidase, putative, expressed	AT3G54440.1	0	glycoside hydrolase family 2 protein
LOC_Os01g72350	SNP-1.41948183.	12.155	13.587	3.3093	10.223	13.783	1	0.40997	1	1.6833e-11	1.9339e-05	0.99998	2018-01-02	0.99998	1	41964126	41970144	amidohydrolase, putative, expressed	AT3G55850.1	LAF3,LAF3 ISF1,LAF3 ISF2	Amidohydrolase family
LOC_Os01g72410	SNP-1.41996850.	3.7519	5.2914	3.021	2.0927	5.4869	1	0.46178	0.99962	0.0017117	2.8293e-05	0.99826	2018-01-02	0.99826	1	41997451	42000861	Leucine Rich Repeat family protein, expressed	AT5G45520.1	0	Leucine-rich repeat (LRR) family protein
LOC_Os01g72420	SNP-1.41960653.	3.2618	4.7874	2.0827	2.4618	4.9834	0.99999	0.4356	0.99876	0.00062967	0.00021119	0.99916	2018-01-02	0.99916	1	41999585	42002803	C2 domain containing protein, putative, expressed	AT5G55530.1	0	Calcium-dependent lipid-binding (CaLB domain) family protein
LOC_Os01g72630	SNP-1.42175739.	3.2635	4.844	2.9873	1.7701	5.0384	0.99999	0.49431	0.99891	0.0044367	3.7701e-05	0.99553	2018-01-02	0.99553	1	42138649	42143038	expressed protein	0	0	0
LOC_Os01g72650	SNP-1.42169455.	11.13	12.948	4.3603	8.3253	13.145	1	0.95397	1	8.2364e-10	1.0648e-06	1	2018-01-02	1	1	42149710	42156852	RNA recognition motif containing protein, putative, expressed	AT2G33440.1	0	RNA-binding (RRM/RBD/RNP motifs) family protein
LOC_Os01g72660	SNP-1.42156143.	6.6166	8.3436	-0.17455	8.9207	8.4597	1	0.83342	1	9.6745e-10	0.1688	0.8312	2018-01-02	0.8312	1	42160803	42161279	expressed protein	0	0	0
LOC_Os01g72670	SNP-1.42169455.	7.2867	8.6564	-0.25518	9.2185	8.7754	1	0.37777	1	3.9106e-10	0.16309	0.83691	2018-01-02	0.83691	1	42162484	42166462	expressed protein	0	0	0
LOC_Os01g72760	SNP-1.42200701.	5.166	6.8327	1.9071	5.7771	7.0273	1	0.8757	0.99999	3.7864e-06	0.0039328	0.99606	2018-01-02	0.99606	1	42211882	42213692	cytochrome P450, putative, expressed	AT5G25120.1	CYP71B11	ytochrome p450, family 71, subfamily B, polypeptide 11
LOC_Os01g72820	SNP-1.42214851.	0.21397	1.2935	0.89468	0.41545	1.4277	0.98733	0.2107	0.25981	0.12734	0.005919	0.86674	2018-01-02	0.86674	1	42240786	42245248	CRS1/YhbY domain containing protein, putative, expressed	AT2G28480.1	0	RNA-binding CRS1 / YhbY (CRM) domain protein
LOC_Os01g72860	SNP-1.42212974.	6.8463	8.4738	-0.11242	8.6042	8.6431	1	0.75735	1	8.2717e-10	0.060353	0.93965	2018-01-02	0.93965	1	42260295	42264942	MAC/Perforin domain containing protein, putative, expressed	AT4G24290.2	0	MAC/Perforin domain-containing protein
LOC_Os01g72970	SNP-1.42327319.	7.3085	8.651	4.0071	4.3381	8.8473	1	0.45841	1	7.2429e-06	2.1752e-06	0.99999	2018-01-02	0.99999	1	42325823	42329066	DUF630/DUF632 domains containing protein, putative, expressed	AT1G77500.1	0	Protein of unknown function (DUF630 and DUF632)
LOC_Os01g73000	SNP-1.42337394.	2.2098	3.568	-0.14136	4.0877	3.6948	0.99987	0.374	0.98403	6.2293e-05	0.14792	0.85202	2018-01-02	0.85202	1	42350927	42355398	copine, putative, expressed	AT5G63970.1	0	Copine (Calcium-dependent phospholipid-binding protein) family
LOC_Os01g73024	SNP-1.42367555.	4.9119	6.8238	4.6584	2.0163	7.0192	1	0.93842	0.99999	0.0021798	6.9627e-07	0.99782	2018-01-02	0.99782	1	42369770	42370365	expressed protein	0	0	0
LOC_Os01g73040	SNP-1.42395273.	3.0017	4.8375	2.2799	2.3155	5.0334	0.99998	0.76144	0.99871	0.00088327	0.00013437	0.99898	2018-01-02	0.99898	1	42377194	42381600	CBS domain-containing protein, putative, expressed	AT3G52950.1	0	CBS / octicosapeptide/Phox/Bemp1 (PB1) domains-containing protein
LOC_Os01g73060	SNP-1.42424427.	11.399	13.07	6.3017	7.796	13.266	1	0.49794	1	5.442e-08	2.38e-07	1	2018-01-02	1	1	42388274	42390062	expressed protein	0	0	0
LOC_Os01g73070	SNP-1.42433368.	11.589	13.499	7.2688	7.2367	13.696	1	0.87429	1	1.8763e-07	2.4416e-08	1	2018-01-02	1	1	42392184	42394166	expressed protein	AT4G19130.1	0	Replication factor-A protein 1-related
LOC_Os01g73080	SNP-1.42408782.	11.909	13.87	2.314	11.335	14.067	1	0.99421	1	8.8608e-13	0.00013037	0.99987	2018-01-02	0.99987	1	42393402	42401215	expressed protein	0	0	0
LOC_Os01g73100	SNP-1.42376363.	7.5563	9.1547	-0.11853	9.4162	9.3141	1	0.38884	1	1.7004e-10	0.081614	0.91839	2018-01-02	0.91839	1	42404442	42408443	retrotransposon protein, putative, unclassified, expressed	0	0	0
LOC_Os01g73110	SNP-1.42433368.	1.8867	3.431	-0.60558	4.1325	3.5167	0.99973	0.33038	0.96254	2.9323e-05	0.22483	0.77514	2018-01-02	0.77514	1	42411939	42413227	expressed protein	AT5G45310.1	0	0
LOC_Os01g73120	SNP-1.42395273.	4.6736	6.5556	1.12	5.3612	6.7507	1	0.71886	0.99997	1.1699e-06	0.0028571	0.99714	2018-01-02	0.99714	1	42413338	42416590	expressed protein	AT1G71190.1	SAG18	senescence associated gene 18
LOC_Os01g73200	SNP-1.42417067.	7.124	8.5124	2.7466	5.5878	8.7087	1	0.263	1	5.4699e-07	5.3176e-05	0.99995	2018-01-02	0.99995	1	42441660	42442958	peroxidase precursor, putative, expressed	AT1G71695.1	0	Peroxidase superfamily protein
LOC_Os01g73220	SNP-1.42492639.	9.265	11.083	-0.14661	11.448	11.232	1	0.67771	1	1.8807e-12	0.10369	0.89631	2018-01-02	0.89631	1	42446001	42447654	peroxidase precursor, putative, expressed	AT1G71695.1	0	Peroxidase superfamily protein
LOC_Os01g73300	SNP-1.42445407.	1.3199	2.3902	-0.57326	3.1468	2.4584	0.999	0.2177	0.82249	0.00034701	0.25522	0.74443	2018-01-02	0.74443	1	42479663	42483372	VAMP-like protein YKT62, putative, expressed	AT5G58060.1	ATGP1,ATYKT61,YKT61	SNARE-like superfamily protein
LOC_Os01g73410	SNP-1.42588666.	1.039	2.2814	-0.46375	3.0869	2.3313	0.99808	0.32356	0.78293	0.00057365	0.28567	0.71376	2018-01-02	0.71376	1	42541330	42547122	FYVE zinc finger domain containing protein, expressed	AT5G42140.1	0	Regulator of chromosome condensation (RCC1) family with FYVE zinc finger domain
LOC_Os01g73450	SNP-1.42555213.	-0.0057999	0.9589	-0.16703	1.3963	1.0866	0.97916	0.13969	0.12277	0.023871	0.12238	0.85375	2018-01-02	0.85375	1	42562817	42566993	amino acid kinase, putative, expressed	AT3G18680.1	0	Amino acid kinase family protein
LOC_Os01g73560	SNP-1.42618732.	12.519	13.795	5.7958	7.6262	13.991	1	0.25151	1	3.1974e-09	3.0316e-08	1	2018-01-02	1	1	42618474	42621727	leucine rich repeat domain containing protein, putative, expressed	AT5G22320.1	0	Leucine-rich repeat (LRR) family protein
LOC_Os01g73604	SNP-1.42634644.	6.642	8.5154	5.3194	4.1148	8.7116	1	0.99614	1	0.00020316	1.7773e-06	0.9998	2018-01-02	0.9998	1	42638856	42644944	LSM domain containing protein, expressed	AT3G62840.1	0	Small nuclear ribonucleoprotein family protein
LOC_Os01g73644	SNP-1.42685375.	13.951	15.235	6.3325	10.208	15.432	1	0.25	1	3.9899e-10	4.1999e-07	1	2018-01-02	1	1	42663532	42666213	expressed protein	0	0	0
LOC_Os01g73650	SNP-1.42682913.	14.119	15.392	4.6252	12.007	15.589	1	0.25	1	5.454e-12	1.8406e-05	0.99998	2018-01-02	0.99998	1	42668313	42671592	expressed protein	0	0	0
LOC_Os01g73656	SNP-1.42682913.	12.539	13.8	5.1217	9.9025	13.997	1	0.25	1	6.6872e-10	5.657e-06	0.99999	2018-01-02	0.99999	1	42673021	42678116	expressed protein	0	0	0
LOC_Os01g73670	SNP-1.42685375.	10.038	11.273	2.9279	9.4285	11.469	1	0.24931	1	1.4403e-09	0.0006391	0.99936	2018-01-02	0.99936	1	42684868	42689426	expressed protein	0	0	0
LOC_Os01g73680	SNP-1.42684299.	8.6325	9.8295	3.8902	7.0276	10.026	1	0.24984	1	3.6681e-07	7.0536e-05	0.99993	2018-01-02	0.99993	1	42689893	42696058	aspartyl aminopeptidase, putative, expressed	AT5G04710.1	0	Zn-dependent exopeptidases superfamily protein
LOC_Os01g73690	SNP-1.42682913.	3.3169	4.4466	3.9591	1.335	4.5953	0.99999	0.22098	0.99786	0.10382	3.4573e-05	0.89615	2018-01-02	0.89615	1	42695091	42699059	pentatricopeptide, putative, expressed	AT2G16650.1	PRORP2	proteinaceous RNase P 2
LOC_Os01g73750	SNP-1.42725214.	3.9401	5.6807	0.14046	6.2597	5.7963	1	0.82123	0.99986	9.1955e-07	0.16956	0.83044	2018-01-02	0.83044	1	42715724	42721562	Leucine Rich Repeat family protein, expressed	AT2G36370.1	0	ubiquitin-protein ligases
LOC_Os01g73760	SNP-1.42709780.	8.8044	10.621	8.4077	3.1746	10.816	1	0.99317	1	0.0019524	1.5995e-09	0.99805	2018-01-02	0.99805	1	42723514	42726767	IPP transferase, putative, expressed	AT2G27760.1	ATIPT2,IPPT,IPT2	tRNAisopentenyltransferase 2
LOC_Os01g73800	SNP-1.42801291.	10.117	11.047	5.7111	6.4649	11.243	1	0.17373	1	1.473e-06	1.1708e-06	1	2018-01-02	1	1	42752981	42757186	expressed protein	0	0	0
LOC_Os01g73840	SNP-1.42796506.	6.925	8.3018	1.5211	6.7275	8.4976	1	0.61054	1	5.2855e-08	0.0011915	0.99881	2018-01-02	0.99881	1	42774834	42778625	expressed protein	0	0	0
LOC_Os01g74010	SNP-1.42875208.	7.7327	9.1438	2.3963	7.6264	9.3396	1	0.67821	1	5.7058e-08	0.0013579	0.99864	2018-01-02	0.99864	1	42870524	42872686	cyclase/dehydrase family protein, expressed	AT4G01650.1	0	Polyketide cyclase / dehydrase and lipid transport protein
LOC_Os01g74190	SNP-1.43010896.	3.1745	5.0003	4.754	0.086257	5.11	0.99999	0.98466	0.99933	0.18092	5.4481e-07	0.81908	2018-01-02	0.81908	1	42977145	42979816	radical SAM enzyme, putative, expressed	AT2G39670.1	0	Radical SAM superfamily protein
LOC_Os01g74280	SNP-1.43040571.	0.68139	1.6776	-0.73006	2.5888	1.6763	0.99564	0.1709	0.45505	0.0012478	0.36435	0.6344	2018-01-02	0.6344	1	43039984	43043991	TGD2, putative, expressed	AT3G20320.1	TGD2	trigalactosyldiacylglycerol2
LOC_Os01g74500	SNP-1.43123975.	1.412	2.2819	0.37816	2.0108	2.4659	0.99919	0.06863	0.6414	0.0039815	0.023946	0.97207	2018-01-02	0.97207	1	43143717	43146789	expressed protein	AT3G55080.1	0	SET domain-containing protein
LOC_Os01g74510	SNP-1.43158014.	3.9556	5.4265	1.6517	4.8856	5.6171	1	0.27126	0.9996	5.3587e-05	0.012868	0.98708	2018-01-02	0.98708	1	43154091	43158225	KIP1, putative, expressed	AT2G22560.1	0	Kinase interacting (KIP1-like) family protein
LOC_Os01g74670	SNP-1.43215735.	7.7253	9.0555	-0.22824	9.4932	9.1951	1	0.38892	1	1.6597e-10	0.12245	0.87755	2018-01-02	0.87755	1	43247065	43250710	expressed protein	0	0	0
LOC_Os02g01130	SNP-2.72503.	2.4374	4.06	3.0954	0.80263	4.241	0.99992	0.61666	0.9942	0.034612	2.4716e-05	0.96536	2018-01-02	0.96536	2	73156	73864	expressed protein	0	0	0
LOC_Os02g01380	SNP-2.171313.	0.48101	1.4961	1.5376	-0.13548	1.504	0.99311	0.17851	0.35476	0.35102	0.0010441	0.64793	2018-01-02	0.64793	2	219577	221707	expressed protein	AT1G76880.1	0	Duplicated homeodomain-like superfamily protein
LOC_Os02g01450	SNP-2.245968.	2.9946	3.8828	3.8334	0.74776	3.9336	0.99998	0.10172	0.99027	0.28474	3.2756e-05	0.71523	2018-01-02	0.71523	2	265783	268915	expressed protein	AT2G45060.1	0	Uncharacterised conserved protein UCP022280
LOC_Os02g01480	SNP-2.287866.	4.3032	5.501	4.9512	1.4539	5.6564	1	0.21599	0.99977	0.089949	4.0107e-06	0.91005	2018-01-02	0.91005	2	274428	277257	nucleic acid binding protein, putative, expressed	AT2G27790.1	0	RNA-binding (RRM/RBD/RNP motifs) family protein
LOC_Os02g01550	SNP-2.268763.	0.25564	1.0596	1.1368	-0.15051	1.0457	0.98847	0.086051	0.13581	0.38104	0.0027553	0.6162	2018-01-02	0.6162	2	311537	316458	OsFBL6 - F-box domain and LRR containing protein, expressed	AT5G03100.1	0	F-box/RNI-like superfamily protein
LOC_Os02g01760	SNP-2.412550.	1.7214	3.2091	2.9229	0.17547	3.3271	0.9996	0.53928	0.96655	0.16505	4.1372e-05	0.83491	2018-01-02	0.83491	2	422694	424850	diphosphomevalonate decarboxylase family protein, expressed	AT2G38700.1	ATMVD1,MVD1	mevalonate diphosphate decarboxylase 1
LOC_Os02g01870	SNP-2.468684.	7.0902	8.8678	8.6747	1.1908	8.9648	1	0.86854	1	0.20452	9.4044e-10	0.79548	2018-01-02	0.79548	2	482342	483969	expressed protein	0	0	0
LOC_Os02g01880	SNP-2.477755.	3.4872	5.1201	5.305	0.45039	5.0254	0.99999	0.61341	0.99948	0.48836	9.5642e-07	0.51164	2018-01-02	0.51164	2	484667	487862	U5 small nuclear ribonucleoprotein 200 kDa helicase, putative, expressed	AT1G20960.1	emb1507	U5 small nuclear ribonucleoprotein helicase, putative
LOC_Os02g02110	SNP-2.617521.	4.9917	6.3937	4.9531	2.608	6.585	1	0.3767	0.99997	0.011566	7.3202e-06	0.98843	2018-01-02	0.98843	2	623174	628425	Alg9-like mannosyltransferase protein, putative, expressed	AT5G14850.1	0	Alg9-like mannosyltransferase family
LOC_Os02g02120	SNP-2.644845.	0.36666	1.4527	1.6206	0.16072	1.3719	0.99105	0.18473	0.30378	0.46953	0.0022818	0.52819	2018-01-02	0.52819	2	627342	630655	OsWAK11 - OsWAK receptor-like protein kinase, expressed	AT1G21230.1	WAK5	wall associated kinase 5
LOC_Os02g02240	SNP-2.745603.	1.533	2.8633	2.192	1.733	3.0275	0.99938	0.38205	0.92993	0.067994	0.0033117	0.92869	2018-01-02	0.92869	2	717857	719511	expressed protein	0	0	0
LOC_Os02g02270	SNP-2.718624.	4.1261	5.8699	3.4754	3.5133	6.0656	1	0.83997	0.99991	0.0012861	0.00019664	0.99852	2018-01-02	0.99852	2	743291	745498	expressed protein	0	0	0
LOC_Os02g02350	SNP-2.788873.	0.048413	0.75215	-0.3072	1.2645	0.86585	0.98156	0.072216	0.075702	0.027826	0.14543	0.82674	2018-01-02	0.82674	2	780642	785676	OsFBK2 - F-box domain and kelch repeat containing protein, expressed	AT3G61350.1	SKIP4	SKP1 interacting partner 4
LOC_Os02g02640	SNP-2.918384.	3.7871	4.8944	5.0221	0.57205	4.8482	1	0.19398	0.99917	0.42795	2.1277e-06	0.57204	2018-01-02	0.57204	2	967172	974497	NBS-LRR disease resistance protein, putative, expressed	AT3G14470.1	0	NB-ARC domain-containing disease resistance protein
LOC_Os02g02660	SNP-2.975773.	5.4494	6.6918	2.627	5.182	6.8875	1	0.26477	0.99999	2.7478e-05	0.001382	0.99859	2018-01-02	0.99859	2	978126	987135	retrotransposon protein, putative, unclassified, expressed	0	0	0
LOC_Os02g02930	SNP-2.1178189.	0.23424	1.3451	1.3654	-0.16688	1.3639	0.9879	0.80681	0.5961	0.33428	0.001375	0.66435	2018-01-02	0.66435	2	1145779	1151142	terpene synthase, putative, expressed	AT1G61680.1	ATTPS14,TPS14	terpene synthase 14
LOC_Os02g03370	SNP-2.1326457.	0.99518	2.347	2.3692	-0.099541	2.3655	0.99788	0.56198	0.85075	0.3358	0.00015989	0.66404	2018-01-02	0.66404	2	1366149	1369039	expressed protein	0	0	0
LOC_Os02g03640	SNP-2.1495214.	0.96047	2.327	-0.27898	2.9338	2.4363	0.9977	0.68393	0.86547	0.0007904	0.18078	0.81843	2018-01-02	0.81843	2	1507314	1511605	expressed protein	0	0	0
LOC_Os02g04610	SNP-2.2068844.	1.114	2.6831	2.8762	0.043927	2.5804	0.99839	0.90441	0.92339	0.4976	0.00010259	0.5023	2018-01-02	0.5023	2	2064263	2065869	expressed protein	0	0	0
LOC_Os02g04620	SNP-2.2070737.	2.843	4.0249	4.2049	0.51014	3.9349	0.99997	0.36196	0.99614	0.48284	1.3662e-05	0.51714	2018-01-02	0.51714	2	2065874	2066200	marker Xucw84, putative	0	0	0
LOC_Os02g04700	SNP-2.2141309.	6.6264	8.2645	0.36502	7.8246	8.4537	1	0.79017	1	4.0213e-09	0.016237	0.98376	2018-01-02	0.98376	2	2124896	2128770	tRNA synthetases class II domain containing protein, expressed	AT4G31180.1	0	Class II aminoacyl-tRNA and biotin synthetases superfamily protein
LOC_Os02g04730	SNP-2.2140140.	3.3663	4.7944	4.8034	-0.11151	4.8196	0.99999	0.38835	0.99891	0.32572	5.5515e-07	0.67428	2018-01-02	0.67428	2	2148473	2153358	cycloartenol synthase, putative, expressed	AT2G07050.1	CAS1	cycloartenol synthase 1
LOC_Os02g04900	SNP-2.2286036.	3.8428	5.2708	5.3702	-0.14114	5.2446	1	0.33494	0.99958	0.40103	1.7312e-07	0.59897	2018-01-02	0.59897	2	2263604	2264881	expressed protein	0	0	0
LOC_Os02g04945	SNP-2.2307044.	2.0989	3.7966	2.7554	0.90136	3.9801	0.99983	0.84494	0.99082	0.029016	5.6897e-05	0.97093	2018-01-02	0.97093	2	2312150	2317216	phosphatidate cytidylyltransferase family protein, putative, expressed	AT3G45040.1	0	phosphatidate cytidylyltransferase family protein
LOC_Os02g04950	SNP-2.2338048.	8.0734	9.4242	4.5526	5.9231	9.6205	1	0.35598	1	4.2873e-06	1.4102e-05	0.99998	2018-01-02	0.99998	2	2318091	2323337	splicing factor 3B subunit 1, putative, expressed	AT5G64270.1	0	splicing factor, putative
LOC_Os02g05000	SNP-2.2338048.	10.106	11.738	6.4017	6.4644	11.934	1	0.51603	1	1.4712e-06	2.382e-07	1	2018-01-02	1	2	2369557	2371348	expressed protein	0	0	0
LOC_Os02g05199	SNP-2.2522421.	13.101	14.716	2.5685	12.219	14.912	1	0.50249	1	2.2725e-13	0.00014243	0.99986	2018-01-02	0.99986	2	2486465	2488967	expressed protein	0	0	0
LOC_Os02g05360	SNP-2.2531265.	9.42	10.815	-0.46085	11.648	10.853	1	0.29184	1	1.6921e-12	0.30484	0.69516	2018-01-02	0.69516	2	2575642	2577069	expressed protein	0	0	0
LOC_Os02g05365	SNP-2.2535666.	5.8158	7.2535	3.2949	3.6687	7.4498	1	0.32617	1	3.5092e-05	1.1627e-05	0.99995	2018-01-02	0.99995	2	2577378	2578660	expressed protein	0	0	0
LOC_Os02g05370	SNP-2.2628522.	2.6265	4.1619	3.8048	0.30079	4.2926	0.99995	0.39892	0.99418	0.14017	6.1548e-06	0.85982	2018-01-02	0.85982	2	2582089	2586197	retrotransposon protein, putative, Ty3-gypsy subclass, expressed	0	0	0
LOC_Os02g05400	SNP-2.2608352.	7.1953	9.0792	3.3558	5.4406	9.2755	1	0.99389	1	6.0315e-07	1.0273e-05	0.99999	2018-01-02	0.99999	2	2593933	2598356	transmembrane protein 15, putative, expressed	AT3G45040.1	0	phosphatidate cytidylyltransferase family protein
LOC_Os02g05410	SNP-2.2608352.	3.8889	5.7076	3.4958	2.002	5.9031	1	0.87824	0.99985	0.0019586	8.8038e-06	0.99803	2018-01-02	0.99803	2	2599191	2604033	splicing factor 3B subunit 1, putative, expressed	AT5G64270.1	0	splicing factor, putative
LOC_Os02g05420	SNP-2.2608352.	1.3945	3.1841	-0.19495	3.502	3.3381	0.99915	0.84402	0.955	0.00013326	0.092928	0.90694	2018-01-02	0.90694	2	2607099	2611381	expressed protein	0	0	0
LOC_Os02g05440	SNP-2.2619858.	0.16333	1.6854	1.7106	-0.15314	1.7021	0.98578	0.48923	0.4197	0.33807	0.00064835	0.66128	2018-01-02	0.66128	2	2614247	2619027	expressed protein	AT5G24630.6	BIN4	double-stranded DNA binding
LOC_Os02g05530	SNP-2.2677915.	2.8041	3.9326	4.1031	-0.12686	3.8512	0.99997	0.31258	0.99512	0.47241	3.8984e-06	0.52758	2018-01-02	0.52758	2	2674126	2676604	expressed protein	0	0	0
LOC_Os02g05600	SNP-2.2734527.	2.6177	4.1443	0.76073	3.3124	4.3378	0.99995	0.61134	0.99614	0.00013188	0.0065828	0.99329	2018-01-02	0.99329	2	2722136	2725218	expressed protein	0	0	0
LOC_Os02g05680	SNP-2.2731349.	1.7539	2.7784	2.9434	0.26032	2.7018	0.99963	0.21159	0.92454	0.46648	0.0001356	0.53339	2018-01-02	0.53339	2	2776407	2779386	apoptosis-inducing factor 2, putative, expressed	AT3G44190.1	0	FAD/NAD(P)-binding oxidoreductase family protein
LOC_Os02g05686	SNP-2.2758222.	5.1401	6.6744	-0.0048207	7.2784	6.7848	1	0.65817	0.99999	6.6762e-08	0.1796	0.8204	2018-01-02	0.8204	2	2786759	2789075	expressed protein	AT3G44630.3	0	Disease resistance protein (TIR-NBS-LRR class) family
LOC_Os02g05790	SNP-2.2833522.	7.5299	8.7938	5.5403	4.2567	8.99	1	0.36725	1	0.00017795	1.2977e-06	0.99982	2018-01-02	0.99982	2	2858633	2861705	expressed protein	0	0	0
LOC_Os02g05810	SNP-2.2837713.	10.491	12.14	11.687	1.73	12.284	1	0.96931	1	0.11236	1.7399e-12	0.88764	2018-01-02	0.88764	2	2865048	2869033	expressed protein	0	0	0
LOC_Os02g05940	SNP-2.2946051.	5.6137	6.8262	0.11707	6.8492	7.0016	1	0.1773	0.99999	6.232e-08	0.04713	0.95287	2018-01-02	0.95287	2	2952131	2955766	phytosulfokine receptor precursor, putative, expressed	AT1G72300.1	0	Leucine-rich receptor-like protein kinase family protein
LOC_Os02g05950	SNP-2.2996532.	10.574	11.866	4.6968	6.83	12.062	1	0.19795	1	2.1602e-08	4.1141e-07	1	2018-01-02	1	2	2958769	2962177	phytosulfokine receptor precursor, putative, expressed	AT1G72300.1	0	Leucine-rich receptor-like protein kinase family protein
LOC_Os02g05980	SNP-2.3000286.	12.693	14.285	7.6465	7.7115	14.481	1	0.40742	1	7.3329e-08	1.1935e-08	1	2018-01-02	1	2	2978855	2982402	phytosulfokine receptor precursor, putative, expressed	AT1G72300.1	0	Leucine-rich receptor-like protein kinase family protein
LOC_Os02g06010	SNP-2.2982028.	19.903	21.106	6.8903	13.888	21.303	1	0.16451	1	1.9391e-15	2.7049e-09	1	2018-01-02	1	2	2995485	2999838	integral membrane protein, putative, expressed	AT1G76340.1	GONST3	golgi nucleotide sugar transporter 3
LOC_Os02g06090	SNP-2.3052924.	3.2584	4.1256	3.167	2.0149	4.3063	0.99999	0.088742	0.9939	0.035092	0.00034644	0.96456	2018-01-02	0.96456	2	3037225	3040483	phytosulfokine receptor precursor, putative, expressed	AT1G17250.1	AtRLP3,RLP3	receptor like protein 3
LOC_Os02g06120	SNP-2.3058940.	14.665	16.403	9.5591	6.6003	16.599	1	0.57016	1	4.5691e-08	7.0389e-12	1	2018-01-02	1	2	3048521	3055299	Leucine Rich Repeat family protein, expressed	AT1G17250.1	AtRLP3,RLP3	receptor like protein 3
LOC_Os02g06170	SNP-2.3062897.	4.1874	5.2421	5.0978	-0.00094325	5.3255	1	0.11571	0.99944	0.22885	2.5545e-07	0.77115	2018-01-02	0.77115	2	3080518	3082869	expressed protein	0	0	0
LOC_Os02g06180	SNP-2.3058940.	16.983	18.735	10.399	8.0257	18.931	1	0.60023	1	1.4741e-09	8.7382e-13	1	2018-01-02	1	2	3084915	3087074	phytosulfokine receptor precursor, putative, expressed	AT1G72300.1	0	Leucine-rich receptor-like protein kinase family protein
LOC_Os02g06190	SNP-2.3093034.	6.7585	7.9985	7.6483	0.15737	8.1281	1	0.22862	1	0.14243	6.4447e-10	0.85757	2018-01-02	0.85757	2	3092570	3095184	phytosulfokine receptor precursor, putative, expressed	AT1G17240.1	AtRLP2,RLP2	receptor like protein 2
LOC_Os02g06350	SNP-2.3169467.	9.3959	11.023	4.8082	7.2451	11.219	1	0.9007	1	1.9471e-07	7.4625e-06	0.99999	2018-01-02	0.99999	2	3171934	3174991	expressed protein	AT3G11830.2	0	TCP-1/cpn60 chaperonin family protein
LOC_Os02g06460	SNP-2.3224552.	5.4846	6.633	0.48769	6.2177	6.8218	1	0.26065	0.99999	2.2827e-07	0.01718	0.98282	2018-01-02	0.98282	2	3220491	3225191	expressed protein	AT3G54190.1	0	Transducin/WD40 repeat-like superfamily protein
LOC_Os02g06560	SNP-2.3278589.	12.24	13.572	0.90751	12.848	13.765	1	0.4996	1	6.9056e-14	0.0084432	0.99156	2018-01-02	0.99156	2	3279687	3279953	wound induced protein, putative, expressed	AT4G10265.1	0	Wound-responsive family protein
LOC_Os02g06605	SNP-2.3331912.	1.0451	1.7576	-0.36837	2.1949	1.896	0.99811	0.14736	0.62728	0.0023871	0.12237	0.87524	2018-01-02	0.87524	2	3327798	3328578	expressed protein	0	0	0
LOC_Os02g06754	SNP-2.3454804.	13.685	14.82	1.6547	12.857	15.016	1	0.26736	1	2.1801e-14	0.00048696	0.99951	2018-01-02	0.99951	2	3408024	3409076	expressed protein	0	0	0
LOC_Os02g06760	SNP-2.3403205.	12.832	14.023	2.1142	11.61	14.22	1	0.2878	1	3.9328e-13	0.00017241	0.99983	2018-01-02	0.99983	2	3411220	3415305	expressed protein	0	0	0
LOC_Os02g06770	SNP-2.3403205.	12.125	13.149	2.5552	10.343	13.345	1	0.19948	1	8.1243e-12	6.9916e-05	0.99993	2018-01-02	0.99993	2	3415481	3418396	expressed protein	0	0	0
LOC_Os02g06779	SNP-2.3401961.	11.229	12.451	2.8996	9.3588	12.648	1	0.30882	1	8.9555e-11	3.6131e-05	0.99996	2018-01-02	0.99996	2	3420172	3423446	expressed protein	0	0	0
LOC_Os02g06790	SNP-2.3453937.	10.63	11.966	0.1676	11.786	12.149	1	0.39407	1	5.0723e-13	0.029549	0.97045	2018-01-02	0.97045	2	3428547	3431075	expressed protein	0	0	0
LOC_Os02g06810	SNP-2.3454804.	8.1403	9.2837	0.53646	9.5486	9.4427	1	0.25764	1	5.7093e-10	0.082274	0.91773	2018-01-02	0.91773	2	3434315	3438492	retrotransposon protein, putative, unclassified, expressed	0	0	0
LOC_Os02g06820	SNP-2.3401961.	12.676	13.819	0.21008	13.574	14.005	1	0.26783	1	7.8426e-15	0.025427	0.97457	2018-01-02	0.97457	2	3440051	3441653	transposon protein, putative, unclassified, expressed	0	0	0
LOC_Os02g06830	SNP-2.3442854.	11.38	12.931	6.6077	6.3331	13.127	1	0.68396	1	1.5155e-07	1.1283e-08	1	2018-01-02	1	2	3441719	3451214	expressed protein	0	0	0
LOC_Os02g06840	SNP-2.3454804.	18.366	19.971	4.5806	15.115	20.167	1	0.87439	1	1.2996e-16	6.2386e-07	1	2018-01-02	1	2	3453299	3457588	galactosyltransferase, putative, expressed	AT1G05170.2	0	Galactosyltransferase family protein
LOC_Os02g07044	SNP-2.3613133.	4.489	5.6079	2.8941	2.7319	5.804	1	0.43838	0.99993	0.00061653	5.9472e-05	0.99932	2018-01-02	0.99932	2	3610968	3614080	rhodanese-like domain containing protein, putative, expressed	AT1G79230.1	ATMST1,ATRDH1,MST1,ST1,STR1	mercaptopyruvate sulfurtransferase 1
LOC_Os02g07150	SNP-2.3660409.	6.2564	7.7154	1.1458	6.3091	7.911	1	0.95919	1	8.5925e-08	0.0017537	0.99825	2018-01-02	0.99825	2	3674673	3677978	urease accessory protein F, putative, expressed	AT1G21840.1	UREF	urease accessory protein F
LOC_Os02g07340	SNP-2.3793905.	8.3228	9.2724	0.49288	8.6944	9.4636	1	0.44519	1	5.3002e-10	0.011812	0.98819	2018-01-02	0.98819	2	3778037	3791876	HEAT repeat family protein, putative, expressed	AT2G02560.1	ATCAND1,CAND1,ETA2,HVE,TIP120	cullin-associated and neddylation dissociated
LOC_Os02g07350	SNP-2.3768695.	-0.13341	0.71783	-0.59718	1.4005	0.80025	0.97223	0.30868	0.19183	0.015445	0.21526	0.76929	2018-01-02	0.76929	2	3792680	3796762	inositol-1-monophosphatase, putative, expressed	AT1G31190.1	IMPL1	myo-inositol monophosphatase like 1
LOC_Os02g07730	SNP-2.4044554.	7.299	8.9284	0.99922	8.9442	9.1041	1	0.50713	1	3.7554e-09	0.046355	0.95365	2018-01-02	0.95365	2	4030929	4033572	haloacid dehalogenase-like hydrolase domain-containing protein 3, putative, expressed	AT5G44730.1	0	Haloacid dehalogenase-like hydrolase (HAD) superfamily protein
LOC_Os02g07740	SNP-2.4036766.	1.9368	3.0592	1.9275	1.8343	3.244	0.99976	0.16167	0.93399	0.023551	0.0026629	0.97379	2018-01-02	0.97379	2	4034222	4038406	RNA binding protein, putative, expressed	AT1G54310.2	0	S-adenosyl-L-methionine-dependent methyltransferases superfamily protein
LOC_Os02g07760	SNP-2.4047923.	3.882	5.1264	4.7851	1.0715	5.2546	1	0.23099	0.99944	0.14536	3.9387e-06	0.85464	2018-01-02	0.85464	2	4044578	4052438	aldehyde dehydrogenase, putative, expressed	AT1G79440.1	ALDH5F1,SSADH,SSADH1	aldehyde dehydrogenase 5F1
LOC_Os02g07910	SNP-2.4147757.	3.5466	4.9618	4.2577	0.61439	5.1298	0.99999	0.83916	0.99967	0.063052	2.0087e-06	0.93695	2018-01-02	0.93695	2	4141491	4143681	fiber protein Fb15, putative, expressed	AT4G30010.1	0	0
LOC_Os02g08270	SNP-2.4386619.	4.3889	6.1282	2.1558	4.96	6.3232	1	0.69453	0.99994	3.399e-05	0.0030342	0.99693	2018-01-02	0.99693	2	4390133	4393564	class I glutamine amidotransferase, putative, expressed	AT2G23970.1	0	Class I glutamine amidotransferase-like superfamily protein
LOC_Os02g08360	SNP-2.4441385.	4.973	6.4788	2.2111	4.247	6.675	1	0.42162	0.99998	1.7223e-05	0.00026212	0.99972	2018-01-02	0.99972	2	4440184	4448768	RNA recognition motif, putative, expressed	AT5G25060.1	0	RNA recognition motif (RRM)-containing protein
LOC_Os02g08480	SNP-2.4522642.	6.3165	7.196	-0.019066	7.8498	7.2946	1	0.065888	0.99999	1.9441e-08	0.20144	0.79856	2018-01-02	0.79856	2	4563050	4566686	ubiquitin fusion degradation protein, putative, expressed	AT2G21270.1	UFD1	ubiquitin fusion degradation 1
LOC_Os02g09050	SNP-2.4657644.	0.13959	0.89132	0.084599	0.71012	1.0518	0.985	0.079519	0.1001	0.049782	0.029452	0.92077	2018-01-02	0.92077	2	4629594	4630173	expressed protein	AT5G35090.1	0	0
LOC_Os02g09150	SNP-2.4669268.	2.2873	3.8723	0.061068	3.7354	4.0542	0.99989	0.48076	0.98951	4.9264e-05	0.03261	0.96734	2018-01-02	0.96734	2	4693810	4699300	inorganic H+ pyrophosphatase, putative, expressed	AT1G15690.1	ATAVP3,AtVHP1;1,AVP-3,AVP1	Inorganic H pyrophosphatase family protein
LOC_Os02g09220	SNP-2.4729708.	7.0522	8.5235	1.1686	7.5217	8.7179	1	0.28741	1	1.4089e-08	0.0044519	0.99555	2018-01-02	0.99555	2	4740044	4743193	cytochrome P450, putative, expressed	AT3G26300.1	CYP71B34	cytochrome P450, family 71, subfamily B, polypeptide 34
LOC_Os02g09240	SNP-2.4797318.	7.1043	8.4976	4.5387	3.644	8.6939	1	0.20961	1	3.5071e-05	6.2623e-07	0.99996	2018-01-02	0.99996	2	4754173	4756309	cytochrome P450 71D8, putative, expressed	AT3G26300.1	CYP71B34	cytochrome P450, family 71, subfamily B, polypeptide 34
LOC_Os02g09380	SNP-2.4775724.	5.7855	7.5852	2.2471	5.2418	7.7814	1	0.74178	1	1.4646e-06	0.00020275	0.9998	2018-01-02	0.9998	2	4820464	4822685	expressed protein	AT4G37090.1	0	0
LOC_Os02g09400	SNP-2.4792761.	1.8834	3.0449	3.2125	-0.30853	2.9661	0.99973	0.18839	0.93586	0.46925	1.9809e-05	0.53073	2018-01-02	0.53073	2	4826405	4828225	cytochrome P450, putative, expressed	AT5G57260.1	CYP71B10	cytochrome P450, family 71, subfamily B, polypeptide 10
LOC_Os02g09640	SNP-2.4951158.	3.5503	4.727	4.6663	-0.077644	4.7823	0.99999	0.25459	0.99891	0.2774	7.0086e-07	0.7226	2018-01-02	0.7226	2	4954138	4955521	expressed protein	0	0	0
LOC_Os02g09670	SNP-2.4951158.	4.4564	5.9455	5.6092	0.18233	6.0727	1	0.51389	0.99993	0.14705	7.7121e-08	0.85295	2018-01-02	0.85295	2	4966920	4971634	MYB protein, putative, expressed	AT4G09460.1	AtMYB6,MYB6	myb domain protein 6
LOC_Os02g09820	SNP-2.5079906.	2.3994	3.5659	3.5174	-0.13562	3.6164	0.99992	0.22577	0.98291	0.28529	8.8871e-06	0.7147	2018-01-02	0.7147	2	5063137	5066805	zinc finger, C3HC4 type domain containing protein, expressed	AT5G15820.1	0	RING/U-box superfamily protein
LOC_Os02g10050	SNP-2.5266091.	3.0598	4.6607	4.5613	1.0314	4.7299	0.99998	0.50497	0.9983	0.25376	1.0495e-05	0.74623	2018-01-02	0.74623	2	5228734	5231341	expressed protein	AT2G22370.1	0	0
LOC_Os02g10450	SNP-2.5491230.	0.098326	0.7313	0.83609	0.21516	0.69132	0.98353	0.07954	0.092255	0.40605	0.01362	0.58033	2018-01-02	0.58033	2	5490496	5491873	expressed protein	0	0	0
LOC_Os02g10470	SNP-2.5495501.	3.9754	5.2267	1.7989	3.2302	5.4228	1	0.35678	0.99971	0.00011912	0.0004506	0.99943	2018-01-02	0.99943	2	5501165	5504381	EF hand family protein, putative, expressed	AT4G26470.1	0	Calcium-binding EF-hand family protein
LOC_Os02g10614	SNP-2.5624401.	4.2691	5.2572	5.0769	0.030972	5.3508	1	0.18017	0.99971	0.21063	2.6553e-07	0.78937	2018-01-02	0.78937	2	5584279	5586144	expressed protein	0	0	0
LOC_Os02g10630	SNP-2.5624401.	0.58289	1.2658	1.2693	-0.08683	1.2924	0.99454	0.090924	0.26182	0.32152	0.0019844	0.6765	2018-01-02	0.6765	2	5586939	5593645	GRAM and C2 domains containing protein, putative, expressed	AT1G03370.1	0	C2 calcium/lipid-binding and GRAM domain containing protein
LOC_Os02g10770	SNP-2.5700538.	2.5633	3.9242	3.4987	0.23842	4.0652	0.99994	0.30206	0.99115	0.11975	9.215e-06	0.88024	2018-01-02	0.88024	2	5694660	5697834	DEAD-box ATP-dependent RNA helicase 41, putative, expressed	0	0	0
LOC_Os02g10880	SNP-2.5786240.	0.5319	2.3098	2.4588	-0.28212	2.2468	0.99387	0.84464	0.74461	0.44957	0.00011438	0.55032	2018-01-02	0.55032	2	5775949	5777385	UDP-glucoronosyl and UDP-glucosyl transferase domain containing protein, expressed	AT4G15550.1	IAGLU	indole-3-acetate beta-D-glucosyltransferase
LOC_Os02g10900	SNP-2.5750958.	8.1109	9.4086	-0.16384	9.7495	9.5601	1	0.26459	1	8.5388e-11	0.097996	0.902	2018-01-02	0.902	2	5785295	5788769	NB-ARC domain containing protein, expressed	AT5G35450.1	0	Disease resistance protein (CC-NBS-LRR class) family
LOC_Os02g11940	SNP-2.6230023.	1.739	3.6346	2.2896	1.329	3.8245	0.99962	0.53853	0.96746	0.014415	0.00022118	0.98536	2018-01-02	0.98536	2	6188722	6193632	sterol glucosyltransferase, putative, expressed	AT5G24750.1	0	UDP-Glycosyltransferase superfamily protein
LOC_Os02g11960	SNP-2.6230689.	0.31458	1.8598	2.0545	-0.24798	1.7553	0.98992	0.23551	0.32852	0.49941	0.00034877	0.50024	2018-01-02	0.50024	2	6197353	6204374	ABC transporter, ATP-binding protein, putative, expressed	AT3G47790.1	ATATH7,ATH7	ABC2 homolog 7
LOC_Os02g12080	SNP-2.6278697.	3.5067	5.0358	4.6292	0.20894	5.1741	0.99999	0.23323	0.99868	0.12508	6.6591e-07	0.87492	2018-01-02	0.87492	2	6268373	6269146	expressed protein	0	0	0
LOC_Os02g12090	SNP-2.6308944.	4.6844	5.9285	5.9955	-0.12065	5.9227	1	0.12806	0.99984	0.37217	3.9913e-08	0.62783	2018-01-02	0.62783	2	6270427	6271229	expressed protein	0	0	0
LOC_Os02g12210	SNP-2.6295291.	4.6846	5.869	5.4245	0.2121	6.0124	1	0.21232	0.9999	0.11464	9.8503e-08	0.88536	2018-01-02	0.88536	2	6344742	6347227	expressed protein	0	0	0
LOC_Os02g12420	SNP-2.6479822.	7.0035	8.5512	7.7963	1.9086	8.7225	1	0.38792	1	0.056085	1.0178e-08	0.94391	2018-01-02	0.94391	2	6476660	6480097	receptor-like protein kinase precursor, putative, expressed	AT3G47570.1	0	Leucine-rich repeat protein kinase family protein
LOC_Os02g12480	SNP-2.6548296.	6.667	8.5161	7.1012	1.1193	8.7071	1	0.86149	1	0.012271	1.793e-09	0.98773	2018-01-02	0.98773	2	6508812	6513830	expressed protein	0	0	0
LOC_Os02g12490	SNP-2.6548296.	5.4149	7.2975	5.7907	1.2034	7.4895	1	0.97828	1	0.0099318	3.5995e-08	0.99007	2018-01-02	0.99007	2	6529685	6532385	expressed protein	0	0	0
LOC_Os02g12900	SNP-2.6819320.	9.419	11.16	11.05	0.064204	11.232	1	0.35271	1	0.24793	3.5891e-13	0.75207	2018-01-02	0.75207	2	6810648	6814112	cysteine synthase, putative, expressed	AT2G43750.1	ACS1,ATCS-B,CPACS1,OASB	O-acetylserine (thiol) lyase B
LOC_Os02g12910	SNP-2.6808953.	18.103	19.834	6.2476	13.335	20.031	1	0.35434	1	8.2638e-15	1.4146e-08	1	2018-01-02	1	2	6815291	6818362	receptor-like protein kinase 5 precursor, putative, expressed	AT5G25930.1	0	Protein kinase family protein with leucine-rich repeat domain
LOC_Os02g12939	SNP-2.6871770.	0.56383	1.6127	-0.21954	1.8518	1.7717	0.9943	0.075099	0.21688	0.0046946	0.077531	0.91777	2018-01-02	0.91777	2	6831023	6835681	expressed protein	0	0	0
LOC_Os02g13020	SNP-2.6871770.	7.7929	9.1161	-0.22342	9.4867	9.2643	1	0.17395	1	1.4596e-10	0.10493	0.89507	2018-01-02	0.89507	2	6902074	6903970	expressed protein	AT2G25850.2	PAPS2	poly(A) polymerase 2
LOC_Os02g13060	SNP-2.6916545.	2.2709	3.2765	2.009	1.4745	3.4649	0.99989	0.080388	0.93797	0.01723	0.00070531	0.98206	2018-01-02	0.98206	2	6915413	6916666	expressed protein	AT2G19460.1	0	Protein of unknown function (DUF3511)
LOC_Os02g13100	SNP-2.6966185.	10.034	10.851	0.90433	9.7302	11.046	1	0.049784	1	3.604e-11	0.0033818	0.99662	2018-01-02	0.99662	2	6956581	6959847	protein phosphatase 2C, putative, expressed	AT5G36250.1	0	Protein phosphatase 2C family protein
LOC_Os02g13130	SNP-2.6997695.	7.7957	8.6966	1.5236	6.8991	8.8927	1	0.063676	1	2.1419e-08	0.00071247	0.99929	2018-01-02	0.99929	2	6979511	6985051	KH domain-containing protein, putative, expressed	AT2G25970.1	0	KH domain-containing protein
LOC_Os02g13140	SNP-2.6999193.	9.861	10.636	0.56097	9.887	10.829	1	0.050502	1	2.6827e-11	0.0079644	0.99204	2018-01-02	0.99204	2	6985223	6993606	xaa-Pro dipeptidase, putative, expressed	AT4G29490.1	0	Metallopeptidase M24 family protein
LOC_Os02g13160	SNP-2.7002859.	6.4972	7.7676	-0.30426	8.2439	7.9015	1	0.20039	1	2.7038e-09	0.13384	0.86616	2018-01-02	0.86616	2	7012780	7014847	F-box protein PP2-A15, putative, expressed	AT1G12710.1	AtPP2-A12,PP2-A12	phloem protein 2-A12
LOC_Os02g13170	SNP-2.7024279.	8.8054	10.444	0.3788	9.8942	10.634	1	0.47769	1	2.748e-11	0.012617	0.98738	2018-01-02	0.98738	2	7016805	7024341	mitochondrial carrier protein, putative, expressed	AT2G39970.1	0	Mitochondrial substrate carrier family protein
LOC_Os02g13304	SNP-2.7084448.	4.3718	5.4302	5.4562	-0.11786	5.4469	1	0.20067	0.99979	0.33871	1.2655e-07	0.66129	2018-01-02	0.66129	2	7088833	7089730	expressed protein	0	0	0
LOC_Os02g13400	SNP-2.7181347.	11.456	12.578	-0.1291	12.77	12.743	1	0.14223	1	6.2644e-14	0.069569	0.93043	2018-01-02	0.93043	2	7144545	7150537	expressed protein	AT4G32850.5	nPAP,PAP(IV)	nuclear poly(a) polymerase
LOC_Os02g13420	SNP-2.7174771.	12.369	14.339	7.1035	8.3515	14.535	1	0.97047	1	1.856e-08	4.6038e-08	1	2018-01-02	1	2	7164822	7167891	leucine-rich repeat receptor protein kinase EXS precursor, putative, expressed	AT5G25930.1	0	Protein kinase family protein with leucine-rich repeat domain
LOC_Os02g13430	SNP-2.7167768.	17.605	19.61	5.6661	13.542	19.807	1	0.99265	1	3.6261e-15	3.8188e-08	1	2018-01-02	1	2	7172422	7175962	receptor-like protein kinase 5 precursor, putative, expressed	AT5G25930.1	0	Protein kinase family protein with leucine-rich repeat domain
LOC_Os02g13510	SNP-2.7224146.	9.7861	11.813	3.5502	9.2103	12.01	1	0.93404	1	1.74e-09	0.00011148	0.99989	2018-01-02	0.99989	2	7220338	7224509	receptor-like protein kinase 5 precursor, putative, expressed	AT5G25930.1	0	Protein kinase family protein with leucine-rich repeat domain
LOC_Os02g13770	SNP-2.7423209.	2.4696	4.1332	3.7025	0.22035	4.2749	0.99993	0.41896	0.99204	0.11831	5.4631e-06	0.88168	2018-01-02	0.88168	2	7431305	7433852	transposon protein, putative, CACTA, En/Spm sub-class, expressed	0	0	0
LOC_Os02g13840	SNP-2.7524365.	10.546	12.291	-0.07216	12.371	12.464	1	0.47127	1	1.3813e-13	0.053653	0.94635	2018-01-02	0.94635	2	7491165	7497891	citrate synthase, putative, expressed	AT2G42790.1	CSY3	citrate synthase 3
LOC_Os02g14680	SNP-2.8129547.	6.1438	7.0557	6.3501	1.7238	7.2238	1	0.077014	0.99999	0.062832	2.0817e-07	0.93717	2018-01-02	0.93717	2	8092152	8093847	UDP-glucoronosyl and UDP-glucosyl transferase domain containing protein, expressed	AT4G01070.1	GT72B1,UGT72B1	UDP-Glycosyltransferase superfamily protein
LOC_Os02g14770	SNP-2.8134561.	8.5779	9.659	2.8035	6.6173	9.8553	1	0.12555	1	4.4497e-08	4.0607e-05	0.99996	2018-01-02	0.99996	2	8172419	8184220	phosphoenolpyruvate carboxylase, putative, expressed	AT2G42600.1	ATPPC2,PPC2	phosphoenolpyruvate carboxylase 2
LOC_Os02g14780	SNP-2.8213133.	8.3803	9.9409	3.4729	6.1429	10.137	1	0.34962	1	1.0859e-07	7.1169e-06	0.99999	2018-01-02	0.99999	2	8196895	8200388	splicing factor 3 subunit 1, putative, expressed	AT1G14650.1	0	SWAP (Suppressor-of-White-APricot)/surp domain-containing protein / ubiquitin family protein
LOC_Os02g14800	SNP-2.8229446.	8.502	9.9797	-0.057255	10.54	10.099	1	0.28606	1	2.9298e-11	0.16256	0.83744	2018-01-02	0.83744	2	8209595	8218226	expressed protein	0	0	0
LOC_Os02g14860	SNP-2.8258965.	13.807	14.798	5.0061	9.3967	14.994	1	0.06659	1	5.1508e-11	1.7738e-07	1	2018-01-02	1	2	8262546	8265723	prefoldin subunit, putative, expressed	AT1G29990.1	PFD6	prefoldin 6
LOC_Os02g14874	SNP-2.8325774.	18.579	19.577	7.4176	11.688	19.773	1	0.063455	1	2.2105e-13	5.7699e-10	1	2018-01-02	1	2	8276806	8278503	expressed protein	0	0	0
LOC_Os02g14890	SNP-2.8294073.	3.7338	5.4903	-0.20062	5.7994	5.6452	1	0.402	0.99954	6.499e-07	0.091075	0.90892	2018-01-02	0.90892	2	8292472	8293263	expressed protein	0	0	0
LOC_Os02g14970	SNP-2.8362039.	16.642	17.753	6.5439	10.767	17.949	1	0.095595	1	1.972e-12	4.6179e-09	1	2018-01-02	1	2	8350306	8352195	expressed protein	0	0	0
LOC_Os02g14980	SNP-2.8377522.	7.4153	9.3	1.3045	8.8264	9.4897	1	0.58532	1	3.2235e-09	0.015023	0.98498	2018-01-02	0.98498	2	8358769	8362960	calcium-binding EF hand family protein, putative, expressed	AT1G53210.1	0	sodium/calcium exchanger family protein / calcium-binding EF hand family protein
LOC_Os02g14990	SNP-2.8361159.	10.681	11.934	2.8398	8.8706	12.13	1	0.13978	1	2.5696e-10	3.8651e-05	0.99996	2018-01-02	0.99996	2	8363275	8363904	zinc finger, C3HC4 type domain containing protein, expressed	AT1G72310.1	ATL3	RING/U-box superfamily protein
LOC_Os02g15050	SNP-2.8410610.	11.949	12.886	-0.23491	13.654	12.95	1	0.066022	1	2.4172e-14	0.26217	0.73783	2018-01-02	0.73783	2	8394294	8395145	expressed protein	AT2G25850.4	PAPS2	poly(A) polymerase 2
LOC_Os02g15360	SNP-2.8598063.	18.262	19.903	4.233	15.282	20.099	1	0.59041	1	6.824e-17	1.0715e-06	1	2018-01-02	1	2	8597167	8601727	expressed protein	AT3G54970.1	0	D-aminoacid aminotransferase-like PLP-dependent enzymes superfamily protein
LOC_Os02g15520	SNP-2.8678149.	3.4986	5.278	0.68958	4.496	5.4711	0.99999	0.8596	0.99964	8.2297e-06	0.0073848	0.99261	2018-01-02	0.99261	2	8700425	8703083	transposon protein, putative, unclassified, expressed	0	0	0
LOC_Os02g15580	SNP-2.8718293.	2.504	3.4813	3.1606	0.18756	3.6058	0.99993	0.10907	0.97239	0.15244	2.273e-05	0.84754	2018-01-02	0.84754	2	8746951	8756041	cyclic nucleotide-gated ion channel 1, putative, expressed	AT5G53130.1	ATCNGC1,CNGC1	cyclic nucleotide gated channel 1
LOC_Os02g16490	SNP-2.9419853.	3.9159	5.3372	-0.22491	5.7455	5.4807	1	0.4471	0.99973	8.7439e-07	0.11445	0.88555	2018-01-02	0.88555	2	9409107	9413648	expressed protein	0	0	0
LOC_Os02g16650	SNP-2.9533018.	1.2005	2.4522	2.554	-0.24286	2.4242	0.99868	0.26257	0.80872	0.40327	9.0208e-05	0.59664	2018-01-02	0.59664	2	9510002	9514048	PPR repeat domain containing protein, putative, expressed	AT3G16010.1	0	Pentatricopeptide repeat (PPR-like) superfamily protein
LOC_Os02g17292	SNP-2.9916542.	4.6756	5.8298	5.8326	-0.11935	5.858	1	0.24595	0.99992	0.32105	5.0247e-08	0.67895	2018-01-02	0.67895	2	9912536	9919784	retrotransposon protein, putative, unclassified, expressed	0	0	0
LOC_Os02g17304	SNP-2.9893099.	3.5993	4.4481	4.3667	0.8494	4.511	0.99999	0.11767	0.9979	0.26445	1.1262e-05	0.73553	2018-01-02	0.73553	2	9922465	9928349	resistance protein, putative, expressed	AT3G46530.1	RPP13	NB-ARC domain-containing disease resistance protein
LOC_Os02g17360	SNP-2.9973115.	3.2807	5.0254	4.8884	-0.031865	5.1067	0.99999	0.95768	0.99946	0.23271	3.918e-07	0.76729	2018-01-02	0.76729	2	9981497	9985907	PPR repeat domain containing protein, putative, expressed	AT2G32230.1	PRORP1	proteinaceous RNase P 1
LOC_Os02g17534	SNP-2.10056457.	1.2737	2.0942	2.1944	-0.28271	2.0673	0.99888	0.10024	0.65651	0.40173	0.00018766	0.59809	2018-01-02	0.59809	2	10088210	10095193	xyloglucan fucosyltransferase, putative, expressed	AT2G03220.1	ATFT1,ATFUT1,FT1,MUR2	fucosyltransferase 1
LOC_Os02g17940	SNP-2.10397465.	6.2522	7.6961	6.9578	0.51338	7.8664	1	0.54498	1	0.058269	2.9347e-09	0.94173	2018-01-02	0.94173	2	10386279	10390290	leucoanthocyanidin dioxygenase, putative, expressed	AT5G20400.1	0	2-oxoglutarate (2OG) and Fe(II)-dependent oxygenase superfamily protein
LOC_Os02g18000	SNP-2.10446977.	2.714	3.5006	2.4542	0.95203	3.6843	0.99996	0.11329	0.98354	0.028665	0.0001264	0.97121	2018-01-02	0.97121	2	10444560	10450976	disease resistance protein RGA2, putative, expressed	AT3G14460.1	0	LRR and NB-ARC domains-containing disease resistance protein
LOC_Os02g18070	SNP-2.10452036.	8.1984	9.3634	7.2456	1.8776	9.5587	1	0.20033	1	0.0024319	1.4606e-09	0.99757	2018-01-02	0.99757	2	10490446	10496413	NB-ARC domain containing protein, expressed	AT3G14470.1	0	NB-ARC domain-containing disease resistance protein
LOC_Os02g18140	SNP-2.10541478.	4.5203	5.6055	4.2639	1.1359	5.7955	1	0.15599	0.99981	0.014528	1.5161e-06	0.98547	2018-01-02	0.98547	2	10535635	10539699	NBS type disease resistance protein, putative, expressed	AT3G14470.1	0	NB-ARC domain-containing disease resistance protein
LOC_Os02g18150	SNP-2.10546189.	13.942	15.416	9.5644	6.8995	15.612	1	0.39136	1	4.4929e-07	1.3621e-10	1	2018-01-02	1	2	10540277	10543155	expressed protein	0	0	0
LOC_Os02g18180	SNP-2.10539124.	7.3405	8.8539	8.8568	0.85539	8.882	1	0.45289	1	0.32117	4.4857e-10	0.67883	2018-01-02	0.67883	2	10552429	10558888	ATP-binding cassette sub-family E member 1, putative, expressed	AT4G19210.1	ATRLI2,RLI2	RNAse l inhibitor protein 2
LOC_Os02g18370	SNP-2.10690807.	1.7431	2.6834	2.1752	0.34374	2.8344	0.99962	0.12633	0.87646	0.098989	0.00020446	0.90081	2018-01-02	0.90081	2	10692550	10696754	transposon protein, putative, unclassified, expressed	0	0	0
LOC_Os02g18460	SNP-2.10719661.	9.3297	10.169	10.297	0.65335	10.123	1	0.094656	1	0.428	1.363e-11	0.572	2018-01-02	0.572	2	10747495	10749006	NAM, putative, expressed	AT3G04070.1	anac047,NAC047	NAC domain containing protein 47
LOC_Os02g18540	SNP-2.10846219.	1.8817	3.4368	3.201	0.057129	3.544	0.99972	0.60844	0.97922	0.18539	1.865e-05	0.81459	2018-01-02	0.81459	2	10803654	10812279	uncharacterized Cys-rich domain containing protein, putative, expressed	AT3G18460.1	0	PLAC8 family protein
LOC_Os02g18612	SNP-2.10846219.	4.5187	6.1441	5.7194	0.23772	6.2849	1	0.87932	0.99997	0.11999	5.5453e-08	0.88001	2018-01-02	0.88001	2	10853017	10853920	expressed protein	0	0	0
LOC_Os02g18784	SNP-2.10926746.	4.1292	5.6956	5.1998	0.31151	5.8453	1	0.5583	0.99987	0.10185	1.8457e-07	0.89815	2018-01-02	0.89815	2	10947696	10948612	expressed protein	0	0	0
LOC_Os02g18810	SNP-2.10963554.	2.2184	3.8118	3.0357	0.5926	3.9843	0.99987	0.60336	0.99023	0.053415	2.6981e-05	0.94656	2018-01-02	0.94656	2	10960622	10968060	pentatricopeptide, putative, expressed	AT5G08490.1	0	Tetratricopeptide repeat (TPR)-like superfamily protein
LOC_Os02g18820	SNP-2.10926122.	4.2618	5.5791	4.0653	1.2979	5.7711	1	0.39173	0.99986	0.0097734	2.3398e-06	0.99022	2018-01-02	0.99022	2	10972703	10986659	WD domain, G-beta repeat domain containing protein, expressed	AT5G43930.1	0	Transducin family protein / WD-40 repeat family protein
LOC_Os02g18980	SNP-2.11115708.	7.9418	9.518	7.73	1.5273	9.7121	1	0.4596	1	0.0051976	4.567e-10	0.9948	2018-01-02	0.9948	2	11090002	11091503	retrotransposon protein, putative, Ty1-copia subclass, expressed	0	0	0
LOC_Os02g18990	SNP-2.11115080.	7.1768	8.7156	7.2735	1.1879	8.9069	1	0.42161	1	0.011528	1.3264e-09	0.98847	2018-01-02	0.98847	2	11093810	11097793	GDSL-like lipase/acylhydrolase, putative, expressed	AT5G41890.1	0	GDSL-like Lipase/Acylhydrolase superfamily protein
LOC_Os02g19140	SNP-2.11165040.	4.8093	6.0979	5.6184	0.29926	6.2457	1	0.23418	0.99993	0.10574	7.1062e-08	0.89426	2018-01-02	0.89426	2	11156872	11161168	seven in absentia protein family domain containing protein, expressed	AT3G61790.1	0	Protein with RING/U-box and TRAF-like domains
LOC_Os02g20310	SNP-2.11973157.	-0.048077	0.64226	0.088298	0.86973	0.76051	0.97707	0.16339	0.13142	0.089091	0.075471	0.83544	2018-01-02	0.83544	2	11965484	11967587	expressed protein	AT5G14790.1	0	ARM repeat superfamily protein
LOC_Os02g20330	SNP-2.11973157.	2.7089	4.1755	0.043221	4.5306	4.3255	0.99996	0.91515	0.99793	2.3524e-05	0.10124	0.89873	2018-01-02	0.89873	2	11969202	11976036	expressed protein	AT3G55600.1	0	Membrane fusion protein Use1
LOC_Os02g26800	SNP-2.15743911.	0.56813	1.8759	0.82134	1.104	2.0564	0.99435	0.17361	0.39312	0.028135	0.0075576	0.96431	2018-01-02	0.96431	2	15729105	15732537	expressed protein	AT1G48120.1	0	hydrolases;protein serine/threonine phosphatases
LOC_Os02g27594	SNP-2.16307429.	2.2186	3.105	3.2673	-0.123	3.0308	0.99987	0.092756	0.93951	0.46358	2.6443e-05	0.53639	2018-01-02	0.53639	2	16347687	16350266	expressed protein	0	0	0
LOC_Os02g27674	SNP-2.16389145.	10.119	11.648	-0.12796	11.838	11.813	1	0.42267	1	5.3438e-13	0.069158	0.93084	2018-01-02	0.93084	2	16397692	16398264	expressed protein	0	0	0
LOC_Os02g27850	SNP-2.16442636.	1.6838	2.8096	1.6562	1.8643	2.9938	0.99957	0.17127	0.89336	0.022407	0.00507	0.97252	2018-01-02	0.97252	2	16487846	16493503	retrotransposon protein, putative, unclassified, expressed	0	0	0
LOC_Os02g27870	SNP-2.16473431.	3.6515	4.5634	-0.026256	4.8666	4.7188	1	0.10334	0.99787	8.2066e-06	0.089857	0.91013	2018-01-02	0.91013	2	16493560	16501125	expressed protein	0	0	0
LOC_Os02g28030	SNP-2.16557099.	9.6151	11.087	3.9946	8.1234	11.284	1	0.28808	1	2.5759e-08	4.8556e-05	0.99995	2018-01-02	0.99995	2	16596658	16598721	expressed protein	0	0	0
LOC_Os02g28140	SNP-2.16642497.	7.6594	9.1151	8.9781	0.24991	9.1965	1	0.27728	1	0.23267	6.0964e-11	0.76733	2018-01-02	0.76733	2	16664107	16665216	expressed protein	0	0	0
LOC_Os02g28170	SNP-2.16713845.	5.0788	6.5806	4.0621	2.2748	6.7765	1	0.34145	0.99998	0.00096663	2.2104e-06	0.99903	2018-01-02	0.99903	2	16678144	16680057	transferase family protein, putative, expressed	AT3G29670.1	0	HXXXD-type acyl-transferase family protein
LOC_Os02g28200	SNP-2.16652622.	3.0307	4.1978	4.2456	-0.10468	4.2029	0.99998	0.16146	0.99432	0.35609	2.2276e-06	0.64391	2018-01-02	0.64391	2	16691918	16693524	transferase family protein, putative, expressed	AT3G29670.1	0	HXXXD-type acyl-transferase family protein
LOC_Os02g28310	SNP-2.16723983.	4.4638	5.6912	1.4747	4.1859	5.8869	1	0.16879	0.9998	1.9379e-05	0.0013965	0.99858	2018-01-02	0.99858	2	16732589	16734631	expressed protein	0	0	0
LOC_Os02g28334	SNP-2.16714075.	2.9357	4.2425	2.1982	1.8128	4.4375	0.99998	0.18097	0.99369	0.0028809	0.00016621	0.99695	2018-01-02	0.99695	2	16747537	16748322	expressed protein	0	0	0
LOC_Os02g28460	SNP-2.16795743.	3.0883	4.3394	4.2723	-0.059149	4.397	0.99998	0.14148	0.99431	0.27338	1.7856e-06	0.72662	2018-01-02	0.72662	2	16830245	16831209	expressed protein	0	0	0
LOC_Os02g28470	SNP-2.16865589.	3.9598	5.4009	4.8475	1.5987	5.5567	1	0.20452	0.99947	0.089201	7.0484e-06	0.91079	2018-01-02	0.91079	2	16835055	16836519	transferase family protein, putative, expressed	AT5G39090.1	0	HXXXD-type acyl-transferase family protein
LOC_Os02g28900	SNP-2.17156075.	4.3998	5.8229	5.3532	1.4233	5.9695	1	0.2453	0.99984	0.10817	1.781e-06	0.89183	2018-01-02	0.89183	2	17118767	17120699	cytokinin-O-glucosyltransferase 2, putative, expressed	AT1G22380.1	AtUGT85A3,UGT85A3	UDP-glucosyl transferase 85A3
LOC_Os02g29210	SNP-2.17356252.	6.8393	8.1764	7.7979	0.22163	8.3105	1	0.24974	1	0.13347	4.9611e-10	0.86653	2018-01-02	0.86653	2	17327565	17335614	ankyrin, putative, expressed	AT3G04710.2	0	ankyrin repeat family protein
LOC_Os02g29410	SNP-2.17458505.	5.11	6.4154	4.2241	1.9104	6.6109	1	0.24049	0.99997	0.0020532	1.3972e-06	0.99795	2018-01-02	0.99795	2	17465364	17473611	transposon protein, putative, unclassified, expressed	0	0	0
LOC_Os02g29500	SNP-2.17521210.	4.1383	5.6924	4.8468	0.62203	5.8685	1	0.37315	0.99981	0.045513	3.8011e-07	0.95449	2018-01-02	0.95449	2	17520421	17521653	expressed protein	0	0	0
LOC_Os02g29620	SNP-2.17576760.	-0.38827	0.61538	0.68566	-0.16048	0.60234	0.95115	0.12606	0.049619	0.37503	0.0074893	0.61748	2018-01-02	0.61748	2	17617741	17619412	expressed protein	AT3G20760.1	0	Nse4, component of Smc5/6 DNA repair complex
LOC_Os02g29960	SNP-2.17798680.	0.83046	2.745	2.6086	0.013015	2.826	0.99691	0.955	0.86736	0.23305	8.2864e-05	0.76687	2018-01-02	0.76687	2	17805488	17809024	cytochrome P450, putative, expressed	AT5G07990.1	CYP75B1,D501,TT7	Cytochrome P450 superfamily protein
LOC_Os02g29980	SNP-2.17851982.	0.87717	2.7017	1.0065	1.5941	2.8937	0.99722	0.74177	0.8497	0.0064359	0.003489	0.99008	2018-01-02	0.99008	2	17813447	17819174	X8 domain containing protein, expressed	AT4G13600.1	0	Carbohydrate-binding X8 domain superfamily protein
LOC_Os02g30070	SNP-2.17884370.	7.623	8.8976	5.1249	3.455	9.0939	1	0.26138	1	5.3833e-05	1.6132e-07	0.99995	2018-01-02	0.99995	2	17859649	17860120	expressed protein	0	0	0
LOC_Os02g30100	SNP-2.17911232.	2.9851	4.676	0.098215	5.3379	4.7726	0.99998	0.67239	0.99848	8.4331e-06	0.20523	0.79476	2018-01-02	0.79476	2	17873662	17876075	cytochrome P450, putative, expressed	AT4G37320.1	CYP81D5	cytochrome P450, family 81, subfamily D, polypeptide 5
LOC_Os02g30114	SNP-2.17911232.	5.2613	7.0395	0.056045	7.7807	7.1131	1	0.81091	0.99999	3.3136e-08	0.24628	0.75372	2018-01-02	0.75372	2	17887846	17889802	expressed protein	0	0	0
LOC_Os02g30150	SNP-2.17884370.	1.5418	2.8329	1.7811	0.84322	3.0165	0.9994	0.24132	0.89481	0.028317	0.0004578	0.97123	2018-01-02	0.97123	2	17910631	17915473	disease resistance protein, putative, expressed	AT3G14470.1	0	NB-ARC domain-containing disease resistance protein
LOC_Os02g30470	SNP-2.18140499.	3.0815	4.5546	-0.020899	4.6394	4.7267	0.99998	0.35391	0.99769	8.4773e-06	0.05433	0.94566	2018-01-02	0.94566	2	18145264	18146079	expressed protein	AT3G48660.1	0	Protein of unknown function (DUF 3339)
LOC_Os02g30530	SNP-2.18119316.	5.5018	6.73	0.3844	6.1776	6.9209	1	0.27279	0.99999	1.4394e-07	0.01253	0.98747	2018-01-02	0.98747	2	18162969	18166866	transposon protein, putative, unclassified, expressed	0	0	0
LOC_Os02g30550	SNP-2.18215288.	4.1634	4.8537	-0.039753	5.0059	5.0216	1	0.077811	0.99913	4.0765e-06	0.063456	0.93654	2018-01-02	0.93654	2	18181861	18182073	expressed protein	AT3G27027.1	0	Protein of unknown function (DUF 3339)
LOC_Os02g30600	SNP-2.18170978.	2.3271	3.5525	-0.02823	3.8391	3.7096	0.9999	0.2367	0.98076	8.3757e-05	0.086476	0.91344	2018-01-02	0.91344	2	18211533	18211742	expressed protein	AT3G27030.1	0	0
LOC_Os02g30620	SNP-2.18265486.	5.3439	6.1938	-0.025667	6.1873	6.3706	1	0.079532	0.99994	1.9245e-07	0.044033	0.95597	2018-01-02	0.95597	2	18227411	18230654	dnaJ domain containing protein, expressed	AT5G53150.1	0	DNAJ heat shock N-terminal domain-containing protein
LOC_Os02g30624	SNP-2.18177794.	2.8119	4.6973	-0.0022105	4.7421	4.8715	0.99997	0.89313	0.9983	6.3726e-06	0.049564	0.95043	2018-01-02	0.95043	2	18231125	18235800	LSM domain containing protein, expressed	AT2G43810.1	0	Small nuclear ribonucleoprotein family protein
LOC_Os02g30630	SNP-2.18227797.	3.8707	5.1832	1.0782	4.0794	5.378	1	0.23607	0.99944	2.5048e-05	0.0035198	0.99646	2018-01-02	0.99646	2	18236025	18238376	thiamine pyrophosphate enzyme, C-terminal TPP binding domain containing protein, expressed	AT3G48560.1	AHAS,ALS,CSR1,IMR1,TZP5	chlorsulfuron/imidazolinone resistant 1
LOC_Os02g30640	SNP-2.18223837.	5.3045	6.7125	3.5643	4.1243	6.9086	1	0.29071	0.99998	0.0002268	0.0001154	0.99966	2018-01-02	0.99966	2	18239219	18241851	basic salivary proline-rich protein 2 precursor, putative, expressed	AT4G24500.1	0	hydroxyproline-rich glycoprotein family protein
LOC_Os02g30650	SNP-2.18223837.	6.3149	7.866	3.1076	4.5131	8.0624	1	0.32636	1	5.5641e-06	1.983e-05	0.99997	2018-01-02	0.99997	2	18252570	18256034	heavy metal-associated domain containing protein, expressed	AT5G50740.3	0	Heavy metal transport/detoxification superfamily protein
LOC_Os02g30714	SNP-2.18335999.	1.3249	2.789	1.2928	1.2963	2.9803	0.99901	0.29713	0.86381	0.010177	0.0014373	0.98839	2018-01-02	0.98839	2	18296252	18310135	dehydrogenase/reductase, putative, expressed	AT5G50600.1	ATHSD1,HSD1	hydroxysteroid dehydrogenase 1
LOC_Os02g30974	SNP-2.18510850.	0.59706	1.6667	1.8006	-0.17719	1.6152	0.99472	0.10119	0.28756	0.4342	0.00064039	0.56516	2018-01-02	0.56516	2	18501203	18509632	expressed protein	AT1G28120.1	0	0
LOC_Os02g31074	SNP-2.18570929.	11.003	12.924	12.594	0.12849	13.05	1	0.66705	1	0.14925	7.158e-15	0.85075	2018-01-02	0.85075	2	18569765	18573161	expressed protein	0	0	0
LOC_Os02g31100	SNP-2.18632071.	0.42828	1.5722	1.6423	-0.16038	1.5639	0.99223	0.10798	0.22585	0.37488	0.0008274	0.62429	2018-01-02	0.62429	2	18592516	18596409	LITAF-domain-containing protein, putative, expressed	AT5G13190.1	0	0
LOC_Os02g31860	SNP-2.18814374.	0.66954	1.6865	1.3667	0.13888	1.8102	0.99552	0.10503	0.33143	0.15276	0.0012668	0.84598	2018-01-02	0.84598	2	18818133	18821373	expressed protein	0	0	0
LOC_Os02g31890	SNP-2.18846686.	2.2917	3.2264	3.1229	0.072236	3.297	0.99989	0.090561	0.94714	0.25138	3.1343e-05	0.74859	2018-01-02	0.74859	2	18839194	18842419	ZOS2-08 - C2H2 zinc finger protein, expressed	AT3G50700.1	AtIDD2,IDD2	indeterminate(ID)-domain 2
LOC_Os02g31910	SNP-2.18842722.	1.5873	3.4712	2.5485	0.78828	3.6506	0.99946	0.85041	0.9708	0.038114	9.2766e-05	0.96179	2018-01-02	0.96179	2	18845259	18851842	potassium transporter, putative, expressed	AT4G13420.1	ATHAK5,HAK5	high affinity K+ transporter 5
LOC_Os02g32250	SNP-2.19034387.	4.5822	5.4833	5.471	-0.089249	5.5183	1	0.20418	0.99988	0.31016	1.1962e-07	0.68984	2018-01-02	0.68984	2	19044773	19050877	retrotransposon protein, putative, unclassified, expressed	0	0	0
LOC_Os02g32380	SNP-2.19143024.	1.5137	2.3177	2.3878	-0.1146	2.3098	0.99936	0.12485	0.80606	0.37491	0.00016522	0.62493	2018-01-02	0.62493	2	19128895	19130469	expressed protein	0	0	0
LOC_Os02g32460	SNP-2.19226837.	8.5069	10.137	2.5004	8.5626	10.333	1	0.44433	1	7.3682e-09	0.0011914	0.99881	2018-01-02	0.99881	2	19192500	19197127	ThiF family domain containing protein, putative, expressed	AT5G55130.1	CNX5,SIR1	co-factor for nitrate, reductase and xanthine dehydrogenase 5
LOC_Os02g32850	SNP-2.19494135.	0.23224	1.3269	0.13559	0.99715	1.5048	0.98784	0.27032	0.32051	0.020535	0.020921	0.95854	2018-01-02	0.95854	2	19503500	19504343	expressed protein	AT3G52770.1	ZPR3	protein binding
LOC_Os02g32860	SNP-2.19545112.	5.2612	6.3666	-0.044882	7.0463	6.4585	1	0.31871	0.99998	1.2368e-07	0.21379	0.78621	2018-01-02	0.78621	2	19509812	19514935	poly synthetase 3, putative, expressed	AT5G22470.1	0	NAD+ ADP-ribosyltransferases;NAD+ ADP-ribosyltransferases
LOC_Os02g32980	SNP-2.19587133.	2.2279	3.1569	2.7435	0.3523	3.2961	0.99988	0.14898	0.96245	0.12313	7.0097e-05	0.8768	2018-01-02	0.8768	2	19597489	19598615	Cupin domain containing protein, expressed	AT3G10080.1	0	RmlC-like cupins superfamily protein
LOC_Os02g33080	SNP-2.19612557.	2.2601	3.3532	3.2331	-0.011936	3.4293	0.99988	0.19988	0.97367	0.24191	1.9282e-05	0.75807	2018-01-02	0.75807	2	19649913	19653468	N-carbamoylputrescine amidase, putative, expressed	AT2G27450.1	ATNLP1,CPA,NLP1	nitrilase-like protein 1
LOC_Os02g33180	SNP-2.19746023.	0.94626	2.1082	1.5895	0.33921	2.2601	0.99763	0.25474	0.69615	0.096628	0.00076081	0.90261	2018-01-02	0.90261	2	19727118	19729888	rar1, putative, expressed	AT5G51700.1	ATRAR1,PBS2,RAR1,RPR2	protein binding;zinc ion binding
LOC_Os02g33290	SNP-2.19762390.	-0.11818	1.2012	-0.13048	1.5333	1.3465	0.97317	0.29807	0.18722	0.014862	0.096021	0.88912	2018-01-02	0.88912	2	19781759	19783563	expressed protein	AT5G22280.1	0	0
LOC_Os02g33310	SNP-2.19785964.	0.63881	2.2396	-0.43548	3.0236	2.2978	0.9952	0.539	0.70401	0.00067404	0.2718	0.72753	2018-01-02	0.72753	2	19789145	19790978	OsFBD7 - F-box and FBD domain containing protein, expressed	AT1G13570.1	0	F-box/RNI-like superfamily protein
LOC_Os02g33320	SNP-2.19805601.	0.53052	1.7368	1.6265	0.7019	1.8073	0.99385	0.22334	0.4345	0.24744	0.0041247	0.74844	2018-01-02	0.74844	2	19791366	19796137	RNA recognition motif containing protein, putative, expressed	AT2G37340.1	ATRSZ33,RSZ33	arginine/serine-rich zinc knuckle-containing protein 33
LOC_Os02g33540	SNP-2.19895290.	1.1293	2.543	-0.070793	2.9323	2.6885	0.99844	0.4629	0.8639	0.00077631	0.10956	0.88966	2018-01-02	0.88966	2	19942510	19948370	translational activator family protein, putative, expressed	AT1G64790.2	ILA	ILITYHIA
LOC_Os02g33820	SNP-2.20172120.	4.0153	5.8686	4.66	1.0036	6.0563	1	0.81999	0.99988	0.019731	6.0994e-07	0.98027	2018-01-02	0.98027	2	20165589	20166668	abscisic stress-ripening, putative, expressed	0	0	0
LOC_Os02g34130	SNP-2.20407922.	1.6313	3.3862	3.4592	0.64139	3.3766	0.99951	0.51692	0.95712	0.37742	8.0452e-05	0.6225	2018-01-02	0.6225	2	20413137	20416345	transposon protein, putative, CACTA, En/Spm sub-class, expressed	0	0	0
LOC_Os02g34380	SNP-2.20530321.	0.69962	2.1455	0.92252	1.2614	2.3309	0.99582	0.30349	0.60574	0.019088	0.0058371	0.97507	2018-01-02	0.97507	2	20572270	20575033	retrotransposon protein, putative, LINE subclass, expressed	0	0	0
LOC_Os02g34390	SNP-2.20530321.	0.62277	1.9043	0.088955	1.7251	2.0854	0.99502	0.2056	0.4658	0.0048805	0.02959	0.96553	2018-01-02	0.96553	2	20575963	20577744	expressed protein	0	0	0
LOC_Os02g34760	SNP-2.20811977.	0.71037	1.9855	-0.10952	1.9515	2.1624	0.99592	0.23263	0.54731	0.002563	0.041333	0.9561	2018-01-02	0.9561	2	20846402	20847993	retrotransposon protein, putative, unclassified, expressed	0	0	0
LOC_Os02g34860	SNP-2.20868328.	4.8287	6.0785	5.9869	-0.042933	6.145	1	0.19749	0.99993	0.25837	3.3796e-08	0.74163	2018-01-02	0.74163	2	20913876	20919120	Regulator of chromosome condensation domain containing protein, expressed	AT5G63860.1	UVR8	Regulator of chromosome condensation (RCC1) family protein
LOC_Os02g35080	SNP-2.21008826.	3.8182	5.0476	5.0918	-0.12712	5.0547	1	0.17853	0.99916	0.35319	2.9894e-07	0.64681	2018-01-02	0.64681	2	21056620	21061000	T-complex protein 11, putative, expressed	AT1G22930.1	0	T-complex protein 11
LOC_Os02g35170	SNP-2.21086176.	4.7384	6.3825	6.2373	-0.0075111	6.4663	1	0.57234	0.99997	0.22836	1.8209e-08	0.77164	2018-01-02	0.77164	2	21122299	21125134	uncharacterized oxidoreductase yoxD, putative, expressed	AT1G10310.1	0	NAD(P)-binding Rossmann-fold superfamily protein
LOC_Os02g36140	SNP-2.21770309.	4.066	4.7998	-0.036242	5.1083	4.9548	1	0.079675	0.99894	4.6529e-06	0.09094	0.90906	2018-01-02	0.90906	2	21765009	21771105	terpene synthase, putative, expressed	AT1G79460.1	ATKS,ATKS1,GA2,KS,KS1	Terpenoid cyclases/Protein prenyltransferases superfamily protein
LOC_Os02g36360	SNP-2.21996981.	0.2658	1.4746	1.5667	0.26737	1.4512	0.98874	0.20473	0.27662	0.39431	0.0027737	0.60292	2018-01-02	0.60292	2	21956588	21960123	ZOS2-11 - C2H2 zinc finger protein, expressed	AT1G34370.1	STOP1	C2H2 and C2HC zinc fingers superfamily protein
LOC_Os02g36400	SNP-2.21980686.	4.7935	6.5839	5.1377	2.3281	6.7752	1	0.92115	0.99998	0.011418	2.4802e-06	0.98858	2018-01-02	0.98858	2	21986707	21991419	ubiquitin carboxyl-terminal hydrolase domain containing protein, expressed	AT4G39910.1	ATUBP3,UBP3	ubiquitin-specific protease 3
LOC_Os02g36450	SNP-2.22013860.	5.1032	6.5995	2.5467	5.0375	6.7953	1	0.54065	0.99999	2.8247e-05	0.0012253	0.99875	2018-01-02	0.99875	2	22013289	22017647	transporter family protein, putative, expressed	AT1G34580.1	0	Major facilitator superfamily protein
LOC_Os02g36770	SNP-2.22172099.	10.961	12.131	3.4153	9.7079	12.327	1	0.13457	1	6.1405e-10	0.00016879	0.99983	2018-01-02	0.99983	2	22174923	22178701	galactosyltransferase family protein, putative, expressed	AT1G26810.1	GALT1	galactosyltransferase1
LOC_Os02g36870	SNP-2.22250662.	0.62308	2.2364	-0.47276	2.8859	2.3358	0.99502	0.39854	0.6282	0.00062323	0.19946	0.79992	2018-01-02	0.79992	2	22244988	22247595	YGL010w, putative, expressed	AT1G18720.1	0	Protein of unknown function (DUF962)
LOC_Os02g37000	SNP-2.22315053.	1.6396	2.4226	1.6084	1.6074	2.594	0.99952	0.084255	0.78843	0.048937	0.0068417	0.94422	2018-01-02	0.94422	2	22347063	22348185	mitochondrial prohibitin complex protein 1, putative, expressed	AT5G40770.1	ATPHB3,PHB3	prohibitin 3
LOC_Os02g37200	SNP-2.22493322.	1.6462	2.5372	1.1511	2.2364	2.7179	0.99953	0.11971	0.84334	0.013111	0.022359	0.96453	2018-01-02	0.96453	2	22481648	22482417	hydrophobin, putative, expressed	0	0	0
LOC_Os02g37254	SNP-2.22493322.	1.4913	2.4187	1.4296	1.8302	2.5954	0.99932	0.11591	0.78459	0.03271	0.011529	0.95576	2018-01-02	0.95576	2	22514765	22515515	expressed protein	0	0	0
LOC_Os02g37690	SNP-2.22708954.	7.5236	9.0779	7.9484	0.86555	9.2639	1	0.62877	1	0.023671	2.7411e-10	0.97633	2018-01-02	0.97633	2	22741363	22743361	UDP-glucoronosyl and UDP-glucosyl transferase, putative, expressed	AT2G22590.1	0	UDP-Glycosyltransferase superfamily protein
LOC_Os02g37694	SNP-2.22725518.	0.8851	2.4663	1.8164	0.47311	2.6303	0.99727	0.68087	0.84179	0.071427	0.00045402	0.92812	2018-01-02	0.92812	2	22743750	22746433	expressed protein	0	0	0
LOC_Os02g37700	SNP-2.22752442.	4.6942	5.8436	5.9838	-0.15026	5.7878	1	0.25652	0.99992	0.44049	4.5333e-08	0.55951	2018-01-02	0.55951	2	22756410	22758226	lecithin:cholesterol acyltransferase, putative, expressed	AT1G27480.1	0	alpha/beta-Hydrolases superfamily protein
LOC_Os02g37770	SNP-2.22760416.	7.0245	8.445	7.457	0.79702	8.6269	1	0.59851	1	0.032792	1.0053e-09	0.96721	2018-01-02	0.96721	2	22790088	22790942	lecithin cholesterol acyltransferase, putative, expressed	AT1G27480.1	0	alpha/beta-Hydrolases superfamily protein
LOC_Os02g37780	SNP-2.22740924.	4.5975	5.8992	5.4478	0.24366	6.0435	1	0.45517	0.99995	0.11284	9.8808e-08	0.88716	2018-01-02	0.88716	2	22791279	22791686	lecithine cholesterol acyltransferase, putative, expressed	AT1G27480.1	0	alpha/beta-Hydrolases superfamily protein
LOC_Os02g37800	SNP-2.22793403.	4.3199	5.7825	5.697	-0.0063915	5.8469	1	0.55807	0.99992	0.26199	7.2672e-08	0.73801	2018-01-02	0.73801	2	22805645	22808522	lecithin:cholesterol acyltransferase, putative, expressed	AT1G27480.1	0	alpha/beta-Hydrolases superfamily protein
LOC_Os02g38392	SNP-2.23208625.	3.2644	5.2221	3.6255	1.3778	5.4149	0.99999	0.80997	0.99933	0.008076	6.3976e-06	0.99192	2018-01-02	0.99192	2	23211632	23220032	NBS-LRR disease resistance protein, putative, expressed	AT3G25510.1	0	disease resistance protein (TIR-NBS-LRR class), putative
LOC_Os02g38430	SNP-2.23241091.	1.148	2.5584	2.4656	-0.097348	2.6252	0.99851	0.2737	0.79547	0.25766	9.8764e-05	0.74224	2018-01-02	0.74224	2	23237153	23241425	steroid nuclear receptor, ligand-binding, putative, expressed	AT5G40640.1	0	0
LOC_Os02g38470	SNP-2.23214653.	2.7864	4.5504	1.0976	3.4309	4.7452	0.99997	0.69966	0.9977	0.00011247	0.0033947	0.99649	2018-01-02	0.99649	2	23255086	23262297	B3 DNA binding domain containing protein, expressed	AT3G18960.1	0	AP2/B3-like transcriptional factor family protein
LOC_Os02g38680	SNP-2.23396877.	1.6315	3.3338	0.92865	2.1869	3.5282	0.99951	0.61439	0.9638	0.0012551	0.0031875	0.99556	2018-01-02	0.99556	2	23378055	23384640	EMB2423, putative, expressed	AT3G48470.1	EMB2423	embryo defective 2423
LOC_Os02g38690	SNP-2.23415765.	4.2276	5.98	1.4836	4.261	6.1759	1	0.63535	0.99991	1.0171e-05	0.00085375	0.99914	2018-01-02	0.99914	2	23385364	23391840	protein phosphatase 2C containing protein, expressed	AT2G25070.1	0	Protein phosphatase 2C family protein
LOC_Os02g38700	SNP-2.23390109.	11.573	12.738	3.634	10.098	12.935	1	0.15258	1	2.5088e-10	0.00010225	0.9999	2018-01-02	0.9999	2	23392349	23396863	transposon protein, putative, Ac/Ds sub-class, expressed	0	0	0
LOC_Os02g38710	SNP-2.23394729.	5.6682	7.5197	0.80856	6.4614	7.7143	1	0.74771	1	6.2039e-08	0.0039088	0.99609	2018-01-02	0.99609	2	23398397	23404718	protein phosphatase 2C containing protein, expressed	AT2G25070.1	0	Protein phosphatase 2C family protein
LOC_Os02g38740	SNP-2.23421535.	6.7571	8.3108	0.026694	8.2009	8.4918	1	0.2933	1	1.6584e-09	0.034704	0.9653	2018-01-02	0.9653	2	23415996	23416937	expressed protein	0	0	0
LOC_Os02g38780	SNP-2.23476168.	11.966	13.379	4.1915	10.194	13.575	1	0.19433	1	2.0733e-10	2.9235e-05	0.99997	2018-01-02	0.99997	2	23432540	23442713	protein phosphatase 2C containing protein, expressed	AT4G31860.1	0	Protein phosphatase 2C family protein
LOC_Os02g38790	SNP-2.23442868.	11.752	13.688	4.2371	10.494	13.884	1	0.6529	1	1.1301e-10	2.8632e-05	0.99997	2018-01-02	0.99997	2	23444066	23448837	expressed protein	0	0	0
LOC_Os02g38800	SNP-2.23431996.	3.0291	4.8655	2.3509	2.3724	5.0613	0.99998	0.56229	0.99835	0.00097548	0.00014362	0.99888	2018-01-02	0.99888	2	23451715	23454696	26S proteasome non-ATPase regulatory subunit 6, putative, expressed	AT4G24820.1	0	26S proteasome, regulatory subunit Rpn7;Proteasome component (PCI) domain
LOC_Os02g38804	SNP-2.23428716.	1.2112	2.5512	2.6747	-0.31087	2.5079	0.99871	0.18538	0.75252	0.42393	6.1415e-05	0.576	2018-01-02	0.576	2	23454982	23460491	protein phosphatase 2C containing protein, expressed	AT2G25070.1	0	Protein phosphatase 2C family protein
LOC_Os02g38810	SNP-2.23490739.	8.8587	10.916	4.4719	6.1517	11.112	1	0.9999	1	1.1483e-07	7.6992e-07	1	2018-01-02	1	2	23461464	23465928	26S proteasome non-ATPase regulatory subunit 6, putative, expressed	AT4G24820.1	0	26S proteasome, regulatory subunit Rpn7;Proteasome component (PCI) domain
LOC_Os02g38840	SNP-2.23517078.	5.6009	7.5066	-0.10601	7.7009	7.6715	1	0.63369	1	7.7834e-09	0.069926	0.93007	2018-01-02	0.93007	2	23480215	23486812	glucose-6-phosphate 1-dehydrogenase, cytoplasmic isoform, putative, expressed	AT5G40760.1	G6PD6	glucose-6-phosphate dehydrogenase 6
LOC_Os02g38860	SNP-2.23490739.	5.1352	7.2407	3.5355	3.4138	7.437	1	0.98831	0.99999	6.2891e-05	6.6585e-06	0.99993	2018-01-02	0.99993	2	23495564	23496309	expressed protein	0	0	0
LOC_Os02g38890	SNP-2.23502248.	8.0282	9.014	3.7605	6.1697	9.2104	1	0.07999	1	1.7793e-06	6.3974e-05	0.99993	2018-01-02	0.99993	2	23513152	23514115	expressed protein	0	0	0
LOC_Os02g38950	SNP-2.23531758.	0.9412	2.6979	0.6719	1.8527	2.8902	0.9976	0.47199	0.80608	0.0030044	0.0063843	0.99061	2018-01-02	0.99061	2	23538347	23540253	PPR repeat containing protein, expressed	AT3G04130.1	0	Tetratricopeptide repeat (TPR)-like superfamily protein
LOC_Os02g39030	SNP-2.23582793.	2.6228	3.94	4.112	-0.13362	3.8572	0.99995	0.19961	0.98831	0.4741	3.7733e-06	0.52589	2018-01-02	0.52589	2	23572961	23575571	transmembrane protein 17, putative, expressed	AT5G52200.1	0	phosphoprotein phosphatase inhibitors
LOC_Os02g39040	SNP-2.23531226.	2.6391	3.8991	-0.60522	4.7306	3.9384	0.99995	0.18758	0.98803	9.9887e-06	0.30331	0.69668	2018-01-02	0.69668	2	23575780	23578282	mTERF domain containing protein, expressed	AT4G14605.1	0	Mitochondrial transcription termination factor family protein
LOC_Os02g39510	SNP-2.23826138.	3.2424	5.1141	4.6328	0.28401	5.2622	0.99999	0.82693	0.99932	0.1053	6.6097e-07	0.8947	2018-01-02	0.8947	2	23845809	23846604	expressed protein	0	0	0
LOC_Os02g39580	SNP-2.23884551.	2.4687	4.1095	3.1943	1.8999	4.2885	0.99993	0.49134	0.99321	0.038776	0.00027588	0.96095	2018-01-02	0.96095	2	23890966	23892935	ZOS2-12 - C2H2 zinc finger protein, expressed	0	0	0
LOC_Os02g39640	SNP-2.23909889.	5.4765	7.4544	4.7244	2.4727	7.6504	1	0.96958	1	0.00059404	4.6633e-07	0.99941	2018-01-02	0.99941	2	23914443	23916210	expressed protein	0	0	0
LOC_Os02g39920	SNP-2.24126519.	3.8526	5.0798	4.6505	0.23903	5.2213	1	0.22804	0.99939	0.11871	6.4497e-07	0.88129	2018-01-02	0.88129	2	24139753	24146705	AT hook motif family protein, expressed	AT4G31880.1	0	0
LOC_Os02g40030	SNP-2.24227128.	1.2958	2.5774	1.5818	1.5725	2.7576	0.99894	0.15425	0.75447	0.032225	0.0044197	0.96336	2018-01-02	0.96336	2	24235668	24239781	transporter family protein, putative, expressed	AT4G32272.1	0	Nucleotide/sugar transporter family protein
LOC_Os02g40080	SNP-2.24288247.	0.28128	2.025	-0.19895	2.5851	2.1435	0.98913	0.4076	0.43969	0.0019046	0.1623	0.8358	2018-01-02	0.8358	2	24268151	24270021	tic20, putative, expressed	AT1G04940.1	TIC20	translocon at the inner envelope membrane of chloroplasts 20
LOC_Os02g40100	SNP-2.24270703.	2.9155	5.0239	4.4802	0.66376	5.1787	0.99997	0.97977	0.99877	0.091223	1.9505e-06	0.90878	2018-01-02	0.90878	2	24276308	24281041	plant protein of unknown function DUF869 domain containing protein, expressed	AT2G23360.1	0	Plant protein of unknown function (DUF869)
LOC_Os02g40180	SNP-2.24312933.	7.9467	9.9379	3.7327	5.8957	10.134	1	0.99992	1	1.9888e-07	4.0561e-06	1	2018-01-02	1	2	24315760	24318863	receptor-like protein kinase 5 precursor, putative, expressed	AT3G47570.1	0	Leucine-rich repeat protein kinase family protein
LOC_Os02g40260	SNP-2.24398574.	0.45681	1.8159	1.3676	1.084	1.9557	0.99272	0.23566	0.40536	0.11364	0.0082875	0.87807	2018-01-02	0.87807	2	24372805	24374496	uncharacterized protein At4g06744 precursor, putative, expressed	AT4G06744.1	0	Leucine-rich repeat (LRR) family protein
LOC_Os02g40280	SNP-2.24375430.	7.2075	9.1924	6.0718	2.9813	9.3886	1	0.99573	1	0.00024168	2.7497e-08	0.99976	2018-01-02	0.99976	2	24390731	24396384	piwi domain containing protein, putative, expressed	AT2G27880.1	AGO5	Argonaute family protein
LOC_Os02g40320	SNP-2.24375430.	6.7329	8.5641	4.72	3.582	8.7605	1	0.76182	1	4.5668e-05	4.6571e-07	0.99995	2018-01-02	0.99995	2	24403529	24408504	PINHEAD, putative, expressed	AT5G43810.1	AGO10,PNH,ZLL	Stabilizer of iron transporter SufD / Polynucleotidyl transferase
LOC_Os02g40340	SNP-2.24389280.	7.1133	8.635	2.2657	6.2103	8.8312	1	0.28905	1	1.3631e-07	0.00016811	0.99983	2018-01-02	0.99983	2	24432051	24435197	expressed protein	0	0	0
LOC_Os02g40400	SNP-2.24461543.	12.246	14.239	3.1636	10.952	14.435	1	0.94489	1	2.6823e-12	2.3071e-05	0.99998	2018-01-02	0.99998	2	24462248	24467715	expressed protein	0	0	0
LOC_Os02g40430	SNP-2.24493019.	0.079544	1.2673	-0.11635	1.2341	1.4393	0.98281	0.12133	0.12807	0.013186	0.041411	0.9454	2018-01-02	0.9454	2	24489115	24501837	HEAT repeat family protein, putative, expressed	AT2G20190.1	ATCLASP,CLASP	CLIP-associated protein
LOC_Os02g40810	SNP-2.24722367.	8.7134	10.764	2.1849	8.6742	10.96	1	0.87098	1	8.4086e-10	0.00036349	0.99964	2018-01-02	0.99964	2	24728245	24733171	Zinc finger, ZZ type domain containing protein, expressed	AT3G24800.1	PRT1	proteolysis 1
LOC_Os02g40840	SNP-2.24747097.	3.3243	5.2984	-0.35928	6.0022	5.3835	0.99999	0.84107	0.99944	7.0165e-07	0.22602	0.77397	2018-01-02	0.77397	2	24749442	24754919	alcohol oxidase, putative, expressed	AT4G28570.1	0	Long-chain fatty alcohol dehydrogenase family protein
LOC_Os02g40890	SNP-2.24769840.	1.8409	3.1483	-0.13161	3.6479	3.2784	0.9997	0.21138	0.93675	0.00016746	0.14122	0.85861	2018-01-02	0.85861	2	24780566	24782489	GLTP domain containing protein, putative, expressed	AT2G33470.1	ATGLTP1,GLTP1	glycolipid transfer protein 1
LOC_Os02g41610	SNP-2.24958036.	1.7245	2.9944	-0.2467	3.5007	3.1235	0.9996	0.15386	0.89163	0.00018308	0.14339	0.85642	2018-01-02	0.85642	2	24953147	24960258	expressed protein	0	0	0
LOC_Os02g41770	SNP-2.25103537.	2.5801	4.2308	3.2193	0.77898	4.4134	0.99994	0.63919	0.99596	0.031064	1.5794e-05	0.96892	2018-01-02	0.96892	2	25109674	25113176	uncharacterized protein PA4923, putative, expressed	AT2G37210.1	0	lysine decarboxylase family protein
LOC_Os02g41780	SNP-2.25110181.	3.0943	4.9102	0.01975	4.812	5.0907	0.99998	0.97675	0.99919	4.1057e-06	0.035661	0.96434	2018-01-02	0.96434	2	25119033	25122992	transporter-related, putative, expressed	AT2G28315.1	0	Nucleotide/sugar transporter family protein
LOC_Os02g41954	SNP-2.25229268.	4.464	6.1601	2.5851	3.33	6.3564	1	0.57084	0.99994	8.4873e-05	6.6098e-05	0.99985	2018-01-02	0.99985	2	25199386	25203742	gibberellin 2-beta-dioxygenase 7, putative, expressed	AT4G21200.1	ATGA2OX8,GA2OX8	gibberellin 2-oxidase 8
LOC_Os02g42150	SNP-2.25334463.	20.355	22.341	7.2054	14.762	22.538	1	0.57312	1	2.3322e-16	1.1769e-09	1	2018-01-02	1	2	25348221	25351598	OsWAK14 - OsWAK receptor-like protein kinase, expressed	AT1G21230.1	WAK5	wall associated kinase 5
LOC_Os02g42160	SNP-2.25325758.	5.9817	7.6938	3.5054	4.0623	7.8901	1	0.29449	1	2.0674e-05	1.0442e-05	0.99997	2018-01-02	0.99997	2	25356746	25360011	OsWAK15 - OsWAK receptor-like protein kinase, expressed	AT1G21230.1	WAK5	wall associated kinase 5
LOC_Os02g42220	SNP-2.25362985.	7.2151	8.8532	7.2191	2.5405	9.0463	1	0.33175	1	0.0074083	2.1761e-08	0.99259	2018-01-02	0.99259	2	25399803	25404333	transposon protein, putative, unclassified, expressed	0	0	0
LOC_Os02g42330	SNP-2.25473026.	2.2383	3.5846	3.6293	-0.12943	3.5915	0.99988	0.26425	0.97886	0.35358	8.6347e-06	0.64642	2018-01-02	0.64642	2	25459397	25462730	nitrilase, putative, expressed	AT5G22300.1	AtNIT4,NIT4	nitrilase 4
LOC_Os02g42370	SNP-2.25503650.	2.8001	4.305	4.4855	0.37268	4.2145	0.99997	0.37627	0.99586	0.48335	5.2236e-06	0.51664	2018-01-02	0.51664	2	25488084	25491732	receptor-like protein kinase 2 precursor, putative, expressed	AT3G47570.1	0	Leucine-rich repeat protein kinase family protein
LOC_Os02g42620	SNP-2.25678219.	-0.19161	0.75331	0.81249	-0.23285	0.74886	0.96838	0.12407	0.074887	0.36557	0.0046148	0.62982	2018-01-02	0.62982	2	25639087	25641155	protein kinase, putative, expressed	AT3G09010.1	0	Protein kinase superfamily protein
LOC_Os02g42690	SNP-2.25639338.	0.24727	1.8602	2.0548	-0.23155	1.7558	0.98825	0.60318	0.51965	0.49932	0.00036185	0.50032	2018-01-02	0.50032	2	25671123	25673590	zinc finger, C3HC4 type domain containing protein, expressed	AT4G27470.1	ATRMA3,RMA3	RING membrane-anchor 3
LOC_Os02g42810	SNP-2.25691433.	0.92734	2.024	-0.04635	2.2379	2.1861	0.99752	0.16018	0.57852	0.0027127	0.073135	0.92415	2018-01-02	0.92415	2	25734461	25736672	oxidoreductase, short chain dehydrogenase/reductase family domain containing protein, expressed	AT1G01800.1	0	NAD(P)-binding Rossmann-fold superfamily protein
LOC_Os02g43080	SNP-2.25921259.	0.79296	2.4013	0.1407	2.1438	2.586	0.99663	0.47745	0.74996	0.0017506	0.024706	0.97354	2018-01-02	0.97354	2	25940341	25944110	PPR repeat domain containing protein, putative, expressed	AT2G26790.1	0	Pentatricopeptide repeat (PPR) superfamily protein
LOC_Os02g43370	SNP-2.26146577.	0.76615	1.849	-0.44628	2.3608	1.9764	0.99641	0.12102	0.41638	0.0016162	0.14524	0.85314	2018-01-02	0.85314	2	26170387	26174970	transposon protein, putative, unclassified, expressed	0	0	0
LOC_Os02g44155	SNP-2.26706770.	7.8865	9.0351	0.14202	8.7688	9.2208	1	0.16565	1	4.0801e-10	0.02421	0.97579	2018-01-02	0.97579	2	26726600	26727230	expressed protein	0	0	0
LOC_Os02g44500	SNP-2.26955462.	3.3828	4.9841	4.2176	0.5525	5.1561	0.99999	0.99842	0.9996	0.054606	1.6545e-06	0.94539	2018-01-02	0.94539	2	26929715	26932403	glutathione peroxidase, putative, expressed	AT4G11600.1	ATGPX6,GPX6,LSC803,PHGPX	glutathione peroxidase 6
LOC_Os02g45150	SNP-2.27381577.	0.23959	1.7438	1.7342	-0.20381	1.7774	0.98805	0.5602	0.49748	0.31202	0.0005043	0.68747	2018-01-02	0.68747	2	27386916	27388941	expressed protein	AT4G00910.1	0	Aluminium activated malate transporter family protein
LOC_Os02g45690	SNP-2.27789636.	0.86758	2.1652	1.9597	0.045937	2.2652	0.99716	0.33637	0.7161	0.19874	0.00033962	0.80092	2018-01-02	0.80092	2	27798048	27803943	uncharacterized mscS family protein, putative, expressed	AT4G00290.1	0	Mechanosensitive ion channel protein
LOC_Os02g45980	SNP-2.27977532.	4.8296	5.8513	3.147	2.6524	6.0473	1	0.16174	0.99991	0.00063023	2.8274e-05	0.99934	2018-01-02	0.99934	2	28014822	28020814	ZR1 protein, putative, expressed	AT1G65920.1	0	Regulator of chromosome condensation (RCC1) family with FYVE zinc finger domain
LOC_Os02g46220	SNP-2.28156296.	3.0305	4.2167	4.2264	-0.096529	4.2416	0.99998	0.26935	0.99661	0.32619	2.1731e-06	0.67381	2018-01-02	0.67381	2	28160250	28162177	expressed protein	AT4G17680.1	0	SBP (S-ribonuclease binding protein) family protein
LOC_Os02g46260	SNP-2.28176187.	0.3761	0.99633	0.75915	0.055214	1.1012	0.99124	0.066205	0.13788	0.18476	0.0051191	0.81012	2018-01-02	0.81012	2	28212066	28217277	OsSCP9 - Putative Serine Carboxypeptidase homologue, expressed	AT5G09640.1	SCPL19,SNG2	serine carboxypeptidase-like 19
LOC_Os02g46810	SNP-2.28540523.	3.8932	5.0345	1.9717	2.9469	5.2305	1	0.2472	0.99949	0.00027606	0.00036539	0.99936	2018-01-02	0.99936	2	28574011	28574592	amino acid transporter, putative, expressed	AT5G63850.1	AAP4	amino acid permease 4
LOC_Os02g47010	SNP-2.28716664.	-0.067651	0.90899	0.071413	0.68079	1.0725	0.97604	0.1723	0.13057	0.046368	0.026431	0.9272	2018-01-02	0.9272	2	28696678	28700851	secretory carrier-associated membrane protein, putative, expressed	AT1G32050.1	0	SCAMP family protein
LOC_Os02g47170	SNP-2.28759621.	2.191	3.0381	3.0812	-0.20702	3.0458	0.99986	0.15286	0.96041	0.35228	2.5422e-05	0.64769	2018-01-02	0.64769	2	28795583	28800686	expressed protein	AT3G03140.1	0	Tudor/PWWP/MBT superfamily protein
LOC_Os02g47310	SNP-2.28865194.	6.1011	7.8504	7.0046	0.92703	8.0266	1	0.71075	1	0.045495	5.332e-09	0.9545	2018-01-02	0.9545	2	28893961	28897548	Cyclopropane-fatty-acyl-phospholipid synthase, putative, expressed	AT1G64970.1	G-TMT,TMT1,VTE4	gamma-tocopherol methyltransferase
LOC_Os02g47320	SNP-2.28894989.	4.1888	5.9244	4.0063	1.8011	6.119	1	0.69736	0.99991	0.003852	3.3653e-06	0.99614	2018-01-02	0.99614	2	28898090	28900862	vacuolar ATPase G subunit, putative, expressed	AT3G01390.1	AVMA10,VMA10	vacuolar membrane ATPase 10
LOC_Os02g47350	SNP-2.28923295.	0.9999	1.6765	1.6329	0.48543	1.7233	0.9979	0.060119	0.3784	0.28849	0.0028787	0.70863	2018-01-02	0.70863	2	28914744	28916890	oxidoreductase, short chain dehydrogenase/reductase family, putative, expressed	AT5G19200.1	0	NAD(P)-binding Rossmann-fold superfamily protein
LOC_Os02g47500	SNP-2.29010258.	4.3501	5.2062	5.353	0.64521	5.1451	1	0.09835	0.99955	0.44724	1.2283e-06	0.55276	2018-01-02	0.55276	2	29021664	29025077	nodulin, putative, expressed	AT5G45370.2	0	nodulin MtN21 /EamA-like transporter family protein
LOC_Os02g47570	SNP-2.29052028.	2.7873	4.4334	4.5439	0.54481	4.3996	0.99997	0.72567	0.99779	0.4114	5.7773e-06	0.5886	2018-01-02	0.5886	2	29069440	29072124	phosphatase, putative, expressed	AT5G66450.1	0	Phosphatidic acid phosphatase (PAP2) family protein
LOC_Os02g47860	SNP-2.29269993.	0.45309	1.3569	-0.17004	1.7297	1.5003	0.99265	0.12522	0.26529	0.0094799	0.10545	0.88507	2018-01-02	0.88507	2	29277607	29283921	uridine kinase, putative, expressed	AT1G26190.1	0	Phosphoribulokinase / Uridine kinase family
LOC_Os02g47990	SNP-2.29391669.	3.8242	5.5157	5.2675	0.087852	5.6258	1	0.80576	0.99982	0.18015	1.6691e-07	0.81985	2018-01-02	0.81985	2	29366201	29367537	retrotransposon protein, putative, unclassified, expressed	0	0	0
LOC_Os02g48210	SNP-2.29516046.	4.506	5.6074	5.2618	1.3003	5.7362	1	0.26313	0.99988	0.14396	2.204e-06	0.85604	2018-01-02	0.85604	2	29519468	29523255	lectin-like protein kinase, putative, expressed	AT5G06740.1	0	Concanavalin A-like lectin protein kinase family protein
LOC_Os02g48220	SNP-2.29557866.	5.4026	6.5487	5.6262	1.992	6.7282	1	0.29168	0.99999	0.038127	1.2404e-06	0.96187	2018-01-02	0.96187	2	29523354	29528328	expressed protein	0	0	0
LOC_Os02g49070	SNP-2.30029918.	0.99403	2.3629	1.4966	0.82836	2.5394	0.99787	0.40313	0.80182	0.043395	0.0013055	0.9553	2018-01-02	0.9553	2	29997568	30002813	ZAC, putative, expressed	AT4G21160.1	AGD12,ZAC	Calcium-dependent ARF-type GTPase activating protein family
LOC_Os02g49130	SNP-2.30059054.	0.54995	2.1102	2.2197	-0.22852	2.0768	0.99411	0.61568	0.68963	0.41056	0.00020494	0.58924	2018-01-02	0.58924	2	30044219	30047532	expressed protein	0	0	0
LOC_Os02g49150	SNP-2.30047816.	1.5829	3.3204	-0.33267	3.7906	3.4553	0.99945	0.91067	0.97256	7.0905e-05	0.13197	0.86796	2018-01-02	0.86796	2	30053464	30058543	RNA polymerase Rpb4, putative, expressed	AT4G15950.1	NRPD4,NRPE4,RDM2	RNA polymerase II, Rpb4, core protein
LOC_Os02g49332	SNP-2.30147699.	1.65	2.6352	2.368	0.096929	2.7493	0.99953	0.21481	0.90751	0.1724	0.00012942	0.82747	2018-01-02	0.82747	2	30148858	30154143	CSLE2 - cellulose synthase-like family E, expressed	AT1G55850.1	ATCSLE1,CSLE1	cellulose synthase like E1
LOC_Os02g49640	SNP-2.30333592.	0.79532	2.1697	2.1183	-0.095571	2.2212	0.99665	0.3759	0.70451	0.28335	0.00024266	0.7164	2018-01-02	0.7164	2	30336325	30339886	expressed protein	AT3G01435.1	0	Expressed protein
LOC_Os02g49670	SNP-2.30358282.	3.7787	5.5537	4.9024	0.42025	5.7179	1	0.97638	0.99983	0.07121	3.2877e-07	0.92879	2018-01-02	0.92879	2	30352699	30356937	zinc knuckle family protein, expressed	0	0	0
LOC_Os02g49920	SNP-2.30463506.	1.1566	2.0506	2.2309	-0.23288	1.96	0.99854	0.18654	0.73264	0.48322	0.00023273	0.51655	2018-01-02	0.51655	2	30500230	30502289	3-ketoacyl-CoA synthase, putative, expressed	AT1G25450.1	CER60,KCS5	3-ketoacyl-CoA synthase 5
LOC_Os02g49980	SNP-2.30503457.	2.0104	3.1383	3.2983	-0.24052	3.0662	0.99979	0.27968	0.96695	0.46103	1.8683e-05	0.53895	2018-01-02	0.53895	2	30533421	30536379	ADP-ribosylation factor, putative, expressed	AT5G37680.1	ARLA1A,ATARLA1A	ADP-ribosylation factor-like A1A
LOC_Os02g50330	SNP-2.30716910.	0.91776	2.2676	1.8529	0.33093	2.4068	0.99747	0.36689	0.75529	0.12275	0.00051715	0.87673	2018-01-02	0.87673	2	30729063	30736459	RNA-dependent RNA polymerase, putative, expressed	AT1G14790.1	ATRDRP1,RDR1	RNA-dependent RNA polymerase 1
LOC_Os02g50780	SNP-2.31013140.	3.7586	4.7442	4.0277	0.60115	4.9131	1	0.21987	0.99923	0.06127	3.2155e-06	0.93873	2018-01-02	0.93873	2	31003959	31008703	glycosyl hydrolase family 47 domain contain protein, expressed	AT1G27520.1	0	Glycosyl hydrolase family 47 protein
LOC_Os02g51710	SNP-2.31652527.	0.24397	1.6435	-0.032027	1.8668	1.8029	0.98816	0.40472	0.41908	0.0067336	0.074755	0.91851	2018-01-02	0.91851	2	31676446	31677556	wound/stress protein, putative, expressed	AT4G39730.1	0	Lipase/lipooxygenase, PLAT/LH2 family protein
LOC_Os02g52934	SNP-2.32378307.	1.6625	2.3847	2.4959	-0.14811	2.3503	0.99954	0.075363	0.7785	0.41204	0.00013106	0.58783	2018-01-02	0.58783	2	32371413	32373572	expressed protein	0	0	0
LOC_Os02g52960	SNP-2.32379886.	0.92738	2.0738	1.0734	1.0599	2.2541	0.99752	0.20305	0.63544	0.031871	0.0043286	0.9638	2018-01-02	0.9638	2	32384631	32396094	PHD-finger domain containing protein, putative, expressed	AT1G77800.2	0	PHD finger family protein
LOC_Os02g54640	SNP-2.33462577.	0.20189	1.6238	1.7587	-0.096139	1.5714	0.98698	0.51804	0.45685	0.43516	0.00085182	0.56399	2018-01-02	0.56399	2	33469138	33476027	glutamate receptor, putative, expressed	AT2G29120.1	ATGLR2.7,GLR2.7	glutamate receptor 2.7
LOC_Os02g55000	SNP-2.33737579.	0.61236	2.1089	2.2067	-0.24133	2.0835	0.9949	0.41278	0.63144	0.39962	0.00019957	0.60018	2018-01-02	0.60018	2	33694720	33698578	zinc finger CCCH-type with G patch domain-containing protein, putative, expressed	AT2G24830.1	0	zinc finger (CCCH-type) family protein / D111/G-patch domain-containing protein
LOC_Os02g55070	SNP-2.33737579.	0.19621	1.1932	1.2398	-0.21511	1.1979	0.98681	0.15765	0.20107	0.35513	0.0017457	0.64312	2018-01-02	0.64312	2	33729767	33733823	expressed protein	AT2G24100.1	0	0
LOC_Os02g56219	SNP-2.34381057.	0.6911	1.9394	1.8222	-0.073188	2.0143	0.99574	0.27253	0.57611	0.24355	0.0004342	0.75602	2018-01-02	0.75602	2	34382284	34388181	acetyltransferase, GNAT family, putative, expressed	AT2G39000.1	0	Acyl-CoA N-acyltransferases (NAT) superfamily protein
LOC_Os02g56300	SNP-2.34505197.	3.0686	4.6571	1.3186	3.4497	4.8522	0.99998	0.44568	0.99811	0.00014631	0.0027727	0.99708	2018-01-02	0.99708	2	34463030	34467135	aminotransferase, classes I and II, domain containing protein, expressed	AT4G36480.1	ATLCB1,EMB2779,FBR11,LCB1	long-chain base1
LOC_Os02g56310	SNP-2.34463458.	4.3456	6.3048	4.1829	3.1901	6.5001	1	0.94826	0.99995	0.0024092	3.4321e-05	0.99756	2018-01-02	0.99756	2	34468752	34470197	calcium-dependent protein kinase isoform AK1, putative, expressed	AT3G04530.1	ATPPCK2,PEPCK2,PPCK2	phosphoenolpyruvate carboxylase kinase 2
LOC_Os02g56334	SNP-2.34511808.	2.76	4.7462	4.5059	1.1646	4.8545	0.99996	0.9783	0.99824	0.18346	1.1715e-05	0.81653	2018-01-02	0.81653	2	34483996	34486095	OsWAK18b - OsWAK short gene, expressed	0	0	0
LOC_Os02g56360	SNP-2.34458715.	4.2922	5.4734	0.44034	6.0063	5.5979	1	0.18288	0.99972	2.956e-06	0.15247	0.84753	2018-01-02	0.84753	2	34500587	34504556	expressed protein	0	0	0
LOC_Os02g56380	SNP-2.34511479tg.	7.2035	9.0858	7.0195	1.7609	9.281	1	0.84735	1	0.0027381	2.1154e-09	0.99726	2018-01-02	0.99726	2	34516622	34519474	OsWAK21 - OsWAK receptor-like cytoplasmic kinase OsWAK-RLCK, expressed	AT1G21240.1	WAK3	wall associated kinase 3
LOC_Os02g56810	SNP-2.34813379.	2.9	4.4445	1.7649	2.4427	4.6403	0.99997	0.43247	0.99713	0.00066719	0.00044518	0.99889	2018-01-02	0.99889	2	34817759	34819769	OsFBX68 - F-box domain containing protein, expressed	AT2G02250.1	AtPP2-B2,PP2-B2	phloem protein 2-B2
LOC_Os02g56980	SNP-2.34894240.	1.812	2.7524	-0.39051	3.4559	2.8374	0.99968	0.14061	0.90262	0.00022956	0.22587	0.7739	2018-01-02	0.7739	2	34915791	34917986	cytidylyltransferase domain containing protein, expressed	AT5G55810.1	AtNMNAT,NMNAT	nicotinate/nicotinamide mononucleotide adenyltransferase
LOC_Os02g57010	SNP-2.34872576.	1.8095	3.0759	1.0197	1.8427	3.2699	0.99967	0.28415	0.94901	0.0028024	0.0026123	0.99459	2018-01-02	0.99459	2	34922501	34924811	RNA recognition motif containing protein, putative, expressed	AT1G60000.1	0	RNA-binding (RRM/RBD/RNP motifs) family protein
LOC_Os02g57170	SNP-2.35046493.	0.30737	1.4401	1.5988	-0.030379	1.3678	0.98976	0.19118	0.28239	0.45975	0.0015131	0.53873	2018-01-02	0.53873	2	35011392	35013385	expressed protein	AT1G04555.1	0	0
LOC_Os02g57290	SNP-2.35094449.	2.7277	3.9721	1.5521	3.214	4.1645	0.99996	0.15264	0.98799	0.001213	0.0078029	0.99098	2018-01-02	0.99098	2	35091194	35099291	cytochrome P450, putative, expressed	AT1G31800.1	CYP97A3,LUT5	cytochrome P450, family 97, subfamily A, polypeptide 3
LOC_Os02g57310	SNP-2.35117828.	8.6967	9.6171	1.3424	9.2512	9.805	1	0.078539	1	1.6949e-09	0.019252	0.98075	2018-01-02	0.98075	2	35113637	35118769	pib, putative, expressed	AT3G46530.1	RPP13	NB-ARC domain-containing disease resistance protein
LOC_Os02g57330	SNP-2.35068607.	11.651	12.78	1.9695	11.744	12.975	1	0.12953	1	4.9311e-12	0.0041111	0.99589	2018-01-02	0.99589	2	35119963	35122745	expressed protein	AT1G08125.1	0	S-adenosyl-L-methionine-dependent methyltransferases superfamily protein
LOC_Os02g57340	SNP-2.35114883.	11.276	12.203	3.0111	10.33	12.4	1	0.083751	1	2.0485e-10	0.00059852	0.9994	2018-01-02	0.9994	2	35122839	35126816	tetratricopeptide-like helical, putative, expressed	AT2G22410.1	SLO1	SLOW GROWTH 1
LOC_Os02g57510	SNP-2.35226192.	2.1426	3.4627	2.4832	1.8769	3.6437	0.99985	0.28627	0.97579	0.03344	0.0011602	0.9654	2018-01-02	0.9654	2	35234126	35238028	SNARE domain containing protein, putative, expressed	AT3G58170.1	ATBET11,ATBS14A,BET11,BS14A	BET1P/SFT1P-like protein 14A
LOC_Os02g57650	SNP-2.35299765.	1.0351	1.962	1.308	1.5333	2.1186	0.99807	0.11903	0.5669	0.070761	0.016658	0.91258	2018-01-02	0.91258	2	35303193	35307280	No apical meristem protein, putative, expressed	AT5G04410.1	anac078,NAC2	NAC domain containing protein 2
LOC_Os02g57760	SNP-2.35385621.	0.33142	1.7064	0.093671	1.4884	1.8874	0.9903	0.36483	0.44283	0.007781	0.027056	0.96516	2018-01-02	0.96516	2	35370515	35373858	O-methyltransferase, putative, expressed	AT3G53140.1	0	O-methyltransferase family protein
LOC_Os02g57924	SNP-2.35469323.	0.48533	1.9437	0.61246	1.2757	2.1293	0.99318	0.3936	0.54956	0.014878	0.0095998	0.97552	2018-01-02	0.97552	2	35460663	35462107	expressed protein	0	0	0
LOC_Os02g57930	SNP-2.35503417.	0.83595	1.8483	1.9038	-0.12827	1.8488	0.99694	0.13903	0.49134	0.36253	0.0004718	0.637	2018-01-02	0.637	2	35466617	35472073	retrotransposon protein, putative, Ty3-gypsy subclass, expressed	0	0	0
LOC_Os02g57960	SNP-2.35493536.	1.377	2.3137	2.4116	-0.14692	2.2884	0.99912	0.1417	0.77438	0.3996	0.00015476	0.60024	2018-01-02	0.60024	2	35498222	35501036	Leucine Rich Repeat family protein, expressed	0	0	0
LOC_Os02g58260	SNP-2.35687868.	0.094688	1.7825	-0.2373	2.1296	1.9319	0.98339	0.8861	0.52883	0.0030476	0.099405	0.89755	2018-01-02	0.89755	2	35660963	35663483	metallo-beta-lactamase family protein, putative, expressed	AT4G33540.1	0	metallo-beta-lactamase family protein
LOC_Os02g58450	SNP-2.35706931.	2.8192	3.8857	3.598	0.10549	4.0041	0.99997	0.20816	0.9929	0.16445	7.4139e-06	0.83554	2018-01-02	0.83554	2	35740805	35744662	uncharacterized ACR, COG1399 family protein, expressed	AT3G19810.1	0	Protein of unknown function (DUF177)
LOC_Os02g58590	SNP-2.35853623.	1.1459	2.0918	2.2362	-0.11856	2.0324	0.9985	0.17657	0.71603	0.44482	0.00027536	0.5549	2018-01-02	0.5549	2	35812497	35817776	N-acetylglucosaminyltransferase I, putative, expressed	AT4G38240.1	CGL,CGL1,GNTI	alpha-1,3-mannosyl-glycoprotein beta-1,2-N-acetylglucosaminyltransferase, putative
LOC_Os02g58650	SNP-2.35853623.	0.66965	1.5748	1.683	-0.14997	1.5419	0.99553	0.19603	0.48429	0.40928	0.00084252	0.58988	2018-01-02	0.58988	2	35840089	35845181	expressed protein	AT1G63610.1	0	0
LOC_Os03g01350	SNP-3.294755.	0.71272	2.0859	1.9883	-0.016325	2.1543	0.99595	0.30275	0.61281	0.25478	0.00035325	0.74487	2018-01-02	0.74487	3	262977	266238	expressed protein	0	0	0
LOC_Os03g01360	SNP-3.262332.	3.3886	4.3657	4.5579	-0.066715	4.264	0.99999	0.12995	0.99691	0.49654	1.6515e-06	0.50345	2018-01-02	0.50345	3	268599	272800	expressed protein	0	0	0
LOC_Os03g01365	SNP-3.262332.	3.3326	4.6507	4.3686	0.12046	4.7679	0.99999	0.32001	0.99857	0.16661	1.3185e-06	0.83339	2018-01-02	0.83339	3	277183	278705	protein phosphatase-2c, putative, expressed	AT4G33920.1	0	Protein phosphatase 2C family protein
LOC_Os03g01420	SNP-3.265320.	1.3387	2.323	2.4861	0.041243	2.2479	0.99904	0.12527	0.7346	0.46442	0.00023366	0.53535	2018-01-02	0.53535	3	295311	297898	expressed protein	0	0	0
LOC_Os03g01442	SNP-3.267991.	2.4147	3.7341	3.9251	-0.1271	3.6336	0.99992	0.29811	0.98743	0.4952	6.1528e-06	0.5048	2018-01-02	0.5048	3	305842	308488	expressed protein	0	0	0
LOC_Os03g01670	SNP-3.399755.	3.4721	5.1625	4.1985	0.76168	5.3436	0.99999	0.8914	0.99963	0.034651	1.776e-06	0.96535	2018-01-02	0.96535	3	413344	416019	retrotransposon protein, putative, unclassified, expressed	0	0	0
LOC_Os03g01684	SNP-3.452393.	3.3714	4.2692	4.0309	0.072391	4.3771	0.99999	0.12957	0.99678	0.18429	2.8412e-06	0.81571	2018-01-02	0.81571	3	416716	428610	retrotransposon protein, putative, unclassified, expressed	0	0	0
LOC_Os03g01880	SNP-3.537018.	0.17793	1.6975	-0.0028203	2.2701	1.8111	0.98625	0.55137	0.45789	0.0063599	0.16705	0.82659	2018-01-02	0.82659	3	537609	542771	possible lysine decarboxylase domain containing protein, expressed	AT2G37210.1	0	lysine decarboxylase family protein
LOC_Os03g01940	SNP-3.613807.	1.7864	2.6712	2.7542	-0.14383	2.6555	0.99966	0.13457	0.89333	0.38619	6.8441e-05	0.61374	2018-01-02	0.61374	3	574191	580704	expressed protein	0	0	0
LOC_Os03g02090	SNP-3.650316.	2.8982	4.4535	3.566	0.66081	4.6315	0.99997	0.51308	0.99758	0.041341	7.2055e-06	0.95865	2018-01-02	0.95865	3	662280	666761	expressed protein	0	0	0
LOC_Os03g02410	SNP-3.861564.	7.0846	8.4083	1.251	7.9961	8.597	1	0.39015	1	2.2208e-08	0.017304	0.9827	2018-01-02	0.9827	3	852259	857160	GHMP kinases ATP-binding protein, putative, expressed	AT1G01220.1	AtFKGP,FKGP	L-fucokinase/GDP-L-fucose pyrophosphorylase
LOC_Os03g02420	SNP-3.861564.	4.0149	5.1968	5.0751	0.75644	5.2733	1	0.2621	0.99964	0.24108	1.6217e-06	0.75892	2018-01-02	0.75892	3	857754	859760	KH domain containing protein, putative, expressed	AT3G13230.1	0	RNA-binding KH domain-containing protein
LOC_Os03g02450	SNP-3.887960.	1.7444	2.7228	-0.033259	2.7548	2.8974	0.99962	0.15599	0.89799	0.00055944	0.048119	0.95132	2018-01-02	0.95132	3	878838	880702	pyridoxamine 5'-phosphate oxidase family protein, putative, expressed	AT2G46580.1	0	Pyridoxamine 5\'-phosphate oxidase family protein
LOC_Os03g02600	SNP-3.973551.	5.5465	7.2279	1.798	6.6511	7.4191	1	0.77444	1	1.1855e-06	0.011845	0.98815	2018-01-02	0.98815	3	960445	962656	riboflavin biosynthesis protein ribD, putative, expressed	AT4G20960.1	0	Cytidine/deoxycytidylate deaminase family protein
LOC_Os03g02820	SNP-3.1095899.	0.38661	1.1069	0.11369	0.92197	1.2757	0.99145	0.087535	0.17818	0.0324	0.029197	0.9384	2018-01-02	0.9384	3	1099329	1102869	expressed protein	AT1G65900.1	0	0
LOC_Os03g03070	SNP-3.1290565.	5.5428	7.2051	2.8086	4.5514	7.4014	1	0.65637	1	1.2804e-05	9.9217e-05	0.99989	2018-01-02	0.99989	3	1269856	1271783	transcription factor, putative, expressed	AT4G22950.1	AGL19,GL19	AGAMOUS-like 19
LOC_Os03g03100	SNP-3.1290565.	5.1437	6.7438	2.7324	4.179	6.9401	1	0.58567	0.99999	3.1071e-05	0.00012177	0.99985	2018-01-02	0.99985	3	1298070	1300384	OsMADS50 - MADS-box family gene with MIKCc type-box, expressed	AT2G45660.1	AGL20,ATSOC1,SOC1	AGAMOUS-like 20
LOC_Os03g03400	SNP-3.1458967.	4.2712	5.709	-0.45761	6.5067	5.7624	1	0.34254	0.99985	2.1736e-07	0.28054	0.71946	2018-01-02	0.71946	3	1449063	1452023	diacylglycerol kinase, putative, expressed	AT2G46090.1	0	Diacylglycerol kinase family protein
LOC_Os03g03430	SNP-3.1499839.	1.699	3.3613	0.10716	3.133	3.5459	0.99958	0.51629	0.96311	0.00017769	0.026427	0.9734	2018-01-02	0.9734	3	1476335	1483361	CBS domain containing protein, expressed	AT1G47330.1	0	CBS domain-containing protein with a domain of unknown function (DUF21)
LOC_Os03g03450	SNP-3.1493804.	6.9249	8.4221	0.11642	9.0281	8.532	1	0.36532	1	1.578e-09	0.18041	0.81959	2018-01-02	0.81959	3	1485602	1490669	anthranilate phosphoribosyltransferase, chloroplast precursor, putative, expressed	AT5G17990.1	pat1,TRP1	tryptophan biosynthesis 1
LOC_Os03g03490	SNP-3.1493804.	4.6706	5.9419	-0.1366	6.2198	6.0998	1	0.225	0.99991	2.6625e-07	0.084757	0.91524	2018-01-02	0.91524	3	1508100	1509682	expressed protein	AT4G17680.1	0	SBP (S-ribonuclease binding protein) family protein
LOC_Os03g03500	SNP-3.1499839.	9.0061	10.271	-0.13879	10.571	10.427	1	0.21674	1	1.2404e-11	0.089172	0.91083	2018-01-02	0.91083	3	1511322	1513228	heavy metal-associated domain containing protein, expressed	AT1G01490.1	0	Heavy metal transport/detoxification superfamily protein
LOC_Os03g03680	SNP-3.1598747.	0.45212	0.95069	1.1207	0.21846	0.86289	0.99264	0.080818	0.19023	0.47189	0.0082809	0.51983	2018-01-02	0.51983	3	1631964	1638192	transporter family protein, putative, expressed	AT4G35300.1	TMT2	tonoplast monosaccharide transporter2
LOC_Os03g03730	SNP-3.1648716.	5.1513	6.7131	6.3677	0.15924	6.8419	1	0.66293	0.99999	0.144	1.2486e-08	0.856	2018-01-02	0.856	3	1668201	1669268	regulatory protein, putative, expressed	AT1G14590.1	0	Nucleotide-diphospho-sugar transferase family protein
LOC_Os03g03880	SNP-3.1797508.	0.72527	2.1388	2.0845	-0.059235	2.1914	0.99606	0.43919	0.70355	0.2815	0.00028333	0.71822	2018-01-02	0.71822	3	1765300	1770693	protein kinase, putative, expressed	AT1G20650.1	0	Protein kinase superfamily protein
LOC_Os03g04060	SNP-3.1865106.	3.1393	4.3878	4.5818	-0.0694	4.2842	0.99998	0.32816	0.99783	0.49868	1.56e-06	0.50132	2018-01-02	0.50132	3	1860427	1861786	CHIT16 - Chitinase family protein precursor, expressed	AT3G12500.1	ATHCHIB,B-CHI,CHI-B,HCHIB,PR-3,PR3	basic chitinase
LOC_Os03g04130	SNP-3.1865106.	3.8936	5.2327	5.1091	1.292	5.3099	1	0.42811	0.99971	0.23998	5.123e-06	0.76002	2018-01-02	0.76002	3	1885975	1891309	AMP-binding domain containing protein, expressed	AT1G20560.1	AAE1	acyl activating enzyme 1
LOC_Os03g04150	SNP-3.1849358.	0.27501	1.616	1.7282	-0.15005	1.5803	0.98897	0.37162	0.41592	0.4131	0.00076611	0.58614	2018-01-02	0.58614	3	1898917	1902195	transposon protein, putative, Mutator sub-class, expressed	0	0	0
LOC_Os03g04830	SNP-3.2297350.	3.2378	4.7015	3.6876	0.88204	4.8842	0.99999	0.39303	0.99855	0.030895	6.7742e-06	0.9691	2018-01-02	0.9691	3	2295319	2299841	expressed protein	0	0	0
LOC_Os03g05260	SNP-3.2539281.	0.94461	2.444	2.3599	-0.024121	2.5078	0.99762	0.554	0.83232	0.26282	0.00015212	0.73702	2018-01-02	0.73702	3	2543612	2546356	ankyrin repeat domain containing protein, expressed	AT3G09890.1	0	Ankyrin repeat family protein
LOC_Os03g05910	SNP-3.2980943.	-0.076726	0.78879	-0.34254	1.0295	0.9387	0.97555	0.10633	0.082925	0.023575	0.077804	0.89862	2018-01-02	0.89862	3	2961746	2964306	expressed protein	AT4G38540.1	0	FAD/NAD(P)-binding oxidoreductase family protein
LOC_Os03g06674	SNP-3.3378491.	3.8168	5.4695	0.45773	5.786	5.6236	1	0.46335	0.99967	3.1045e-06	0.092628	0.90737	2018-01-02	0.90737	3	3378425	3379340	expressed protein	0	0	0
LOC_Os03g07370	SNP-3.3739666.	7.0587	8.5749	8.6173	-0.12396	8.5831	1	0.45592	1	0.35167	8.9418e-11	0.64833	2018-01-02	0.64833	3	3744427	3746086	HNH endonuclease domain-containing protein, putative, expressed	AT3G47490.1	0	HNH endonuclease
LOC_Os03g07739	SNP-3.3892587.	4.0315	5.6241	3.2139	2.3408	5.8199	1	0.64166	0.99986	0.0012406	2.3281e-05	0.99874	2018-01-02	0.99874	3	3931236	3935727	expressed protein	0	0	0
LOC_Os03g07750	SNP-3.3892587.	4.7458	6.2868	1.556	4.4025	6.4829	1	0.60968	0.99997	5.9293e-06	0.00058347	0.99941	2018-01-02	0.99941	3	3936680	3940818	expressed protein	0	0	0
LOC_Os03g07994	SNP-3.4082491.	3.2138	4.7718	2.204	2.319	4.9677	0.99999	0.97674	0.99939	0.00086308	0.00015758	0.99898	2018-01-02	0.99898	3	4086997	4089784	expressed protein	0	0	0
LOC_Os03g08114	SNP-3.4142037.	4.3877	5.5204	3.6926	2.9377	5.7146	1	0.28277	0.99986	0.0047426	0.00011684	0.99514	2018-01-02	0.99514	3	4144020	4146639	expressed protein	0	0	0
LOC_Os03g08490	SNP-3.4376976.	2.6866	4.4714	-0.11847	4.9393	4.6066	0.99996	0.79117	0.99744	8.2024e-06	0.13129	0.86871	2018-01-02	0.86871	3	4367117	4368399	AP2 domain containing protein, expressed	AT1G72360.3	HRE1	Integrase-type DNA-binding superfamily protein
LOC_Os03g08754	SNP-3.4560551.	0.77348	2.029	1.9779	0.88547	2.0785	0.99647	0.22232	0.57195	0.28362	0.0032124	0.71316	2018-01-02	0.71316	3	4519405	4525778	OsMADS47 - MADS-box family gene with MIKCc type-box, expressed	AT2G22540.1	AGL22,SVP	K-box region and MADS-box transcription factor family protein
LOC_Os03g08800	SNP-3.4534637.	1.9908	3.7713	2.6581	0.95003	3.9568	0.99979	0.91393	0.98911	0.024581	6.7462e-05	0.97535	2018-01-02	0.97535	3	4543317	4544646	CutA, chloroplast precursor, putative, expressed	AT2G33740.2	CUTA	Nitrogen regulatory PII-like, alpha/beta
LOC_Os03g09980	SNP-3.5041415.	0.41888	1.9808	1.7865	0.051191	2.0778	0.99206	0.39638	0.51251	0.20393	0.00052568	0.79555	2018-01-02	0.79555	3	4996773	5002177	sulfate transporter, putative, expressed	AT1G22150.1	SULTR1;3	sulfate transporter 1;3
LOC_Os03g10390	SNP-3.5278698.	2.3021	3.9724	-0.0030394	4.2047	4.1343	0.9999	0.97512	0.99502	3.3756e-05	0.076314	0.92365	2018-01-02	0.92365	3	5294523	5297025	expressed protein	AT5G54540.1	0	Uncharacterised conserved protein (UCP012943)
LOC_Os03g10540	SNP-3.5382927.	4.4963	6.087	-0.15786	6.4191	6.2395	1	0.59953	0.99995	1.8151e-07	0.096015	0.90398	2018-01-02	0.90398	3	5372966	5379447	OsFBX78 - F-box domain containing protein, expressed	AT1G66310.1	0	F-box/RNI-like/FBD-like domains-containing protein
LOC_Os03g10700	SNP-3.5481695.	1.3151	3.1022	-0.068071	3.5657	3.2379	0.99898	0.95707	0.95257	0.00021555	0.12998	0.86981	2018-01-02	0.86981	3	5466778	5468445	expressed protein	0	0	0
LOC_Os03g10950	SNP-3.5635734.	1.015	2.6794	0.0099586	2.7329	2.8529	0.99797	0.62398	0.8675	0.00068293	0.050564	0.94875	2018-01-02	0.94875	3	5625733	5627797	protein phosphatase 2C, putative, expressed	AT4G33920.1	0	Protein phosphatase 2C family protein
LOC_Os03g11100	SNP-3.5710777.	0.44579	1.5272	1.6248	-0.22469	1.5016	0.99253	0.14891	0.2962	0.39938	0.00079141	0.59983	2018-01-02	0.59983	3	5707359	5710082	vesicle transport protein GOT1B, putative, expressed	AT3G49420.1	0	Got1/Sft2-like vescicle transport protein family
LOC_Os03g11490	SNP-3.5968069.	4.9894	6.421	5.8064	0.41482	6.5823	1	0.48242	0.99998	0.077494	4.4071e-08	0.92251	2018-01-02	0.92251	3	5946380	5955641	expressed protein	AT3G02890.1	0	RING/FYVE/PHD zinc finger superfamily protein
LOC_Os03g11550	SNP-3.5968069.	0.55592	1.5757	1.5084	-0.098627	1.6329	0.99419	0.14951	0.35299	0.27318	0.00094621	0.72587	2018-01-02	0.72587	3	5983457	5988828	protein of unknown function DUF1675 domain containing protein, expressed	AT3G29575.1	AFP3	ABI five binding protein 3
LOC_Os03g11660	SNP-3.6084111.	-0.15647	0.63905	0.7466	-0.099501	0.60121	0.97076	0.08439	0.056307	0.40864	0.0081612	0.5832	2018-01-02	0.5832	3	6085639	6089052	cysteine synthase, putative, expressed	AT1G55880.1	0	Pyridoxal-5\'-phosphate-dependent enzyme family protein
LOC_Os03g11874	SNP-3.6237670.	0.061774	0.70716	0.76378	-0.14647	0.70306	0.98211	0.077538	0.083398	0.36342	0.0062614	0.63032	2018-01-02	0.63032	3	6218055	6225078	expressed protein	0	0	0
LOC_Os03g12050	SNP-3.6319569.	2.3323	3.0373	3.2216	0.32648	2.9431	0.9999	0.074561	0.94207	0.48771	8.6997e-05	0.51221	2018-01-02	0.51221	3	6321973	6324032	expressed protein	0	0	0
LOC_Os03g12510	SNP-3.6638889.	1.1074	2.2079	-0.0061205	2.3003	2.3787	0.99836	0.19695	0.71926	0.0019487	0.055289	0.94276	2018-01-02	0.94276	3	6624958	6626083	non-symbiotic hemoglobin 2, putative, expressed	AT2G16060.1	AHB1,ARATH GLB1,ATGLB1,GLB1,HB1,NSHB1	hemoglobin 1
LOC_Os03g12530	SNP-3.6610058.	3.4287	5.0389	-0.033274	5.3026	5.1981	0.99999	0.60834	0.9994	2.7014e-06	0.082036	0.91796	2018-01-02	0.91796	3	6636576	6641550	cation efflux family protein, putative, expressed	AT3G58060.1	0	Cation efflux family protein
LOC_Os03g12815	SNP-3.6827176.	3.8205	5.4282	5.5125	-0.10256	5.4117	1	0.57074	0.99974	0.38737	1.317e-07	0.61263	2018-01-02	0.61263	3	6876091	6876874	expressed protein	0	0	0
LOC_Os03g12879	SNP-3.6933091.	7.419	8.6031	6.5021	1.8222	8.7983	1	0.25462	1	0.0025286	7.4042e-09	0.99747	2018-01-02	0.99747	3	6942979	6944171	expressed protein	0	0	0
LOC_Os03g13240	SNP-3.7182595.	0.32223	1.3934	1.2319	0.020166	1.4808	0.9901	0.18123	0.27878	0.21994	0.0018928	0.77817	2018-01-02	0.77817	3	7139072	7143520	peptide transporter, putative, expressed	AT2G02040.1	ATPTR2,ATPTR2-B,NTR1,PTR2,PTR2-B	peptide transporter 2
LOC_Os03g13250	SNP-3.7173484.	0.98228	2.1141	1.3034	0.72687	2.2877	0.99782	0.19353	0.65336	0.049324	0.0018325	0.94884	2018-01-02	0.94884	3	7147278	7151340	peptide transporter PTR2, putative, expressed	AT2G02040.1	ATPTR2,ATPTR2-B,NTR1,PTR2,PTR2-B	peptide transporter 2
LOC_Os03g13274	SNP-3.7170548.	3.173	4.3457	3.4717	1.9014	4.5231	0.99999	0.20963	0.99685	0.042639	0.00016068	0.9572	2018-01-02	0.9572	3	7163371	7168865	peptide transporter PTR2, putative, expressed	AT2G02040.1	ATPTR2,ATPTR2-B,NTR1,PTR2,PTR2-B	peptide transporter 2
LOC_Os03g13640	SNP-3.7369059.	1.9041	2.9507	0.1514	2.6686	3.1366	0.99974	0.16373	0.93019	0.00050639	0.023346	0.97615	2018-01-02	0.97615	3	7380730	7381463	expressed protein	0	0	0
LOC_Os03g13770	SNP-3.7466964.	1.3293	1.9321	-0.2643	2.6675	2.0063	0.99902	0.066783	0.59177	0.0020295	0.24307	0.7549	2018-01-02	0.7549	3	7453613	7457796	tubulin, putative, expressed	AT4G37190.1	0	0
LOC_Os03g14130	SNP-3.7713186.	0.48879	1.6337	-0.44156	2.2203	1.7464	0.99323	0.20233	0.38751	0.0026825	0.17255	0.82476	2018-01-02	0.82476	3	7675743	7677125	POEI1 - Pollen Ole e I allergen and extensin family protein precursor, expressed	AT2G21140.1	ATPRP2,PRP2	proline-rich protein 2
LOC_Os03g14205	SNP-3.7725344.	3.391	4.4563	-0.033599	4.5817	4.6259	0.99999	0.15096	0.99735	1.0324e-05	0.059664	0.94033	2018-01-02	0.94033	3	7706011	7707276	expressed protein	0	0	0
LOC_Os03g14254	SNP-3.7796755.	4.8896	6.7505	0.074955	7.2852	6.8747	1	0.81577	0.99998	6.7331e-08	0.15311	0.84689	2018-01-02	0.84689	3	7750528	7751545	expressed protein	0	0	0
LOC_Os03g14258	SNP-3.7796755.	1.2582	2.8282	-0.12319	2.9855	2.9955	0.99884	0.427	0.88673	0.0003568	0.06421	0.93543	2018-01-02	0.93543	3	7751927	7752619	expressed protein	0	0	0
LOC_Os03g14334	SNP-3.7799693.	6.1814	7.5405	7.3022	1.1403	7.6484	1	0.23328	1	0.18428	1.7786e-08	0.81572	2018-01-02	0.81572	3	7800190	7801862	expressed protein	0	0	0
LOC_Os03g14420	SNP-3.7810382.	2.2911	4.1051	-0.18147	4.3415	4.2666	0.99989	0.66502	0.99244	1.6489e-05	0.077039	0.92294	2018-01-02	0.92294	3	7840807	7843174	cytochrome P450, putative, expressed	AT2G45550.1	CYP76C4	cytochrome P450, family 76, subfamily C, polypeptide 4
LOC_Os03g14450	SNP-3.7830428.	7.0507	8.3762	2.3556	5.7908	8.5725	1	0.24322	1	3.0418e-07	0.00011613	0.99988	2018-01-02	0.99988	3	7847992	7851031	enolase, putative, expressed	AT2G36530.1	ENO2,LOS2	Enolase
LOC_Os03g14720	SNP-3.8013626.	2.4623	3.4628	3.3289	1.1484	3.543	0.99993	0.12061	0.97253	0.23436	0.00021672	0.76543	2018-01-02	0.76543	3	8003003	8008289	transcription initiation factor IIF, alpha subunit domain containing protein, expressed	AT4G12610.1	ATRAP74,RAP74	transcription activators;DNA binding;RNA polymerase II transcription factors;catalytics;transcription initiation factors
LOC_Os03g14850	SNP-3.8093894.	0.84412	2.0153	0.62939	2.045	2.1843	0.997	0.17449	0.55221	0.013118	0.047862	0.93902	2018-01-02	0.93902	3	8096539	8098764	OsMADS72 - MADS-box family gene with M-alpha type-box, expressed	AT5G60440.1	AGL62	AGAMOUS-like 62
LOC_Os03g14860	SNP-3.8121391.	0.37021	1.9308	0.66051	1.2937	2.1151	0.99112	0.39954	0.48652	0.017119	0.010309	0.97257	2018-01-02	0.97257	3	8101572	8102858	G-patch domain containing protein, expressed	AT1G33520.1	MOS2	D111/G-patch domain-containing protein
LOC_Os03g14920	SNP-3.8121391.	5.4455	7.103	-0.28504	7.7664	7.1992	1	0.53467	0.99999	1.3055e-08	0.20595	0.79405	2018-01-02	0.79405	3	8135014	8136274	expressed protein	0	0	0
LOC_Os03g15380	SNP-3.8370565.	4.3752	6.25	6.3035	-0.12905	6.252	1	0.99948	0.99996	0.36081	1.8674e-08	0.63919	2018-01-02	0.63919	3	8413175	8415066	expressed protein	AT5G37640.1	UBQ9	ubiquitin 9
LOC_Os03g16334	SNP-3.9038897.	6.4732	7.6831	7.8116	-0.03076	7.6362	1	0.42668	1	0.42879	8.6385e-10	0.57121	2018-01-02	0.57121	3	9011583	9016580	fringe-related protein, putative, expressed	AT2G37730.1	0	Protein of unknown function (DUF604)
LOC_Os03g16610	SNP-3.9120834.	0.67767	1.688	0.59168	1.6126	1.856	0.99561	0.23272	0.53133	0.025557	0.037578	0.93686	2018-01-02	0.93686	3	9167558	9170334	laccase precursor protein, putative, expressed	AT5G60020.1	ATLAC17,LAC17	laccase 17
LOC_Os03g16690	SNP-3.9207618.	3.0866	3.9872	3.9217	0.65559	4.0443	0.99998	0.19883	0.996	0.27433	2.0831e-05	0.72565	2018-01-02	0.72565	3	9218766	9224183	oxysterol-binding protein, putative, expressed	AT5G59420.1	ORP3C	OSBP(oxysterol binding protein)-related protein 3C
LOC_Os03g16718	SNP-3.9263019.	5.9765	7.3376	7.0473	0.11629	7.4564	1	0.49925	1	0.16351	2.6854e-09	0.83649	2018-01-02	0.83649	3	9261272	9265343	expressed protein	0	0	0
LOC_Os03g17020	SNP-3.9463686.	-0.1381	0.95323	0.99869	-0.13695	0.95722	0.97194	0.21277	0.13609	0.3542	0.0036318	0.64217	2018-01-02	0.64217	3	9454830	9458933	GTPase-activating protein, putative, expressed	AT2G37550.1	AGD7,ASP1	ARF-GAP domain 7
LOC_Os03g17410	SNP-3.9683812.	3.8786	4.9356	4.0932	0.67694	5.1116	1	0.24263	0.99947	0.045849	2.464e-06	0.95415	2018-01-02	0.95415	3	9680890	9685865	expressed protein	0	0	0
LOC_Os03g17680	SNP-3.9834271.	0.81117	1.6978	1.8782	-0.21075	1.6069	0.99677	0.13054	0.46228	0.48325	0.0005518	0.51619	2018-01-02	0.51619	3	9832662	9833183	expressed protein	0	0	0
LOC_Os03g17780	SNP-3.9883233.	1.8569	3.4205	3.3303	-0.070973	3.4865	0.99971	0.48808	0.97267	0.25919	1.4416e-05	0.74079	2018-01-02	0.74079	3	9893421	9896633	WD domain, G-beta repeat domain containing protein, expressed	AT3G45620.1	0	Transducin/WD40 repeat-like superfamily protein
LOC_Os03g17790	SNP-3.9890734.	5.9298	7.456	6.451	0.83376	7.6384	1	0.44194	1	0.03154	1.0669e-08	0.96846	2018-01-02	0.96846	3	9899758	9900400	OsRCI2-5 - Putative low temperature and salt responsive protein, expressed	AT2G38905.1	0	Low temperature and salt responsive protein family
LOC_Os03g18080	SNP-3.10109430.	1.0224	2.4214	2.515	-0.23765	2.3989	0.99801	0.25576	0.73121	0.39571	9.8006e-05	0.60419	2018-01-02	0.60419	3	10090149	10097873	SacI homology domain containing protein, expressed	AT3G51830.1	ATG5,SAC8	SAC domain-containing protein 8
LOC_Os03g18400	SNP-3.10317770.	4.0618	5.4718	0.73443	5.6085	5.6407	1	0.36197	0.99976	5.8406e-06	0.061235	0.93876	2018-01-02	0.93876	3	10314246	10316826	expressed protein	0	0	0
LOC_Os03g18770	SNP-3.10501133.	0.0035724	1.009	-0.1326	1.0283	1.1739	0.97959	0.14891	0.13223	0.023025	0.046731	0.93024	2018-01-02	0.93024	3	10517108	10518361	wound-induced protein WI12, putative, expressed	AT3G10985.1	ATWI-12,SAG20,WI12	senescence associated gene 20
LOC_Os03g18850	SNP-3.10591229.	0.92039	2.3836	0.77762	1.6149	2.5731	0.99748	0.40349	0.77306	0.0079041	0.0076154	0.98448	2018-01-02	0.98448	3	10562231	10563279	pathogenesis-related Bet v I family protein, putative, expressed	AT2G26040.1	PYL2,RCAR14	PYR1-like 2
LOC_Os03g18880	SNP-3.10610312.	3.0541	4.6436	0.23723	4.3237	4.8306	0.99998	0.59791	0.99855	1.2514e-05	0.021397	0.97859	2018-01-02	0.97859	3	10575398	10576700	retrotransposon protein, putative, unclassified, expressed	0	0	0
LOC_Os03g18900	SNP-3.10591926.	1.8783	3.3836	0.7243	2.5081	3.577	0.99972	0.49243	0.97422	0.0006991	0.005954	0.99335	2018-01-02	0.99335	3	10591428	10592336	retrotransposon protein, putative, Ty3-gypsy subclass, expressed	0	0	0
LOC_Os03g19250	SNP-3.10830438.	0.71395	1.9753	2.0211	-0.16983	1.9813	0.99596	0.32594	0.63203	0.35453	0.00032003	0.64515	2018-01-02	0.64515	3	10824053	10827491	AMP-binding enzyme, putative, expressed	AT3G16910.1	AAE7,ACN1	acyl-activating enzyme 7
LOC_Os03g19410	SNP-3.10890647.	0.0058069	0.58245	-0.3265	1.1073	0.6878	0.97969	0.07255	0.06974	0.039341	0.14968	0.81098	2018-01-02	0.81098	3	10918319	10925988	OsPOP7 - Putative Prolyl Oligopeptidase homologue, expressed	AT2G47390.1	0	Prolyl oligopeptidase family protein
LOC_Os03g19452	SNP-3.10939613.	2.2791	3.406	0.34143	3.049	3.5936	0.99989	0.21953	0.97698	0.00027495	0.019649	0.98008	2018-01-02	0.98008	3	10939118	10944194	SMP-30/Gluconolaconase/LRE domain protein, putative, expressed	AT2G16760.1	0	Calcium-dependent phosphotriesterase superfamily protein
LOC_Os03g19580	SNP-3.11045269.	1.3333	2.1769	2.1825	-0.22707	2.2036	0.99903	0.095544	0.67606	0.32315	0.00017635	0.67668	2018-01-02	0.67668	3	11007513	11011887	expressed protein	AT3G62370.1	0	heme binding
LOC_Os03g19700	SNP-3.11031790.	3.2463	4.4658	0.20267	5.0599	4.5783	0.99999	0.2181	0.99744	1.7404e-05	0.17556	0.82442	2018-01-02	0.82442	3	11081554	11083185	plant protein of unknown function domain containing protein, expressed	AT3G50170.1	0	Plant protein of unknown function (DUF247)
LOC_Os03g19709	SNP-3.11125465.	3.4264	5.2687	1.5241	3.4708	5.4647	0.99999	0.93982	0.99961	5.7435e-05	0.0007119	0.99923	2018-01-02	0.99923	3	11090193	11091037	expressed protein	0	0	0
LOC_Os03g19850	SNP-3.11144491.	3.4748	4.8446	2.2743	3.4738	5.0398	0.99999	0.27248	0.99879	0.00085804	0.0019034	0.99724	2018-01-02	0.99724	3	11168201	11168668	expressed protein	0	0	0
LOC_Os03g19920	SNP-3.11186924.	1.7783	2.7813	1.8626	0.72292	2.9605	0.99965	0.11188	0.87165	0.038468	0.00039075	0.96114	2018-01-02	0.96114	3	11199350	11205122	expressed protein	AT3G06560.1	PAPS3	poly(A) polymerase 3
LOC_Os03g20120	SNP-3.11393051.	0.64575	1.9045	0.10856	1.7395	2.0851	0.99527	0.23564	0.51363	0.0051034	0.030569	0.96433	2018-01-02	0.96433	3	11367199	11368919	glycosyl transferase 8 domain containing protein, putative, expressed	AT2G47180.1	AtGolS1,GolS1	galactinol synthase 1
LOC_Os03g20140	SNP-3.11407207.	5.3948	7.1825	1.3436	5.7086	7.3782	1	0.76674	0.99999	4.6223e-07	0.0015011	0.9985	2018-01-02	0.9985	3	11373339	11376710	transposon protein, putative, CACTA, En/Spm sub-class, expressed	0	0	0
LOC_Os03g20330	SNP-3.11493008.	4.9401	6.0811	3.4159	3.5795	6.277	1	0.23447	0.99995	0.00068968	0.00014083	0.99917	2018-01-02	0.99917	3	11497786	11498677	VQ domain containing protein, putative, expressed	0	0	0
LOC_Os03g20550	SNP-3.11639070.	0.29935	1.5031	-0.44182	2.1857	1.5922	0.98957	0.28049	0.36256	0.0036211	0.21521	0.78116	2018-01-02	0.78116	3	11650824	11652144	WRKY55, expressed	AT4G11070.1	AtWRKY41,WRKY41	WRKY family transcription factor
LOC_Os03g20570	SNP-3.11662364.	0.42369	1.5747	0.09312	1.3916	1.7534	0.99214	0.23211	0.38499	0.010524	0.029323	0.96015	2018-01-02	0.96015	3	11653999	11656617	tRNA-specific adenosine deaminase 2, putative, expressed	AT1G48175.1	emb2191	Cytidine/deoxycytidylate deaminase family protein
LOC_Os03g20680	SNP-3.11665046.	2.1801	3.1743	1.4665	2.5397	3.3633	0.99986	0.15181	0.95891	0.0062518	0.010368	0.98338	2018-01-02	0.98338	3	11699262	11700672	late embryogenesis abundant protein 1, putative, expressed	AT3G53040.1	0	late embryogenesis abundant protein, putative / LEA protein, putative
LOC_Os03g21460	SNP-3.12288553.	0.28602	1.3765	1.5262	-0.23243	1.3121	0.98925	0.27371	0.351	0.45028	0.0010999	0.54862	2018-01-02	0.54862	3	12263449	12266483	metallo-beta-lactamase family protein, putative, expressed	AT3G10850.1	GLX2-2,GLY2	Metallo-hydrolase/oxidoreductase superfamily protein
LOC_Os03g21490	SNP-3.12231880.	2.5705	3.6075	0.03015	3.4266	3.7908	0.99994	0.25324	0.98974	8.4417e-05	0.029471	0.97044	2018-01-02	0.97044	3	12276223	12280170	ABC transporter, ATP-binding protein, putative, expressed	AT3G10670.1	ATNAP7,NAP7	non-intrinsic ABC protein 7
LOC_Os03g22670	SNP-3.13097854.	1.1696	2.2554	1.1393	0.91976	2.4401	0.99858	0.35836	0.84511	0.02442	0.0020639	0.97352	2018-01-02	0.97352	3	13087397	13093802	triacylglycerol Lipase, putative, expressed	AT5G18640.1	0	alpha/beta-Hydrolases superfamily protein
LOC_Os03g22870	SNP-3.13198247.	6.9457	7.8673	-0.16419	8.1264	8.0269	1	0.089769	1	2.9667e-09	0.081162	0.91884	2018-01-02	0.91884	3	13218051	13222231	SAC3/GANP family protein, putative, expressed	AT3G54380.1	0	SAC3/GANP/Nin1/mts3/eIF-3 p25 family
LOC_Os03g24160	SNP-3.13714762.	-0.13435	0.63629	-0.041475	0.76705	0.77345	0.97218	0.079691	0.05597	0.066992	0.060404	0.8726	2018-01-02	0.8726	3	13712274	13716758	phosphatidylinositol-4-phosphate 5-kinase, putative, expressed	AT3G56960.1	PIP5K4	phosphatidyl inositol monophosphate 5 kinase 4
LOC_Os03g24520	SNP-3.13931687.	0.71856	1.9667	-0.17846	2.1331	2.1325	0.996	0.21079	0.52738	0.0022837	0.065578	0.93214	2018-01-02	0.93214	3	13975002	13981535	Mo25, putative, expressed	AT5G18940.1	0	Mo25 family protein
LOC_Os03g24730	SNP-3.14078266.	0.70185	1.5464	-0.042746	1.7096	1.7096	0.99584	0.10923	0.35835	0.0082166	0.065101	0.92668	2018-01-02	0.92668	3	14094380	14097988	expressed protein	AT5G18980.1	0	ARM repeat superfamily protein
LOC_Os03g25080	SNP-3.14307603.	1.0976	2.4042	1.2292	1.0222	2.5904	0.99832	0.31658	0.80104	0.02132	0.0018548	0.97683	2018-01-02	0.97683	3	14323784	14325690	OsFBX86 - F-box domain containing protein, expressed	AT2G02030.1	0	F-box family protein
LOC_Os03g25270	SNP-3.14457250.	1.3696	2.255	-0.045338	2.1863	2.4338	0.9991	0.093684	0.68954	0.0015974	0.038152	0.96025	2018-01-02	0.96025	3	14431629	14435433	pyrrolidone-carboxylate peptidase, putative, expressed	AT1G56700.1	0	Peptidase C15, pyroglutamyl peptidase I-like
LOC_Os03g25500	SNP-3.14535672.	2.1043	3.2932	3.3023	-0.12086	3.3183	0.99983	0.21165	0.96464	0.32578	1.7228e-05	0.6742	2018-01-02	0.6742	3	14567492	14571763	cytochrome P450 72A1, putative, expressed	AT2G46950.1	CYP709B2	cytochrome P450, family 709, subfamily B, polypeptide 2
LOC_Os03g25600	SNP-3.14661194.	6.1528	7.2316	6.4373	1.9697	7.4051	1	0.14623	1	0.051216	2.4455e-07	0.94878	2018-01-02	0.94878	3	14656240	14664804	protein phosphatase 2C, putative, expressed	AT2G46920.1	POL	Protein phosphatase 2C family protein
LOC_Os03g25750	SNP-3.14743709.	3.9043	5.398	4.7921	1.6203	5.5586	1	0.53742	0.99977	0.079048	7.4562e-06	0.92094	2018-01-02	0.92094	3	14728772	14738310	SNARE associated Golgi protein, putative, expressed	AT2G02370.1	0	SNARE associated Golgi protein family
LOC_Os03g26090	SNP-3.14936347.	0.36178	1.5899	1.6512	-0.10278	1.5868	0.99095	0.21405	0.33275	0.36734	0.00090698	0.63175	2018-01-02	0.63175	3	14946645	14953481	GPI-anchored wall transfer protein 1, putative, expressed	AT4G17910.1	0	transferases, transferring acyl groups
LOC_Os03g26229	SNP-3.15007560.	12.911	14.339	7.25	8.1336	14.536	1	0.32307	1	2.5961e-08	2.7829e-08	1	2018-01-02	1	3	15005895	15008260	40S ribosomal protein S9-1, putative, expressed	AT5G15200.1	0	Ribosomal protein S4
LOC_Os03g26260	SNP-3.15062629.	1.9139	3.5543	0.51058	2.9068	3.7461	0.99974	0.56007	0.97896	0.00028847	0.010067	0.98964	2018-01-02	0.98964	3	15015806	15023305	NB-ARC domain containing protein, expressed	AT3G46710.1	0	NB-ARC domain-containing disease resistance protein
LOC_Os03g26350	SNP-3.15066422.	8.3098	9.7394	4.9744	4.473	9.9358	1	0.2586	1	5.4794e-06	2.4204e-07	0.99999	2018-01-02	0.99999	3	15064192	15070516	transposon protein, putative, CACTA, En/Spm sub-class, expressed	0	0	0
LOC_Os03g26360	SNP-3.15068329.	7.5068	8.9223	5.3323	3.4185	9.1186	1	0.25028	1	8.2002e-05	1.4013e-07	0.99992	2018-01-02	0.99992	3	15070812	15075288	expressed protein	0	0	0
LOC_Os03g26450	SNP-3.15133366.	6.0307	8.0861	0.57061	7.3197	8.2791	1	0.99653	1	9.7339e-09	0.0076534	0.99235	2018-01-02	0.99235	3	15115090	15118345	F-actin-capping protein subunit beta, putative, expressed	AT1G71790.1	0	Subunits of heterodimeric actin filament capping protein Capz superfamily
LOC_Os03g26820	SNP-3.15331885.	8.0039	9.4621	2.2401	8.4207	9.6567	1	0.35461	1	1.9135e-08	0.0040633	0.99594	2018-01-02	0.99594	3	15307615	15309815	LTPL52 - Protease inhibitor/seed storage/LTP family protein precursor, expressed	AT5G64080.1	0	Bifunctional inhibitor/lipid-transfer protein/seed storage 2S albumin superfamily protein
LOC_Os03g26860	SNP-3.15326267.	1.6069	2.6875	0.1151	2.4966	2.8708	0.99948	0.12285	0.83391	0.00085379	0.028795	0.97035	2018-01-02	0.97035	3	15321862	15323993	ribosomal protein, putative, expressed	AT1G31817.1	NFD3	Ribosomal L18p/L5e family protein
LOC_Os03g26870	SNP-3.15315140.	3.6992	4.688	1.3783	4.2662	4.8769	1	0.092821	0.99787	0.00015635	0.016923	0.98292	2018-01-02	0.98292	3	15329520	15334903	WD-40 repeat family protein, putative, expressed	AT1G78070.1	0	Transducin/WD40 repeat-like superfamily protein
LOC_Os03g26920	SNP-3.15391675.	9.258	10.915	6.5275	4.0917	11.111	1	0.40172	1	1.3069e-05	6.7144e-09	0.99999	2018-01-02	0.99999	3	15395327	15397703	OsSCP12 - Putative Serine Carboxypeptidase homologue, expressed	AT3G63470.1	scpl40	serine carboxypeptidase-like 40
LOC_Os03g27003	SNP-3.15451876.	18.106	20.103	10.453	9.1931	20.3	1	0.99402	1	7.1306e-11	5.4959e-13	1	2018-01-02	1	3	15453264	15456412	expressed protein	0	0	0
LOC_Os03g27010	SNP-3.15425429.	1.0973	2.4886	1.2528	1.0204	2.6761	0.99832	0.24868	0.75863	0.018536	0.0015212	0.97994	2018-01-02	0.97994	3	15460737	15463112	expressed protein	AT1G35780.1	0	0
LOC_Os03g27120	SNP-3.15549524.	7.1608	8.799	3.3275	5.1799	8.9953	1	0.57954	1	1.0774e-06	1.0746e-05	0.99999	2018-01-02	0.99999	3	15530613	15532459	ICE-like protease p20 domain containing protein, putative, expressed	AT1G02170.1	AMC1,ATMC1,ATMCPB1,LOL3,MCP1B	metacaspase 1
LOC_Os03g27280	SNP-3.15623783.	3.6176	4.5864	2.3898	3.0862	4.7812	0.99999	0.10697	0.99778	0.0020284	0.0014128	0.99656	2018-01-02	0.99656	3	15628100	15632465	CAMK_CAMK_like.19 - CAMK includes calcium/calmodulin depedent protein kinases, expressed	AT1G78290.2	SNRK2-8,SNRK2.8,SRK2C	Protein kinase superfamily protein
LOC_Os03g27290	SNP-3.15663800.	7.2817	7.904	3.0207	5.8904	8.1001	1	0.044582	1	4.174e-06	0.00043322	0.99956	2018-01-02	0.99956	3	15637841	15642536	cytochrome c oxidase subunit, putative, expressed	AT1G22450.1	ATCOX6B2,COX6B	cytochrome C oxidase 6B
LOC_Os03g27310	SNP-3.15637040.	6.7603	7.4729	2.5075	5.9205	7.6687	1	0.060006	1	3.4538e-06	0.0012529	0.99874	2018-01-02	0.99874	3	15645605	15648242	histone H3, putative, expressed	AT4G40030.2	0	Histone superfamily protein
LOC_Os03g27320	SNP-3.15623783.	4.3467	4.9224	2.3889	3.4366	5.1177	1	0.044284	0.999	0.00093389	0.0014605	0.99761	2018-01-02	0.99761	3	15648901	15652157	steroid binding protein, putative, expressed	AT5G58220.1	TTL	transthyretin-like protein
LOC_Os03g27340	SNP-3.15610076.	7.8369	9.5297	1.1346	8.4386	9.7245	1	0.64025	1	1.2843e-09	0.0036239	0.99638	2018-01-02	0.99638	3	15658785	15661409	expressed protein	AT5G22790.1	RER1	reticulata-related 1
LOC_Os03g27350	SNP-3.15623783.	9.9556	10.495	5.7213	5.9226	10.691	1	0.046119	1	5.3767e-06	1.1978e-06	0.99999	2018-01-02	0.99999	3	15661851	15665670	cysteine protease ATG4, putative, expressed	AT2G44140.1	0	Peptidase family C54 protein
LOC_Os03g27450	SNP-3.15758130.	3.1398	4.8522	-0.10843	5.4584	4.9621	0.99998	0.66966	0.99893	3.4928e-06	0.18053	0.81947	2018-01-02	0.81947	3	15747272	15751965	ADP-ribosylation factor, putative, expressed	AT5G52210.1	ATARLB1,ATGB1,GB1	GTP-binding protein 1
LOC_Os03g27590	SNP-3.15849837.	3.8472	5.6908	1.8989	3.5275	5.887	1	0.81126	0.99983	5.1511e-05	0.00030686	0.99964	2018-01-02	0.99964	3	15823663	15829103	OsSCP18 - Putative Serine Carboxypeptidase homologue, expressed	AT2G27920.1	SCPL51	serine carboxypeptidase-like 51
LOC_Os03g27610	SNP-3.15812665.	2.7355	3.6378	2.4356	2.0422	3.8248	0.99996	0.086802	0.97948	0.020027	0.0011342	0.97884	2018-01-02	0.97884	3	15836613	15838435	patatin, putative, expressed	AT2G26560.1	PLA IIA,PLA2A,PLP2	phospholipase A 2A
LOC_Os03g27780	SNP-3.15930373.	2.7744	4.4955	0.98999	4.2503	4.6806	0.99996	0.56569	0.99707	9.9607e-05	0.025419	0.97448	2018-01-02	0.97448	3	15932524	15936871	protein phosphotase protein, putative, expressed	AT1G47380.1	0	Protein phosphatase 2C family protein
LOC_Os03g27830	SNP-3.16000037.	4.0159	5.5518	0.065867	5.3947	5.7344	1	0.40406	0.99976	1.042e-06	0.031133	0.96887	2018-01-02	0.96887	3	15967007	15969813	expressed protein	0	0	0
LOC_Os03g27930	SNP-3.16057261.	6.939	7.6897	2.232	6.4038	7.885	1	0.088016	1	1.112e-06	0.0023139	0.99768	2018-01-02	0.99768	3	16038993	16045538	RNA cap guanine-N2 methyltransferase domain containing protein, expressed	AT1G45231.2	0	S-adenosyl-L-methionine-dependent methyltransferases superfamily protein
LOC_Os03g28250	SNP-3.16203341.	4.9109	6.7592	1.2719	6.3516	6.9479	1	0.59771	0.99998	1.0387e-06	0.017484	0.98251	2018-01-02	0.98251	3	16247178	16247517	expressed protein	0	0	0
LOC_Os03g28270	SNP-3.16276142.	4.8282	6.5093	2.7853	3.8583	6.7056	1	0.40329	0.99996	6.0219e-05	9.9832e-05	0.99984	2018-01-02	0.99984	3	16257137	16265284	Leucine Rich Repeat family protein, expressed	AT1G74360.1	0	Leucine-rich repeat protein kinase family protein
LOC_Os03g28289	SNP-3.16296939.	2.9843	4.8484	3.2443	1.4946	5.0413	0.99998	0.63593	0.99839	0.0079369	1.9788e-05	0.99204	2018-01-02	0.99204	3	16280355	16282155	expressed protein	0	0	0
LOC_Os03g29150	SNP-3.16505336.	2.4732	3.5905	2.666	0.77442	3.77	0.99993	0.12019	0.97302	0.03796	6.8276e-05	0.96197	2018-01-02	0.96197	3	16551354	16561073	NAD dependent epimerase/dehydratase family protein, putative, expressed	AT1G47290.2	3BETAHSD/D1,AT3BETAHSD/D1	3beta-hydroxysteroid-dehydrogenase/decarboxylase isoform 1
LOC_Os03g29240	SNP-3.16613645.	1.2347	2.8216	2.8908	-0.2486	2.8144	0.99878	0.37144	0.86555	0.37415	3.8029e-05	0.62582	2018-01-02	0.62582	3	16628546	16632077	PDI, putative, expressed	AT1G60420.1	0	DC1 domain-containing protein
LOC_Os03g29350	SNP-3.16684538.	8.438	10.356	5.0325	4.9965	10.553	1	0.96341	1	1.5136e-06	1.952e-07	1	2018-01-02	1	3	16695922	16704617	von Willebrand factor type A domain containing protein, expressed	AT1G19110.1	0	inter-alpha-trypsin inhibitor heavy chain-related
LOC_Os03g29410	SNP-3.16736795.	1.2294	2.798	2.0955	1.4895	2.965	0.99876	0.37038	0.86384	0.063286	0.002197	0.93452	2018-01-02	0.93452	3	16749300	16754225	tyrosine protein kinase domain containing protein, putative, expressed	AT2G05940.1	0	Protein kinase superfamily protein
LOC_Os03g29584	SNP-3.16867291.	2.6765	4.1052	4.2083	0.51194	4.0765	0.99996	0.25321	0.99183	0.40448	1.1403e-05	0.59551	2018-01-02	0.59551	3	16863935	16869048	expressed protein	0	0	0
LOC_Os03g29760	SNP-3.16971611.	4.1918	5.6305	5.7785	0.52515	5.5683	1	0.38673	0.99984	0.44857	3.5074e-07	0.55143	2018-01-02	0.55143	3	16965186	16970772	nuclear transcription factor Y subunit, putative, expressed	AT1G72830.1	ATHAP2C,HAP2C,NF-YA3	nuclear factor Y, subunit A3
LOC_Os03g29910	SNP-3.17011250.	0.33476	1.616	1.3567	0.11349	1.7277	0.99038	0.23302	0.33771	0.17559	0.0014055	0.823	2018-01-02	0.823	3	17039298	17044124	expressed protein	AT5G55640.1	0	0
LOC_Os03g29930	SNP-3.17035375.	0.47245	1.7999	-0.068903	1.8656	1.971	0.99297	0.21911	0.39652	0.0043153	0.052003	0.94368	2018-01-02	0.94368	3	17053185	17054296	expressed protein	0	0	0
LOC_Os03g30130	SNP-3.17235608.	3.6408	5.4257	2.5077	2.6309	5.6218	1	0.96718	0.99977	0.00038536	7.1697e-05	0.99954	2018-01-02	0.99954	3	17207293	17210591	phospholipase C, putative, expressed	AT1G13680.1	0	PLC-like phosphodiesterases superfamily protein
LOC_Os03g30240	SNP-3.17269211.	2.5708	3.8144	0.35504	3.2011	4.0059	0.99994	0.24334	0.98923	0.00011078	0.010889	0.989	2018-01-02	0.989	3	17258661	17259119	expressed protein	AT3G16520.1	UGT88A1	UDP-glucosyl transferase 88A1
LOC_Os03g30740	SNP-3.17548225.	1.1542	2.4357	-0.15393	2.7444	2.5902	0.99853	0.23606	0.77317	0.00082071	0.090996	0.90818	2018-01-02	0.90818	3	17514965	17521916	expressed protein	AT5G61120.1	0	0
LOC_Os03g30934	SNP-3.17570443.	11.328	13.241	5.9999	6.7826	13.437	1	0.99744	1	1.8308e-08	1.5555e-08	1	2018-01-02	1	3	17616231	17622343	UDP-N-acetylglucosamine transferase subunit ALG14, putative, expressed	AT4G18230.1	0	0
LOC_Os03g31570	SNP-3.17967790.	0.4418	1.6113	0.8961	0.52245	1.7784	0.99246	0.12959	0.26556	0.061462	0.0036431	0.9349	2018-01-02	0.9349	3	18016104	18020720	proline-rich family protein, putative, expressed	AT5G67610.1	0	Uncharacterized conserved protein (DUF2215)
LOC_Os03g32302	SNP-3.18462190.	13.848	15.523	7.1386	7.9741	15.72	1	0.86126	1	1.3151e-09	1.2617e-09	1	2018-01-02	1	3	18482821	18483620	expressed protein	0	0	0
LOC_Os03g32460	SNP-3.18569786.	0.57483	2.059	2.1053	-0.13298	2.0648	0.99444	0.49177	0.65251	0.35487	0.0002873	0.64484	2018-01-02	0.64484	3	18559134	18561806	retrotransposon, putative, centromere-specific, expressed	0	0	0
LOC_Os03g32499	SNP-3.18555011.	9.6236	10.726	1.324	10.478	10.911	1	0.16028	1	1.2636e-10	0.025233	0.97477	2018-01-02	0.97477	3	18579735	18598616	expressed protein	AT2G23090.1	0	Uncharacterised protein family SERF
LOC_Os03g32620	SNP-3.18671074.	2.1696	3.1787	-0.050111	3.1712	3.3554	0.99986	0.14382	0.95567	0.00018837	0.043934	0.95588	2018-01-02	0.95588	3	18677824	18682844	pentatricopeptide, putative, expressed	AT5G13230.1	0	Tetratricopeptide repeat (TPR)-like superfamily protein
LOC_Os03g35950	SNP-3.19916280.	7.0463	8.952	0.31907	8.6605	9.1383	1	0.69981	1	7.4282e-10	0.02285	0.97715	2018-01-02	0.97715	3	19947340	19948211	expressed protein	0	0	0
LOC_Os03g36080	SNP-3.20005053.	7.086	8.2807	-0.3607	8.9599	8.3727	1	0.13736	1	7.2841e-10	0.21352	0.78648	2018-01-02	0.78648	3	20018644	20019699	expressed protein	0	0	0
LOC_Os03g36110	SNP-3.20028741.	3.0623	4.8372	3.8145	0.84065	5.0202	0.99998	0.56715	0.99849	0.030271	4.5054e-06	0.96972	2018-01-02	0.96972	3	20030272	20033711	expressed protein	0	0	0
LOC_Os03g37090	SNP-3.20556049.	0.085182	1.9167	0.072914	1.697	2.0991	0.98303	0.53003	0.39393	0.004571	0.026955	0.96847	2018-01-02	0.96847	3	20558987	20561470	expressed protein	AT1G50740.1	0	Transmembrane proteins 14C
LOC_Os03g37130	SNP-3.20523812.	3.563	4.6597	0.091851	4.4937	4.8426	0.99999	0.095375	0.99716	8.6287e-06	0.030504	0.96949	2018-01-02	0.96949	3	20574241	20579388	ATPAP18/PAP18, putative, expressed	AT3G20500.1	ATPAP18,PAP18	purple acid phosphatase 18
LOC_Os03g37250	SNP-3.20636069.	0.15938	1.9735	2.1539	-0.42252	1.883	0.98566	0.6035	0.46787	0.48323	0.0001796	0.51659	2018-01-02	0.51659	3	20642169	20649649	retrotransposon protein, putative, Ty3-gypsy subclass, expressed	0	0	0
LOC_Os03g37570	SNP-3.20795489.	6.3671	7.3263	1.5985	6.8002	7.5168	1	0.10709	1	5.97e-07	0.013313	0.98669	2018-01-02	0.98669	3	20837949	20839908	expressed protein	AT2G23530.1	0	Zinc-finger domain of monoamine-oxidase A repressor R1
LOC_Os03g38170	SNP-3.21233337.	-0.031358	1.4741	0.86342	0.75217	1.6311	0.97792	0.40537	0.27639	0.07818	0.0084792	0.91334	2018-01-02	0.91334	3	21191315	21199192	expressed protein	AT3G19960.2	ATM1	myosin 1
LOC_Os03g38440	SNP-3.21296655.	3.2822	4.6293	4.8144	-0.156	4.5346	0.99999	0.32707	0.99843	0.48846	7.3277e-07	0.51154	2018-01-02	0.51154	3	21334814	21337848	transposon protein, putative, unclassified, expressed	0	0	0
LOC_Os03g38650	SNP-3.21461179.	0.27804	1.3414	0.27853	2.2408	1.3286	0.98905	0.15027	0.22408	0.027601	0.35454	0.61786	2018-01-02	0.61786	3	21460064	21461571	expressed protein	0	0	0
LOC_Os03g38740	SNP-3.21538915.	9.6359	10.781	10.756	0.93795	10.822	1	0.16232	1	0.30099	6.4193e-12	0.69901	2018-01-02	0.69901	3	21500676	21515569	Dicer, putative, expressed	0	0	0
LOC_Os03g39110	SNP-3.21702758.	4.1209	5.3655	5.3914	-0.11331	5.3822	1	0.28325	0.99974	0.33866	1.4843e-07	0.66134	2018-01-02	0.66134	3	21728279	21731479	expressed protein	0	0	0
LOC_Os03g39860	SNP-3.22140892.	1.0395	2.4676	2.4441	-0.088107	2.5077	0.99809	0.3436	0.79219	0.30216	0.00012432	0.69772	2018-01-02	0.69772	3	22164601	22169919	acyl carrier protein, putative, expressed	AT5G47630.1	mtACP3	mitochondrial acyl carrier protein 3
LOC_Os03g40390	SNP-3.22478175.	2.1858	3.2137	3.3753	-0.0029261	3.1402	0.99986	0.12399	0.9506	0.46278	2.7143e-05	0.53719	2018-01-02	0.53719	3	22443273	22445121	expressed protein	0	0	0
LOC_Os03g40400	SNP-3.22489960.	0.95448	2.1988	1.7326	0.5163	2.3445	0.99767	0.20894	0.65567	0.10906	0.00092859	0.89001	2018-01-02	0.89001	3	22445964	22447733	interferon-induced, double-stranded RNA-activated protein kinase, putative, expressed	AT3G59410.2	GCN2	protein kinase family protein
LOC_Os03g40410	SNP-3.22436524.	1.9539	3.2199	2.2789	0.72082	3.4	0.99977	0.2335	0.9551	0.036544	0.00014167	0.96331	2018-01-02	0.96331	3	22451553	22453961	expressed protein	AT5G38270.1	0	F-box family protein
LOC_Os03g40670	SNP-3.22576699.	0.92128	2.7068	0.36898	2.1949	2.8964	0.99749	0.89739	0.88369	0.0014655	0.013754	0.98478	2018-01-02	0.98478	3	22615886	22619553	glycerophosphoryl diester phosphodiesterase family protein, putative, expressed	AT5G08030.1	0	PLC-like phosphodiesterases superfamily protein
LOC_Os03g41419	SNP-3.23095061.	1.0354	2.4345	2.4317	-0.11068	2.4653	0.99807	0.2482	0.73116	0.31691	0.00012738	0.68297	2018-01-02	0.68297	3	23048222	23053499	serpin domain containing protein, putative, expressed	AT1G47710.1	0	Serine protease inhibitor (SERPIN) family protein
LOC_Os03g41675	SNP-3.23156959.	2.4906	4.4936	0.82684	3.4615	4.6881	0.99993	0.99704	0.9968	6.8712e-05	0.0041513	0.99578	2018-01-02	0.99578	3	23157870	23159127	expressed protein	AT1G13980.1	EMB30,GN,VAN7	sec7 domain-containing protein
LOC_Os03g41820	SNP-3.23186236.	1.7461	3.5344	3.7028	-0.23341	3.4548	0.99962	0.52941	0.96749	0.47017	7.6303e-06	0.52982	2018-01-02	0.52982	3	23221526	23221927	expressed protein	0	0	0
LOC_Os03g41920	SNP-3.23289732.	0.39057	1.88	0.81791	0.91832	2.062	0.99153	0.40086	0.49956	0.027647	0.0048817	0.96747	2018-01-02	0.96747	3	23280702	23285567	expressed protein	0	0	0
LOC_Os03g42010	SNP-3.23350689.	1.2918	2.4164	2.51	-0.14992	2.394	0.99893	0.19595	0.79566	0.39567	0.00012132	0.60421	2018-01-02	0.60421	3	23334978	23340914	DNA-directed polymerase, putative, expressed	AT1G49980.1	0	DNA/RNA polymerases superfamily protein
LOC_Os03g42190	SNP-3.23423791.	1.454	2.4475	2.3918	-0.061043	2.5007	0.99926	0.12014	0.77576	0.28059	0.0001386	0.71927	2018-01-02	0.71927	3	23464716	23466453	expressed protein	0	0	0
LOC_Os03g42350	SNP-3.23550736.	-0.21777	1.1562	1.2697	-0.13296	1.1186	0.96648	0.31545	0.16223	0.41422	0.0022968	0.58348	2018-01-02	0.58348	3	23556180	23562967	ankyrin, putative, expressed	AT3G04710.2	0	ankyrin repeat family protein
LOC_Os03g42600	SNP-3.23701986.	0.21211	1.1231	1.2456	-0.15052	1.0788	0.98728	0.085756	0.12376	0.42297	0.0023806	0.57465	2018-01-02	0.57465	3	23715172	23715759	expressed protein	0	0	0
LOC_Os03g44230	SNP-3.24807543.	0.83201	2.1251	2.3111	0.25882	2.0289	0.99692	0.35706	0.71183	0.4895	0.00060815	0.50989	2018-01-02	0.50989	3	24850172	24854377	transmembrane amino acid transporter protein, putative, expressed	AT2G39890.1	ATPROT1,PROT1	proline transporter 1
LOC_Os03g45220	SNP-3.25494728.	4.8321	5.5711	-0.13545	5.9577	5.7173	1	0.11919	0.99988	6.2703e-07	0.10889	0.89111	2018-01-02	0.89111	3	25537496	25538099	expressed protein	0	0	0
LOC_Os03g45230	SNP-3.25546439.	2.8128	4.4166	2.5544	2.8523	4.6105	0.99997	0.87315	0.99828	0.0043812	0.001219	0.9944	2018-01-02	0.9944	3	25538862	25540143	expressed protein	0	0	0
LOC_Os03g45300	SNP-3.25535976.	-0.1025	0.4131	-0.29886	0.57626	0.55045	0.97409	0.088593	0.067087	0.061919	0.065082	0.873	2018-01-02	0.873	3	25576054	25582837	transposon protein, putative, unclassified, expressed	0	0	0
LOC_Os03g45619	SNP-3.25749066.	1.3041	2.5978	1.0909	1.3287	2.7887	0.99896	0.4184	0.89594	0.0099287	0.0024055	0.98767	2018-01-02	0.98767	3	25746001	25760794	cytochrome P450, putative, expressed	AT1G12740.1	CYP87A2	cytochrome P450, family 87, subfamily A, polypeptide 2
LOC_Os03g45779	SNP-3.25841906.	1.7161	2.4396	0.92323	1.3333	2.6302	0.9996	0.13566	0.87867	0.0097139	0.0034997	0.98679	2018-01-02	0.98679	3	25859575	25861088	expressed protein	0	0	0
LOC_Os03g46910	SNP-3.26505376.	1.4998	2.4386	2.1734	0.2107	2.5521	0.99934	0.3102	0.91045	0.17324	0.00026451	0.82649	2018-01-02	0.82649	3	26526580	26530676	pyruvate kinase, putative, expressed	AT3G22960.1	PKP-ALPHA,PKP1	Pyruvate kinase family protein
LOC_Os03g47050	SNP-3.26613396.	7.698	9.1446	8.3859	0.52646	9.3161	1	0.48215	1	0.055595	1.0768e-10	0.9444	2018-01-02	0.9444	3	26617086	26618334	expressed protein	0	0	0
LOC_Os03g47169	SNP-3.26689297.	2.7507	4.7461	1.7129	2.8808	4.9421	0.99996	0.98949	0.99823	0.00029551	0.00060952	0.99909	2018-01-02	0.99909	3	26693979	26695287	Peptidase family C50, putative, expressed	0	0	0
LOC_Os03g47190	SNP-3.26702863.	6.9671	8.1027	8.1154	-0.06205	8.1261	1	0.1277	1	0.3285	3.0589e-10	0.6715	2018-01-02	0.6715	3	26706239	26708042	expressed protein	0	0	0
LOC_Os03g47670	SNP-3.27016472.	1.223	2.7345	1.3268	1.4736	2.9243	0.99874	0.23531	0.79842	0.012477	0.0024513	0.98507	2018-01-02	0.98507	3	27002204	27005965	ankyrin repeat family protein, putative, expressed	0	0	0
LOC_Os03g48310	SNP-3.27512860.	5.3711	6.6928	1.6631	5.8816	6.8861	1	0.32266	0.99999	2.9793e-06	0.0069039	0.99309	2018-01-02	0.99309	3	27510164	27517321	plasma membrane ATPase, putative, expressed	AT5G62670.1	AHA11,HA11	H(+)-ATPase 11
LOC_Os03g48540	SNP-3.27685534.	2.3327	3.1897	3.1426	1.0174	3.2394	0.9999	0.084629	0.94852	0.28624	0.00030061	0.71346	2018-01-02	0.71346	3	27668897	27674658	expressed protein	AT1G74790.1	0	catalytics
LOC_Os03g49380	SNP-3.28050755.	0.93462	1.8024	1.9571	0.16946	1.7339	0.99756	0.10846	0.48637	0.45547	0.0010408	0.54349	2018-01-02	0.54349	3	28106903	28113300	lipoxygenase, putative, expressed	AT3G22400.1	LOX5	PLAT/LH2 domain-containing lipoxygenase family protein
LOC_Os03g50010	SNP-3.28515629.	6.2674	7.1312	7.3095	-0.16081	7.0427	1	0.16607	1	0.48098	2.282e-09	0.51902	2018-01-02	0.51902	3	28533089	28541241	toc64, putative, expressed	AT3G17970.1	atToc64-III,TOC64-III	translocon at the outer membrane of chloroplasts 64-III
LOC_Os03g50110	SNP-3.28601946.	0.13456	0.87583	0.97785	-0.14687	0.84471	0.98483	0.090353	0.11129	0.40347	0.0042423	0.59229	2018-01-02	0.59229	3	28585246	28586715	transcription regulator, putative, expressed	AT1G61730.1	0	DNA-binding storekeeper protein-related transcriptional regulator
LOC_Os03g50330	SNP-3.28746734.	9.0236	9.5326	8.8606	0.44063	9.6984	1	0.082791	1	0.067879	3.6167e-11	0.93212	2018-01-02	0.93212	3	28708585	28716214	CAMK_KIN1/SNF1/Nim1_like.18 - CAMK includes calcium/calmodulin depedent protein kinases, expressed	AT5G60550.1	ATSNAK1,GRIK2	geminivirus rep interacting kinase 2
LOC_Os03g50440	SNP-3.28729598.	1.2723	2.1506	1.8588	0.17766	2.2694	0.99888	0.1542	0.74663	0.16294	0.00047574	0.83659	2018-01-02	0.83659	3	28781460	28786814	ubiquitin-conjugating enzyme, putative, expressed	AT1G23260.1	MMZ1,UEV1A	MMS ZWEI homologue 1
LOC_Os03g50470	SNP-3.28786922.	4.8807	5.8885	5.6146	0.099469	6.004	1	0.21659	0.99994	0.16979	7.2659e-08	0.83021	2018-01-02	0.83021	3	28804844	28810296	expressed protein	0	0	0
LOC_Os03g50500	SNP-3.28869471.	0.2812	0.93267	0.79664	0.0025907	1.0107	0.98913	0.086191	0.14378	0.23322	0.0052509	0.76153	2018-01-02	0.76153	3	28830826	28836835	PPR repeat domain containing protein, putative, expressed	AT4G01570.1	0	Tetratricopeptide repeat (TPR)-like superfamily protein
LOC_Os03g50570	SNP-3.28879087.	0.30956	1.3495	1.0899	0.065838	1.4608	0.98981	0.16867	0.25894	0.17545	0.0023261	0.82222	2018-01-02	0.82222	3	28875574	28880854	expressed protein	0	0	0
LOC_Os03g50620	SNP-3.28929496.	0.79655	1.9255	2.0048	-0.16162	1.912	0.99666	0.18435	0.53917	0.38287	0.00036574	0.61677	2018-01-02	0.61677	3	28901044	28906929	ATP binding protein, putative, expressed	AT4G12790.1	0	P-loop containing nucleoside triphosphate hydrolases superfamily protein
LOC_Os03g50740	SNP-3.28959771.	4.2982	5.4434	5.5545	-0.15285	5.4091	1	0.26868	0.99982	0.41197	1.1326e-07	0.58803	2018-01-02	0.58803	3	28963837	28975281	retrotransposon protein, putative, SINE subclass, expressed	0	0	0
LOC_Os03g50980	SNP-3.29160954.	7.6262	8.5313	6.0057	2.1983	8.7272	1	0.25929	1	0.00095106	2.0764e-08	0.99905	2018-01-02	0.99905	3	29126787	29134966	ATSIZ1/SIZ1, putative, expressed	AT5G60410.4	ATSIZ1,SIZ1	DNA-binding protein with MIZ/SP-RING zinc finger, PHD-finger and SAP domain
LOC_Os03g51000	SNP-3.29159327.	1.4349	1.8906	1.6548	0.034779	1.9976	0.99923	0.086537	0.70837	0.18535	0.00062302	0.81402	2018-01-02	0.81402	3	29137663	29145552	3,4-dihydroxy-2-butanone kinase, putative, expressed	AT3G17770.1	0	Dihydroxyacetone kinase
LOC_Os03g51090	SNP-3.29213224.	2.4268	4.0795	4.2329	-0.28281	4.0128	0.99992	0.80246	0.99544	0.45423	1.9411e-06	0.54577	2018-01-02	0.54577	3	29209943	29212204	OsFBDUF17 - F-box and DUF domain containing protein, expressed	AT5G55150.1	0	Protein of unknown function (DUF295)
LOC_Os03g51110	SNP-3.29222053.	2.5093	3.9367	3.6471	0.17051	4.0554	0.99993	0.51461	0.99413	0.16374	7.6572e-06	0.83625	2018-01-02	0.83625	3	29236174	29238382	MYB family transcription factor, putative, expressed	AT1G17950.1	ATMYB52,BW52,MYB52	myb domain protein 52
LOC_Os03g51610	SNP-3.29504173.	2.6418	4.1313	3.7974	0.20091	4.2581	0.99995	0.33915	0.99339	0.14788	5.2476e-06	0.85211	2018-01-02	0.85211	3	29535971	29543274	Inositol 1, 3, 4-trisphosphate 5/6-kinase, putative, expressed	AT4G08170.2	0	Inositol 1,3,4-trisphosphate 5/6-kinase family protein
LOC_Os03g51950	SNP-3.29771865.	1.7447	2.7382	2.9252	0.077695	2.6414	0.99962	0.15154	0.89529	0.49073	9.769e-05	0.50917	2018-01-02	0.50917	3	29794698	29797800	expressed protein	AT5G65840.1	0	Thioredoxin superfamily protein
LOC_Os03g52780	SNP-3.30291795.	0.24663	1.102	1.252	-0.11011	1.036	0.98824	0.13031	0.18976	0.45068	0.002743	0.54658	2018-01-02	0.54658	3	30258841	30262238	expressed protein	AT2G15860.1	0	0
LOC_Os03g53600	SNP-3.30699050.	4.4074	5.5529	5.2796	0.093177	5.6684	1	0.23695	0.99984	0.16999	1.5508e-07	0.83001	2018-01-02	0.83001	3	30736467	30740258	HTH DNA-binding protein, putative, expressed	AT4G17420.1	0	Tryptophan RNA-binding attenuator protein-like
LOC_Os03g53860	SNP-3.30882667.	1.9415	2.9161	2.8379	-0.049445	2.9779	0.99976	0.17798	0.94067	0.2664	4.8388e-05	0.73355	2018-01-02	0.73355	3	30883050	30888041	periplasmic beta-glucosidase precursor, putative, expressed	AT5G20950.1	0	Glycosyl hydrolase family protein
LOC_Os03g54220	SNP-3.31074796.	1.2051	2.1116	0.90991	1.1305	2.297	0.99869	0.12597	0.67237	0.020051	0.0046698	0.97528	2018-01-02	0.97528	3	31082636	31087238	expressed protein	0	0	0
LOC_Os03g55010	SNP-3.31255705.	1.0418	1.8868	1.4843	0.32442	2.0239	0.9981	0.10766	0.54625	0.12628	0.0012245	0.87249	2018-01-02	0.87249	3	31281994	31284676	UDP-glucoronosyl and UDP-glucosyl transferase domain containing protein, expressed	AT3G02100.1	0	UDP-Glycosyltransferase superfamily protein
LOC_Os03g55200	SNP-3.31384600.	1.518	2.4491	2.4246	0.71168	2.4891	0.99936	0.13334	0.81701	0.3015	0.00081817	0.69769	2018-01-02	0.69769	3	31410884	31413346	ORC5 - Putative origin recognition complex subunit 5, expressed	AT4G29910.1	ATORC5,ORC5	origin recognition complex protein 5
LOC_Os03g55460	SNP-3.31591104.	0.77726	1.5062	0.86229	0.49246	1.6679	0.9965	0.097414	0.37268	0.072416	0.0043303	0.92325	2018-01-02	0.92325	3	31548248	31550751	expressed protein	0	0	0
LOC_Os03g57140	SNP-3.32526117.	0.10142	1.2229	0.88227	0.18776	1.3488	0.98364	0.22421	0.22365	0.14559	0.0041223	0.85029	2018-01-02	0.85029	3	32581975	32584584	GLTP domain containing protein, putative, expressed	AT2G34690.1	ACD11	Glycolipid transfer protein (GLTP) family protein
LOC_Os03g57160	SNP-3.32579822.	1.3	3.0903	-0.24182	3.5166	3.2314	0.99895	0.96416	0.95132	0.00014847	0.11927	0.88058	2018-01-02	0.88058	3	32591695	32599028	zinc ion binding protein, putative, expressed	AT1G17210.1	ATILP1,ILP1	IAP-like protein 1
LOC_Os03g57300	SNP-3.32667894.	2.6379	3.8032	3.1225	0.61754	3.9696	0.99995	0.23223	0.99034	0.066537	2.9151e-05	0.93343	2018-01-02	0.93343	3	32679834	32691068	expressed protein	AT5G16280.1	0	Tetratricopeptide repeat (TPR)-like superfamily protein
LOC_Os03g57349	SNP-3.32723479.	0.1865	0.82692	0.87971	0.33041	0.8195	0.98651	0.060686	0.086383	0.36023	0.014249	0.62552	2018-01-02	0.62552	3	32715318	32716309	expressed protein	0	0	0
LOC_Os03g57450	SNP-3.32774761.	0.53048	1.8933	1.9986	-0.28272	1.8628	0.99385	0.28467	0.49437	0.40652	0.00029804	0.59318	2018-01-02	0.59318	3	32751649	32755670	CAMK_CAMK_like.2 - CAMK includes calcium/calmodulin depedent protein kinases, expressed	AT5G04870.1	ATCPK1,CPK1	calcium dependent protein kinase 1
LOC_Os03g57580	SNP-3.32774761.	2.4142	3.5161	3.1716	0.1583	3.6447	0.99992	0.15421	0.97591	0.1443	1.9612e-05	0.85568	2018-01-02	0.85568	3	32829131	32832506	expressed protein	0	0	0
LOC_Os03g58090	SNP-3.33062115.	1.4625	2.3847	2.522	-0.15833	2.3309	0.99928	0.14412	0.80967	0.43769	0.00012803	0.56218	2018-01-02	0.56218	3	33071716	33074593	expressed protein	AT1G55475.1	0	0
LOC_Os03g58610	SNP-3.33357148.	3.7945	5.2555	4.3444	0.61864	5.4345	1	0.43799	0.99964	0.03914	1.0313e-06	0.96086	2018-01-02	0.96086	3	33384953	33387239	expressed protein	0	0	0
LOC_Os03g58890	SNP-3.33466503.	2.2929	3.4897	3.3356	-0.011056	3.5761	0.99989	0.3659	0.98658	0.2237	1.411e-05	0.77628	2018-01-02	0.77628	3	33522519	33524525	oxidoreductase, putative, expressed	AT3G28480.1	0	Oxoglutarate/iron-dependent oxygenase
LOC_Os03g59550	SNP-3.33884248.	1.6732	2.5806	2.4643	-0.007875	2.6554	0.99955	0.14427	0.87377	0.24405	0.0001153	0.75584	2018-01-02	0.75584	3	33894809	33899648	RNA recognition motif containing protein, putative, expressed	AT1G51510.1	Y14	RNA-binding (RRM/RBD/RNP motifs) family protein
LOC_Os03g59720	SNP-3.34019351.	0.76819	1.8435	2.0081	-0.23587	1.767	0.99643	0.22438	0.57285	0.46606	0.00037237	0.53357	2018-01-02	0.53357	3	34000927	34002390	ribosomal protein L36 containing protein, expressed	AT5G20180.1	0	Ribosomal protein L36
LOC_Os03g60190	SNP-3.34178010.	3.7487	5.3497	-0.44303	6.1434	5.4047	1	0.78247	0.99978	5.1406e-07	0.27792	0.72208	2018-01-02	0.72208	3	34234446	34238406	oxidoreductase, 2OG-Fe oxygenase family protein, putative, expressed	AT3G14160.1	0	2-oxoglutarate-dependent dioxygenase family protein
LOC_Os03g60500	SNP-3.34404940.	6.7712	8.5841	8.6757	-0.10719	8.563	1	0.99999	1	0.39387	9.0996e-11	0.60613	2018-01-02	0.60613	3	34391431	34393235	expressed protein	AT1G31450.1	0	Eukaryotic aspartyl protease family protein
LOC_Os03g61280	SNP-3.34815807.	5.6996	6.6084	6.7608	-0.22867	6.5426	1	0.094266	0.99998	0.45311	6.5047e-09	0.54689	2018-01-02	0.54689	3	34797500	34800810	OsMan05 - Endo-Beta-Mannanase, expressed	AT5G66460.1	0	Glycosyl hydrolase superfamily protein
LOC_Os03g61540	SNP-3.34883232.	0.5932	2.147	1.8263	0.16539	2.2713	0.99467	0.61712	0.71107	0.15244	0.00046634	0.84709	2018-01-02	0.84709	3	34896332	34900930	lipase class 3 family protein, putative, expressed	AT4G16070.1	0	Mono-/di-acylglycerol lipase, N-terminal;Lipase, class 3
LOC_Os03g61750	SNP-3.34993574.	0.21426	0.91959	1.0396	-0.1602	0.87615	0.98734	0.1301	0.17944	0.42054	0.0037198	0.57574	2018-01-02	0.57574	3	35004538	35007724	expressed protein	AT4G01880.1	0	methyltransferases
LOC_Os03g61920	SNP-3.35092662.	2.8673	3.8961	4.0879	-0.12832	3.7947	0.99997	0.24285	0.99457	0.49616	4.2258e-06	0.50383	2018-01-02	0.50383	3	35100038	35103600	electron transfer flavoprotein subunit alpha, mitochondrial precursor, putative, expressed	AT1G50940.1	ETFALPHA	electron transfer flavoprotein alpha
LOC_Os03g62110	SNP-3.35189564.	4.2428	5.3802	5.4238	-0.20816	5.3876	1	0.29189	0.99981	0.35269	1.1534e-07	0.64731	2018-01-02	0.64731	3	35190795	35197564	nicotinate phosphoribosyltransferase family domain containing protein, expressed	AT4G36940.1	NAPRT1	nicotinate phosphoribosyltransferase 1
LOC_Os03g62370	SNP-3.35371656.	6.5307	7.3101	1.3829	7.0527	7.4956	1	0.058996	1	3.7714e-07	0.024708	0.97529	2018-01-02	0.97529	3	35332052	35334422	WD40-like Beta Propeller Repeat family protein, expressed	AT1G21680.1	0	DPP6 N-terminal domain-like protein
LOC_Os03g62379	SNP-3.35315701.	1.9655	3.4652	3.6189	-0.14058	3.3984	0.99977	0.3039	0.96592	0.45446	1.1079e-05	0.54553	2018-01-02	0.54553	3	35335570	35337104	MYB family transcription factor, putative, expressed	AT4G39160.2	0	Homeodomain-like superfamily protein
LOC_Os03g62388	SNP-3.35335215.	5.8545	7.6084	2.0224	5.5086	7.8046	1	0.53535	1	8.274e-07	0.00035522	0.99964	2018-01-02	0.99964	3	35337929	35340584	expressed protein	AT4G39160.2	0	Homeodomain-like superfamily protein
LOC_Os03g62430	SNP-3.35354248.	6.1993	8.1029	2.6077	5.4633	8.2992	1	0.88998	1	1.02e-06	0.0001025	0.9999	2018-01-02	0.9999	3	35360733	35365166	OsWAK28 - OsWAK receptor-like protein kinase, expressed	AT4G31100.1	0	wall-associated kinase, putative
LOC_Os03g62490	SNP-3.35332757.	2.8024	3.7077	-0.29708	4.1496	3.8467	0.99997	0.083756	0.98172	3.155e-05	0.12365	0.87632	2018-01-02	0.87632	3	35382689	35385192	prohibitin-2, putative, expressed	AT1G03860.1	ATPHB2,PHB2	prohibitin 2
LOC_Os03g62700	SNP-3.35438223.	-0.16516	0.5771	-0.13591	0.54049	0.7263	0.97019	0.15345	0.097394	0.06177	0.041086	0.89714	2018-01-02	0.89714	3	35480584	35486347	protein kinase, putative, expressed	AT3G59350.1	0	Protein kinase superfamily protein
LOC_Os03g62790	SNP-3.35490292.	3.3521	4.8021	0.85518	3.8661	4.9962	0.99999	0.57518	0.99924	3.6047e-05	0.0051799	0.99478	2018-01-02	0.99478	3	35524222	35526363	pirin, putative, expressed	AT2G43120.1	0	RmlC-like cupins superfamily protein
LOC_Os03g62810	SNP-3.35544499.	13.95	15.052	5.366	9.4455	15.249	1	0.23425	1	6.5668e-11	1.1049e-07	1	2018-01-02	1	3	35533575	35536741	transposon protein, putative, unclassified, expressed	0	0	0
LOC_Os03g62850	SNP-3.35584085.	2.2148	3.3252	-0.24263	3.6914	3.4739	0.99987	0.22624	0.9742	8.6292e-05	0.10388	0.89604	2018-01-02	0.89604	3	35549164	35558048	AMP-binding enzyme, putative, expressed	AT3G23790.1	AAE16	AMP-dependent synthetase and ligase family protein
LOC_Os03g62870	SNP-3.35532908.	1.8354	2.757	0.92348	1.6439	2.9498	0.99969	0.1415	0.90786	0.0046805	0.0034451	0.99187	2018-01-02	0.99187	3	35562754	35565063	DNA-directed RNA polymerases I, II, and III subunit RPABC3, putative, expressed	AT3G59600.1	NRPB8B,NRPD8B,NRPE8B	RNA polymerase Rpb8
LOC_Os03g62950	SNP-3.35590048.	5.9313	7.4795	1.3901	7.1329	7.667	1	0.57923	1	2.5968e-07	0.020127	0.97987	2018-01-02	0.97987	3	35606522	35607866	expressed protein	0	0	0
LOC_Os03g63150	SNP-3.35663722.	3.8266	4.9231	-0.33334	5.5782	5.0215	1	0.22706	0.99936	1.7673e-06	0.202	0.798	2018-01-02	0.798	3	35693286	35699010	powdery mildew resistance protein PM3b, putative, expressed	AT3G14470.1	0	NB-ARC domain-containing disease resistance protein
LOC_Os03g63200	SNP-3.35724092.	5.637	6.9918	0.4048	6.6357	7.1795	1	0.35368	0.99999	8.2573e-08	0.019691	0.98031	2018-01-02	0.98031	3	35710304	35715776	powdery mildew resistance protein PM3b, putative, expressed	AT3G14460.1	0	LRR and NB-ARC domains-containing disease resistance protein
LOC_Os03g63260	SNP-3.35728691.	4.1109	5.5077	0.89732	4.5231	5.7021	1	0.3896	0.9998	7.823e-06	0.0046313	0.99536	2018-01-02	0.99536	3	35741792	35748174	pentatricopeptide, putative, expressed	AT1G77010.1	0	Pentatricopeptide repeat (PPR) superfamily protein
LOC_Os03g63590	SNP-3.35902221.	13.804	15.117	4.1596	10.764	15.313	1	0.31137	1	3.5223e-12	1.9846e-06	1	2018-01-02	1	3	35908631	35911694	metallo-beta-lactamase, putative, expressed	AT1G61010.1	CPSF73-I	cleavage and polyadenylation specificity factor 73-I
LOC_Os03g63720	SNP-3.35990789.	6.3834	8.0008	4.2648	4.6077	8.1971	1	0.69074	1	5.8584e-05	1.8077e-05	0.99992	2018-01-02	0.99992	3	35979772	35982391	exosome complex exonuclease, putative, expressed	AT3G46210.1	0	Ribosomal protein S5 domain 2-like superfamily protein
LOC_Os03g63900	SNP-3.36099355.	2.8505	4.3223	-0.092282	4.4134	4.494	0.99997	0.5488	0.99748	1.228e-05	0.055132	0.94486	2018-01-02	0.94486	3	36103513	36105068	1-aminocyclopropane-1-carboxylate oxidase 2, putative, expressed	AT1G17020.1	ATSRG1,SRG1	senescence-related gene 1
LOC_Os03g63970	SNP-3.36099355.	1.0826	2.5876	2.043	1.1571	2.7417	0.99827	0.47744	0.85428	0.091016	0.0016588	0.90733	2018-01-02	0.90733	3	36150664	36152517	gibberellin 20 oxidase 1, putative, expressed	AT5G51810.1	AT2353,ATGA20OX2,GA20OX2	gibberellin 20 oxidase 2
LOC_Os03g63999	SNP-3.36150626.	1.3642	2.4874	2.6565	-0.15778	2.4072	0.99909	0.19529	0.82094	0.47093	0.00010119	0.52897	2018-01-02	0.52897	3	36171632	36172326	expressed protein	0	0	0
LOC_Os03g64010	SNP-3.36192075.	8.6827	10.168	9.702	0.21176	10.314	1	0.45628	1	0.10909	4.9443e-12	0.89091	2018-01-02	0.89091	3	36174727	36175392	expressed protein	0	0	0
LOC_Os04g01130	SNP-4.71268.	1.2422	2.6499	1.1849	2.1928	2.8345	0.9988	0.23893	0.80817	0.010934	0.015604	0.97346	2018-01-02	0.97346	4	89024	97924	chromatin modification-related protein EAF3, putative, expressed	AT4G37280.1	0	MRG family protein
LOC_Os04g01140	SNP-4.134680.	1.268	2.7655	0.90439	1.7074	2.9582	0.99887	0.26421	0.83161	0.0043924	0.0039102	0.9917	2018-01-02	0.9917	4	99618	101643	cytochrome P450 93A2, putative, expressed	AT5G06900.1	CYP93D1	cytochrome P450, family 93, subfamily D, polypeptide 1
LOC_Os04g01230	SNP-4.147263.	1.973	3.2474	0.32896	2.7799	3.4369	0.99978	0.13935	0.92953	0.00038492	0.015233	0.98438	2018-01-02	0.98438	4	177271	182245	phosphoglycerate mutase, putative, expressed	AT5G64460.1	0	Phosphoglycerate mutase family protein
LOC_Os04g01250	SNP-4.199075.	2.6762	4.3955	0.41933	3.9445	4.5849	0.99996	0.43304	0.9952	3.37e-05	0.015823	0.98414	2018-01-02	0.98414	4	187743	197110	amidase family protein, putative, expressed	AT5G64440.1	AtFAAH,FAAH	fatty acid amide hydrolase
LOC_Os04g01310	SNP-4.263074.	2.656	4.0799	4.0755	-0.09834	4.1114	0.99995	0.19229	0.98873	0.31583	2.9655e-06	0.68417	2018-01-02	0.68417	4	240548	243305	serine/threonine-protein kinase receptor precursor, putative, expressed	AT2G19130.1	0	S-locus lectin protein kinase family protein
LOC_Os04g01320	SNP-4.265926.	4.4768	6.421	4.4327	1.9918	6.6159	1	0.63269	0.99995	0.003277	1.6637e-06	0.99672	2018-01-02	0.99672	4	246303	249229	serine/threonine-protein kinase receptor precursor, putative, expressed	AT2G19130.1	0	S-locus lectin protein kinase family protein
LOC_Os04g01600	SNP-4.382260.	2.9085	4.0624	1.2357	3.7523	4.2489	0.99997	0.13319	0.9909	0.00047545	0.021889	0.97764	2018-01-02	0.97764	4	400957	405125	erythronate-4-phosphate dehydrogenase domain containing protein, expressed	AT1G12550.1	0	D-isomer specific 2-hydroxyacid dehydrogenase family protein
LOC_Os04g01650	SNP-4.459529.	1.1358	2.249	0.0737	2.0692	2.4313	0.99847	0.13661	0.65365	0.0021308	0.029551	0.96832	2018-01-02	0.96832	4	443309	444842	erythronate-4-phosphate dehydrogenase domain containing protein, expressed	AT2G45630.2	0	D-isomer specific 2-hydroxyacid dehydrogenase family protein
LOC_Os04g01674	SNP-4.439011.	6.0929	7.8532	2.4583	5.104	8.0495	1	0.6061	1	1.2851e-06	7.9646e-05	0.99992	2018-01-02	0.99992	4	453419	457132	erythronate-4-phosphate dehydrogenase domain containing protein, expressed	AT1G12550.1	0	D-isomer specific 2-hydroxyacid dehydrogenase family protein
LOC_Os04g01710	SNP-4.517632.	5.7122	7.6671	2.4466	4.9445	7.8634	1	0.91978	1	1.9199e-06	8.4656e-05	0.99991	2018-01-02	0.99991	4	471100	472891	cysteine proteinase At4g11310 precursor, putative, expressed	AT1G29090.1	0	Cysteine proteinases superfamily protein
LOC_Os04g01990	SNP-4.637695.	7.5584	9.4238	0.11165	9.1943	9.6085	1	0.63789	1	1.5547e-10	0.026353	0.97365	2018-01-02	0.97365	4	613779	616346	pentatricopeptide domain containing protein, putative, expressed	AT2G22410.1	SLO1	SLOW GROWTH 1
LOC_Os04g02000	SNP-4.637695.	8.1587	9.7776	-0.071041	9.8669	9.9494	1	0.35239	1	4.5198e-11	0.0549	0.9451	2018-01-02	0.9451	4	617482	622877	zinc finger family protein, putative, expressed	AT2G17975.1	0	zinc finger (Ran-binding) family protein
LOC_Os04g02030	SNP-4.659661.	6.6118	8.1243	3.7264	4.1049	8.3206	1	0.269	1	1.2762e-05	4.2745e-06	0.99998	2018-01-02	0.99998	4	639804	643202	rp1, putative, expressed	AT3G14460.1	0	LRR and NB-ARC domains-containing disease resistance protein
LOC_Os04g02060	SNP-4.657986.	9.0733	10.653	2.1693	8.325	10.849	1	0.31143	1	1.0473e-09	0.00021007	0.99979	2018-01-02	0.99979	4	657471	658410	expressed protein	0	0	0
LOC_Os04g02110	SNP-4.654889.	3.4631	4.7784	1.7424	2.7939	4.9744	0.99999	0.19497	0.99825	0.00029362	0.00046329	0.99924	2018-01-02	0.99924	4	681115	687716	disease resistance protein RGA3, putative, expressed	AT3G14460.1	0	LRR and NB-ARC domains-containing disease resistance protein
LOC_Os04g02120	SNP-4.692828.	3.3026	5.1079	0.14047	4.9648	5.2901	0.99999	0.60833	0.99919	3.4383e-06	0.03215	0.96785	2018-01-02	0.96785	4	692760	695278	expressed protein	AT1G58848.1	0	Disease resistance protein (CC-NBS-LRR class) family
LOC_Os04g02450	SNP-4.903677.	2.9656	4.8245	4.4778	1.1078	4.9535	0.99998	0.76872	0.99861	0.1436	8.5838e-06	0.85639	2018-01-02	0.85639	4	888474	890756	rust-resistance protein Lr21, putative, expressed	AT3G14460.1	0	LRR and NB-ARC domains-containing disease resistance protein
LOC_Os04g02530	SNP-4.918091.	10.158	12.27	2.963	9.3094	12.466	1	0.99566	1	1.5739e-10	4.8971e-05	0.99995	2018-01-02	0.99995	4	937893	943051	expressed protein	0	0	0
LOC_Os04g02580	SNP-4.987114.	12.081	13.738	6.0332	7.3121	13.934	1	0.33356	1	6.2958e-09	1.6769e-08	1	2018-01-02	1	4	967967	969766	expressed protein	AT2G17940.1	0	Plant protein of unknown function (DUF827)
LOC_Os04g02620	SNP-4.988011.	6.7764	8.7403	3.2535	5.178	8.9366	1	0.74821	1	1.04e-06	1.2246e-05	0.99999	2018-01-02	0.99999	4	984543	987069	oxidoreductase, short chain dehydrogenase/reductase family, putative, expressed	AT1G67730.1	ATKCR1,KCR1,YBR159	beta-ketoacyl reductase 1
LOC_Os04g02640	SNP-4.983296.	5.3284	6.9896	1.9744	4.7452	7.1859	1	0.38518	0.99999	3.08e-06	0.00025459	0.99974	2018-01-02	0.99974	4	997304	999140	3-ketoacyl-CoA synthase 6, putative, expressed	AT1G68530.1	CER6,CUT1,G2,KCS6,POP1	3-ketoacyl-CoA synthase 6
LOC_Os04g02730	SNP-4.1040335.	5.3667	6.674	3.7658	2.6633	6.8701	1	0.22795	0.99998	0.0003941	4.3611e-06	0.9996	2018-01-02	0.9996	4	1046902	1054004	tRNA-dihydrouridine synthase 3-like, putative, expressed	AT4G38890.1	0	FMN-linked oxidoreductases superfamily protein
LOC_Os04g02754	SNP-4.1087516.	1.2448	2.4937	2.5999	-0.23893	2.4627	0.99881	0.19709	0.77787	0.40736	8.2737e-05	0.59256	2018-01-02	0.59256	4	1054609	1070954	amidase family protein, putative, expressed	AT1G08980.1	AMI1,ATAMI1,ATTOC64-I,TOC64-I	amidase 1
LOC_Os04g02780	SNP-4.1087547.	0.38874	1.96	-0.22328	2.3929	2.0992	0.99149	0.32122	0.4423	0.0020917	0.12112	0.87679	2018-01-02	0.87679	4	1073401	1076455	amidase family protein, putative, expressed	AT1G08980.1	AMI1,ATAMI1,ATTOC64-I,TOC64-I	amidase 1
LOC_Os04g02820	SNP-4.1090297.	2.6072	3.91	0.70584	3.9802	4.0828	0.99995	0.17315	0.98605	0.00019934	0.052536	0.94726	2018-01-02	0.94726	4	1093337	1098664	elongation factor, putative, expressed	AT1G56070.1	LOS1	Ribosomal protein S5/Elongation factor G/III/V family protein
LOC_Os04g02860	SNP-4.1132535.	5.4284	7.1621	2.372	5.6651	7.3578	1	0.44036	0.99999	5.1726e-06	0.0014233	0.99857	2018-01-02	0.99857	4	1113475	1118619	disease resistance protein RPM1, putative, expressed	AT3G07040.1	RPM1,RPS3	NB-ARC domain-containing disease resistance protein
LOC_Os04g02960	SNP-4.1214966.	1.4785	3.1525	-0.069073	3.7512	3.2639	0.9993	0.33958	0.91146	0.00019154	0.17744	0.82237	2018-01-02	0.82237	4	1184349	1197096	OsSub32 - Putative Subtilisin homologue, expressed	0	0	0
LOC_Os04g02970	SNP-4.1212253.	3.7821	5.9261	1.743	3.9339	6.1223	1	0.99523	0.99984	2.0927e-05	0.00045511	0.99952	2018-01-02	0.99952	4	1201202	1202917	subtilisin-like protease precursor, putative, expressed	AT5G11940.1	0	Subtilase family protein
LOC_Os04g03020	SNP-4.1255946.	7.4027	8.7826	0.75651	7.7818	8.977	1	0.18737	1	3.0038e-09	0.0044617	0.99554	2018-01-02	0.99554	4	1229902	1233445	expressed protein	0	0	0
LOC_Os04g03050	SNP-4.1214966.	3.1474	5.1822	1.015	4.9479	5.3671	0.99999	0.79087	0.99911	2.1706e-05	0.026061	0.97392	2018-01-02	0.97392	4	1248450	1260291	OsSub34 - Putative Subtilisin homologue, expressed	AT4G10520.1	0	Subtilase family protein
LOC_Os04g03180	SNP-4.1278981.	6.2766	8.0546	2.76	5.0505	8.2509	1	0.73143	1	1.6191e-06	4.4284e-05	0.99995	2018-01-02	0.99995	4	1329656	1336698	disease resistance protein, putative, expressed	AT1G74190.1	AtRLP15,RLP15	receptor like protein 15
LOC_Os04g03740	SNP-4.1640052.	5.9302	6.9183	1.3722	5.3332	7.1142	1	0.27798	1	9.0715e-07	0.0011619	0.99884	2018-01-02	0.99884	4	1652403	1653677	expressed protein	0	0	0
LOC_Os04g03796	SNP-4.1704742.	8.2421	9.5831	4.4519	6.172	9.7795	1	0.22379	1	2.3582e-06	1.7345e-05	0.99998	2018-01-02	0.99998	4	1702003	1706664	OsSub37 - Putative Subtilisin homologue, expressed	AT4G10540.1	0	Subtilase family protein
LOC_Os04g03810	SNP-4.1710563.	4.5184	5.6241	1.6045	4.8055	5.8175	1	0.1129	0.99973	3.049e-05	0.0067874	0.99318	2018-01-02	0.99318	4	1714652	1720355	OsSub38 - Putative Subtilisin homologue, expressed	AT4G10540.1	0	Subtilase family protein
LOC_Os04g03860	SNP-4.1739095.	7.8194	9.0722	1.545	8.4042	9.2643	1	0.14091	1	9.4751e-09	0.0096008	0.9904	2018-01-02	0.9904	4	1754439	1759865	expressed protein	AT1G15780.1	0	0
LOC_Os04g03884	SNP-4.1766960.	5.0497	7.0654	3.1222	4.9738	7.2616	1	0.90159	0.99999	3.6358e-05	0.00036198	0.9996	2018-01-02	0.9996	4	1774809	1778296	transposon protein, putative, CACTA, En/Spm sub-class, expressed	0	0	0
LOC_Os04g04000	SNP-4.1803076.	0.41977	1.9598	1.3535	0.43941	2.1197	0.99207	0.36119	0.48967	0.078985	0.0013488	0.91967	2018-01-02	0.91967	4	1843006	1848258	ECT protein, putative, expressed	AT3G13060.2	ECT5	evolutionarily conserved C-terminal region 5
LOC_Os04g04070	SNP-4.1852392.	4.8586	6.4989	1.7318	5.7827	6.6915	1	0.48535	0.99997	5.4535e-06	0.0085924	0.9914	2018-01-02	0.9914	4	1878061	1879879	expressed protein	0	0	0
LOC_Os04g04640	SNP-4.2248827.	3.4117	4.5111	2.5171	2.7397	4.7057	0.99999	0.35917	0.99895	0.0032344	0.00075674	0.99601	2018-01-02	0.99601	4	2220873	2234260	decarboxylase, putative, expressed	AT1G43710.1	emb1075	Pyridoxal phosphate (PLP)-dependent transferases superfamily protein
LOC_Os04g04980	SNP-4.2454641.	-0.049944	1.1886	-0.12555	1.7707	1.2955	0.97698	0.14197	0.11316	0.015475	0.17076	0.81376	2018-01-02	0.81376	4	2413801	2415039	pyridoxal-dependent decarboxylase protein, putative, expressed	0	0	0
LOC_Os04g05010	SNP-4.2423397.	0.93348	2.3837	0.0154	2.3445	2.5613	0.99756	0.21203	0.64701	0.001366	0.040838	0.9578	2018-01-02	0.9578	4	2426736	2429504	CBS domain containing membrane protein, putative, expressed	0	0	0
LOC_Os04g05030	SNP-4.2437959.	3.7496	5.6722	-0.34343	6.3271	5.7705	1	0.61077	0.99971	3.0776e-07	0.20194	0.79806	2018-01-02	0.79806	4	2441510	2447788	serine-rich 25 kDa antigen protein, putative, expressed	AT4G38280.1	0	0
LOC_Os04g05080	SNP-4.2509403.	7.0207	8.5951	6.0435	2.6184	8.791	1	0.27394	1	0.00089592	4.7168e-08	0.9991	2018-01-02	0.9991	4	2511483	2514711	vacuolar ATP synthase subunit F, putative, expressed	AT4G02620.1	0	vacuolar ATPase subunit F family protein
LOC_Os04g05580	SNP-4.2825709.	5.3846	7.3018	5.4695	1.868	7.4961	1	0.80243	0.99999	0.0046928	1.6461e-07	0.99531	2018-01-02	0.99531	4	2826150	2830476	kinase, putative, expressed	AT5G10530.1	0	Concanavalin A-like lectin protein kinase family protein
LOC_Os04g06280	SNP-4.3272889.	3.1983	4.4856	-0.33293	4.9616	4.6196	0.99999	0.27297	0.99772	4.8443e-06	0.13374	0.86626	2018-01-02	0.86626	4	3264732	3277851	expressed protein	0	0	0
LOC_Os04g06500	SNP-4.3422604.	2.9288	4.6324	1.0497	3.466	4.8273	0.99998	0.82842	0.9986	8.3401e-05	0.0030475	0.99687	2018-01-02	0.99687	4	3424465	3427091	expressed protein	AT5G45540.1	0	Protein of unknown function (DUF594)
LOC_Os04g06590	SNP-4.3422604.	6.4299	8.1843	1.7108	6.298	8.3804	1	0.99651	1	1.0722e-07	0.0005808	0.99942	2018-01-02	0.99942	4	3465245	3470783	expressed protein	AT5G45540.1	0	Protein of unknown function (DUF594)
LOC_Os04g06734	SNP-4.3542641.	11.567	13.55	1.7695	12.8	13.743	1	0.77693	1	5.2821e-13	0.0079461	0.99205	2018-01-02	0.99205	4	3539703	3547962	expressed protein	0	0	0
LOC_Os04g06850	SNP-4.3628074.	11.097	12.917	4.7905	7.9065	13.113	1	0.49667	1	2.3833e-09	4.3621e-07	1	2018-01-02	1	4	3609046	3613651	expressed protein	AT5G45470.1	0	Protein of unknown function (DUF594)
LOC_Os04g06910	SNP-4.3645581.	8.0041	10.114	4.0184	5.8089	10.31	1	0.99809	1	2.5607e-07	2.2153e-06	1	2018-01-02	1	4	3648178	3650355	expressed protein	AT5G45480.1	0	Protein of unknown function (DUF594)
LOC_Os04g07280	SNP-4.3876859.	3.7188	5.5705	1.0624	4.3167	5.7657	1	0.84615	0.99978	9.9024e-06	0.0024918	0.9975	2018-01-02	0.9975	4	3865931	3869271	AGAP002737-PA, putative, expressed	0	0	0
LOC_Os04g07830	SNP-4.4143531.	0.34451	1.5278	-0.18957	2.0705	1.6473	0.99059	0.12501	0.21791	0.0061154	0.15597	0.83791	2018-01-02	0.83791	4	4169608	4170828	expressed protein	0	0	0
LOC_Os04g07920	SNP-4.4222369.	7.9761	10.221	2.0888	7.8559	10.417	1	0.96475	1	2.3553e-09	0.00019302	0.99981	2018-01-02	0.99981	4	4225728	4226848	expressed protein	0	0	0
LOC_Os04g08034	SNP-4.4238169.	5.6599	7.6425	3.5255	5.599	7.8387	1	0.50038	1	2.4365e-05	0.00040439	0.99957	2018-01-02	0.99957	4	4274956	4285260	ZOS4-02 - C2H2 zinc finger protein, expressed	AT5G51230.2	AtEMF2,CYR1,EMF2,VEF2	VEFS-Box of polycomb protein
LOC_Os04g08180	SNP-4.4346001.	5.2097	7.0417	4.7088	3.6389	7.2374	1	0.59069	0.99999	0.0014819	1.768e-05	0.9985	2018-01-02	0.9985	4	4349134	4352198	expressed protein	0	0	0
LOC_Os04g08190	SNP-4.4323741.	9.2168	11.154	2.6353	9.6628	11.35	1	0.8022	1	9.6527e-10	0.0014408	0.99856	2018-01-02	0.99856	4	4353140	4355614	expressed protein	AT5G45540.1	0	Protein of unknown function (DUF594)
LOC_Os04g08310	SNP-4.4435071.	10.146	11.659	2.4569	8.915	11.856	1	0.28853	1	2.0012e-10	8.0508e-05	0.99992	2018-01-02	0.99992	4	4436856	4441657	expressed protein	AT2G45980.1	0	0
LOC_Os04g08370	SNP-4.4465142.	10.514	12.614	4.7347	7.5259	12.81	1	0.99929	1	4.2163e-09	3.6529e-07	1	2018-01-02	1	4	4470642	4473512	Leucine Rich Repeat family protein, expressed	AT4G26090.1	RPS2	NB-ARC domain-containing disease resistance protein
LOC_Os04g08390	SNP-4.4466663.	2.5357	4.2443	4.0794	0.22708	4.3337	0.99994	0.39938	0.99282	0.21823	4.2963e-06	0.78176	2018-01-02	0.78176	4	4484997	4490101	Leucine Rich Repeat family protein, expressed	AT4G26090.1	RPS2	NB-ARC domain-containing disease resistance protein
LOC_Os04g08550	SNP-4.4601542.	2.087	3.9977	2.2642	1.5937	4.1914	0.99983	0.74692	0.98926	0.005893	0.00017632	0.99393	2018-01-02	0.99393	4	4637978	4640929	oxidoreductase, aldo/keto reductase family protein, putative, expressed	AT1G59960.1	0	NAD(P)-linked oxidoreductase superfamily protein
LOC_Os04g08749	SNP-4.4756369.	5.8346	7.3602	0.0067024	7.9842	7.4661	1	0.27951	0.99999	1.4134e-08	0.18804	0.81196	2018-01-02	0.81196	4	4749120	4752352	expressed protein	0	0	0
LOC_Os04g08800	SNP-4.4787393.	11.425	13.03	-0.56378	13.965	13.015	1	0.56687	1	8.1319e-15	0.38494	0.61506	2018-01-02	0.61506	4	4816607	4822779	expressed protein	0	0	0
LOC_Os04g08828	SNP-4.4891883.	9.7993	11.219	-0.41759	11.866	11.32	1	0.43108	1	7.3616e-13	0.19838	0.80162	2018-01-02	0.80162	4	4874374	4878345	cytochrome P450, putative, expressed	AT4G39950.1	CYP79B2	cytochrome P450, family 79, subfamily B, polypeptide 2
LOC_Os04g09350	SNP-4.4962467.	9.3149	10.899	1.7898	10.225	11.091	1	0.3281	1	2.48e-10	0.0094621	0.99054	2018-01-02	0.99054	4	4965526	4975290	expressed protein	0	0	0
LOC_Os04g09604	SNP-4.5131860.	5.7575	7.368	-0.29668	7.8571	7.4999	1	0.28927	0.99999	6.9045e-09	0.13785	0.86215	2018-01-02	0.86215	4	5161917	5167494	O-methyltransferase, putative, expressed	AT1G77520.1	0	O-methyltransferase family protein
LOC_Os04g09620	SNP-4.5172178.	4.7326	6.8506	3.6655	3.0587	7.0469	1	0.86918	0.99998	0.00020829	7.2173e-06	0.99978	2018-01-02	0.99978	4	5167705	5170461	expressed protein	0	0	0
LOC_Os04g09654	SNP-4.5172178.	3.2901	5.2905	-0.63541	6.1877	5.2979	0.99999	0.67177	0.99924	3.7833e-07	0.35276	0.64724	2018-01-02	0.64724	4	5178469	5186509	O-methyltransferase, putative, expressed	AT5G54160.1	ATOMT1,OMT1	O-methyltransferase 1
LOC_Os04g09720	SNP-4.5244880.	9.9178	11.44	-0.15624	11.815	11.587	1	0.23753	1	8.0896e-13	0.10621	0.89379	2018-01-02	0.89379	4	5207942	5216580	OsSCP22 - Putative Serine Carboxypeptidase homologue, expressed	AT2G23000.1	scpl10	serine carboxypeptidase-like 10
LOC_Os04g09810	SNP-4.5255768.	6.6325	8.0559	-0.13716	8.7687	8.1384	1	0.24102	1	2.045e-09	0.23072	0.76928	2018-01-02	0.76928	4	5263669	5266752	riboflavin biosynthesis protein ribD, putative, expressed	AT4G20960.1	0	Cytidine/deoxycytidylate deaminase family protein
LOC_Os04g09860	SNP-4.5288565.	4.858	6.6805	2.8332	3.6283	6.8768	1	0.65145	0.99998	4.5349e-05	3.9644e-05	0.99992	2018-01-02	0.99992	4	5292922	5293600	actin, putative, expressed	0	0	0
LOC_Os04g09920	SNP-4.5303164.	0.63625	2.3953	-0.24036	2.9705	2.5114	0.99517	0.58001	0.71717	0.00073808	0.16806	0.83121	2018-01-02	0.83121	4	5332329	5334479	cytochrome P450, putative, expressed	AT3G26300.1	CYP71B34	cytochrome P450, family 71, subfamily B, polypeptide 34
LOC_Os04g10350	SNP-4.5598312.	14.623	16.295	0.36581	15.678	16.486	1	0.82467	1	3.7578e-17	0.010812	0.98919	2018-01-02	0.98919	4	5590325	5592699	1-aminocyclopropane-1-carboxylate oxidase homolog 2, putative, expressed	AT1G06640.1	0	2-oxoglutarate (2OG) and Fe(II)-dependent oxygenase superfamily protein
LOC_Os04g10434	SNP-4.5647829.	2.8051	4.0664	0.26107	4.5122	4.2049	0.99997	0.28519	0.99462	4.9938e-05	0.12475	0.8752	2018-01-02	0.8752	4	5669157	5675737	amidase family protein, putative, expressed	AT4G34880.1	0	Amidase family protein
LOC_Os04g10530	SNP-4.5673558.	6.0438	7.5134	4.8825	2.747	7.7094	1	0.54602	1	0.00074617	7.6542e-07	0.99925	2018-01-02	0.99925	4	5727999	5731952	amidase, putative, expressed	AT4G34880.1	0	Amidase family protein
LOC_Os04g10760	SNP-4.5822070.	14.693	16.512	5.7866	10.387	16.708	1	0.94033	1	6.009e-12	3.3559e-08	1	2018-01-02	1	4	5850390	5851361	expressed protein	0	0	0
LOC_Os04g10924	SNP-4.5930219.	9.1203	10.367	3.564	6.4954	10.564	1	0.26768	1	5.0153e-08	6.0007e-06	0.99999	2018-01-02	0.99999	4	5920297	5924575	expressed protein	0	0	0
LOC_Os04g11440	SNP-4.6300274.	4.4413	5.7963	4.0017	1.5565	5.9905	1	0.2199	0.99984	0.0051188	2.5734e-06	0.99488	2018-01-02	0.99488	4	6255954	6258351	F-box protein interaction domain containing protein, expressed	0	0	0
LOC_Os04g11820	SNP-4.6477266.	1.5109	2.9156	2.8639	0.9589	2.9671	0.99935	0.31349	0.91145	0.28317	0.00049384	0.71634	2018-01-02	0.71634	4	6475332	6481870	white-brown complex homolog protein, putative, expressed	AT5G60740.1	0	ABC transporter family protein
LOC_Os04g11890	SNP-4.6468062.	1.5552	3.4217	1.5853	1.6251	3.6157	0.99942	0.75803	0.96492	0.004649	0.00071399	0.99464	2018-01-02	0.99464	4	6520533	6522270	OsFBX121 - F-box domain containing protein, expressed	AT5G49610.1	0	F-box family protein
LOC_Os04g12010	SNP-4.6635044.	1.7755	2.7436	2.4177	0.16265	2.869	0.99965	0.097803	0.85496	0.15061	0.00011732	0.84927	2018-01-02	0.84927	4	6593196	6595832	glycosyltransferase, putative, expressed	AT3G18180.1	0	Glycosyltransferase family 61 protein
LOC_Os04g12080	SNP-4.6679089.	4.4843	5.4055	5.0325	0.18656	5.5388	1	0.10426	0.99969	0.13513	2.7e-07	0.86487	2018-01-02	0.86487	4	6634002	6638846	TKL_IRAK_DUF26-lc.7 - DUF26 kinases have homology to DUF26 containing loci, expressed	AT4G23190.1	AT-RLK3,CRK11	cysteine-rich RLK (RECEPTOR-like protein kinase) 11
LOC_Os04g12140	SNP-4.6681207.	1.9387	2.7736	2.163	0.52584	2.9344	0.99976	0.078585	0.87347	0.078197	0.00025269	0.92155	2018-01-02	0.92155	4	6683481	6693010	expressed protein	AT1G08050.1	0	Zinc finger (C3HC4-type RING finger) family protein
LOC_Os04g12530	SNP-4.6931895.	1.7941	3.0272	2.8669	-0.0092607	3.1153	0.99966	0.16443	0.91178	0.22054	4.1104e-05	0.77942	2018-01-02	0.77942	4	6924995	6926957	amino acid transporter family protein, putative, expressed	AT2G39130.1	0	Transmembrane amino acid transporter family protein
LOC_Os04g12580	SNP-4.6960953.	6.6519	8.5869	4.526	3.7394	8.7832	1	0.7235	1	2.7728e-05	6.3508e-07	0.99997	2018-01-02	0.99997	4	6966603	6969039	receptor-like protein kinase, putative, expressed	AT5G60900.1	RLK1	receptor-like protein kinase 1
LOC_Os04g12744	SNP-4.7009282.	6.112	7.8168	0.8772	6.8342	8.0112	1	0.97463	1	3.6656e-08	0.0046524	0.99535	2018-01-02	0.99535	4	7044044	7047997	expressed protein	0	0	0
LOC_Os04g12820	SNP-4.7098663.	8.0167	9.5332	5.674	3.5492	9.7295	1	0.67023	1	4.4118e-05	4.638e-08	0.99996	2018-01-02	0.99996	4	7082093	7083520	expressed protein	AT5G38130.1	0	HXXXD-type acyl-transferase family protein
LOC_Os04g12830	SNP-4.7098663.	10.424	12.138	6.8099	5.0055	12.335	1	0.9958	1	1.4976e-06	3.2926e-09	1	2018-01-02	1	4	7084934	7088113	expressed protein	AT3G46530.1	RPP13	NB-ARC domain-containing disease resistance protein
LOC_Os04g12850	SNP-4.7098663.	13.398	15.19	7.6553	7.261	15.387	1	0.99994	1	9.3071e-09	5.2599e-10	1	2018-01-02	1	4	7100661	7100975	expressed protein	0	0	0
LOC_Os04g12920	SNP-4.7098663.	8.6554	10.557	6.2342	3.9993	10.753	1	0.9964	1	1.517e-05	1.2379e-08	0.99998	2018-01-02	0.99998	4	7137216	7137651	expressed protein	0	0	0
LOC_Os04g12980	SNP-4.7186274.	5.0725	6.0281	6.1763	0.45326	5.9658	1	0.11009	0.99992	0.44871	1.1898e-07	0.55129	2018-01-02	0.55129	4	7163748	7166406	UDP-glucoronosyl/UDP-glucosyl transferase, putative, expressed	AT2G43820.1	ATSAGT1,GT,SAGT1,SGT1,UGT74F2	UDP-glucosyltransferase 74F2
LOC_Os04g13220	SNP-4.7282223.	-0.055809	0.87914	-0.64883	1.7632	0.88726	0.97667	0.10128	0.082678	0.0094584	0.34224	0.6483	2018-01-02	0.6483	4	7317232	7325788	ABC transporter family protein, putative, expressed	AT2G47800.1	ATMRP4,EST3,MRP4	multidrug resistance-associated protein 4
LOC_Os04g14130	SNP-4.7933252.	0.49882	1.9314	-0.0038217	1.9143	2.107	0.99338	0.29753	0.48684	0.0037033	0.042976	0.95332	2018-01-02	0.95332	4	7893474	7901861	pentatricopeptide, putative, expressed	AT5G16860.1	0	Tetratricopeptide repeat (TPR)-like superfamily protein
LOC_Os04g14170	SNP-4.7970729.	1.8211	3.2816	-0.13791	3.6732	3.4272	0.99968	0.38497	0.96274	0.00012143	0.11015	0.88973	2018-01-02	0.88973	4	7934960	7935776	retrotransposon protein, putative, unclassified, expressed	0	0	0
LOC_Os04g14210	SNP-4.7967220.	2.2276	3.7727	-0.044241	3.8079	3.9474	0.99988	0.56579	0.98981	4.8626e-05	0.048477	0.95147	2018-01-02	0.95147	4	7970014	7971529	expressed protein	0	0	0
LOC_Os04g14304	SNP-4.7970729.	5.4723	7.0148	0.13269	6.7415	7.2007	1	0.56259	0.99999	4.1844e-08	0.023824	0.97618	2018-01-02	0.97618	4	8009023	8018542	OsWAK30/31 - OsWAK receptor-like protein OsWAK-RLP, expressed	AT1G21270.1	WAK2	wall-associated kinase 2
LOC_Os04g14340	SNP-4.8045907.	3.3649	4.7717	-0.017247	4.7493	4.9492	0.99999	0.37521	0.99887	5.1866e-06	0.042458	0.95754	2018-01-02	0.95754	4	8033307	8037976	retrotransposon protein, putative, unclassified, expressed	0	0	0
LOC_Os04g14410	SNP-4.8080411.	5.4962	6.8433	4.5441	2.1834	7.0389	1	0.28877	0.99999	0.0016018	9.7837e-07	0.9984	2018-01-02	0.9984	4	8064649	8072284	expressed protein	AT1G77270.1	0	0
LOC_Os04g14450	SNP-4.8045907.	4.8607	6.1173	-0.16204	6.5185	6.2618	1	0.2052	0.99993	1.6766e-07	0.11257	0.88743	2018-01-02	0.88743	4	8085178	8090712	pentatricopeptide, putative, expressed	AT4G14820.1	0	Pentatricopeptide repeat (PPR) superfamily protein
LOC_Os04g14510	SNP-4.8132743.	4.5756	6.0072	-0.010116	6.0171	6.1832	1	0.4288	0.99994	3.0651e-07	0.045729	0.95427	2018-01-02	0.95427	4	8117434	8126311	expressed protein	AT1G32810.2	0	RING/FYVE/PHD zinc finger superfamily protein
LOC_Os04g14710	SNP-4.8261593.	2.2686	3.5551	-0.12532	3.7596	3.7191	0.99989	0.20797	0.97501	6.6584e-05	0.071589	0.92834	2018-01-02	0.92834	4	8263069	8269025	flavin-containing monooxygenase family protein, putative, expressed	AT1G19250.1	FMO1	flavin-dependent monooxygenase 1
LOC_Os04g14750	SNP-4.8273891.	0.91107	2.4056	0.33423	1.8969	2.5947	0.99743	0.33223	0.73235	0.0027063	0.013854	0.98344	2018-01-02	0.98344	4	8277379	8278745	expressed protein	0	0	0
LOC_Os04g14760	SNP-4.8270388.	1.2205	2.9424	0.36703	2.4281	3.1324	0.99874	0.56676	0.90493	0.00084811	0.013677	0.98547	2018-01-02	0.98547	4	8280282	8285271	phosphoglycerate mutase, putative, expressed	AT4G38370.1	0	Phosphoglycerate mutase family protein
LOC_Os04g15550	SNP-4.8448650.	10.737	12.7	5.773	6.8253	12.897	1	1	1	3.7698e-08	5.9585e-08	1	2018-01-02	1	4	8453827	8461847	expressed protein	AT5G25265.1	0	0
LOC_Os04g15580	SNP-4.8479310.	1.9517	3.315	0.99493	2.5341	3.5075	0.99977	0.20799	0.94944	0.0015264	0.0074027	0.99107	2018-01-02	0.99107	4	8472824	8476142	serine/threonine-protein kinase receptor precursor, putative, expressed	AT1G11330.1	0	S-locus lectin protein kinase family protein
LOC_Os04g15630	SNP-4.8448650.	1.8181	3.7264	1.0864	2.6666	3.9207	0.99968	0.81783	0.98193	0.00073078	0.0038946	0.99537	2018-01-02	0.99537	4	8497252	8499957	xa21, putative, expressed	AT3G47570.1	0	Leucine-rich repeat protein kinase family protein
LOC_Os04g15690	SNP-4.8554451.	0.65253	2.5586	1.2393	1.3662	2.747	0.99535	0.88527	0.80086	0.01529	0.0028698	0.98184	2018-01-02	0.98184	4	8528512	8533183	DSBA-like thioredoxin domain containing protein, expressed	AT1G20225.1	0	Thioredoxin superfamily protein
LOC_Os04g16080	SNP-4.8669920.	2.889	4.2522	-0.065839	4.3436	4.4239	0.99997	0.25085	0.99493	1.5337e-05	0.055166	0.94482	2018-01-02	0.94482	4	8713252	8716893	transposon protein, putative, CACTA, En/Spm sub-class, expressed	0	0	0
LOC_Os04g16230	SNP-4.8842346.	6.5966	8.026	-0.14528	8.5338	8.1549	1	0.25362	1	2.1502e-09	0.14389	0.85611	2018-01-02	0.85611	4	8815043	8816227	expressed protein	0	0	0
LOC_Os04g17479	SNP-4.9592827.	0.78962	1.9182	-0.33981	2.7138	1.9713	0.9966	0.2988	0.65309	0.0017611	0.27916	0.71908	2018-01-02	0.71908	4	9562444	9563659	expressed protein	0	0	0
LOC_Os04g17660	SNP-4.9683427.	5.5229	7.3272	0.15801	7.0136	7.514	1	0.64365	1	2.161e-08	0.021714	0.97829	2018-01-02	0.97829	4	9671229	9674123	rhodanese-like domain containing protein, putative, expressed	AT5G66170.3	STR18	sulfurtransferase 18
LOC_Os04g17700	SNP-4.9659197.	4.5953	6.224	-0.090806	6.3617	6.3928	1	0.50035	0.99995	1.5454e-07	0.061378	0.93862	2018-01-02	0.93862	4	9695100	9703565	kinesin heavy chain isolog, putative, expressed	AT4G24175.1	0	0
LOC_Os04g17730	SNP-4.9734130.	3.1211	4.9549	-0.54636	5.8358	4.9709	0.99998	0.97433	0.99924	1.0059e-06	0.33979	0.6602	2018-01-02	0.6602	4	9714196	9715676	hypothetical protein	0	0	0
LOC_Os04g17740	SNP-4.9734130.	3.5603	5.382	-0.17138	6.1473	5.4473	0.99999	0.99003	0.99973	8.9209e-07	0.26039	0.7396	2018-01-02	0.7396	4	9719554	9721627	transposon protein, putative, unclassified, expressed	0	0	0
LOC_Os04g18140	SNP-4.10013820.	0.76666	2.5523	-0.28239	2.8848	2.7046	0.99642	0.5927	0.77764	0.00046673	0.096119	0.90341	2018-01-02	0.90341	4	10028650	10030627	transposon protein, putative, Mutator sub-class, expressed	0	0	0
LOC_Os04g18530	SNP-4.10230131.	4.8359	6.4299	-0.12549	6.7863	6.5797	1	0.54534	0.99997	8.8796e-08	0.10155	0.89845	2018-01-02	0.89845	4	10240204	10240527	expressed protein	0	0	0
LOC_Os04g19684	SNP-4.10976395.	1.9827	3.2129	0.040812	3.1178	3.3933	0.99978	0.25741	0.96171	0.00021462	0.03591	0.96387	2018-01-02	0.96387	4	10984408	10994039	methyl-CpG binding domain containing protein, expressed	AT5G52230.1	MBD13	methyl-CPG-binding domain protein 13
LOC_Os04g19740	SNP-4.10977929.	2.0569	3.3366	3.0213	0.20492	3.46	0.99982	0.29294	0.97136	0.15438	3.3012e-05	0.84559	2018-01-02	0.84559	4	11026653	11032683	transketolase, chloroplast precursor, putative, expressed	AT2G45290.1	0	Transketolase
LOC_Os04g20070	SNP-4.11125097.	2.8713	4.6469	2.7441	1.6635	4.8415	0.99997	0.72745	0.99818	0.0039901	4.644e-05	0.99596	2018-01-02	0.99596	4	11180312	11181920	tropinone reductase 2, putative, expressed	AT2G29360.1	0	NAD(P)-binding Rossmann-fold superfamily protein
LOC_Os04g20210	SNP-4.11249755.	3.8446	5.6986	-0.12213	6.2509	5.8195	1	0.76014	0.99981	4.8203e-07	0.15944	0.84056	2018-01-02	0.84056	4	11263895	11271570	expressed protein	0	0	0
LOC_Os04g20330	SNP-4.11408475.	6.3256	7.3541	7.1228	0.065178	7.4604	1	0.1443	1	0.18729	2.2982e-09	0.81271	2018-01-02	0.81271	4	11375314	11377317	UDP-glucoronosyl/UDP-glucosyl transferase, putative, expressed	AT5G12890.1	0	UDP-Glycosyltransferase superfamily protein
LOC_Os04g20560	SNP-4.11476009.	0.49369	1.5076	1.7019	-0.22155	1.4031	0.99331	0.16133	0.3381	0.499	0.000834	0.50017	2018-01-02	0.50017	4	11477935	11483719	methyl-CpG binding domain containing protein, expressed	AT5G52230.1	MBD13	methyl-CPG-binding domain protein 13
LOC_Os04g20960	SNP-4.11804953.	1.5608	2.7563	2.6288	-0.034213	2.8347	0.99942	0.26146	0.90629	0.23783	7.2406e-05	0.7621	2018-01-02	0.7621	4	11764702	11797980	expressed protein	AT5G37590.1	0	Tetratricopeptide repeat (TPR)-like superfamily protein
LOC_Os04g20990	SNP-4.11794794.	1.8938	3.4272	2.6921	0.72085	3.5972	0.99973	0.4323	0.97166	0.058707	8.7889e-05	0.94121	2018-01-02	0.94121	4	11801164	11814990	tRNA-dihydrouridine synthase, putative, expressed	AT3G63510.1	0	FMN-linked oxidoreductases superfamily protein
LOC_Os04g21110	SNP-4.11816133.	4.8567	6.5411	-0.14671	6.8173	6.6991	1	0.43167	0.99997	6.5466e-08	0.084432	0.91557	2018-01-02	0.91557	4	11869125	11887514	phosphoribulokinase/Uridine kinase family protein, expressed	AT2G01460.1	0	P-loop containing nucleoside triphosphate hydrolases superfamily protein
LOC_Os04g21610	SNP-4.12210073.	2.6002	3.907	2.3029	1.3915	4.0998	0.99995	0.25985	0.99055	0.0079367	0.00013641	0.99193	2018-01-02	0.99193	4	12221137	12229111	expressed protein	AT5G10710.1	0	0
LOC_Os04g21660	SNP-4.12210073.	10.575	12.424	8.611	3.7349	12.62	1	0.83077	1	4.9058e-05	9.145e-11	0.99995	2018-01-02	0.99995	4	12252480	12258695	AAA-type ATPase family protein, putative, expressed	AT3G05530.1	ATS6A.2,RPT5A	regulatory particle triple-A ATPase 5A
LOC_Os04g21820	SNP-4.12340319.	8.3545	9.292	7.5659	2.8629	9.4857	1	0.080179	1	0.0059944	1.6644e-08	0.99401	2018-01-02	0.99401	4	12364431	12369648	OsWAK33 - OsWAK receptor-like protein OsWAK-RLP, expressed	AT1G21230.1	WAK5	wall associated kinase 5
LOC_Os04g21880	SNP-4.12429599.	4.7765	6.303	5.9581	0.16311	6.4317	1	0.33947	0.99995	0.14419	3.2394e-08	0.85581	2018-01-02	0.85581	4	12392697	12394876	expressed protein	AT4G33990.1	EMB2758	Tetratricopeptide repeat (TPR)-like superfamily protein
LOC_Os04g22390	SNP-4.12676202.	0.48076	1.5222	0.26922	1.2327	1.7005	0.9931	0.098223	0.23067	0.017816	0.022951	0.95923	2018-01-02	0.95923	4	12669800	12673950	short chain dehydrogenase/reductase protein, putative, expressed	AT4G11410.1	0	NAD(P)-binding Rossmann-fold superfamily protein
LOC_Os04g22660	SNP-4.12854663.	1.4261	2.8429	-0.074267	3.6323	2.8992	0.99921	0.70567	0.95085	0.00038605	0.27526	0.72436	2018-01-02	0.72436	4	12838395	12839208	tropinone reductase, putative, expressed	AT5G06060.1	0	NAD(P)-binding Rossmann-fold superfamily protein
LOC_Os04g22960	SNP-4.12989833.	2.5169	3.5271	3.454	0.77515	3.5869	0.99994	0.13293	0.97792	0.26959	7.9141e-05	0.73033	2018-01-02	0.73033	4	13030154	13033149	retrotransposon protein, putative, unclassified, expressed	0	0	0
LOC_Os04g22990	SNP-4.13054663.	5.4576	7.0576	6.483	1.6097	7.2154	1	0.51707	0.99999	0.084961	1.5938e-07	0.91504	2018-01-02	0.91504	4	13048076	13058531	retrotransposon protein, putative, unclassified, expressed	0	0	0
LOC_Os04g23040	SNP-4.13079122ca.	2.2174	3.361	1.0449	2.2843	3.555	0.99987	0.25779	0.97744	0.0015407	0.0037462	0.99471	2018-01-02	0.99471	4	13086288	13089005	expressed protein	0	0	0
LOC_Os04g23580	SNP-4.13479781.	0.43612	1.3405	1.0997	0.031284	1.4478	0.99236	0.0944	0.20682	0.18324	0.0021932	0.81457	2018-01-02	0.81457	4	13493211	13498065	xylosyltransferase, putative, expressed	AT1G71070.1	0	Core-2/I-branching beta-1,6-N-acetylglucosaminyltransferase family protein
LOC_Os04g23630	SNP-4.13511828.	9.2052	9.9167	8.4568	1.0522	10.108	1	0.054176	1	0.011063	6.1067e-11	0.98894	2018-01-02	0.98894	4	13525940	13531038	expressed protein	0	0	0
LOC_Os04g23700	SNP-4.13581002.	2.8942	3.6329	3.7843	-0.23896	3.568	0.99997	0.055344	0.97769	0.45204	6.0034e-06	0.54796	2018-01-02	0.54796	4	13552675	13555333	lectin protein kinase family protein, putative, expressed	AT4G32300.1	SD2-5	S-domain-2 5
LOC_Os04g23780	SNP-4.13565083.	3.1405	4.1317	3.792	0.24994	4.2595	0.99998	0.11666	0.99391	0.14592	5.8687e-06	0.85407	2018-01-02	0.85407	4	13595918	13598775	retrotransposon protein, putative, unclassified, expressed	0	0	0
LOC_Os04g24110	SNP-4.13777257.	4.2995	5.4567	5.1649	1.148	5.5759	1	0.28164	0.99983	0.1629	2.1957e-06	0.8371	2018-01-02	0.8371	4	13771321	13773274	anthocyanin 3-O-beta-glucosyltransferase, putative, expressed	AT2G16890.2	0	UDP-Glycosyltransferase superfamily protein
LOC_Os04g24170	SNP-4.13777501.	0.27875	1.587	1.7058	0.35915	1.5452	0.98907	0.25104	0.32566	0.41941	0.0026453	0.57794	2018-01-02	0.57794	4	13821589	13827569	RNA recognition motif containing protein, putative, expressed	AT3G12640.1	0	RNA binding (RRM/RBD/RNP motifs) family protein
LOC_Os04g24220	SNP-4.13854293.	1.3854	2.7023	0.9526	1.7193	2.8941	0.99914	0.23308	0.8513	0.0056771	0.004649	0.98967	2018-01-02	0.98967	4	13863222	13868260	OsWAK32 - OsWAK receptor-like protein kinase, expressed	AT4G31110.1	0	Wall-associated kinase family protein
LOC_Os04g24294	SNP-4.13934312.	9.0262	10.405	9.6468	1.8859	10.576	1	0.28458	1	0.055707	1.3537e-10	0.94429	2018-01-02	0.94429	4	13918554	13926029	OsWAK35d - OsWAK short gene, expressed	0	0	0
LOC_Os04g24410	SNP-4.13963496.	7.919	9.2966	7.9749	2.5019	9.4863	1	0.32676	1	0.015207	7.1721e-09	0.98479	2018-01-02	0.98479	4	13989149	13997590	kinesin heavy chain isolog, putative, expressed	AT4G24175.1	0	0
LOC_Os04g25360	SNP-4.14688801.	1.7377	3.0262	-0.040676	3.0358	3.2021	0.99962	0.38094	0.95504	0.0002735	0.045708	0.95402	2018-01-02	0.95402	4	14675326	14679205	tRNA methyltransferase complex GCD14 subunit, putative, expressed	AT5G14600.1	0	S-adenosyl-L-methionine-dependent methyltransferases superfamily protein
LOC_Os04g25540	SNP-4.14778820.	5.5332	7.2407	0.99129	7.0778	7.4235	1	0.9999	1	1.7962e-07	0.030719	0.96928	2018-01-02	0.96928	4	14804703	14805724	ribosomal protein L27, putative, expressed	AT2G16930.1	0	Ribosomal protein L27 family protein
LOC_Os04g25550	SNP-4.14759468.	2.9556	4.3896	2.1141	2.0521	4.5851	0.99998	0.53269	0.99797	0.0016914	0.00020548	0.9981	2018-01-02	0.9981	4	14807385	14813241	FACT complex subunit SPT16, putative, expressed	AT4G10710.1	SPT16	global transcription factor C
LOC_Os04g25784	SNP-4.14940686.	3.7018	5.4276	1.9024	3.2667	5.6237	1	0.96685	0.9998	9.5195e-05	0.00030861	0.9996	2018-01-02	0.9996	4	14956367	14958704	expressed protein	0	0	0
LOC_Os04g25990	SNP-4.15162337.	8.6409	10.079	7.6473	3.4075	10.275	1	0.40366	1	0.0011795	9.514e-09	0.99882	2018-01-02	0.99882	4	15122939	15126278	tRNA methyltransferase complex GCD14 subunit, putative, expressed	AT5G14600.1	0	S-adenosyl-L-methionine-dependent methyltransferases superfamily protein
LOC_Os04g26240	SNP-4.15283810.	10.735	12.084	5.1857	6.4809	12.28	1	0.33301	1	4.0358e-08	1.1159e-07	1	2018-01-02	1	4	15297803	15299683	OsFBDUF21 - F-box and DUF domain containing protein, expressed	0	0	0
LOC_Os04g26320	SNP-4.15310544.	2.9827	4.3156	1.9235	2.151	4.5113	0.99998	0.23917	0.99572	0.0012932	0.00030594	0.9984	2018-01-02	0.9984	4	15342548	15345795	mannose-binding lectin, putative, expressed	AT1G19715.2	0	Mannose-binding lectin superfamily protein
LOC_Os04g26380	SNP-4.15402431.	3.5405	4.6624	2.6087	1.8252	4.8575	0.99999	0.15577	0.99818	0.0028193	6.5027e-05	0.99712	2018-01-02	0.99712	4	15388133	15389129	aspartic proteinase-like protein 2 precursor, putative, expressed	AT3G02740.1	0	Eukaryotic aspartyl protease family protein
LOC_Os04g26400	SNP-4.15405885.	1.8361	2.805	2.8912	-0.13737	2.7873	0.99969	0.11213	0.88614	0.38903	5.1048e-05	0.61092	2018-01-02	0.61092	4	15395998	15397808	expressed protein	0	0	0
LOC_Os04g26590	SNP-4.15528378.	5.1441	6.2294	3.0132	2.9449	6.4256	1	0.3289	0.99998	0.0001939	2.3215e-05	0.99978	2018-01-02	0.99978	4	15515197	15516253	expressed protein	0	0	0
LOC_Os04g26920	SNP-4.15743591.	3.8319	5.3706	1.9178	3.2692	5.5667	1	0.46086	0.99968	0.00011246	0.00035392	0.99953	2018-01-02	0.99953	4	15924282	15927475	oxidoreductase, aldo/keto reductase family protein, putative, expressed	AT1G60710.1	ATB2	NAD(P)-linked oxidoreductase superfamily protein
LOC_Os04g27190	SNP-4.15887771.	0.10985	0.92461	1.0259	-0.20198	0.89465	0.98395	0.09194	0.10722	0.40277	0.0033398	0.59389	2018-01-02	0.59389	4	16057927	16068251	terpene synthase, putative, expressed	AT1G70080.1	0	Terpenoid cyclases/Protein prenyltransferases superfamily protein
LOC_Os04g27250	SNP-4.15911642.	1.8641	3.2439	0.58075	2.5539	3.436	0.99971	0.44402	0.97066	0.00069285	0.0091266	0.99018	2018-01-02	0.99018	4	16099450	16102412	expressed protein	0	0	0
LOC_Os04g27340	SNP-4.16000201.	1.807	2.9103	0.32885	2.4228	3.0999	0.99967	0.12316	0.88857	0.00083629	0.014548	0.98462	2018-01-02	0.98462	4	16151639	16162828	terpene synthase, putative, expressed	AT3G14520.1	0	Terpenoid cyclases/Protein prenyltransferases superfamily protein
LOC_Os04g27430	SNP-4.16027074.	10.37	12.349	1.9361	10.24	12.545	1	0.78709	1	1.2333e-11	0.000348	0.99965	2018-01-02	0.99965	4	16214063	16218619	terpene synthase, putative, expressed	AT3G14490.1	0	Terpenoid cyclases/Protein prenyltransferases superfamily protein
LOC_Os04g27800	SNP-4.16277069.	4.4234	5.5291	-0.59528	6.3172	5.5862	1	0.2162	0.99983	2.3955e-07	0.27438	0.72562	2018-01-02	0.72562	4	16426989	16428906	expressed protein	0	0	0
LOC_Os04g27820	SNP-4.16263701.	6.9493	8.53	0.15951	8.2981	8.7148	1	0.79336	1	1.3593e-09	0.026206	0.97379	2018-01-02	0.97379	4	16436407	16438183	expressed protein	0	0	0
LOC_Os04g28010	SNP-4.16370688.	17.7	19.357	8.6249	10.48	19.553	1	0.41986	1	5.9155e-12	5.9417e-11	1	2018-01-02	1	4	16536130	16542683	expressed protein	AT5G51340.1	0	Tetratricopeptide repeat (TPR)-like superfamily protein
LOC_Os04g28020	SNP-4.16378637.	5.0657	6.3335	6.4515	-0.14821	6.2944	1	0.16843	0.99995	0.41857	1.4742e-08	0.58143	2018-01-02	0.58143	4	16548299	16550868	expressed protein	AT4G14180.1	AtPRD1,PRD1	putative recombination initiation defect 1
LOC_Os04g28050	SNP-4.16390391.	12.913	14.672	6.3078	8.1034	14.868	1	0.5314	1	1.3801e-09	1.2079e-08	1	2018-01-02	1	4	16561961	16566499	expressed protein	0	0	0
LOC_Os04g28090	SNP-4.16406482.	18.575	20.188	10.44	10.89	20.385	1	0.38324	1	5.6959e-11	2.2486e-11	1	2018-01-02	1	4	16579869	16587180	MYB family transcription factor, putative, expressed	AT1G09770.1	ATCDC5,ATMYBCDC5,CDC5	cell division cycle 5
LOC_Os04g28170	SNP-4.16464878.	15.279	16.107	9.3511	6.3489	16.303	1	0.088444	1	5.6007e-08	7.8093e-12	1	2018-01-02	1	4	16639479	16642584	expressed protein	AT3G04160.1	0	0
LOC_Os04g28210	SNP-4.16513166.	13.821	14.606	6.8036	7.448	14.802	1	0.087135	1	5.0305e-09	3.108e-09	1	2018-01-02	1	4	16667099	16672508	verticillium wilt disease resistance protein, putative, expressed	AT2G15080.1	AtRLP19,RLP19	receptor like protein 19
LOC_Os04g28234	SNP-4.16502200.	12.098	12.883	5.3122	7.2813	13.079	1	0.084708	1	8.5736e-09	1.1189e-07	1	2018-01-02	1	4	16684906	16690819	Rf1, mitochondrial precursor, putative, expressed	AT1G63080.1	0	Pentatricopeptide repeat (PPR) superfamily protein
LOC_Os04g28250	SNP-4.16505261.	10.336	11.185	5.9766	4.858	11.382	1	0.10236	1	1.9733e-06	2.1041e-08	1	2018-01-02	1	4	16693992	16694833	cysteine proteinase inhibitor precursor, putative, expressed	AT2G31980.1	AtCYS2,CYS2	PHYTOCYSTATIN 2
LOC_Os04g28480	SNP-4.16672625.	4.1821	5.8874	5.1791	0.46522	6.0558	1	0.93965	0.99993	0.062441	1.6908e-07	0.93756	2018-01-02	0.93756	4	16863758	16870091	retrotransposon protein, putative, unclassified, expressed	0	0	0
LOC_Os04g28620	SNP-4.16766494.	0.66826	1.8776	1.9377	-0.21732	1.8755	0.99551	0.64776	0.75865	0.36637	0.00035923	0.63327	2018-01-02	0.63327	4	16945205	16951596	male sterility protein, putative, expressed	AT5G22500.1	FAR1	fatty acid reductase 1
LOC_Os04g29424	SNP-4.17322989.	5.1698	6.5644	6.6784	-0.21679	6.5282	1	0.33531	0.99998	0.4147	7.3975e-09	0.5853	2018-01-02	0.5853	4	17491799	17496211	retrotransposon protein, putative, LINE subclass, expressed	0	0	0
LOC_Os04g29550	SNP-4.17383970.	9.1918	10.882	4.8152	5.7323	11.079	1	0.57688	1	2.7331e-07	3.1642e-07	1	2018-01-02	1	4	17560646	17561444	RIPER2 - Ripening-related family protein precursor, expressed	0	0	0
LOC_Os04g29920	SNP-4.17671449.	11.41	12.89	9.018	4.9128	13.086	1	0.28211	1	4.2823e-05	4.7103e-10	0.99996	2018-01-02	0.99996	4	17838006	17839902	reticulon domain containing protein, putative, expressed	AT3G54120.1	0	Reticulon family protein
LOC_Os04g29950	SNP-4.17645938.	9.4538	11.216	9.5352	1.7086	11.409	1	0.45878	1	0.006655	1.3901e-11	0.99334	2018-01-02	0.99334	4	17865375	17868771	wall-associated receptor kinase, putative, expressed	AT1G21250.1	PRO25,WAK1	cell wall-associated kinase
LOC_Os04g30030	SNP-4.17743610.	8.5715	10.504	3.5949	6.7472	10.7	1	0.77809	1	3.9335e-08	7.8273e-06	0.99999	2018-01-02	0.99999	4	17913437	17916778	cysteine-rich receptor-like protein kinase 12 precursor, putative, expressed	AT4G23200.1	CRK12	cysteine-rich RLK (RECEPTOR-like protein kinase) 12
LOC_Os04g30180	SNP-4.17859054.	15.612	16.908	3.2252	14.651	17.104	1	0.27862	1	6.6213e-15	0.00024732	0.99975	2018-01-02	0.99975	4	18012199	18015102	F-box/LRR-repeat protein 14, putative, expressed	AT1G80570.2	0	RNI-like superfamily protein
LOC_Os04g30200	SNP-4.17853154.	13.986	15.545	5.196	11.344	15.741	1	0.36222	1	1.4286e-11	2.8136e-06	1	2018-01-02	1	4	18023678	18026030	OsFBL14 - F-box domain and LRR containing protein, expressed	AT1G80570.2	0	RNI-like superfamily protein
LOC_Os04g30410	SNP-4.18024243.	1.5401	3.2646	0.04442	3.1085	3.4471	0.99939	0.72635	0.96232	0.00019214	0.031204	0.9686	2018-01-02	0.9686	4	18149868	18153477	expressed protein	0	0	0
LOC_Os04g30450	SNP-4.17992344.	8.8801	10.213	0.058631	10.791	10.329	1	0.25625	1	2.2357e-11	0.16929	0.83071	2018-01-02	0.83071	4	18190661	18193887	DUF803 domain containing, putative, expressed	AT4G13800.1	0	Protein of unknown function (DUF803)
LOC_Os04g30530	SNP-4.18075577.	7.5544	8.5188	0.14654	9.0113	8.6501	1	0.096964	1	1.3538e-09	0.13895	0.86105	2018-01-02	0.86105	4	18247444	18250388	disease resistance protein RGA2, putative, expressed	AT3G14470.1	0	NB-ARC domain-containing disease resistance protein
LOC_Os04g30610	SNP-4.18082130.	20.505	21.747	10.076	11.313	21.943	1	0.21534	1	6.8082e-13	1.6474e-12	1	2018-01-02	1	4	18279293	18281498	disease resistance protein RGA2, putative, expressed	AT3G14470.1	0	NB-ARC domain-containing disease resistance protein
LOC_Os04g30880	SNP-4.18299860.	6.2185	7.7826	6.8055	0.85498	7.9641	1	0.41645	1	0.033628	5.2809e-09	0.96637	2018-01-02	0.96637	4	18452744	18456670	TBC domain containing protein, expressed	AT4G13730.1	0	Ypt/Rab-GAP domain of gyp1p superfamily protein
LOC_Os04g30890	SNP-4.18331134.	11.21	12.338	12.369	0.1824	12.352	1	0.14938	1	0.34258	3.1222e-14	0.65742	2018-01-02	0.65742	4	18457553	18459056	MYB family transcription factor, putative, expressed	AT5G06110.1	0	DnaJ domain ;Myb-like DNA-binding domain
LOC_Os04g31010	SNP-4.18355336.	17.418	19.239	9.9391	8.9577	19.435	1	0.64924	1	1.5992e-10	2.339e-12	1	2018-01-02	1	4	18535103	18538577	expressed protein	AT4G22830.2	0	0
LOC_Os04g31020	SNP-4.18388884.	6.6262	7.5001	7.4364	-0.05867	7.5564	1	0.070553	1	0.27553	1.2348e-09	0.72447	2018-01-02	0.72447	4	18538357	18543686	expressed protein	0	0	0
LOC_Os04g31030	SNP-4.18418985.	3.6218	4.3974	4.3793	-0.13954	4.4351	0.99999	0.064127	0.99633	0.30597	1.2984e-06	0.69403	2018-01-02	0.69403	4	18547278	18550982	nitrate-induced NOI protein, expressed	AT3G25070.1	RIN4	RPM1 interacting protein 4
LOC_Os04g31040	SNP-4.18388884.	7.9195	8.7212	8.6023	-0.019424	8.7969	1	0.068104	1	0.24259	8.1226e-11	0.75741	2018-01-02	0.75741	4	18551238	18553801	violaxanthin de-epoxidase, putative, expressed	AT1G08550.1	AVDE1,NPQ1	non-photochemical quenching 1
LOC_Os04g31090	SNP-4.18419043.	19.876	21.832	6.5351	14.951	22.028	1	0.98149	1	1.6119e-16	5.8842e-09	1	2018-01-02	1	4	18589673	18594068	expressed protein	AT3G48530.1	KING1	SNF1-related protein kinase regulatory subunit gamma 1
LOC_Os04g31110	SNP-4.18381176.	8.2808	9.2997	9.2547	-0.071677	9.3487	1	0.12146	1	0.28763	1.9008e-11	0.71237	2018-01-02	0.71237	4	18598867	18601427	expressed protein	AT3G01860.1	0	0
LOC_Os04g31120	SNP-4.18436067.	0.49498	2.0606	0.67846	1.9752	2.2347	0.99333	0.43785	0.58075	0.013233	0.036717	0.95005	2018-01-02	0.95005	4	18602664	18610312	OsFBK14 - F-box domain and kelch repeat containing protein, expressed	AT1G67480.1	0	Galactose oxidase/kelch repeat superfamily protein
LOC_Os04g31140	SNP-4.18445468.	10.31	12.134	3.3112	8.5085	12.331	1	0.95368	1	4.7926e-10	1.0578e-05	0.99999	2018-01-02	0.99999	4	18617174	18619475	expressed protein	0	0	0
LOC_Os04g31460	SNP-4.18651740.	2.132	3.1734	3.2978	-0.28869	3.1295	0.99985	0.19644	0.96442	0.42485	1.5425e-05	0.57513	2018-01-02	0.57513	4	18823801	18824583	RALFL39 - Rapid ALkalinization Factor RALF family protein precursor, expressed	0	0	0
LOC_Os04g31550	SNP-4.18684810.	3.8446	5.1751	5.0294	0.013661	5.2589	1	0.3102	0.99955	0.22812	3.0825e-07	0.77188	2018-01-02	0.77188	4	18869419	18870378	RALFL22 - Rapid ALkalinization Factor RALF family protein precursor, expressed	0	0	0
LOC_Os04g31790	SNP-4.18830980.	1.1407	2.4302	1.8492	0.50633	2.5883	0.99848	0.57284	0.89083	0.083718	0.00053265	0.91575	2018-01-02	0.91575	4	19020396	19037720	expressed protein	0	0	0
LOC_Os04g31804	SNP-4.18853995.	2.2206	2.9998	3.0482	-0.13387	3.0045	0.99987	0.17183	0.9671	0.35664	3.2861e-05	0.64333	2018-01-02	0.64333	4	19042703	19058654	OsMADS64 - MADS-box family gene with M-alpha type-box, expressed	AT3G30260.1	AGL79	AGAMOUS-like 79
LOC_Os04g31971	SNP-4.18980739.	4.3909	5.4543	5.4349	-0.12637	5.4926	1	0.17534	0.99977	0.30506	1.174e-07	0.69494	2018-01-02	0.69494	4	19148767	19152021	expressed protein	0	0	0
LOC_Os04g32150	SNP-4.19113923.	2.9649	4.7091	4.4977	0.11816	4.8107	0.99998	0.81606	0.99869	0.19604	1.1464e-06	0.80396	2018-01-02	0.80396	4	19283299	19286883	amidohydrolase family protein, expressed	AT2G35450.1	0	catalytics;hydrolases
LOC_Os04g32760	SNP-4.19594980.	6.047	7.5278	-0.1803	7.9807	7.6653	1	0.38787	1	6.247e-09	0.12681	0.87319	2018-01-02	0.87319	4	19760808	19762008	retrotransposon protein, putative, unclassified, expressed	0	0	0
LOC_Os04g32800	SNP-4.19624391.	2.042	3.9128	3.946	-0.12295	3.9257	0.99981	0.8947	0.99008	0.34438	4.1172e-06	0.65562	2018-01-02	0.65562	4	19796270	19798423	basic proline-rich protein, putative, expressed	0	0	0
LOC_Os04g32810	SNP-4.19595559.	-0.070037	0.91522	-0.022773	0.82349	1.0786	0.97591	0.11111	0.087306	0.036796	0.036189	0.92702	2018-01-02	0.92702	4	19812328	19814330	expressed protein	0	0	0
LOC_Os04g32820	SNP-4.19624391.	1.0622	2.8008	2.8902	-0.14894	2.7811	0.99818	0.64444	0.88271	0.39188	5.018e-05	0.60807	2018-01-02	0.60807	4	19819398	19820459	expressed protein	0	0	0
LOC_Os04g32930	SNP-4.19717549.	0.29659	1.6353	-0.087145	1.6503	1.8083	0.9895	0.25366	0.3369	0.0060437	0.046268	0.94769	2018-01-02	0.94769	4	19893384	19896711	DNA cross-link repair 1A protein, putative, expressed	AT3G26680.1	ATSNM1,SNM1	DNA repair metallo-beta-lactamase family protein
LOC_Os04g32940	SNP-4.19760381.	2.6187	3.5771	2.8629	0.89139	3.7458	0.99995	0.11082	0.979	0.0616	9.2173e-05	0.93831	2018-01-02	0.93831	4	19899895	19903657	Leucine Rich Repeat family protein, expressed	AT1G69550.1	0	disease resistance protein (TIR-NBS-LRR class)
LOC_Os04g33260	SNP-4.19939758.	3.5956	5.3244	5.0111	1.2468	5.4475	0.99999	0.74382	0.99966	0.15506	3.7385e-06	0.84494	2018-01-02	0.84494	4	20117269	20122227	expressed protein	AT3G06868.1	0	0
LOC_Os04g33320	SNP-4.19939758.	1.2072	2.3122	0.84087	1.3224	2.5018	0.9987	0.1612	0.72457	0.010777	0.004577	0.98465	2018-01-02	0.98465	4	20158993	20161450	expressed protein	0	0	0
LOC_Os04g33590	SNP-4.20161365.	5.5955	7.2928	1.1124	5.9995	7.4882	1	0.56609	1	2.1057e-07	0.0022751	0.99772	2018-01-02	0.99772	4	20338877	20345058	hydrolase, alpha/beta fold family protein, putative, expressed	AT2G36290.1	0	alpha/beta-Hydrolases superfamily protein
LOC_Os04g33900	SNP-4.20387521.	0.57249	1.6132	-0.097149	1.6349	1.7858	0.99441	0.15045	0.36305	0.006215	0.046987	0.9468	2018-01-02	0.9468	4	20534071	20534774	ctr copper transporter family protein, putative, expressed	AT5G59030.1	COPT1	copper transporter 1
LOC_Os04g34250	SNP-4.20609467.	1.0738	2.7844	1.4845	1.358	2.973	0.99823	0.42796	0.83647	0.015993	0.0016745	0.98233	2018-01-02	0.98233	4	20742122	20744730	serine/threonine-protein kinase receptor precursor, putative, expressed	AT2G19130.1	0	S-locus lectin protein kinase family protein
LOC_Os04g34270	SNP-4.20609467.	3.2053	4.5256	0.017983	4.3892	4.7075	0.99999	0.20495	0.997	9.9131e-06	0.032654	0.96734	2018-01-02	0.96734	4	20757754	20760636	serine/threonine-protein kinase receptor precursor, putative, expressed	AT2G19130.1	0	S-locus lectin protein kinase family protein
LOC_Os04g34290	SNP-4.20609527.	7.7314	9.0609	3.1134	5.8417	9.2572	1	0.21351	1	3.6001e-07	2.6984e-05	0.99997	2018-01-02	0.99997	4	20768967	20771417	protein kinase, putative, expressed	AT2G19130.1	0	S-locus lectin protein kinase family protein
LOC_Os04g34320	SNP-4.20609467.	4.534	6.3828	2.2639	4.074	6.5791	1	0.5884	0.99995	2.4259e-05	0.00021953	0.99976	2018-01-02	0.99976	4	20785327	20787653	S-domain receptor-like protein kinase, putative, expressed	AT2G19130.1	0	S-locus lectin protein kinase family protein
LOC_Os04g34330	SNP-4.20611207.	7.3269	8.9396	5.6252	3.4598	9.1359	1	0.33604	1	0.00015466	1.4806e-07	0.99985	2018-01-02	0.99985	4	20790085	20792481	serine/threonine-protein kinase receptor precursor, putative, expressed	AT2G19130.1	0	S-locus lectin protein kinase family protein
LOC_Os04g34360	SNP-4.20663948.	9.9463	11.04	4.4649	6.4086	11.236	1	0.10246	1	8.4935e-08	1.0454e-06	1	2018-01-02	1	4	20811118	20813251	serine/threonine-protein kinase receptor precursor, putative, expressed	AT2G19130.1	0	S-locus lectin protein kinase family protein
LOC_Os04g34440	SNP-4.20647389.	5.101	6.4561	3.8138	2.6326	6.6521	1	0.25167	0.99997	0.00072703	6.7118e-06	0.99927	2018-01-02	0.99927	4	20852156	20858471	ubiquitin interaction motif-containing protein, putative, expressed	AT1G43690.1	0	ubiquitin interaction motif-containing protein
LOC_Os04g34580	SNP-4.20753496.	2.455	3.8725	1.4656	2.3007	4.0677	0.99993	0.45875	0.99254	0.0012501	0.0011982	0.99755	2018-01-02	0.99755	4	20924201	20925292	FAD binding domain containing protein, expressed	AT2G35660.1	CTF2A	FAD/NAD(P)-binding oxidoreductase family protein
LOC_Os04g34590	SNP-4.20753496.	1.3451	2.8426	0.56298	2.2915	3.0327	0.99905	0.55157	0.92553	0.0016756	0.012566	0.98576	2018-01-02	0.98576	4	20925887	20928899	UPF0496 protein 2, putative, expressed	AT3G49070.1	0	Protein of unknown function (DUF677)
LOC_Os04g34600	SNP-4.20762964.	6.8481	8.0694	7.9144	0.0082134	8.1561	1	0.34685	1	0.22325	3.8822e-10	0.77675	2018-01-02	0.77675	4	20934819	20936052	abscisic stress-ripening, putative, expressed	0	0	0
LOC_Os04g34976	SNP-4.21114184.	5.5267	7.2524	6.7623	0.28293	7.4014	1	0.98471	1	0.10321	4.7956e-09	0.89679	2018-01-02	0.89679	4	21258335	21262830	SET domain containing protein, expressed	AT1G76710.1	ASHH1,SDG26	SET domain group 26
LOC_Os04g35010	SNP-4.21115633.	7.2591	9.0204	5.1314	3.5907	9.2167	1	0.97817	1	4.1198e-05	1.6619e-07	0.99996	2018-01-02	0.99996	4	21276704	21281674	helix-loop-helix DNA-binding domain containing protein, expressed	AT1G49770.1	RGE1,ZOU	basic helix-loop-helix (bHLH) DNA-binding superfamily protein
LOC_Os04g35030	SNP-4.21124674.	3.0473	4.8464	3.5898	2.2666	5.0349	0.99998	0.98374	0.9991	0.01767	0.00011764	0.98221	2018-01-02	0.98221	4	21288130	21293643	CSLH3 - cellulose synthase-like family H, expressed	AT2G32530.1	ATCSLB03,ATCSLB3,CSLB03	cellulose synthase-like B3
LOC_Os04g35170	SNP-4.21196099.	0.81071	2.3804	2.1417	0.055156	2.4883	0.99676	0.39085	0.71867	0.18412	0.00021136	0.81567	2018-01-02	0.81567	4	21373510	21377751	expressed protein	0	0	0
LOC_Os04g35220	SNP-4.21234249.	2.2242	3.6108	0.83799	2.9669	3.8025	0.99987	0.30444	0.98101	0.00053826	0.010148	0.98931	2018-01-02	0.98931	4	21402388	21405386	expressed protein	AT4G17010.1	0	0
LOC_Os04g35380	SNP-4.21374510.	1.8263	3.1059	2.2703	0.65048	3.2814	0.99969	0.21152	0.9348	0.046588	0.00015665	0.95326	2018-01-02	0.95326	4	21513469	21519031	expressed protein	AT4G06676.1	0	0
LOC_Os04g36620	SNP-4.21897884.	4.3339	5.5585	5.5837	0.011825	5.5757	1	0.98654	0.99996	0.33804	1.2695e-07	0.66196	2018-01-02	0.66196	4	22087648	22093262	hydrolase, alpha/beta fold family domain containing protein, expressed	AT4G10050.1	0	esterase/lipase/thioesterase family protein
LOC_Os04g36680	SNP-4.22006176.	4.0596	4.8289	4.684	0.0036909	4.9125	1	0.3266	0.99975	0.22852	6.6855e-07	0.77148	2018-01-02	0.77148	4	22161607	22166249	MLO domain containing protein, putative, expressed	AT4G02600.1	ATMLO1,MLO1	Seven transmembrane MLO family protein
LOC_Os04g36740	SNP-4.22006176.	2.681	3.8494	3.9733	-0.16129	3.8059	0.99996	0.61408	0.99676	0.42436	4.3614e-06	0.57564	2018-01-02	0.57564	4	22192042	22197439	potassium channel SKOR, putative, expressed	AT3G02850.1	SKOR	STELAR K+ outward rectifier
LOC_Os04g37880	SNP-4.22349842.	7.7673	9.1384	5.7296	3.2538	9.3347	1	0.53409	1	0.00012444	5.83e-08	0.99988	2018-01-02	0.99988	4	22530922	22531513	expressed protein	0	0	0
LOC_Os04g37940	SNP-4.22373583.	2.761	3.9102	1.5994	3.1427	4.1026	0.99996	0.48619	0.99657	0.0015594	0.0076345	0.99081	2018-01-02	0.99081	4	22562908	22566793	expressed protein	0	0	0
LOC_Os04g38290	SNP-4.22600257.	5.9337	7.5405	3.1711	4.0933	7.7369	1	0.82531	1	1.3624e-05	1.5963e-05	0.99997	2018-01-02	0.99997	4	22784737	22791327	expressed protein	0	0	0
LOC_Os04g38530	SNP-4.22717344.	2.8258	3.7606	2.52	1.0714	3.9489	0.99997	0.22646	0.99362	0.018329	9.1424e-05	0.98158	2018-01-02	0.98158	4	22893765	22898657	aldose 1-epimerase, putative, expressed	AT5G15140.1	0	Galactose mutarotase-like superfamily protein
LOC_Os04g38950	SNP-4.22954873.	0.28988	1.0134	0.013379	0.93103	1.1787	0.98934	0.17067	0.25583	0.031899	0.036979	0.93112	2018-01-02	0.93112	4	23139158	23142821	class I glutamine amidotransferase, putative, expressed	AT1G25220.1	ASB1,TRP4,WEI7	anthranilate synthase beta subunit 1
LOC_Os04g39020	SNP-4.23016861.	2.5981	4.0083	3.603	1.7197	4.1463	0.99995	0.48515	0.99492	0.12545	0.00023002	0.87432	2018-01-02	0.87432	4	23171426	23176369	aldehyde dehydrogenase, putative, expressed	AT3G48170.1	ALDH10A9	aldehyde dehydrogenase 10A9
LOC_Os04g39090	SNP-4.23059843.	1.2277	2.1737	2.136	-0.089468	2.2197	0.99876	0.11323	0.65956	0.29245	0.00024385	0.70731	2018-01-02	0.70731	4	23228941	23234980	SAM domain containing protein, putative, expressed	AT1G70180.2	0	Sterile alpha motif (SAM) domain-containing protein
LOC_Os04g39520	SNP-4.23385254.	5.3552	6.041	4.9174	0.94166	6.2268	1	0.11282	0.99996	0.023995	3.5556e-07	0.976	2018-01-02	0.976	4	23527325	23532361	ZOS4-08 - C2H2 zinc finger protein, expressed	AT1G27730.1	STZ,ZAT10	salt tolerance zinc finger
LOC_Os04g39864	SNP-4.23527140.	2.7771	3.4721	3.653	0.3945	3.3812	0.99996	0.11522	0.98603	0.48383	3.7388e-05	0.51613	2018-01-02	0.51613	4	23735317	23742382	Os4bglu11 - beta-glucosidase homologue, similar to Os4Bglu12 exoglucanase/beta-glucosidase, expressed	AT5G44640.1	BGLU13	beta glucosidase 13
LOC_Os04g39900	SNP-4.23601493.	-0.03	1.3391	-0.32819	1.9554	1.4431	0.97799	0.59989	0.36491	0.0068622	0.18474	0.8084	2018-01-02	0.8084	4	23762322	23768245	Os4bglu13 - beta-glucosidase homologue, similar to Os4Bglu12 exoglucanase/b-glucosidase, expressed	AT2G44450.1	BGLU15	beta glucosidase 15
LOC_Os04g40090	SNP-4.23663186.	4.2193	5.0523	4.8802	1.4053	5.1437	1	0.11541	0.99949	0.21462	1.0077e-05	0.78537	2018-01-02	0.78537	4	23867457	23872309	zinc finger, ZZ type family protein, expressed	AT4G24690.1	0	ubiquitin-associated (UBA)/TS-N domain-containing protein / octicosapeptide/Phox/Bemp1 (PB1) domain-containing protein
LOC_Os04g40180	SNP-4.23719490.	8.2677	9.9652	10.114	0.73947	9.9024	1	0.87428	1	0.44933	2.6582e-11	0.55067	2018-01-02	0.55067	4	23912883	23915214	expressed protein	AT3G48350.1	0	Cysteine proteinases superfamily protein
LOC_Os04g40250	SNP-4.23773214.	5.7079	6.4156	6.508	0.65492	6.394	1	0.07971	0.99998	0.3946	7.7555e-08	0.6054	2018-01-02	0.6054	4	23939269	23942001	expressed protein	0	0	0
LOC_Os04g40340	SNP-4.23790036.	6.6467	7.3955	6.1587	2.7643	7.5837	1	0.0719	1	0.018492	1.045e-06	0.98151	2018-01-02	0.98151	4	23984033	23987369	expressed protein	0	0	0
LOC_Os04g40390	SNP-4.23775174.	3.0157	3.9027	3.5989	1.3399	4.024	0.99998	0.10558	0.99107	0.1585	0.00012234	0.84137	2018-01-02	0.84137	4	24007307	24008008	expressed protein	0	0	0
LOC_Os04g40420	SNP-4.23804102.	2.6619	4.1635	2.6206	1.6629	4.3558	0.99995	0.43486	0.99508	0.0091372	0.00014113	0.99072	2018-01-02	0.99072	4	24021401	24026205	SWIRM domain containing protein, expressed	AT2G47620.1	ATSWI3A,CHB1,SWI3A	SWITCH/sucrose nonfermenting 3A
LOC_Os04g40830	SNP-4.24091910.	4.2673	5.2977	5.356	-0.096753	5.297	1	0.25538	0.99979	0.36477	1.8022e-07	0.63523	2018-01-02	0.63523	4	24229225	24236905	cullin family domain containing protein, putative, expressed	AT2G04660.1	APC2	anaphase-promoting complex/cyclosome 2
LOC_Os04g40860	SNP-4.24031621.	0.22385	1.1481	1.332	-0.090307	1.0521	0.98761	0.17869	0.23413	0.48721	0.002582	0.51021	2018-01-02	0.51021	4	24243897	24247750	transposon protein, putative, unclassified, expressed	0	0	0
LOC_Os04g41000	SNP-4.24161284.	7.6542	8.2684	8.4161	0.62696	8.2066	1	0.11427	1	0.44821	1.0206e-09	0.55179	2018-01-02	0.55179	4	24330793	24334829	expressed protein	0	0	0
LOC_Os04g41020	SNP-4.24147444.	3.9578	4.9271	4.7485	1.1513	5.0202	1	0.2662	0.9996	0.21146	7.491e-06	0.78853	2018-01-02	0.78853	4	24339609	24343784	kelch repeat protein, putative, expressed	AT1G51540.1	0	Galactose oxidase/kelch repeat superfamily protein
LOC_Os04g41220	SNP-4.24288203.	0.84692	2.0634	2.0314	-0.17099	2.107	0.99702	0.30488	0.68589	0.29632	0.00026054	0.70342	2018-01-02	0.70342	4	24455226	24459050	transposon protein, putative, unclassified, expressed	0	0	0
LOC_Os04g41400	SNP-4.24339021.	3.2079	4.2077	3.7456	0.64542	4.3534	0.99999	0.22211	0.99728	0.11007	1.2247e-05	0.88992	2018-01-02	0.88992	4	24546341	24549172	peptide transporter PTR2, putative, expressed	AT1G59740.1	0	Major facilitator superfamily protein
LOC_Os04g41410	SNP-4.24339021.	2.8102	3.8129	3.4085	0.56821	3.9508	0.99997	0.2236	0.99328	0.12573	2.5447e-05	0.87425	2018-01-02	0.87425	4	24550546	24553400	expressed protein	AT1G27040.1	0	Major facilitator superfamily protein
LOC_Os04g42130	SNP-4.24748205.	1.4044	3.1769	0.090608	3.1996	3.3521	0.99917	0.87088	0.95732	0.00026154	0.047102	0.95264	2018-01-02	0.95264	4	24940461	24943098	integral membrane transporter family protein, putative, expressed	AT5G25050.1	0	Major facilitator superfamily protein
LOC_Os04g42134	SNP-4.24716471.	3.4928	4.1859	4.1284	-0.02134	4.2399	0.99999	0.071495	0.99559	0.27943	2.7738e-06	0.72057	2018-01-02	0.72057	4	24943121	24945222	enhancer of rudimentary protein, putative, expressed	AT5G10810.1	ATER,ER	enhancer of rudimentary protein, putative
LOC_Os04g43340	SNP-4.25483136.	0.32644	1.2853	1.2106	-0.041518	1.3446	0.99019	0.50536	0.53154	0.26858	0.0021061	0.72931	2018-01-02	0.72931	4	25631835	25636842	disease resistance RPP13-like protein 1, putative, expressed	AT3G14470.1	0	NB-ARC domain-containing disease resistance protein
LOC_Os04g44050	SNP-4.25936225.	0.54703	1.5574	0.057921	1.3467	1.7371	0.99407	0.56901	0.67981	0.010099	0.027515	0.96239	2018-01-02	0.96239	4	26097709	26099000	expressed protein	0	0	0
LOC_Os04g45220	SNP-4.26537493.	2.5197	3.7973	-0.51201	4.637	3.8331	0.99994	0.99733	0.99714	1.565e-05	0.30904	0.69094	2018-01-02	0.69094	4	26722012	26722620	expressed protein	0	0	0
LOC_Os04g45770	SNP-4.26899331.	1.8588	3.1509	1.9106	2.2384	3.3368	0.99971	0.6757	0.9806	0.018343	0.0054669	0.97619	2018-01-02	0.97619	4	27087884	27090844	retrotransposon protein, putative, unclassified, expressed	0	0	0
LOC_Os04g45780	SNP-4.26899331.	2.1336	3.5899	1.1406	3.3912	3.7732	0.99985	0.98599	0.99285	0.0011338	0.028287	0.97058	2018-01-02	0.97058	4	27092824	27096679	retrotransposon protein, putative, unclassified, expressed	0	0	0
LOC_Os04g45870	SNP-4.26940522.	1.1958	2.3042	1.963	0.17721	2.4322	0.99866	0.2377	0.79173	0.1454	0.00033365	0.85426	2018-01-02	0.85426	4	27160363	27162692	expressed protein	0	0	0
LOC_Os04g45960	SNP-4.27039464.	2.3374	3.5935	3.4971	-0.027122	3.6618	0.9999	0.37579	0.98816	0.25546	1.0706e-05	0.74453	2018-01-02	0.74453	4	27222615	27226399	OsSub42 - Putative Subtilisin homologue, expressed	AT2G19170.1	SLP3	subtilisin-like serine protease 3
LOC_Os04g46160	SNP-4.27185913.	0.064399	1.6456	1.7333	-0.14996	1.6264	0.98221	0.48253	0.36177	0.3904	0.0007158	0.60889	2018-01-02	0.60889	4	27341410	27343657	expressed protein	0	0	0
LOC_Os04g46190	SNP-4.27209267.	4.5483	5.4834	5.6754	-0.28163	5.3819	1	0.11185	0.99975	0.49636	7.6781e-08	0.50364	2018-01-02	0.50364	4	27358198	27361232	ubiquitin carboxyl-terminal hydrolase, family 1, putative, expressed	AT4G17510.1	UCH3	ubiquitin C-terminal hydrolase 3
LOC_Os04g46880	SNP-4.27576212.	0.85437	1.8778	1.4924	0.39203	2.0123	0.99707	0.17023	0.55303	0.13134	0.0014606	0.8672	2018-01-02	0.8672	4	27783478	27787171	transporter, major facilitator family, putative, expressed	AT3G47420.1	ATPS3,PS3	phosphate starvation-induced gene 3
LOC_Os04g47010	SNP-4.27725638.	3.7431	4.9947	4.986	-0.10631	5.0282	1	0.26246	0.99932	0.31265	3.5424e-07	0.68735	2018-01-02	0.68735	4	27864085	27866585	expressed protein	AT1G01730.1	0	0
LOC_Os04g47080	SNP-4.27755861.	4.3842	5.8297	4.0236	1.6708	6.0239	1	0.56931	0.99993	0.0049851	3.1006e-06	0.99501	2018-01-02	0.99501	4	27949384	27955640	anthocyanin regulatory Lc protein, putative, expressed	AT1G63650.1	ATMYC-2,EGL1,EGL3	basic helix-loop-helix (bHLH) DNA-binding superfamily protein
LOC_Os04g47130	SNP-4.27810233.	2.4494	4.172	4.2323	-0.14167	4.1701	0.99993	0.8948	0.99611	0.36653	2.1709e-06	0.63347	2018-01-02	0.63347	4	27990856	27992387	expressed protein	AT4G00525.1	0	0
LOC_Os04g47370	SNP-4.27935611.	6.0218	7.8587	0.61626	7.0276	8.0522	1	0.85881	1	1.8252e-08	0.0065949	0.99341	2018-01-02	0.99341	4	28114866	28117519	coiled-coil domain-containing protein 124, putative, expressed	AT1G16210.1	0	0
LOC_Os04g47860	SNP-4.28216745.	0.78411	1.6621	1.7173	-0.11098	1.6625	0.99656	0.14804	0.47876	0.36231	0.00075382	0.63694	2018-01-02	0.63694	4	28408664	28416032	ZOS4-11 - C2H2 zinc finger protein, expressed	0	0	0
LOC_Os04g48200	SNP-4.28517516.	0.88004	2.0796	2.058	-0.090203	2.1186	0.99724	0.2987	0.69785	0.30357	0.00030238	0.69612	2018-01-02	0.69612	4	28703939	28708196	cytochrome P450, putative, expressed	AT1G12740.1	CYP87A2	cytochrome P450, family 87, subfamily A, polypeptide 2
LOC_Os04g48370	SNP-4.28664732.	7.4051	8.6957	8.7161	0.14017	8.7153	1	0.38284	1	0.33433	1.2439e-10	0.66567	2018-01-02	0.66567	4	28840501	28846888	RNA polymerase IV subunit, putative, expressed	AT1G63020.1	NRPD1,NRPD1A,POL IVA,SDE4,SMD2	nuclear RNA polymerase D1A
LOC_Os04g48484	SNP-4.28703118.	3.4121	4.6205	4.5209	-0.033176	4.6898	0.99999	0.28346	0.99866	0.25359	9.9225e-07	0.74641	2018-01-02	0.74641	4	28903232	28904440	expressed protein	0	0	0
LOC_Os04g48730	SNP-4.28881051.	13.565	14.974	3.4602	11.211	15.17	1	0.48395	1	9.7775e-13	7.7209e-06	0.99999	2018-01-02	0.99999	4	29065880	29069212	expressed protein	0	0	0
LOC_Os04g48800	SNP-4.28877285.	2.6879	3.6253	0.4124	3.8357	3.7888	0.99996	0.13319	0.98506	0.00019538	0.072566	0.92724	2018-01-02	0.92724	4	29110093	29112820	GDSL-like lipase/acylhydrolase, putative, expressed	AT5G41890.1	0	GDSL-like Lipase/Acylhydrolase superfamily protein
LOC_Os04g48820	SNP-4.28936006.	0.65541	1.8369	0.56841	1.1297	2.0219	0.99538	0.22013	0.50255	0.017189	0.0087712	0.97404	2018-01-02	0.97404	4	29114943	29119666	deoxyribonuclease tatD, putative, expressed	AT5G17570.1	0	TatD related DNase
LOC_Os04g48870	SNP-4.28967894.	2.7535	4.4492	1.2383	3.0482	4.6446	0.99996	0.69886	0.99752	0.0001963	0.0017756	0.99803	2018-01-02	0.99803	4	29152969	29153960	nitrilase-associated protein, putative, expressed	AT1G69230.1	SP1L2	SPIRAL1-like2
LOC_Os04g49270	SNP-4.29261779.	3.2039	4.1294	4.1974	-0.13209	4.1229	0.99999	0.13161	0.99534	0.37309	2.4481e-06	0.62691	2018-01-02	0.62691	4	29412733	29416839	tRNA-splicing endonuclease positive effector-related, putative, expressed	AT1G65810.1	0	P-loop containing nucleoside triphosphate hydrolases superfamily protein
LOC_Os04g49310	SNP-4.29286444.	1.0827	1.8701	2.0094	-0.27473	1.8146	0.99827	0.092858	0.53286	0.43967	0.00032025	0.56001	2018-01-02	0.56001	4	29431008	29434383	tRNA-splicing endonuclease positive effector-related, putative, expressed	AT4G05540.1	0	P-loop containing nucleoside triphosphate hydrolases superfamily protein
LOC_Os04g49757	SNP-4.29478080.	0.19553	1.9034	1.9864	-0.2194	1.8875	0.98679	0.70876	0.52996	0.38624	0.00033693	0.61342	2018-01-02	0.61342	4	29666140	29672631	purine permease, putative, expressed	AT1G44750.1	ATPUP11,PUP11	purine permease 11
LOC_Os04g49780	SNP-4.29493031.	8.2587	9.7415	2.7527	7.9922	9.9375	1	0.42209	1	3.2738e-08	0.00079626	0.9992	2018-01-02	0.9992	4	29676940	29680565	transposon protein, putative, CACTA, En/Spm sub-class, expressed	0	0	0
LOC_Os04g49790	SNP-4.29492959.	5.1225	6.6833	2.9866	4.6367	6.8794	1	0.49828	0.99999	6.4133e-05	0.00040159	0.99953	2018-01-02	0.99953	4	29682474	29687968	retrotransposon protein, putative, Ty1-copia subclass, expressed	0	0	0
LOC_Os04g50700	SNP-4.29814127.	3.9653	5.7667	3.8071	1.8805	5.9615	1	0.90424	0.99988	0.0035013	5.8102e-06	0.99649	2018-01-02	0.99649	4	30001482	30002546	pathogenesis-related Bet v I family protein, putative, expressed	0	0	0
LOC_Os04g50730	SNP-4.29798494.	6.4766	7.9864	0.035158	7.8585	8.168	1	0.49765	1	3.569e-09	0.033293	0.96671	2018-01-02	0.96671	4	30012117	30016413	RWD domain containing protein, expressed	AT1G32340.1	NHL8	NDR1/HIN1-like 8
LOC_Os04g50870	SNP-4.29924056.	2.5575	3.5852	3.7522	-0.15995	3.507	0.99994	0.16653	0.98389	0.46855	8.0383e-06	0.53144	2018-01-02	0.53144	4	30085471	30093459	elongation factor Tu, putative, expressed	AT5G10630.2	0	Translation elongation factor EF1A/initiation factor IF2gamma family protein
LOC_Os04g51009	SNP-4.30013715.	1.6444	2.8712	2.7577	-0.073945	2.9451	0.99952	0.20558	0.90174	0.24564	5.0717e-05	0.75431	2018-01-02	0.75431	4	30195921	30200621	OsWAK52 - OsWAK short gene, expressed	0	0	0
LOC_Os04g51030	SNP-4.30005113.	3.5158	5.3827	4.1852	1.15	5.5702	0.99999	0.86606	0.99965	0.02024	2.6154e-06	0.97976	2018-01-02	0.97976	4	30209131	30213964	wall-associated kinase 1, putative, expressed	AT1G16130.1	WAKL2	wall associated kinase-like 2
LOC_Os04g51080	SNP-4.30013715.	2.8758	4.3787	3.3923	0.82992	4.5605	0.99997	0.43022	0.99696	0.032911	1.2633e-05	0.96708	2018-01-02	0.96708	4	30241588	30246851	scramblase, putative, expressed	AT2G04940.1	0	scramblase-related
LOC_Os04g51090	SNP-4.30064208.	2.5607	3.6905	3.7125	-0.17844	3.7093	0.99994	0.21746	0.98771	0.3356	6.0445e-06	0.6644	2018-01-02	0.6644	4	30249452	30263511	tRNA-splicing endonuclease positive effector-related, putative, expressed	0	0	0
LOC_Os04g51250	SNP-4.30193981.	5.9736	7.4847	3.3014	3.9023	7.681	1	0.55928	1	2.0919e-05	1.1695e-05	0.99997	2018-01-02	0.99997	4	30365929	30368852	expressed protein	0	0	0
LOC_Os04g51320	SNP-4.30220646.	1.6643	2.4994	2.6439	-0.035473	2.44	0.99955	0.1267	0.8563	0.44493	0.00013043	0.55494	2018-01-02	0.55494	4	30393182	30395776	transcription factor TF2, putative, expressed	AT2G38250.1	0	Homeodomain-like superfamily protein
LOC_Os04g51390	SNP-4.30220646.	5.511	6.6766	6.2757	0.2475	6.8141	1	0.17027	0.99998	0.12672	1.6641e-08	0.87328	2018-01-02	0.87328	4	30433199	30438328	aldose 1-epimerase, putative, expressed	AT5G57330.1	0	Galactose mutarotase-like superfamily protein
LOC_Os04g51430	SNP-4.30277790.	3.6336	4.6852	-0.17493	5.3431	4.7828	1	0.13734	0.99833	4.4019e-06	0.20332	0.79667	2018-01-02	0.79667	4	30457951	30463340	retrotransposon protein, putative, unclassified, expressed	0	0	0
LOC_Os04g51450	SNP-4.30334982.	4.2401	5.2583	4.2138	1.0319	5.4419	1	0.1075	0.99947	0.028797	2.6545e-06	0.9712	2018-01-02	0.9712	4	30473364	30475160	glycosyl hydrolases family 16, putative, expressed	AT5G57550.1	XTH25,XTR3	xyloglucan endotransglucosylase/hydrolase 25
LOC_Os04g51570	SNP-4.30363673.	10.34	12.09	4.1839	7.6647	12.286	1	0.74903	1	3.9609e-09	1.6791e-06	1	2018-01-02	1	4	30550961	30552136	tyrosine phosphatase, putative, expressed	AT5G10700.1	0	Peptidyl-tRNA hydrolase II (PTH2) family protein
LOC_Os04g51660	SNP-4.30420936.	6.6273	7.5576	-0.066439	7.7563	7.7222	1	0.10921	1	7.581e-09	0.070626	0.92937	2018-01-02	0.92937	4	30608765	30610406	transferase family protein, putative, expressed	AT1G03495.1	0	HXXXD-type acyl-transferase family protein
LOC_Os04g51809	SNP-4.30539536.	5.8601	7.5854	2.227	6.8842	7.7779	1	0.85698	1	1.3976e-06	0.0088942	0.9911	2018-01-02	0.9911	4	30716167	30718298	expressed protein	0	0	0
LOC_Os04g51830	SNP-4.30551489.	1.0296	2.0934	-0.3979	2.6632	2.2103	0.99804	0.19968	0.68506	0.0010293	0.166	0.83297	2018-01-02	0.83297	4	30734183	30739334	OsHKT1;4 - Na+ transporter, expressed	AT4G10310.1	ATHKT1,HKT1	high-affinity K+ transporter 1
LOC_Os04g51920	SNP-4.30584944.	0.43428	1.1808	1.3214	-0.13759	1.1229	0.99233	0.099618	0.21612	0.441	0.0021474	0.55686	2018-01-02	0.55686	4	30805662	30808467	protein disulfide isomerase, putative, expressed	AT4G31240.1	0	protein kinase C-like zinc finger protein
LOC_Os04g52140	SNP-4.30811192.	0.56002	1.9412	1.1857	0.56659	2.1117	0.99425	0.6873	0.71981	0.05601	0.0018865	0.9421	2018-01-02	0.9421	4	30974112	30979849	protein kinase domain containing protein, expressed	AT4G24480.1	0	Protein kinase superfamily protein
LOC_Os04g52210	SNP-4.30839712.	5.0516	6.8052	3.1263	3.5865	7.0015	1	0.96118	0.99999	6.6805e-05	2.7013e-05	0.99991	2018-01-02	0.99991	4	31019367	31024260	terpene synthase, putative, expressed	AT1G79460.1	ATKS,ATKS1,GA2,KS,KS1	Terpenoid cyclases/Protein prenyltransferases superfamily protein
LOC_Os04g52230	SNP-4.30840195.	4.0301	5.6849	0.16265	5.6147	5.8644	1	0.77862	0.99988	9.5845e-07	0.038028	0.96197	2018-01-02	0.96197	4	31026617	31031248	ent-kaurene synthase, chloroplast precursor, putative, expressed	AT1G79460.1	ATKS,ATKS1,GA2,KS,KS1	Terpenoid cyclases/Protein prenyltransferases superfamily protein
LOC_Os04g52340	SNP-4.30887402.	3.0368	4.442	3.1351	1.22	4.6314	0.99998	0.40348	0.99776	0.015737	2.681e-05	0.98424	2018-01-02	0.98424	4	31098474	31103030	expressed protein	AT3G20800.1	0	Cell differentiation, Rcd1-like protein
LOC_Os04g52400	SNP-4.30939699.	2.2473	3.8173	3.1019	0.59855	3.9861	0.99988	0.42712	0.98707	0.061433	2.701e-05	0.93854	2018-01-02	0.93854	4	31139174	31141646	oxidoreductase, short chain dehydrogenase/reductase family protein, putative, expressed	AT3G12800.1	DECR,SDRB	short-chain dehydrogenase-reductase B
LOC_Os04g52440	SNP-4.30990754.	0.37068	1.8271	1.767	-0.11367	1.8818	0.99113	0.3814	0.47578	0.27775	0.00051229	0.72174	2018-01-02	0.72174	4	31169012	31174731	aminotransferase, putative, expressed	AT3G22200.1	GABA-T,HER1,POP2	Pyridoxal phosphate (PLP)-dependent transferases superfamily protein
LOC_Os04g52520	SNP-4.30998168.	2.992	4.6497	1.8022	2.6563	4.8456	0.99998	0.59047	0.9983	0.00045328	0.00045384	0.99909	2018-01-02	0.99909	4	31226016	31230567	APO, putative, expressed	AT1G64810.2	APO1	Arabidopsis thaliana protein of unknown function (DUF794)
LOC_Os04g52590	SNP-4.31056608.	7.81	9.0453	8.6053	1.898	9.1882	1	0.20967	1	0.1158	3.1838e-09	0.8842	2018-01-02	0.8842	4	31263093	31270896	protein kinase domain containing protein, expressed	AT1G56130.1	0	Leucine-rich repeat transmembrane protein kinase
LOC_Os04g52600	SNP-4.31039417.	3.9854	5.8541	6.044	-0.30198	5.7547	1	0.83989	0.99988	0.49392	3.1205e-08	0.50608	2018-01-02	0.50608	4	31274470	31282411	SHR5-receptor-like kinase, putative, expressed	AT1G56130.1	0	Leucine-rich repeat transmembrane protein kinase
LOC_Os04g52606	SNP-4.31098991.	5.9786	7.3415	-0.2275	7.7282	7.4878	1	0.27785	1	8.6059e-09	0.10888	0.89112	2018-01-02	0.89112	4	31285290	31290910	SHR5-receptor-like kinase, putative, expressed	AT1G56130.1	0	Leucine-rich repeat transmembrane protein kinase
LOC_Os04g52614	SNP-4.31122735.	1.2555	2.8081	2.9396	-0.099284	2.7589	0.99883	0.40562	0.88079	0.43179	5.5326e-05	0.56815	2018-01-02	0.56815	4	31299698	31307726	SHR5-receptor-like kinase, putative, expressed	AT1G56130.1	0	Leucine-rich repeat transmembrane protein kinase
LOC_Os04g52640	SNP-4.31120768.	0.58908	1.5821	0.14836	1.4581	1.7583	0.99462	0.11579	0.31264	0.011749	0.033597	0.95465	2018-01-02	0.95465	4	31317589	31328040	SHR5-receptor-like kinase, putative, expressed	AT1G56130.1	0	Leucine-rich repeat transmembrane protein kinase
LOC_Os04g52660	SNP-4.31132085.	6.4221	7.7206	3.4609	3.9635	7.9169	1	0.22594	1	1.7541e-05	7.82e-06	0.99997	2018-01-02	0.99997	4	31340183	31344730	expressed protein	0	0	0
LOC_Os04g52690	SNP-4.31156415.	1.5113	2.8624	2.4822	0.29204	2.9967	0.99935	0.2413	0.88786	0.13291	0.00012022	0.86697	2018-01-02	0.86697	4	31364043	31369487	AAA family ATPase, putative, expressed	AT1G03000.1	PEX6	peroxin 6
LOC_Os04g52710	SNP-4.31231248.	1.0458	2.7572	1.6971	0.8674	2.9411	0.99811	0.5593	0.86269	0.027775	0.00057611	0.97165	2018-01-02	0.97165	4	31389665	31393995	imidazoleglycerol-phosphate dehydratase, putative, expressed	AT3G22425.2	HISN5A,IGPD	imidazoleglycerol-phosphate dehydratase
LOC_Os04g52730	SNP-4.31212648.	10.216	11.584	2.0248	10.481	11.778	1	0.29506	1	8.8113e-11	0.003526	0.99647	2018-01-02	0.99647	4	31403365	31407281	NAD dependent epimerase/dehydratase family domain containing protein, expressed	AT1G30620.1	HSR8,MUR4,UXE1	NAD(P)-binding Rossmann-fold superfamily protein
LOC_Os04g52950	SNP-4.31399008.	5.292	7.1849	0.51503	6.6021	7.3761	1	0.59203	0.99999	6.8225e-08	0.011682	0.98832	2018-01-02	0.98832	4	31541955	31542752	nitrate-induced NOI protein, expressed	AT5G55850.1	NOI	RPM1-interacting protein 4 (RIN4) family protein
LOC_Os04g52970	SNP-4.31370755.	0.3912	1.956	1.7713	0.71949	2.0493	0.99154	0.24973	0.3823	0.20852	0.0025931	0.78889	2018-01-02	0.78889	4	31553065	31558406	NBS-LRR disease resistance protein, putative, expressed	AT3G14460.1	0	LRR and NB-ARC domains-containing disease resistance protein
LOC_Os04g53000	SNP-4.31382476.	12.232	14.046	5.5048	9.5698	14.242	1	0.41445	1	9.1785e-10	1.4939e-06	1	2018-01-02	1	4	31565144	31566271	NBS-LRR disease resistance protein, putative, expressed	AT1G33560.1	ADR1	Disease resistance protein (CC-NBS-LRR class) family
LOC_Os04g53030	SNP-4.31375844.	11.792	13.789	3.2633	11.553	13.986	1	0.70506	1	9.5006e-12	0.00025953	0.99974	2018-01-02	0.99974	4	31577881	31583871	NBS-LRR disease resistance protein, putative, expressed	AT3G14470.1	0	NB-ARC domain-containing disease resistance protein
LOC_Os04g53040	SNP-4.31416830.	0.92585	2.8751	1.3486	1.5071	3.0664	0.99751	0.59705	0.83519	0.0094925	0.0019159	0.98859	2018-01-02	0.98859	4	31586585	31597784	retrotransposon protein, putative, unclassified, expressed	0	0	0
LOC_Os04g53050	SNP-4.31417725.	3.8023	5.9156	3.3678	3.346	6.1115	1	0.75029	0.99979	0.00090376	0.00012042	0.99898	2018-01-02	0.99898	4	31600121	31604201	disease resistance RPP13-like protein 1, putative, expressed	AT3G14470.1	0	NB-ARC domain-containing disease resistance protein
LOC_Os04g53120	SNP-4.31457157.	8.2127	10.367	1.1686	9.4045	10.561	1	0.96375	1	2.0206e-10	0.0048739	0.99513	2018-01-02	0.99513	4	31638099	31644795	NB-ARC domain containing protein, expressed	AT3G14470.1	0	NB-ARC domain-containing disease resistance protein
LOC_Os04g53130	SNP-4.31490999.	11.899	13.856	3.5235	11.311	14.052	1	0.63782	1	1.4839e-11	0.00012735	0.99987	2018-01-02	0.99987	4	31645664	31649090	bromodomain containing protein, expressed	AT5G65630.1	GTE7	global transcription factor group E7
LOC_Os04g53160	SNP-4.31477765.	10.182	12.165	6.1787	7.0166	12.361	1	0.78178	1	3.2957e-07	3.1795e-07	1	2018-01-02	1	4	31656691	31662693	NBS-LRR disease resistance protein, putative, expressed	AT3G14470.1	0	NB-ARC domain-containing disease resistance protein
LOC_Os04g53170	SNP-4.31491374.	7.5717	9.5527	0.72214	8.8839	9.7448	1	0.79097	1	4.7125e-10	0.0095841	0.99042	2018-01-02	0.99042	4	31663262	31665411	bromodomain containing protein, expressed	AT5G65630.1	GTE7	global transcription factor group E7
LOC_Os04g53180	SNP-4.31477765.	7.3019	8.8774	3.0169	6.789	9.0736	1	0.30847	1	4.3982e-07	0.00036467	0.99963	2018-01-02	0.99963	4	31666207	31667028	expressed protein	0	0	0
LOC_Os04g53210	SNP-4.31481580.	7.8703	9.6341	4.4525	6.1156	9.8305	1	0.43984	1	2.0997e-06	1.3545e-05	0.99998	2018-01-02	0.99998	4	31688717	31692535	hydroxyacid oxidase 1, putative, expressed	AT4G18360.1	0	Aldolase-type TIM barrel family protein
LOC_Os04g53350	SNP-4.31568338.	2.7449	4.5163	0.0050941	4.4373	4.6962	0.99996	0.58498	0.99696	9.8304e-06	0.037266	0.96272	2018-01-02	0.96272	4	31768908	31773173	expressed protein	AT1G50660.1	0	0
LOC_Os04g53440	SNP-4.31619953.	3.457	5.1249	2.2342	2.6918	5.321	0.99999	0.47995	0.99928	0.0004103	0.00016487	0.99942	2018-01-02	0.99942	4	31819460	31823481	RNA recognition motif containing protein, putative, expressed	AT1G11650.2	ATRBP45B,RBP45B	RNA-binding (RRM/RBD/RNP motifs) family protein
LOC_Os04g53510	SNP-4.31668494.	3.7456	5.1566	3.9423	1.2066	5.3444	1	0.26837	0.99934	0.019474	5.0146e-06	0.98052	2018-01-02	0.98052	4	31875725	31879749	OsFBL20 - F-box domain and LRR containing protein, expressed	0	0	0
LOC_Os04g53520	SNP-4.31702706.	5.321	6.6586	0.50257	6.0049	6.8506	1	0.23393	0.99998	2.2274e-07	0.0099233	0.99008	2018-01-02	0.99008	4	31880493	31894575	expressed protein	0	0	0
LOC_Os04g53630	SNP-4.31738051.	4.0954	5.6233	5.5068	-0.017588	5.6982	1	0.55288	0.99986	0.24393	1.0219e-07	0.75607	2018-01-02	0.75607	4	31966462	31968300	pentatricopeptide, putative, expressed	AT3G20730.1	0	Tetratricopeptide repeat (TPR)-like superfamily protein
LOC_Os04g53640	SNP-4.31738051.	2.4168	3.4799	3.4095	-0.049472	3.5388	0.99992	0.18957	0.98052	0.27126	1.321e-05	0.72873	2018-01-02	0.72873	4	31970841	31972819	peroxidase precursor, putative, expressed	AT3G01190.1	0	Peroxidase superfamily protein
LOC_Os04g53690	SNP-4.31822215.	0.73084	2.2986	0.50055	1.6882	2.4879	0.99611	0.54355	0.748	0.0050787	0.010962	0.98396	2018-01-02	0.98396	4	31999366	32002755	expressed protein	AT3G21865.1	PEX22	peroxin 22
LOC_Os04g53750	SNP-4.31849268.	5.9022	7.4025	5.2831	2.1836	7.5978	1	0.46535	1	0.0024233	2.7003e-07	0.99758	2018-01-02	0.99758	4	32023858	32028419	retrotransposon protein, putative, Ty3-gypsy subclass, expressed	0	0	0
LOC_Os04g53780	SNP-4.31881415.	5.9794	7.3953	1.6613	5.4701	7.5914	1	0.34736	1	5.8853e-07	0.00053106	0.99947	2018-01-02	0.99947	4	32049063	32051694	leucoanthocyanidin reductase, putative, expressed	AT1G61720.1	BAN	NAD(P)-binding Rossmann-fold superfamily protein
LOC_Os04g53820	SNP-4.31907976.	3.8661	5.4097	-0.6305	6.3058	5.4176	1	0.55488	0.99976	2.9083e-07	0.3519	0.6481	2018-01-02	0.6481	4	32068442	32076123	transposon protein, putative, unclassified, expressed	0	0	0
LOC_Os04g53860	SNP-4.31907558.	14.189	15.939	5.5716	10.015	16.135	1	0.98665	1	1.3691e-11	5.3226e-08	1	2018-01-02	1	4	32090821	32093093	reductase, putative, expressed	AT1G61720.1	BAN	NAD(P)-binding Rossmann-fold superfamily protein
LOC_Os04g53994	SNP-4.31957892.	2.8844	4.7595	1.384	4.3062	4.9489	0.99997	0.83338	0.99845	0.00013438	0.01574	0.98413	2018-01-02	0.98413	4	32173554	32177365	kinase, putative, expressed	AT4G21390.1	B120	S-locus lectin protein kinase family protein
LOC_Os04g53998	SNP-4.31948345.	2.3309	3.768	-0.46383	4.4276	3.8652	0.9999	0.29416	0.98455	1.8705e-05	0.20414	0.79584	2018-01-02	0.79584	4	32178133	32182246	kinase, putative, expressed	AT4G21390.1	B120	S-locus lectin protein kinase family protein
LOC_Os04g54010	SNP-4.31971717.	1.1933	2.6662	2.369	0.12596	2.7862	0.99866	0.35369	0.84816	0.16092	0.00012886	0.83895	2018-01-02	0.83895	4	32193893	32196603	serine/threonine-protein kinase receptor precursor, putative, expressed	AT4G21380.1	ARK3,RK3	receptor kinase 3
LOC_Os04g54110	SNP-4.32060005.	4.6611	6.1678	4.8567	1.3047	6.3573	1	0.52647	0.99996	0.015583	6.1255e-07	0.98442	2018-01-02	0.98442	4	32238374	32242528	ARK3, putative, expressed	AT4G21390.1	B120	S-locus lectin protein kinase family protein
LOC_Os04g54180	SNP-4.32096081.	5.3715	6.5888	-0.14996	7.2971	6.6726	1	0.33658	0.99999	5.8212e-08	0.22834	0.77166	2018-01-02	0.77166	4	32273357	32276952	serine/threonine-protein kinase receptor precursor, putative, expressed	AT4G21380.1	ARK3,RK3	receptor kinase 3
LOC_Os04g54280	SNP-4.32116740.	12.269	13.845	5.8266	9.0724	14.042	1	0.56255	1	3.055e-09	7.5389e-07	1	2018-01-02	1	4	32319644	32323748	retrotransposon protein, putative, Ty1-copia subclass, expressed	0	0	0
LOC_Os04g54310	SNP-4.32164457.	1.5359	2.4636	0.96365	1.3511	2.6541	0.99939	0.12828	0.81733	0.010088	0.0034496	0.98646	2018-01-02	0.98646	4	32336347	32337872	expressed protein	AT4G10270.1	0	Wound-responsive family protein
LOC_Os04g54320	SNP-4.32155951.	0.16131	1.5593	1.451	-0.085154	1.6309	0.98572	0.37885	0.35803	0.24859	0.0010135	0.7504	2018-01-02	0.7504	4	32338417	32339536	expressed protein	AT4G21445.1	0	0
LOC_Os04g54340	SNP-4.32141734.	-0.019296	0.55752	-0.65403	1.3873	0.58529	0.97851	0.060873	0.055875	0.019599	0.30208	0.67832	2018-01-02	0.67832	4	32342580	32348446	double-strand break repair protein MRE11, putative, expressed	AT5G54260.1	ATMRE11,MRE11	DNA repair and meiosis protein (Mre11)
LOC_Os04g54350	SNP-4.32151611.	8.7609	9.9534	2.35	7.3175	10.15	1	0.26406	1	7.9505e-09	0.00010337	0.9999	2018-01-02	0.9999	4	32348410	32351851	SPRY-domain containing protein, putative, expressed	0	0	0
LOC_Os04g54550	SNP-4.32276958.	3.4186	4.8234	0.59887	4.087	5.0161	0.99999	0.4163	0.9991	1.9024e-05	0.0082018	0.99178	2018-01-02	0.99178	4	32445398	32445928	AT5MAT, putative, expressed	AT5G39080.1	0	HXXXD-type acyl-transferase family protein
LOC_Os04g54740	SNP-4.32335586.	0.5695	1.7412	0.12098	1.4432	1.9243	0.99437	0.32284	0.5505	0.0076476	0.022504	0.96985	2018-01-02	0.96985	4	32552399	32556312	expressed protein	0	0	0
LOC_Os04g54759	SNP-4.32392795.	2.2928	3.6395	0.042618	3.4775	3.8222	0.99989	0.46286	0.98934	8.0709e-05	0.030783	0.96914	2018-01-02	0.96914	4	32556873	32565405	expressed protein	0	0	0
LOC_Os04g54820	SNP-4.32412603.	3.2738	4.6998	1.5496	3.9175	4.8928	0.99999	0.45195	0.99884	0.00022575	0.007379	0.9924	2018-01-02	0.9924	4	32600309	32603388	programmed cell death 2 C-terminal domain-containing protein, putative, expressed	AT5G64830.1	0	programmed cell death 2 C-terminal domain-containing protein
LOC_Os04g55170	SNP-4.32640999.	5.295	6.3827	4.3889	2.8757	6.5777	1	0.20063	0.99998	0.0032354	1.3907e-05	0.99675	2018-01-02	0.99675	4	32797780	32798049	LTPL126 - Protease inhibitor/seed storage/LTP family protein precursor, expressed	AT2G45180.1	0	Bifunctional inhibitor/lipid-transfer protein/seed storage 2S albumin superfamily protein
LOC_Os04g55190	SNP-4.32627161.	3.1184	4.0895	3.1875	1.6597	4.268	0.99998	0.15591	0.99522	0.03998	0.00016617	0.95985	2018-01-02	0.95985	4	32807870	32813155	SPOC domain containing protein, putative, expressed	AT5G11430.1	0	SPOC domain / Transcription elongation factor S-II protein
LOC_Os04g55290	SNP-4.32693966.	11.298	12.9	5.1966	8.762	13.096	1	0.99999	1	6.3166e-09	3.2538e-06	1	2018-01-02	1	4	32868115	32870585	G10 protein, putative, expressed	AT4G21110.1	0	G10 family protein
LOC_Os04g55420	SNP-4.32782510.	0.52069	1.7232	0.56741	1.1452	1.9045	0.99371	0.28986	0.49473	0.022282	0.011811	0.96591	2018-01-02	0.96591	4	32963272	32967004	leucine-rich repeat family protein, putative, expressed	AT1G74180.1	AtRLP14,RLP14	receptor like protein 14
LOC_Os04g55440	SNP-4.32781965.	7.7282	9.1446	6.6203	2.1889	9.3406	1	0.42763	1	0.00095389	4.9494e-09	0.99905	2018-01-02	0.99905	4	32974844	32977692	Cf-4A protein, putative, expressed	AT1G07390.3	AtRLP1,RLP1	receptor like protein 1
LOC_Os04g55500	SNP-4.32776574.	14.279	15.309	4.9903	11.435	15.505	1	0.18162	1	1.5322e-11	5.9731e-06	0.99999	2018-01-02	0.99999	4	33006324	33013002	expressed protein	AT2G21800.1	ATEME1A,EME1A	essential meiotic endonuclease 1A
LOC_Os04g55560	SNP-4.32871113.	4.9166	6.3761	2.3094	5.0009	6.5716	1	0.61291	0.99998	2.7356e-05	0.0018841	0.99809	2018-01-02	0.99809	4	33071622	33075371	AP2 domain containing protein, expressed	AT4G36920.1	AP2,FL1,FLO2	Integrase-type DNA-binding superfamily protein
LOC_Os04g55840	SNP-4.33045607.	3.6827	4.7341	0.21837	4.447	4.9203	1	0.22973	0.99912	9.7291e-06	0.023078	0.97691	2018-01-02	0.97691	4	33245194	33251356	expressed protein	AT1G28120.1	0	0
LOC_Os04g55930	SNP-4.33113134.	2.7758	3.6186	0.6514	3.8294	3.782	0.99996	0.090415	0.98204	0.00034406	0.072633	0.92702	2018-01-02	0.92702	4	33311013	33313051	expressed protein	AT3G43520.1	0	Transmembrane proteins 14C
LOC_Os04g56110	SNP-4.33270125.	0.43758	1.8797	0.65037	1.1218	2.0643	0.99239	0.58889	0.62236	0.018812	0.0078047	0.97338	2018-01-02	0.97338	4	33418505	33421204	protein kinase, putative, expressed	AT4G32300.1	SD2-5	S-domain-2 5
LOC_Os04g56980	SNP-4.33753373.	2.8985	4.0809	0.5284	3.3954	4.2732	0.99997	0.60884	0.99801	8.9386e-05	0.0092216	0.99069	2018-01-02	0.99069	4	33968605	33972536	SWIB/MDM2 domain containing protein, expressed	AT4G22360.1	0	SWIB complex BAF60b domain-containing protein
LOC_Os04g57150	SNP-4.33869392.	1.0819	2.2623	2.4535	-0.25342	2.1613	0.99826	0.50498	0.86316	0.49554	0.00013634	0.50433	2018-01-02	0.50433	4	34054300	34058149	tafazzin, putative, expressed	AT1G78690.1	0	Phospholipid/glycerol acyltransferase family protein
LOC_Os04g57660	SNP-4.34117282.	3.2092	3.5543	3.5092	0.92839	3.6033	0.99999	0.046121	0.98705	0.28756	0.00010578	0.71233	2018-01-02	0.71233	4	34329717	34332205	phytosulfokine receptor precursor, putative, expressed	AT2G02220.1	ATPSKR1,PSKR1	phytosulfokin receptor 1
LOC_Os04g57770	SNP-4.34172469.	0.27937	0.83485	0.86316	-0.16085	0.84743	0.98908	0.0691	0.11821	0.34049	0.0045145	0.655	2018-01-02	0.655	4	34406750	34408502	expressed protein	0	0	0
LOC_Os04g58050	SNP-4.34415557.	1.324	3.0379	0.40581	2.5675	3.2273	0.999	0.92407	0.95201	0.00074427	0.015134	0.98412	2018-01-02	0.98412	4	34573416	34575062	expressed protein	0	0	0
LOC_Os04g58390	SNP-4.34531281.	0.060913	0.77377	0.94218	-0.2576	0.69087	0.98207	0.093862	0.099095	0.47011	0.0041585	0.52573	2018-01-02	0.52573	4	34737984	34742719	allantoinase, putative, expressed	AT4G04955.1	ALN,ATALN	allantoinase
LOC_Os04g58690	SNP-4.34710301.	3.8782	4.9321	4.8867	0.87952	4.9813	1	0.24613	0.99947	0.28733	3.9601e-06	0.71266	2018-01-02	0.71266	4	34892934	34895965	tRNA-specific adenosine deaminase 1, putative, expressed	AT1G01760.1	0	adenosine deaminases;RNA binding;RNA binding;adenosine deaminases
LOC_Os04g59200	SNP-4.35061973.	0.21413	1.1475	1.2098	-0.14304	1.1428	0.98733	0.17506	0.22636	0.3682	0.0022897	0.62951	2018-01-02	0.62951	4	35215124	35216756	peroxidase precursor, putative, expressed	AT1G71695.1	0	Peroxidase superfamily protein
LOC_Os04g59340	SNP-4.35061973.	1.1472	2.223	2.3354	-0.15031	2.1877	0.99851	0.20183	0.74236	0.41318	0.00018922	0.58663	2018-01-02	0.58663	4	35280662	35282692	RNA-binding region RNP-1, putative, expressed	AT1G05970.2	0	RNA-binding (RRM/RBD/RNP motifs) family protein
LOC_Os05g01140	SNP-5.94606.	2.3046	3.8986	3.9706	-0.18404	3.8898	0.9999	0.4731	0.98975	0.37648	3.6954e-06	0.62352	2018-01-02	0.62352	5	116431	118348	methyltransferase, putative, expressed	AT5G38020.1	0	S-adenosyl-L-methionine-dependent methyltransferases superfamily protein
LOC_Os05g01820	SNP-5.541325.	0.35062	2.0683	-0.33645	2.5006	2.208	0.99072	0.47023	0.51546	0.0012563	0.12096	0.87778	2018-01-02	0.87778	5	492255	494332	cytochrome b5-like Heme/Steroid binding domain containing protein, expressed	AT2G32720.1	ATCB5-B,B5	cytochrome B5 isoform B
LOC_Os05g01950	SNP-5.525228.	-0.086123	1.3033	1.1896	-0.069242	1.3762	0.97503	0.20261	0.14351	0.24552	0.0018955	0.75259	2018-01-02	0.75259	5	542156	542984	expressed protein	AT5G02160.1	0	0
LOC_Os05g02260	SNP-5.738504.	6.2846	7.3477	3.1507	3.8616	7.5441	1	0.1629	1	2.0264e-05	1.4592e-05	0.99997	2018-01-02	0.99997	5	719132	721868	expressed protein	AT3G53670.1	0	0
LOC_Os05g02310	SNP-5.721300.	8.748	9.6923	0.069888	9.9621	9.8509	1	0.12937	1	7.6094e-11	0.083191	0.91681	2018-01-02	0.91681	5	739646	742966	soluble inorganic pyrophosphatase, putative, expressed	AT3G53620.1	AtPPa4,PPa4	pyrophosphorylase 4
LOC_Os05g02430	SNP-5.827816.	3.8809	5.6331	0.87936	4.6651	5.8274	1	0.63513	0.9998	5.6236e-06	0.0048114	0.99518	2018-01-02	0.99518	5	810008	810653	retrotransposon protein, putative, Ty3-gypsy subclass, expressed	0	0	0
LOC_Os05g02490	SNP-5.866947.	3.1637	5.0947	1.4374	3.5083	5.2905	0.99999	0.9694	0.9993	7.0227e-05	0.0011585	0.99877	2018-01-02	0.99877	5	851753	858069	transporter family protein, putative, expressed	AT5G59740.1	0	UDP-N-acetylglucosamine (UAA) transporter family
LOC_Os05g02530	SNP-5.873067.	3.5621	4.9778	5.0804	-0.18411	4.9493	0.99999	0.35193	0.99923	0.40402	3.0792e-07	0.59598	2018-01-02	0.59598	5	876950	880628	glutathione S-transferase, N-terminal domain containing protein, expressed	AT1G75270.1	DHAR2	dehydroascorbate reductase 2
LOC_Os05g02640	SNP-5.968673.	2.3376	3.9629	1.8674	1.8687	4.158	0.9999	0.65941	0.99319	0.0025599	0.00035984	0.99708	2018-01-02	0.99708	5	922037	926090	hydrolase, NUDIX family, domain containing protein, expressed	AT3G46200.1	aTNUDT9,NUDT9	nudix hydrolase homolog 9
LOC_Os05g03210	SNP-5.1314009.	7.1674	8.5778	1.6786	6.5153	8.774	1	0.39576	1	4.0237e-08	0.00038707	0.99961	2018-01-02	0.99961	5	1299349	1302199	OsFBDUF23 - F-box and DUF domain containing protein, expressed	AT4G35733.1	0	F-box family protein with a domain of unknown function (DUF295)
LOC_Os05g03390	SNP-5.1397429.	0.34811	1.8972	-0.24617	2.1572	2.0556	0.99066	0.52842	0.54456	0.0022933	0.081348	0.91636	2018-01-02	0.91636	5	1397297	1404518	expressed protein	0	0	0
LOC_Os05g03400	SNP-5.1409590.	9.7407	11.596	0.45526	12.088	11.728	1	0.99608	1	2.3056e-12	0.1386	0.8614	2018-01-02	0.8614	5	1410124	1413235	expressed protein	AT1G72040.1	0	P-loop containing nucleoside triphosphate hydrolases superfamily protein
LOC_Os05g03490	SNP-5.1446438.	2.4078	3.3794	0.14696	3.3712	3.5562	0.99992	0.12658	0.97043	0.00018679	0.043865	0.95595	2018-01-02	0.95595	5	1475286	1477661	expressed protein	0	0	0
LOC_Os05g03820	SNP-5.1698500.	1.3043	2.9076	-0.23851	3.2183	3.0622	0.99896	0.45586	0.90283	0.00022787	0.091418	0.90835	2018-01-02	0.90835	5	1698506	1703160	glutamate--cysteine ligase, chloroplast precursor, putative, expressed	AT4G23100.1	ATECS1,CAD2,GSH1,GSHA,PAD2,RML1	glutamate-cysteine ligase
LOC_Os05g03934	SNP-5.1804817.	7.5238	9.6464	4.4851	4.9591	9.8427	1	0.97505	1	2.2006e-06	9.1853e-07	1	2018-01-02	1	5	1761969	1762756	expressed protein	0	0	0
LOC_Os05g03972	SNP-5.1788599.	2.02	3.7334	0.21016	4.2269	3.8645	0.9998	0.42717	0.97831	9.563e-05	0.13928	0.86062	2018-01-02	0.86062	5	1785136	1791282	plant protein of unknown function domain containing protein, expressed	AT5G22560.1	0	Plant protein of unknown function (DUF247)
LOC_Os05g04000	SNP-5.1791996.	5.0289	6.8791	4.4801	3.396	7.0748	1	0.57577	0.99998	0.001273	1.4698e-05	0.99871	2018-01-02	0.99871	5	1795989	1797051	expressed protein	0	0	0
LOC_Os05g04020	SNP-5.1802818.	1.2485	3.085	-0.19173	3.2431	3.2524	0.99882	0.56251	0.90952	0.00016867	0.064327	0.9355	2018-01-02	0.9355	5	1804182	1811095	plant protein of unknown function domain containing protein, expressed	AT5G22560.1	0	Plant protein of unknown function (DUF247)
LOC_Os05g04070	SNP-5.1831251.	7.6509	9.2795	0.052818	9.1478	9.4612	1	0.45717	1	1.893e-10	0.033008	0.96699	2018-01-02	0.96699	5	1830739	1833326	expressed protein	AT4G01995.1	0	0
LOC_Os05g04120	SNP-5.1843444.	3.7741	5.3972	-0.14854	5.686	5.554	1	0.53137	0.99969	9.0799e-07	0.08692	0.91308	2018-01-02	0.91308	5	1846097	1848754	ferroportin1 domain containing protein, expressed	AT5G26820.1	ATIREG3,IREG3,MAR1,RTS3	iron-regulated protein 3
LOC_Os05g04150	SNP-5.1831251.	2.9716	4.4519	-0.14845	4.7077	4.6118	0.99998	0.37305	0.99718	8.0065e-06	0.080558	0.91943	2018-01-02	0.91943	5	1859669	1863536	expressed protein	AT1G02380.1	0	0
LOC_Os05g04180	SNP-5.1880981.	0.58882	2.2552	1.5036	0.59571	2.4258	0.99462	0.50969	0.66661	0.05652	0.00097913	0.9425	2018-01-02	0.9425	5	1885038	1889261	agenet domain containing protein, putative, expressed	AT1G09320.1	0	agenet domain-containing protein
LOC_Os05g04360	SNP-5.2009107.	0.22152	1.3295	0.60616	0.56277	1.4953	0.98754	0.17329	0.22634	0.060316	0.007648	0.93204	2018-01-02	0.93204	5	1994243	1996903	protein phosphatase 2C, putative, expressed	AT3G62260.2	0	Protein phosphatase 2C family protein
LOC_Os05g04570	SNP-5.2102319.	8.8066	10.314	-0.093242	10.443	10.484	1	0.33543	1	1.2476e-11	0.060112	0.93989	2018-01-02	0.93989	5	2129252	2132815	F-box family protein, putative, expressed	AT4G22030.1	0	F-box family protein with a domain of unknown function (DUF295)
LOC_Os05g04680	SNP-5.2217512.	3.0162	4.6021	2.1484	2.2954	4.7979	0.99998	0.75558	0.99875	0.0011223	0.00022058	0.99866	2018-01-02	0.99866	5	2212891	2213767	expressed protein	AT3G17580.1	0	0
LOC_Os05g04770	SNP-5.2261541.	3.2349	4.8319	0.075768	4.7139	5.0132	0.99999	0.87847	0.99935	5.5935e-06	0.03407	0.96592	2018-01-02	0.96592	5	2258505	2259688	OsFBX158 - F-box domain containing protein, expressed	AT5G07610.1	0	F-box family protein
LOC_Os05g05280	SNP-5.2558206.	0.50459	1.7639	-0.4542	2.4122	1.8629	0.99347	0.24224	0.43966	0.0019306	0.19887	0.7992	2018-01-02	0.7992	5	2598338	2604167	zinc finger family protein, putative, expressed	AT3G47990.1	SIS3	SUGAR-INSENSITIVE 3
LOC_Os05g05330	SNP-5.2621350.	8.8811	10.484	0.37993	10.149	10.672	1	0.54943	1	2.5086e-11	0.020635	0.97937	2018-01-02	0.97937	5	2625971	2630241	expressed protein	AT5G27660.1	0	Trypsin family protein with PDZ domain
LOC_Os05g05346	SNP-5.2638899.	6.3181	7.8662	-0.00091163	7.8981	8.0411	1	0.49065	1	4.3322e-09	0.04811	0.95189	2018-01-02	0.95189	5	2632335	2635234	expressed protein	0	0	0
LOC_Os05g05370	SNP-5.2683610.	0.64029	1.9432	1.8646	-0.12371	2.005	0.99521	0.29983	0.57073	0.26613	0.00038314	0.73348	2018-01-02	0.73348	5	2652049	2656557	expressed protein	0	0	0
LOC_Os05g05860	SNP-5.2955521.	0.81168	1.6725	1.8052	-0.16528	1.622	0.99677	0.10675	0.41253	0.43299	0.00064936	0.56636	2018-01-02	0.56636	5	2934491	2944384	retrotransposon protein, putative, unclassified, expressed	0	0	0
LOC_Os05g06014	SNP-5.3016085.	7.2959	8.9577	-0.046646	9.1588	9.1221	1	0.57382	1	3.158e-10	0.071018	0.92898	2018-01-02	0.92898	5	3008647	3012719	expressed protein	0	0	0
LOC_Os05g06300	SNP-5.3240766.	4.7825	6.2631	5.2606	0.75457	6.4454	1	0.50399	0.99997	0.031721	1.3861e-07	0.96828	2018-01-02	0.96828	5	3219999	3228123	3-hydroxyacyl-CoA dehydrogenase, putative, expressed	AT3G06860.1	ATMFP2,MFP2	multifunctional protein 2
LOC_Os05g06420	SNP-5.3281330.	1.5674	3.0614	2.0588	0.82654	3.2436	0.99943	0.47981	0.94736	0.031709	0.00026031	0.96803	2018-01-02	0.96803	5	3291028	3294025	expressed protein	AT2G25920.1	0	0
LOC_Os05g06510	SNP-5.3347337.	8.3633	9.3421	8.9503	1.4753	9.4783	1	0.13604	1	0.12942	6.0746e-10	0.87058	2018-01-02	0.87058	5	3348811	3352850	4Fe-4S binding domain containing protein, expressed	0	0	0
LOC_Os05g06630	SNP-5.3422114.	11.13	12.599	4.9364	8.7897	12.795	1	0.46041	1	6.9393e-09	6.9371e-06	0.99999	2018-01-02	0.99999	5	3424665	3428826	expressed protein	AT5G27660.1	0	Trypsin family protein with PDZ domain
LOC_Os05g06780	SNP-5.3587046.	6.3176	8.0992	0.0048896	8.149	8.2732	1	0.65731	1	2.5675e-09	0.050139	0.94986	2018-01-02	0.94986	5	3539563	3540972	LTPL104 - Protease inhibitor/seed storage/LTP family protein precursor, expressed	AT5G05960.1	0	Bifunctional inhibitor/lipid-transfer protein/seed storage 2S albumin superfamily protein
LOC_Os05g06790	SNP-5.3552024.	10.475	12.403	2.7048	10.694	12.599	1	0.98613	1	6.3907e-11	0.00087343	0.99913	2018-01-02	0.99913	5	3546355	3549946	expressed protein	0	0	0
LOC_Os05g06814	SNP-5.3562010.	5.5164	7.2482	5.8539	2.5094	7.439	1	0.65768	1	0.012867	8.1559e-07	0.98713	2018-01-02	0.98713	5	3560985	3571380	expressed protein	AT5G27660.1	0	Trypsin family protein with PDZ domain
LOC_Os05g06910	SNP-5.3565192.	0.43481	1.5431	1.465	-0.023726	1.6042	0.99234	0.18598	0.33932	0.26646	0.0012118	0.73233	2018-01-02	0.73233	5	3614637	3619090	expressed protein	AT5G27660.1	0	Trypsin family protein with PDZ domain
LOC_Os05g06920	SNP-5.3616921.	0.56591	1.96	0.41494	2.2253	2.1147	0.99433	0.36442	0.5765	0.0090932	0.082335	0.90857	2018-01-02	0.90857	5	3626394	3629132	relA-SpoT like protein RSH4, putative, expressed	AT3G17470.1	ATCRSH,CRSH	Ca2+-activated RelA/spot homolog
LOC_Os05g07050	SNP-5.3674379.	0.16208	1.0961	1.2507	0.18636	1.0242	0.98574	0.14084	0.17216	0.45536	0.0055021	0.53914	2018-01-02	0.53914	5	3704179	3714513	pre-mRNA-processing-splicing factor 8, putative, expressed	AT1G80070.1	EMB14,EMB177,EMB33,SUS2	Pre-mRNA-processing-splicing factor
LOC_Os05g07140	SNP-5.3743904.	1.1409	2.2774	-0.15816	2.9134	2.3798	0.99848	0.18758	0.72456	0.0011702	0.19335	0.80548	2018-01-02	0.80548	5	3772400	3773192	zinc finger, C3HC4 type domain containing protein, expressed	AT2G42360.1	0	RING/U-box superfamily protein
LOC_Os05g07220	SNP-5.3813118.	1.2047	2.3015	1.6269	0.61095	2.4671	0.99869	0.21549	0.77841	0.067482	0.00091143	0.93161	2018-01-02	0.93161	5	3813306	3819769	kelch repeat-containing protein, putative, expressed	AT5G01660.1	0	0
LOC_Os05g07300	SNP-5.3890354.	2.2515	3.7046	2.9947	0.79945	3.8731	0.99988	0.78856	0.99314	0.062208	5.5604e-05	0.93774	2018-01-02	0.93774	5	3878198	3881797	serine/threonine-protein kinase receptor precursor, putative, expressed	AT2G19130.1	0	S-locus lectin protein kinase family protein
LOC_Os05g07420	SNP-5.3969279.	3.4149	4.9129	1.7718	3.9609	5.107	0.99999	0.59396	0.99936	0.00023048	0.0049917	0.99478	2018-01-02	0.99478	5	3956457	3959190	S-domain receptor-like protein kinase, putative, expressed	AT2G19130.1	0	S-locus lectin protein kinase family protein
LOC_Os05g07680	SNP-5.4120746.	0.70659	2.0026	1.8047	0.073017	2.1005	0.99589	0.2824	0.59314	0.20226	0.00052574	0.79721	2018-01-02	0.79721	5	4129180	4134223	KIP1, putative, expressed	AT5G58320.2	0	Kinase interacting (KIP1-like) family protein
LOC_Os05g07700	SNP-5.4141757.	3.6849	4.7215	3.7933	0.7036	4.9011	1	0.18131	0.99888	0.037635	4.2898e-06	0.96236	2018-01-02	0.96236	5	4142122	4144766	ribosomal protein, putative, expressed	AT1G66580.1	RPL10C,SAG24	senescence associated gene 24
LOC_Os05g07710	SNP-5.4141757.	5.4325	6.4517	4.4596	1.7622	6.6466	1	0.18335	0.99998	0.0032489	9.1385e-07	0.99675	2018-01-02	0.99675	5	4144902	4149045	WD40-like domain containing protein, putative, expressed	AT3G56440.1	ATATG18D,ATG18D	homolog of yeast autophagy 18 (ATG18) D
LOC_Os05g07900	SNP-5.4311446.	0.54451	2.0708	2.0956	-0.012341	2.0879	0.99404	0.5249	0.65135	0.33778	0.00036914	0.66185	2018-01-02	0.66185	5	4266371	4270238	mitochondrial carrier protein, putative, expressed	AT4G32400.1	ATBT1,EMB104,EMB42,SHS1	Mitochondrial substrate carrier family protein
LOC_Os05g07960	SNP-5.4306358.	6.9964	8.4632	6.9412	2.4988	8.6554	1	0.38044	1	0.00959	4.8512e-08	0.99041	2018-01-02	0.99041	5	4312533	4314358	F-box protein interaction domain containing protein, expressed	AT5G07610.1	0	F-box family protein
LOC_Os05g08090	SNP-5.4366010.	12.293	14.268	3.5073	10.524	14.464	1	0.95377	1	5.5339e-12	8.0496e-06	0.99999	2018-01-02	0.99999	5	4401862	4408271	expressed protein	0	0	0
LOC_Os05g08220	SNP-5.4474712.	3.4261	4.6739	-0.079972	4.7222	4.848	0.99999	0.20335	0.99818	5.6223e-06	0.049958	0.95004	2018-01-02	0.95004	5	4474335	4476530	retrotransposon protein, putative, Ty3-gypsy subclass	0	0	0
LOC_Os05g08900	SNP-5.4963252.	4.606	5.4869	5.545	-0.12386	5.4862	1	0.14617	0.99983	0.36472	1.0954e-07	0.63528	2018-01-02	0.63528	5	4925212	4928175	expressed protein	0	0	0
LOC_Os05g08970	SNP-5.4932352.	1.0105	2.5803	-0.21747	2.9425	2.7292	0.99795	0.86348	0.90057	0.00050822	0.10293	0.89656	2018-01-02	0.89656	5	4965425	4971029	SSRP1-like FACT complex subunit, putative, expressed	AT3G28730.1	ATHMG,HMG,NFD,SSRP1	high mobility group
LOC_Os05g09160	SNP-5.5116652.	6.8217	8.0169	2.0388	5.7423	8.2131	1	0.28494	1	3.3553e-07	0.00023753	0.99976	2018-01-02	0.99976	5	5119318	5120690	expressed protein	0	0	0
LOC_Os05g09280	SNP-5.5190394.	8.9172	10.386	1.6035	8.4948	10.582	1	0.41404	1	5.2695e-10	0.00057487	0.99943	2018-01-02	0.99943	5	5187757	5189754	AGAP006957-PA, putative, expressed	AT5G12010.1	0	0
LOC_Os05g09370	SNP-5.5291023.	2.5106	3.2407	-0.075744	3.2449	3.4169	0.99994	0.10135	0.97099	0.00015394	0.045138	0.95471	2018-01-02	0.95471	5	5254254	5262152	kinase, pfkB family, putative, expressed	AT1G49350.1	0	pfkB-like carbohydrate kinase family protein
LOC_Os05g09500	SNP-5.5329747.	9.8505	10.959	2.1161	8.5765	11.155	1	0.16455	1	4.5813e-10	0.00018532	0.99981	2018-01-02	0.99981	5	5337195	5341210	hexokinase, putative, expressed	AT4G29130.1	ATHXK1,GIN2,HXK1	hexokinase 1
LOC_Os05g09550	SNP-5.5390625.	3.092	4.3127	2.2398	1.8325	4.5078	0.99998	0.23747	0.99665	0.0026969	0.00014794	0.99716	2018-01-02	0.99716	5	5394336	5398141	Der1-like family domain containing protein, expressed	AT4G29330.1	DER1	DERLIN-1
LOC_Os05g10310	SNP-5.5674416.	8.3859	9.5943	3.0338	6.2694	9.7906	1	0.19949	1	8.7757e-08	2.1154e-05	0.99998	2018-01-02	0.99998	5	5625713	5632906	acid phosphatase, putative, expressed	AT4G25150.1	0	HAD superfamily, subfamily IIIB acid phosphatase
LOC_Os05g10330	SNP-5.5618050.	6.5456	7.4847	2.1294	5.1001	7.6809	1	0.095513	1	1.4078e-06	0.00018438	0.99981	2018-01-02	0.99981	5	5638522	5641118	HAD superfamily phosphatase, putative, expressed	AT4G29260.1	0	HAD superfamily, subfamily IIIB acid phosphatase
LOC_Os05g10370	SNP-5.5656843.	5.4182	6.6658	2.7811	3.609	6.8621	1	0.19433	0.99998	4.1598e-05	3.9223e-05	0.99992	2018-01-02	0.99992	5	5652659	5654777	acid phosphatase, putative, expressed	AT5G24780.1	ATVSP1,VSP1	vegetative storage protein 1
LOC_Os05g10414	SNP-5.5625824.	5.5402	6.3122	2.0529	4.0159	6.5085	1	0.072156	0.99996	1.7555e-05	0.00022594	0.99976	2018-01-02	0.99976	5	5673409	5674042	expressed protein	0	0	0
LOC_Os05g10480	SNP-5.5696534.	6.4881	7.0555	4.2071	2.6176	7.2517	1	0.051298	0.99999	0.00045221	1.6306e-06	0.99955	2018-01-02	0.99955	5	5698866	5699472	expressed protein	0	0	0
LOC_Os05g10560	SNP-5.5748396.	10.011	10.566	3.5009	6.7459	10.762	1	0.041693	1	2.7471e-08	6.7676e-06	0.99999	2018-01-02	0.99999	5	5747345	5747866	expressed protein	0	0	0
LOC_Os05g10570	SNP-5.5767002.	4.5933	5.9118	-0.0029136	5.9558	6.0861	1	0.25387	0.9999	3.8826e-07	0.049471	0.95053	2018-01-02	0.95053	5	5749598	5751023	expressed protein	0	0	0
LOC_Os05g10580	SNP-5.5709702.	3.9691	4.783	0.53739	4.2016	4.9742	1	0.079447	0.99867	1.8121e-05	0.011718	0.98826	2018-01-02	0.98826	5	5756504	5760603	cullin family domain containing protein, putative, expressed	AT4G02570.1	ATCUL1,AXR6,CUL1	cullin 1
LOC_Os05g10590	SNP-5.5783676.	7.7066	9.1213	5.1217	5.2703	9.3177	1	0.29872	1	3.1926e-05	6.2995e-06	0.99996	2018-01-02	0.99996	5	5763773	5767497	expressed protein	0	0	0
LOC_Os05g10650	SNP-5.5765373.	0.89021	2.0708	-0.21102	2.2784	2.2339	0.9973	0.1531	0.54569	0.0016671	0.072085	0.92625	2018-01-02	0.92625	5	5813265	5815545	6-phosphofructokinase, putative, expressed	AT4G26270.1	PFK3	phosphofructokinase 3
LOC_Os05g10690	SNP-5.5881155.	4.7545	6.1587	4.383	1.5585	6.3527	1	0.31705	0.99995	0.0053471	1.1223e-06	0.99465	2018-01-02	0.99465	5	5870169	5873986	Myb transcription factor, putative, expressed	AT5G47390.1	0	myb-like transcription factor family protein
LOC_Os05g10930	SNP-5.6105602.	0.92257	1.5585	0.8312	0.52693	1.7261	0.9975	0.078624	0.40121	0.059772	0.0041566	0.93607	2018-01-02	0.93607	5	6086093	6087029	OsGrx_C15 - glutaredoxin subgroup III, expressed	AT5G11930.1	0	Thioredoxin superfamily protein
LOC_Os05g10940	SNP-5.6042390.	2.8887	3.788	1.0857	2.6419	3.9827	0.99997	0.13915	0.99096	0.00063301	0.0031926	0.99617	2018-01-02	0.99617	5	6090801	6094142	metal cation transporter, putative, expressed	AT1G10970.1	ATZIP4,ZIP4	zinc transporter 4 precursor
LOC_Os05g11060	SNP-5.6174429.	0.47943	1.6757	1.3726	0.23955	1.7961	0.99308	0.16199	0.3305	0.15876	0.0016375	0.8396	2018-01-02	0.8396	5	6191144	6196093	galactosyltransferase family protein, putative, expressed	AT2G26100.1	0	Galactosyltransferase family protein
LOC_Os05g11064	SNP-5.6244958.	6.3379	7.8527	4.4858	3.0572	8.0489	1	0.33731	1	0.00013706	7.1598e-07	0.99986	2018-01-02	0.99986	5	6198378	6200860	expressed protein	0	0	0
LOC_Os05g11210	SNP-5.6340160.	0.36568	1.2715	0.89673	0.16517	1.4033	0.99103	0.07816	0.15483	0.13459	0.0034993	0.86191	2018-01-02	0.86191	5	6333107	6333908	lachrymatory factor synthase, putative, expressed	AT2G25770.1	0	Polyketide cyclase/dehydrase and lipid transport superfamily protein
LOC_Os05g11260	SNP-5.6365386.	8.1686	9.729	-0.16714	10.268	9.8524	1	0.3528	1	4.0521e-11	0.15453	0.84547	2018-01-02	0.84547	5	6358099	6362407	expressed protein	0	0	0
LOC_Os05g11300	SNP-5.6340160.	6.8844	8.4697	5.7166	2.4809	8.6658	1	0.3665	1	0.00056321	4.5868e-08	0.99944	2018-01-02	0.99944	5	6380147	6380983	expressed protein	AT2G25780.1	0	Protein of unknown function (DUF1677)
LOC_Os05g11320	SNP-5.6380723.	5.3197	7.0931	3.4513	3.3656	7.2894	1	0.5445	0.99999	7.2774e-05	8.372e-06	0.99992	2018-01-02	0.99992	5	6393880	6396096	metallothionein-like protein 3B, putative, expressed	AT3G15353.1	ATMT3,MT3	metallothionein 3
LOC_Os05g11414	SNP-5.6440457.	5.8451	7.5959	1.9241	5.5242	7.7921	1	0.65509	1	6.7914e-07	0.00037896	0.99962	2018-01-02	0.99962	5	6447183	6458100	OsMADS58 - MADS-box family gene with MIKCc type-box, expressed	AT4G18960.1	AG	K-box region and MADS-box transcription factor family protein
LOC_Os05g11428	SNP-5.6481990.	12.476	13.586	6.0738	7.1318	13.783	1	0.14492	1	9.8024e-09	1.5699e-08	1	2018-01-02	1	5	6468135	6476455	expressed protein	0	0	0
LOC_Os05g11630	SNP-5.6614652.	4.8958	6.709	4.1071	2.5551	6.905	1	0.90327	0.99999	0.00079791	3.1367e-06	0.9992	2018-01-02	0.9992	5	6590691	6595036	expressed protein	0	0	0
LOC_Os05g11720	SNP-5.6697743.	3.6047	5.1893	1.7067	3.2519	5.3854	0.99999	0.60991	0.9996	0.00010501	0.00051629	0.99938	2018-01-02	0.99938	5	6652760	6656383	zinc finger, C3HC4 type domain containing protein, expressed	AT2G37950.1	0	RING/FYVE/PHD zinc finger superfamily protein
LOC_Os05g11770	SNP-5.6638056.	9.8411	10.888	3.4899	8.5441	11.085	1	0.16642	1	1.2744e-08	0.00020235	0.9998	2018-01-02	0.9998	5	6678208	6692656	ulp1 protease family protein, putative, expressed	AT1G09730.1	0	Cysteine proteinases superfamily protein
LOC_Os05g11810	SNP-5.6745953.	9.7615	10.859	2.11	8.8661	11.055	1	0.167	1	5.6825e-10	0.00045405	0.99955	2018-01-02	0.99955	5	6720998	6726973	gibberellin 2-beta-dioxygenase 1, putative, expressed	AT1G78440.1	ATGA2OX1,GA2OX1	Arabidopsis thaliana gibberellin 2-oxidase 1
LOC_Os05g11870	SNP-5.6738212.	1.5451	3.0913	1.7506	1.1581	3.281	0.9994	0.34479	0.92434	0.014558	0.00052134	0.98492	2018-01-02	0.98492	5	6766494	6769114	hydrolase, NUDIX family, domain containing protein, expressed	AT1G28960.1	ATNUDT15,ATNUDX15,NUDX15	nudix hydrolase homolog 15
LOC_Os05g12140	SNP-5.6914266.	7.947	9.1277	8.8726	0.071838	9.2393	1	0.19686	1	0.17729	3.9307e-11	0.82271	2018-01-02	0.82271	5	6936859	6939771	Leucine Rich Repeat family protein, expressed	AT4G23840.1	0	Leucine-rich repeat (LRR) family protein
LOC_Os05g12400	SNP-5.7112458.	2.3513	3.8323	0.019916	3.7328	4.0129	0.99991	0.36471	0.98808	4.9134e-05	0.035546	0.96441	2018-01-02	0.96441	5	7134027	7135550	BURP domain containing protein, expressed	AT5G25610.1	ATRD22,RD22	BURP domain-containing protein
LOC_Os05g12410	SNP-5.7127070.	4.1985	5.7977	4.5352	2.139	5.9864	1	0.47883	0.99987	0.017426	9.8081e-06	0.98256	2018-01-02	0.98256	5	7136965	7137684	BURP domain containing protein, expressed	AT5G25610.1	ATRD22,RD22	BURP domain-containing protein
LOC_Os05g12450	SNP-5.7121974.	5.7391	7.5944	2.8605	5.6738	7.7905	1	0.78763	1	5.8859e-06	0.0005366	0.99946	2018-01-02	0.99946	5	7152331	7153942	hydroquinone glucosyltransferase, putative, expressed	AT4G01070.1	GT72B1,UGT72B1	UDP-Glycosyltransferase superfamily protein
LOC_Os05g12460	SNP-5.7163994.	8.3909	9.9319	6.073	4.9036	10.128	1	0.40417	1	4.4141e-05	4.1872e-07	0.99996	2018-01-02	0.99996	5	7158204	7159717	expressed protein	0	0	0
LOC_Os05g12481	SNP-5.7163994.	3.9928	5.6406	3.2512	3.289	5.8363	1	0.47282	0.99979	0.0013013	0.00019892	0.9985	2018-01-02	0.9985	5	7168814	7169598	expressed protein	0	0	0
LOC_Os05g12630	SNP-5.7281373.	3.7703	5.542	5.5503	-0.044758	5.5676	1	0.59125	0.99972	0.32517	1.1575e-07	0.67483	2018-01-02	0.67483	5	7249978	7251397	expressed protein	AT5G25610.1	ATRD22,RD22	BURP domain-containing protein
LOC_Os05g13420	SNP-5.7465827.	4.7082	5.9554	5.1794	1.6993	6.1279	1	0.15497	0.99987	0.053433	2.479e-06	0.94656	2018-01-02	0.94656	5	7446336	7450295	large tegument protein, putative, expressed	0	0	0
LOC_Os05g13770	SNP-5.7677883.	3.0048	4.1273	0.24305	4.6706	4.2499	0.99998	0.25497	0.99621	4.1643e-05	0.15618	0.84378	2018-01-02	0.84378	5	7630178	7633948	RNA polymerase Rpb7, N-terminal domain containing protein, expressed	AT4G02410.1	0	Concanavalin A-like lectin protein kinase family protein
LOC_Os05g13904	SNP-5.7754891.	0.11745	1.6423	-0.090696	1.7566	1.8098	0.98423	0.4034	0.34859	0.0058997	0.058167	0.93593	2018-01-02	0.93593	5	7731788	7732436	expressed protein	0	0	0
LOC_Os05g14300	SNP-5.8021147.	0.60055	2.0225	2.2025	-0.36826	1.9323	0.99476	0.34763	0.58406	0.48288	0.00018179	0.51694	2018-01-02	0.51694	5	8034103	8039677	ubiquitin-conjugating enzyme E2 O, putative, expressed	AT1G53025.1	0	Ubiquitin-conjugating enzyme family protein
LOC_Os05g15040	SNP-5.8518465.	1.5729	3.1814	1.3189	1.7565	3.3751	0.99944	0.60596	0.95835	0.0043775	0.0016804	0.99394	2018-01-02	0.99394	5	8526403	8535211	NB-ARC domain containing protein, expressed	AT5G27030.1	TPR3	TOPLESS-related 3
LOC_Os05g15150	SNP-5.8554354.	1.4637	2.9892	1.4888	1.301	3.1807	0.99928	0.63267	0.94939	0.010078	0.00091653	0.98901	2018-01-02	0.98901	5	8590929	8597017	leucyl-tRNA synthetase, cytoplasmic, putative, expressed	AT1G09620.1	0	ATP binding;leucine-tRNA ligases;aminoacyl-tRNA ligases;nucleotide binding;ATP binding;aminoacyl-tRNA ligases
LOC_Os05g16740	SNP-5.9533016.	-0.2096	0.51211	0.47371	-0.16193	0.55263	0.96709	0.3293	0.17816	0.29201	0.0094683	0.69853	2018-01-02	0.69853	5	9517479	9527704	SHR5-receptor-like kinase, putative, expressed	AT1G56130.1	0	Leucine-rich repeat transmembrane protein kinase
LOC_Os05g18774	SNP-5.10849892.	1.9948	2.8911	2.5616	0.19782	3.0171	0.99979	0.23166	0.95932	0.14938	9.0582e-05	0.85053	2018-01-02	0.85053	5	10899693	10900830	protein phosphatase 1 regulatory subunit 11, putative, expressed	AT2G31305.1	INH3	inhibitor-3
LOC_Os05g18790	SNP-5.10885760.	0.98385	1.7122	1.6631	-0.070253	1.7625	0.99782	0.17835	0.63998	0.28486	0.0007376	0.7144	2018-01-02	0.7144	5	10914251	10916007	formyl transferase, putative, expressed	AT1G31220.1	0	Formyl transferase
LOC_Os05g19010	SNP-5.11058114.	4.9244	6.1854	5.7221	0.25464	6.3313	1	0.48001	0.99998	0.10978	5.2423e-08	0.89022	2018-01-02	0.89022	5	11029122	11030058	expressed protein	0	0	0
LOC_Os05g22880	SNP-5.12932738.	1.3027	1.9054	1.9381	-0.1031	1.9184	0.99895	0.23564	0.83407	0.34392	0.00043833	0.65564	2018-01-02	0.65564	5	12994267	12995301	expressed protein	0	0	0
LOC_Os05g22960	SNP-5.12996047.	3.5583	4.1932	4.2646	-0.14356	4.1847	0.99999	0.15977	0.99834	0.37605	2.0586e-06	0.62395	2018-01-02	0.62395	5	13090681	13092710	expressed protein	AT3G47630.2	0	0
LOC_Os05g23340	SNP-5.13230989.	3.2141	3.9646	4.0069	-0.15565	3.9728	0.99999	0.17595	0.99665	0.35157	3.3887e-06	0.64842	2018-01-02	0.64842	5	13320444	13323442	expressed protein	0	0	0
LOC_Os05g23670	SNP-5.13501987.	0.49703	1.9828	1.4171	0.45493	2.1392	0.99336	0.69561	0.69093	0.086695	0.0013255	0.91198	2018-01-02	0.91198	5	13573857	13579655	transcription factor jumonji, putative, expressed	AT1G08620.1	PKDM7D	Transcription factor jumonji (jmj) family protein / zinc finger (C5HC2 type) family protein
LOC_Os05g23840	SNP-5.13620731.	0.39114	1.2999	0.17144	0.92873	1.4773	0.99154	0.17246	0.30249	0.023731	0.019016	0.95725	2018-01-02	0.95725	5	13702736	13706423	expressed protein	AT2G31600.1	0	0
LOC_Os05g24020	SNP-5.13823064.	2.0335	2.8636	0.092892	2.7311	3.0451	0.99981	0.085588	0.90351	0.0005409	0.032949	0.96651	2018-01-02	0.96651	5	13840542	13848909	emp24/gp25L/p24 family protein, putative, expressed	AT5G01010.1	0	0
LOC_Os05g24330	SNP-5.13974753.	0.89082	2.5549	-0.096113	2.6639	2.7252	0.99731	0.64983	0.83676	0.00071253	0.057451	0.94184	2018-01-02	0.94184	5	14071972	14075130	retrotransposon protein, putative, Ty3-gypsy subclass, expressed	0	0	0
LOC_Os05g24340	SNP-5.13992680.	0.92119	2.6298	-0.13972	3.2482	2.7366	0.99749	0.78645	0.86948	0.00054238	0.18567	0.81378	2018-01-02	0.81378	5	14078601	14080397	transposon protein, putative, CACTA, En/Spm sub-class, expressed	0	0	0
LOC_Os05g24684	SNP-5.14285377.	0.091931	0.87763	0.97203	-0.30886	0.85258	0.98329	0.1246	0.13583	0.39646	0.0029095	0.60063	2018-01-02	0.60063	5	14294663	14308828	structural constituent of ribosome, putative, expressed	AT3G23590.1	MED33A,RFR1	REF4-related 1
LOC_Os05g24880	SNP-5.14310607.	3.0228	4.343	4.2443	-0.035278	4.4121	0.99998	0.27146	0.99656	0.25411	1.8706e-06	0.74589	2018-01-02	0.74589	5	14407907	14414000	dehydrogenase, putative, expressed	AT3G56460.1	0	GroES-like zinc-binding alcohol dehydrogenase family protein
LOC_Os05g25060	SNP-5.14414494.	2.1897	2.9307	2.349	1.5462	3.0883	0.99986	0.072484	0.91914	0.083576	0.0018442	0.91458	2018-01-02	0.91458	5	14498742	14506826	PPR repeat domain containing protein, putative, expressed	AT5G67570.1	DG1,EMB1408,EMB246	Tetratricopeptide repeat (TPR)-like superfamily protein
LOC_Os05g25080	SNP-5.14478422.	2.2726	3.1541	3.25	0.556	3.1301	0.99989	0.11362	0.95577	0.39778	0.00011277	0.6021	2018-01-02	0.6021	5	14520991	14524257	transposon protein, putative, unclassified, expressed	0	0	0
LOC_Os05g25310	SNP-5.14669927.	2.2818	3.7963	1.9522	1.6199	3.9905	0.99989	0.62876	0.99191	0.0045683	0.00029777	0.99513	2018-01-02	0.99513	5	14688251	14701325	acyl-CoA synthetase protein, putative, expressed	AT2G04350.1	LACS8	AMP-dependent synthetase and ligase family protein
LOC_Os05g25320	SNP-5.14651187.	0.054684	1.0823	0.4868	0.43875	1.2372	0.98182	0.16396	0.15886	0.080958	0.010156	0.90889	2018-01-02	0.90889	5	14701839	14705140	transposon protein, putative, unclassified, expressed	0	0	0
LOC_Os05g25370	SNP-5.14681661.	2.1484	3.0698	1.539	2.4163	3.2577	0.99985	0.11923	0.94451	0.0093951	0.0099261	0.98068	2018-01-02	0.98068	5	14725924	14735830	TKL_IRAK_CrRLK1L-1.2 - The CrRLK1L-1 subfamily has homology to the CrRLK1L homolog, expressed	AT3G51550.1	FER	Malectin/receptor-like protein kinase family protein
LOC_Os05g25400	SNP-5.14754226.	3.0189	4.2144	2.7079	2.5154	4.406	0.99998	0.20371	0.99538	0.0099375	0.00089395	0.98917	2018-01-02	0.98917	5	14770503	14773117	RNA binding protein, putative, expressed	AT1G55140.1	0	Ribonuclease III family protein
LOC_Os05g25430	SNP-5.14743051.	0.021423	1.6664	-0.011077	1.8555	1.8285	0.9804	0.58098	0.38214	0.0067037	0.069086	0.92421	2018-01-02	0.92421	5	14784692	14789077	receptor-like protein kinase At3g46290 precursor, putative, expressed	AT3G51550.1	FER	Malectin/receptor-like protein kinase family protein
LOC_Os05g25600	SNP-5.14835027.	1.7974	3.3753	2.4165	1.9759	3.5553	0.99967	0.39413	0.96151	0.035076	0.001782	0.96314	2018-01-02	0.96314	5	14879436	14886369	transposon protein, putative, unclassified, expressed	0	0	0
LOC_Os05g25650	SNP-5.14896549.	3.6212	4.8929	-0.10445	5.0381	5.0612	0.99999	0.19075	0.99876	3.2098e-06	0.062454	0.93754	2018-01-02	0.93754	5	14906665	14906961	expressed protein	0	0	0
LOC_Os05g25850	SNP-5.14966353.	11.799	12.825	4.5396	9.3339	13.022	1	0.12359	1	1.6524e-09	1.4418e-05	0.99999	2018-01-02	0.99999	5	15046730	15051515	superoxide dismutase, mitochondrial precursor, putative, expressed	AT3G10920.1	ATMSD1,MEE33,MSD1	manganese superoxide dismutase 1
LOC_Os05g25950	SNP-5.15019931.	9.9614	11.566	2.1388	9.1018	11.763	1	0.47374	1	1.1919e-10	0.00015336	0.99985	2018-01-02	0.99985	5	15084915	15086150	cyclin, putative, expressed	AT3G05327.1	0	Cyclin family protein
LOC_Os05g26040	SNP-5.15075199.	2.9172	4.4692	-0.16029	4.7625	4.6256	0.99997	0.44002	0.99729	7.4871e-06	0.087829	0.91216	2018-01-02	0.91216	5	15136288	15147503	pumilio-family RNA binding repeat containing protein, expressed	AT3G17450.1	0	hAT dimerisation domain-containing protein
LOC_Os05g26660	SNP-5.15462247.	9.669	11.333	2.0042	9.0156	11.529	1	0.60675	1	1.4968e-10	0.00021536	0.99978	2018-01-02	0.99978	5	15482300	15488221	NADH-ubiquinone oxidoreductase, mitochondrial precursor, putative, expressed	AT4G21490.1	NDB3	NAD(P)H dehydrogenase B3
LOC_Os05g26870	SNP-5.15522605.	7.4951	8.7159	2.6079	7.0373	8.9118	1	0.2639	1	2.4879e-07	0.00093686	0.99906	2018-01-02	0.99906	5	15590947	15591872	CAMK_KIN1/SNF1/Nim1_like.21 - CAMK includes calcium/calmodulin depedent protein kinases, expressed	0	0	0
LOC_Os05g26954	SNP-5.15555843.	2.0235	3.8118	3.7749	0.58823	3.8576	0.9998	0.99074	0.99068	0.29302	2.6712e-05	0.70696	2018-01-02	0.70696	5	15656657	15662493	saposin-like type B, region 1 family protein, putative, expressed	AT3G51730.1	0	saposin B domain-containing protein
LOC_Os05g27304	SNP-5.15771656.	1.7349	3.1672	0.075998	3.0069	3.3498	0.99961	0.4586	0.96203	0.00025858	0.030902	0.96884	2018-01-02	0.96884	5	15866239	15873589	peptide transporter PTR2, putative, expressed	AT3G45680.1	0	Major facilitator superfamily protein
LOC_Os05g28090	SNP-5.16385478.	3.3439	4.7957	-0.20373	5.1173	4.9493	0.99999	0.30762	0.99855	3.1938e-06	0.093733	0.90626	2018-01-02	0.90626	5	16421457	16423221	expressed protein	AT1G70760.1	CRR23	inorganic carbon transport protein-related
LOC_Os05g28120	SNP-5.16339192.	5.8721	7.2114	-0.012706	7.3202	7.382	1	0.30332	1	1.9043e-08	0.057427	0.94257	2018-01-02	0.94257	5	16443540	16453833	transposon protein, putative, unclassified, expressed	0	0	0
LOC_Os05g28500	SNP-5.16603957.	0.32156	1.4905	1.3261	0.069485	1.5788	0.99008	0.21384	0.31271	0.21849	0.0016954	0.77982	2018-01-02	0.77982	5	16687048	16691082	ubiquitin family protein, putative, expressed	AT2G30100.1	0	pentatricopeptide (PPR) repeat-containing protein
LOC_Os05g28690	SNP-5.16758881.	0.16802	1.5947	0.70224	0.92097	1.7686	0.98593	0.42393	0.3881	0.040867	0.0094759	0.94966	2018-01-02	0.94966	5	16830126	16840003	expressed protein	AT1G35220.1	0	0
LOC_Os05g28860	SNP-5.16889562.	4.5275	5.6455	5.7518	-0.15808	5.6145	1	0.29822	0.9999	0.40749	7.027e-08	0.59251	2018-01-02	0.59251	5	16918923	16923919	3'-5' exonuclease, putative, expressed	AT1G56310.1	0	Polynucleotidyl transferase, ribonuclease H-like superfamily protein
LOC_Os05g29170	SNP-5.17074708.	4.1265	6.1028	0.87713	5.0344	6.2974	1	0.80247	0.99991	1.8974e-06	0.0038191	0.99618	2018-01-02	0.99618	5	17135217	17135905	expressed protein	0	0	0
LOC_Os05g29680	SNP-5.17136741.	6.8186	7.5504	-0.062476	7.844	7.7068	1	0.052871	1	7.7781e-09	0.08787	0.91213	2018-01-02	0.91213	5	17154443	17154871	expressed protein	0	0	0
LOC_Os05g29735	SNP-5.17185483.	3.5141	4.7293	2.2371	3.4414	4.9242	0.99999	0.21882	0.99862	0.0010271	0.0023038	0.99667	2018-01-02	0.99667	5	17197738	17198647	expressed protein	0	0	0
LOC_Os05g29790	SNP-5.17224508.	6.9115	8.3306	1.5589	7.7869	8.5213	1	0.47723	1	5.397e-08	0.012784	0.98722	2018-01-02	0.98722	5	17237008	17240346	pectinesterase, putative, expressed	AT4G02330.1	ATPMEPCRB	Plant invertase/pectin methylesterase inhibitor superfamily
LOC_Os05g29920	SNP-5.17294604.	10.197	11.803	1.0927	10.799	11.998	1	0.60347	1	6.2094e-12	0.0044281	0.99557	2018-01-02	0.99557	5	17315734	17316988	expressed protein	AT4G02370.1	0	Protein of unknown function, DUF538
LOC_Os05g30160	SNP-5.17471957.	3.0713	4.532	0.68484	3.7756	4.7249	0.99998	0.31743	0.99736	4.5356e-05	0.0078324	0.99212	2018-01-02	0.99212	5	17482897	17483637	expressed protein	0	0	0
LOC_Os05g30220	SNP-5.17464623.	5.5004	6.8537	-0.14408	7.2753	6.9955	1	0.24519	0.99999	3.2062e-08	0.11801	0.88199	2018-01-02	0.88199	5	17512760	17517933	disease resistance RPP13-like protein 1, putative, expressed	AT3G14460.1	0	LRR and NB-ARC domains-containing disease resistance protein
LOC_Os05g30280	SNP-5.17495660.	5.1973	6.1629	0.050717	6.0309	6.3447	1	0.10154	0.99994	2.4636e-07	0.032981	0.96702	2018-01-02	0.96702	5	17547345	17552419	Os5bglu20 - beta-glucosidase homologue, similar to G. max isohydroxyurate hydrolase, expressed	AT1G02850.2	BGLU11	beta glucosidase 11
LOC_Os05g30430	SNP-5.17580402.	0.21465	1.9088	1.9288	-0.12857	1.9283	0.98735	0.56188	0.48231	0.33403	0.00041017	0.66556	2018-01-02	0.66556	5	17637782	17641309	expressed protein	0	0	0
LOC_Os05g30700	SNP-5.17723272.	8.2982	8.9995	0.92892	9.0073	9.1756	1	0.055862	1	2.7114e-09	0.045508	0.95449	2018-01-02	0.95449	5	17779880	17781811	expressed protein	0	0	0
LOC_Os05g30720	SNP-5.17748706.	7.128	8.4385	0.11059	9.1384	8.5247	1	0.21982	1	1.4993e-09	0.22397	0.77603	2018-01-02	0.77603	5	17788198	17791262	transposon protein, putative, unclassified, expressed	0	0	0
LOC_Os05g30950	SNP-5.17897979.	13.53	15.521	4.2556	11.101	15.717	1	0.98955	1	1.7307e-12	1.6998e-06	1	2018-01-02	1	5	17965061	17969007	MSP domain containing protein, putative, expressed	AT1G08820.1	VAP27-2	vamp/synaptobrevin-associated protein 27-2
LOC_Os05g30990	SNP-5.17925865.	1.9826	3.2675	0.12125	3.0266	3.4525	0.99978	0.18892	0.94827	0.00022779	0.025667	0.97411	2018-01-02	0.97411	5	18003906	18007099	zinc finger protein, putative, expressed	AT3G10810.1	0	zinc finger (C3HC4-type RING finger) family protein
LOC_Os05g31230	SNP-5.18120965.	7.3604	8.6537	5.304	4.3644	8.8499	1	0.2767	1	0.00014261	2.2964e-06	0.99986	2018-01-02	0.99986	5	18161317	18164977	N-acetyltransferase ESCO1, putative, expressed	AT4G31400.1	CTF7	damaged DNA binding;DNA-directed DNA polymerases
LOC_Os05g31530	SNP-5.18305646.	7.8448	9.6472	2.2703	8.3218	9.8427	1	0.88123	1	1.3393e-08	0.0021131	0.99789	2018-01-02	0.99789	5	18341349	18347097	disease resistance protein RGA4, putative, expressed	AT3G14460.1	0	LRR and NB-ARC domains-containing disease resistance protein
LOC_Os05g31570	SNP-5.18305646.	8.2517	10.14	5.0344	6.1024	10.337	1	0.94374	1	2.4993e-06	4.0952e-06	0.99999	2018-01-02	0.99999	5	18377097	18382814	disease resistance protein RGA4, putative, expressed	AT3G14460.1	0	LRR and NB-ARC domains-containing disease resistance protein
LOC_Os05g31610	SNP-5.18321596.	3.3443	4.8269	3.0917	1.5364	5.0206	0.99999	0.38944	0.99885	0.00587	2.2899e-05	0.99411	2018-01-02	0.99411	5	18396847	18401175	Leucine Rich Repeat family protein, expressed	AT3G50950.1	ZAR1	HOPZ-ACTIVATED RESISTANCE 1
LOC_Os05g31620	SNP-5.18324233.	4.8641	5.6686	3.5398	3.2214	5.8638	1	0.085014	0.99984	0.0023713	0.00015962	0.99747	2018-01-02	0.99747	5	18406480	18407458	OsCML15 - Calmodulin-related calcium sensor protein, expressed	AT1G24620.1	0	EF hand calcium-binding protein family
LOC_Os05g31720	SNP-5.18387127.	1.0539	2.3234	2.5145	-0.22376	2.2226	0.99815	0.33817	0.79589	0.49532	0.00012681	0.50456	2018-01-02	0.50456	5	18466963	18470649	stromal membrane-associated protein, putative, expressed	AT3G07940.1	0	Calcium-dependent ARF-type GTPase activating protein family
LOC_Os05g32180	SNP-5.18712630.	2.4463	4.0313	3.9304	-0.030173	4.101	0.99992	0.55735	0.99371	0.25288	3.8804e-06	0.74712	2018-01-02	0.74712	5	18763653	18767184	acetyltransferase, GNAT family, putative, expressed	AT1G18335.1	0	Acyl-CoA N-acyltransferases (NAT) superfamily protein
LOC_Os05g32270	SNP-5.18721625.	1.2642	2.4561	2.3779	-0.047471	2.5177	0.99886	0.21605	0.80101	0.26645	0.00014021	0.73341	2018-01-02	0.73341	5	18812390	18817699	AP2 domain containing protein, expressed	AT2G41710.3	0	Integrase-type DNA-binding superfamily protein
LOC_Os05g32474	SNP-5.18909361.	6.1986	7.5233	-0.043939	7.5508	7.6985	1	0.26738	1	8.6405e-09	0.047621	0.95238	2018-01-02	0.95238	5	18969220	18970726	expressed protein	0	0	0
LOC_Os05g32590	SNP-5.19016400.	3.9213	5.5967	0.26622	5.1772	5.7856	1	0.57066	0.99979	1.4903e-06	0.017013	0.98299	2018-01-02	0.98299	5	19081004	19083368	methyltransferase, putative, expressed	AT3G60910.1	0	S-adenosyl-L-methionine-dependent methyltransferases superfamily protein
LOC_Os05g32610	SNP-5.18984656.	0.0028817	1.2412	-0.00070967	1.5848	1.3836	0.97956	0.23716	0.19488	0.018274	0.098591	0.88313	2018-01-02	0.88313	5	19093513	19099217	required to maintain repression 1, putative, expressed	0	0	0
LOC_Os05g32810	SNP-5.19147538.	3.8357	4.9298	4.6653	0.94848	5.0434	1	0.19106	0.99925	0.17352	4.6666e-06	0.82647	2018-01-02	0.82647	5	19217189	19218684	expressed protein	AT4G02880.2	0	0
[truncated: 2,385 more rows]

## Sheet: Indica Specific eQTL
Gene	SNP	gene.log10.bf	snp.log10.bf	log10.bf.1	log10.bf.2	log10.bf.1.2	gene.post	snp.post.the	snp.post.an	post.config.1	post.config.2	post.config.1.2	best.config	post.best.config	Chromosome	GeneStart	GeneEnd	Rice Annototation	Arabidopsis Gene ID	Arabidopsis Gene Name	Arabidopsis Description
[truncated: 914 more rows]

[truncated: 1 more sheets: Japonica Specific eQTL]
